# Supplementary material for: Comparative Transcriptomic and Proteomic Analyses Identify Key Genes Associated With Milk Fat Traits in Chinese Holstein Cows
Source: Front Genet. 2019 Aug 13;10:672. doi: 10.3389/fgene.2019.00672 (PMC6700372; doi:10.3389/fgene.2019.00672)
Supplement: Supplementary file 10 [file Table_3.xlsx]

## Sheet: Table S3. Differentially expres
Table S3. Differentially expressed genes of HP vs LP comparsions
#ID	LTL1_Count	LTL2_Count	LTL3_Count	LTH5_Count	LTH6_Count	LTH7_Count	LTL1_FPKM	LTL2_FPKM	LTL3_FPKM	LTH5_FPKM	LTH6_FPKM	LTH7_FPKM	FDR	log2FC	regulated	COG_class	COG_class_annotation	GO_annotation	KEGG_annotation	KEGG_pathway_annotation	KOG_class	KOG_class_annotation	Pfam_annotation	Swiss-Prot_annotation	eggNOG_class	eggNOG_class_annotation	NR_annotation
ENSBTAG00000006695	1217	1492	1963	3168	3372	3460	2.96446	3.00535	4.3211	6.41001	6.69225	7.94867	0.000585917	1.01702	up	--	--	Cellular Component: cytoplasm (GO:0005737);; Biological Process: cellular process (GO:0009987);; Molecular Function: hydrolase activity (GO:0016787);; Biological Process: response to stimulus (GO:0050896);;	K11861|0|bom:102278220|K11861 deubiquitinating protein VCIP135 [EC:3.4.19.12] | (RefSeq) VCPIP1; valosin containing protein interacting protein 1	--	[T]	Signal transduction mechanisms	OTU-like cysteine protease	A20p37 GN=TNFAIP3 OS=Macaca fascicularis (Crab-eating macaque) PE=2 SV=1	T	Signal transduction mechanisms	PREDICTED: deubiquitinating protein VCIP135 isoform X1 [Bos taurus]
ENSBTAG00000025964	3004	4568	3171	803	1025	891	6.66751	8.36914	6.26466	1.3721	1.81807	1.86831	4.8e-12	-1.84823	down	[RTKL]	General function prediction only;; Signal transduction mechanisms;; Transcription;; Replication, recombination and repair	Molecular Function: nucleotide binding (GO:0000166);; Biological Process: cell activation (GO:0001775);; Biological Process: immune system process (GO:0002376);; Molecular Function: protein serine/threonine kinase activity (GO:0004674);; Cellular Component: cytoskeleton (GO:0005856);; Biological Process: transcription, DNA-templated (GO:0006351);; Biological Process: protein phosphorylation (GO:0…	K08789|0|bta:529061|K08789 microtubule-associated serine/threonine kinase [EC:2.7.11.1] | (RefSeq) MAST4; microtubule associated serine/threonine kinase family member 4	--	[TR]	Signal transduction mechanisms;; General function prediction only	Domain of unknown function (DUF1908);; Protein kinase domain;; Protein tyrosine kinase;; PDZ domain (Also known as DHR or GLGF);; PDZ domain	cAMP-dependent protein kinase catalytic subunit alpha GN=PRKACA OS=Canis familiaris (Dog) PE=1 SV=3	T	Signal transduction mechanisms	PREDICTED: microtubule-associated serine/threonine-protein kinase 4 [Bos mutus]
ENSBTAG00000009863	12425	6149	7305	1180	3139	1047	84.3496	34.5022	44.789	6.64703	17.344	6.69369	4.43e-05	-1.85916	down	--	--	Biological Process: negative regulation of transcription from RNA polymerase II promoter (GO:0000122);; Molecular Function: transcriptional repressor activity, RNA polymerase II core promoter proximal region sequence-specific binding (GO:0001078);; Molecular Function: RNA polymerase II activating transcription factor binding (GO:0001102);; Molecular Function: transcriptional repressor activity, R…	K03729|0|bta:506945|K03729 class B basic helix-loop-helix protein 2 | (RefSeq) BHLHE40, BHLHB2; basic helix-loop-helix family member e40	Circadian rhythm (ko04710)	[K]	Transcription	Helix-loop-helix DNA-binding domain;; Hairy Orange	Class E basic helix-loop-helix protein 40 GN=BHLHE40 OS=Bos taurus (Bovine) PE=2 SV=1	K	Transcription	class E basic helix-loop-helix protein 40 [Bos taurus]
ENSBTAG00000038439	20256	17638	9209	4394	3995	3333	182.029	131.017	74.7397	32.7686	29.2167	28.2231	1.17e-06	-1.77679	down	--	--	Cellular Component: nucleosome (GO:0000786);; Cellular Component: nuclear chromatin (GO:0000790);; Molecular Function: DNA binding (GO:0003677);; Molecular Function: protein binding (GO:0005515);; Cellular Component: Golgi apparatus (GO:0005794);; Biological Process: nucleosome assembly (GO:0006334);; Biological Process: transport (GO:0006810);; Molecular Function: transferase activity, transferr…	K11275|5.34125e-55|tup:102502375|K11275 histone H1/5 | (RefSeq) histone H1.0	--	[B]	Chromatin structure and dynamics	linker histone H1 and H5 family	Histone H1.0, N-terminally processed GN=H1F0 OS=Bos taurus (Bovine) PE=2 SV=3	B	Chromatin structure and dynamics	histone H1.0 [Bos taurus]
ENSBTAG00000012272	889	1176	947	2716	2845	1828	4.55531	5.86385	3.93063	9.89055	12.3955	7.76369	6.51e-06	1.18073	up	[S]	Function unknown	Cellular Component: integral component of membrane (GO:0016021);;	--	--	[S]	Function unknown	Integral membrane protein DUF92	Transmembrane protein 19 GN=TMEM19 OS=Pongo abelii (Sumatran orangutan) PE=2 SV=1	S	Function unknown	transmembrane protein 19 [Bos taurus]
ENSBTAG00000003166	2695	1784	2854	1289	1205	664	13.6442	7.46308	12.6644	5.2943	4.79379	3.12287	0.00251952	-1.12439	down	[RTKL]	General function prediction only;; Signal transduction mechanisms;; Transcription;; Replication, recombination and repair	Molecular Function: transmembrane receptor protein tyrosine kinase activity (GO:0004714);; Molecular Function: protein binding (GO:0005515);; Biological Process: protein phosphorylation (GO:0006468);; Biological Process: transmembrane receptor protein tyrosine kinase signaling pathway (GO:0007169);; Biological Process: tissue development (GO:0009888);; Cellular Component: membrane (GO:0016020);; …	K05115|0|bta:516598|K05115 AXL receptor tyrosine kinase [EC:2.7.10.1] | (RefSeq) AXL; AXL receptor tyrosine kinase	EGFR tyrosine kinase inhibitor resistance (ko01521)	--	--	Protein tyrosine kinase;; Protein kinase domain;; Immunoglobulin domain;; Fibronectin type III domain;; Immunoglobulin domain;; Immunoglobulin I-set domain;; Immunoglobulin domain;; Immunoglobulin V-set domain	Hepatocyte growth factor receptor (Precursor) GN=MET OS=Rhinolophus ferrumequinum (Greater horseshoe bat) PE=3 SV=1	T	Signal transduction mechanisms	PREDICTED: tyrosine-protein kinase receptor UFO isoform X1 [Bison bison bison]
ENSBTAG00000012106	313	261	281	111	101	113	2.7266	1.92864	2.26901	0.781327	0.697018	0.950322	0.000157268	-1.27448	down	[R]	General function prediction only	Molecular Function: protein kinase activity (GO:0004672);; Molecular Function: ATP binding (GO:0005524);; Cellular Component: mitochondrion (GO:0005739);;	K08869|0|bta:533372|K08869 aarF domain-containing kinase | (RefSeq) ADCK1; aarF domain containing kinase 1	--	[R]	General function prediction only	ABC1 family;; Protein kinase domain	Chaperone activity of bc1 complex-like, mitochondrial (Precursor) GN=ADCK3 OS=Bos taurus (Bovine) PE=2 SV=1	T	Signal transduction mechanisms	PREDICTED: uncharacterized aarF domain-containing protein kinase 1 isoform X1 [Bos taurus]
Bos_taurus_newGene_17008	130	103	175	35	57	15	1.30639	0.857257	1.59102	0.291892	0.466629	0.13343	0.00436182	-1.48957	down	--	--	Molecular Function: DNA binding (GO:0003677);; Molecular Function: phosphomannomutase activity (GO:0004615);; Molecular Function: receptor binding (GO:0005102);; Molecular Function: calcium ion binding (GO:0005509);; Cellular Component: nucleus (GO:0005634);; Cellular Component: peroxisome (GO:0005777);; Cellular Component: microtubule organizing center (GO:0005815);; Biological Process: mannose …	--	--	--	--	--	--	S	Function unknown	PREDICTED: uncharacterized protein LOC106991855 [Ovis aries]
ENSBTAG00000020605	338	140	209	42	57	46	2.93581	1.00178	1.63788	0.29878	0.399028	0.373845	7.34e-05	-1.80594	down	[Z]	Cytoskeleton	Molecular Function: tropomyosin binding (GO:0005523);; Cellular Component: extracellular region (GO:0005576);; Biological Process: muscle contraction (GO:0006936);; Biological Process: actin filament organization (GO:0007015);; Biological Process: signal transduction (GO:0007165);; Biological Process: nervous system development (GO:0007399);; Biological Process: blood circulation (GO:0008015);; C…	--	--	[R]	General function prediction only	Calponin homology (CH) domain;; CAMSAP CH domain	Smoothelin-like protein 2 GN=SMTNL2 OS=Bos taurus (Bovine) PE=2 SV=1	Z	Cytoskeleton	smoothelin-like protein 2 [Bos taurus]
ENSBTAG00000011912	24649	15199	13674	4763	4536	2614	142.266	72.9269	70.5672	22.6846	21.1437	13.9132	2.85e-08	-1.94212	down	--	--	Molecular Function: calcium ion binding (GO:0005509);; Cellular Component: mitochondrial inner membrane (GO:0005743);; Cellular Component: peroxisome (GO:0005777);; Biological Process: cell death (GO:0008219);; Cellular Component: integral component of membrane (GO:0016021);; Biological Process: transmembrane transport (GO:0055085);;	K14684|0|ecb:100070341|K14684 solute carrier family 25 (mitochondrial phosphate transporter), member 23/24/25/41 | (RefSeq) SLC25A25; solute carrier family 25 member 25	--	[F]	Nucleotide transport and metabolism	Mitochondrial carrier protein;; EF-hand domain pair;; EF hand;; EF-hand domain;; EF-hand domain pair;; EF hand	Calcium-binding mitochondrial carrier protein SCaMC-2 GN=SLC25A25 OS=Bos taurus (Bovine) PE=2 SV=1	C	Energy production and conversion	PREDICTED: calcium-binding mitochondrial carrier protein SCaMC-2 isoform X5 [Capra hircus]
Bos_taurus_newGene_1839	3515	2224	5279	1016	875	950	8.51365	4.46482	9.2488	2.19635	2.0049	2.38277	3.34e-06	-1.70398	down	--	--	Molecular Function: actin binding (GO:0003779);; Molecular Function: RNA-directed DNA polymerase activity (GO:0003964);; Molecular Function: receptor binding (GO:0005102);; Molecular Function: phospholipid binding (GO:0005543);; Cellular Component: proteinaceous extracellular matrix (GO:0005578);; Cellular Component: peroxisome (GO:0005777);; Cellular Component: plasma membrane (GO:0005886);; Bio…	K08111|2.59667e-20|bom:102284894|K08111 glypican 5 | (RefSeq) GPC5, Glypican-5; glypican 5	--	--	--	--	--	O	Posttranslational modification, protein turnover, chaperones	reverse transcriptase-like [Bos taurus]
ENSBTAG00000011994	4839	5378	10722	1219	1546	996	18.9067	13.0787	20.5069	4.73965	5.30421	3.84048	6.35e-11	-2.18584	down	[D]	Cell cycle control, cell division, chromosome partitioning	Biological Process: microtubule cytoskeleton organization (GO:0000226);; Cellular Component: kinetochore (GO:0000776);; Cellular Component: condensed chromosome kinetochore (GO:0000777);; Biological Process: neuron migration (GO:0001764);; Biological Process: inner cell mass cell proliferation (GO:0001833);; Cellular Component: cytoplasm (GO:0005737);; Cellular Component: centrosome (GO:0005813);…	K16739|0|mcc:721973|K16739 nuclear distribution protein NudE-like 1 | (RefSeq) NDEL1; nudE neurodevelopment protein 1 like 1	--	[Z]	Cytoskeleton	NUDE protein, C-terminal conserved region	Nuclear distribution protein nudE-like 1 GN=NDEL1 OS=Oryctolagus cuniculus (Rabbit) PE=1 SV=3	Z	Cytoskeleton	PREDICTED: nuclear distribution protein nudE-like 1 isoform X1 [Vicugna pacos]
Bos_taurus_newGene_4261	534	638	851	342	279	282	2.05491	1.90233	2.98964	1.20212	1.24461	1.12669	0.000831498	-1.07505	down	--	--	Biological Process: nucleotide-excision repair, DNA damage recognition (GO:0000715);; Molecular Function: damaged DNA binding (GO:0003684);; Molecular Function: single-stranded DNA binding (GO:0003697);; Molecular Function: phosphomannomutase activity (GO:0004615);; Molecular Function: receptor binding (GO:0005102);; Cellular Component: nucleolus (GO:0005730);; Cellular Component: peroxisome (GO:…	--	--	--	--	--	--	S	Function unknown	PREDICTED: uncharacterized protein LOC106991855 [Ovis aries]
ENSBTAG00000004008	362	375	377	990	761	646	1.70248	1.57896	1.64414	3.69688	2.60687	3.02804	0.000519793	1.00475	up	--	--	Biological Process: cellular process (GO:0009987);; Cellular Component: cell junction (GO:0030054);; Cellular Component: intracellular part (GO:0044424);;	--	--	--	--	--	Pinin GN=PNN OS=Pongo abelii (Sumatran orangutan) PE=2 SV=1	S	Function unknown	protein FAM199X [Bos taurus]
ENSBTAG00000038888	19	12	13	89	20	476	0.139646	0.07017	0.086414	0.567235	0.120249	3.4546	0.00914103	1.60325	up	[R]	General function prediction only	Molecular Function: nucleic acid binding (GO:0003676);; Cellular Component: nucleolus (GO:0005730);; Cellular Component: mitochondrion (GO:0005739);; Biological Process: regulation of transcription, DNA-templated (GO:0006355);; Biological Process: central nervous system development (GO:0007417);; Cellular Component: intracellular organelle (GO:0043229);; Biological Process: single-organism cellul…	K10496|0|bta:539371|K10496 zinc finger and BTB domain-containing protein 9 | (RefSeq) ZBTB9; zinc finger and BTB domain containing 9	--	[R]	General function prediction only	BTB/POZ domain	Zinc finger and BTB domain-containing protein 22 GN=ZBTB22 OS=Canis familiaris (Dog) PE=3 SV=1	R	General function prediction only	zinc finger and BTB domain-containing protein 9 [Bos taurus]
ENSBTAG00000018114	186	225	246	528	517	375	0.834429	0.861235	0.997946	1.97097	1.89915	2.30444	0.000361621	1.01283	up	[RTKL]	General function prediction only;; Signal transduction mechanisms;; Transcription;; Replication, recombination and repair	Biological Process: ameboidal-type cell migration (GO:0001667);; Biological Process: gastrulation with mouth forming second (GO:0001702);; Biological Process: kidney development (GO:0001822);; Biological Process: lymphangiogenesis (GO:0001946);; Biological Process: blood vessel remodeling (GO:0001974);; Molecular Function: signal transducer, downstream of receptor, with serine/threonine kinase ac…	K04670|0|aml:100472026|K04670 activin receptor type-2A [EC:2.7.11.30] | (RefSeq) ACVR2A; activin A receptor type 2A	Cytokine-cytokine receptor interaction (ko04060);; TGF-beta signaling pathway (ko04350);; Signaling pathways regulating pluripotency of stem cells (ko04550)	[T]	Signal transduction mechanisms	Protein kinase domain;; Protein tyrosine kinase;; Activin types I and II receptor domain	Activin receptor type-2A (Precursor) GN=ACVR2A OS=Bos taurus (Bovine) PE=2 SV=1	T	Signal transduction mechanisms	activin receptor type-2A precursor [Bos taurus]
ENSBTAG00000020698	50918	22948	36658	6841	7505	5839	146.638	48.3213	79.4308	19.9723	15.7352	28.5459	6.73e-11	-2.18315	down	[E]	Amino acid transport and metabolism	Molecular Function: methylenetetrahydrofolate reductase (NAD(P)H) activity (GO:0004489);; Biological Process: methionine biosynthetic process (GO:0009086);; Biological Process: tetrahydrofolate interconversion (GO:0035999);; Biological Process: homocysteine metabolic process (GO:0050667);; Biological Process: oxidation-reduction process (GO:0055114);; Molecular Function: modified amino acid bindi…	K00297|0|bom:102286710|K00297 methylenetetrahydrofolate reductase (NADPH) [EC:1.5.1.20] | (RefSeq) MTHFR; methylenetetrahydrofolate reductase	One carbon pool by folate (ko00670);; Carbon metabolism (ko01200)	[E]	Amino acid transport and metabolism	Methylenetetrahydrofolate reductase	Methylenetetrahydrofolate reductase GN=MTHFR OS=Bos taurus (Bovine) PE=2 SV=1	E	Amino acid transport and metabolism	PREDICTED: methylenetetrahydrofolate reductase isoform X2 [Bison bison bison]
Bos_taurus_newGene_9792	1688	1791	3191	1070	1138	802	9.48311	9.03664	17.7278	4.67904	4.93623	4.34126	0.00329993	-1.0525	down	--	--	Biological Process: detection of chemical stimulus involved in sensory perception of bitter taste (GO:0001580);; Molecular Function: actin binding (GO:0003779);; Molecular Function: RNA-directed DNA polymerase activity (GO:0003964);; Molecular Function: metalloendopeptidase activity (GO:0004222);; Molecular Function: G-protein coupled receptor activity (GO:0004930);; Molecular Function: ATP bindi…	K08474|7.07858e-31|bta:664647|K08474 taste receptor type 2 | (RefSeq) T2R65A; bitter taste receptor Bota-T2R65A	--	--	--	--	--	--	--	reverse transcriptase-like [Bos taurus]
ENSBTAG00000006626	401	138	262	27	77	17	2.52442	0.692029	1.44456	0.131195	0.390914	0.098166	0.000443841	-1.88823	down	--	--	--	K17599|0|bta:540363|K17599 transmembrane protein 132 | (RefSeq) TMEM132B; transmembrane protein 132B	--	[S]	Function unknown	--	--	S	Function unknown	PREDICTED: LOW QUALITY PROTEIN: transmembrane protein 132B [Bos taurus]
ENSBTAG00000044105	4313	3730	4064	1728	2179	1218	15.215	11.51	13.3992	5.05985	6.25659	4.04808	7.46e-06	-1.20512	down	[K]	Transcription	Molecular Function: transcriptional repressor activity, RNA polymerase II core promoter proximal region sequence-specific binding (GO:0001078);; Biological Process: blood vessel development (GO:0001568);; Biological Process: developmental process involved in reproduction (GO:0003006);; Cellular Component: nucleus (GO:0005634);; Cellular Component: cytoplasm (GO:0005737);; Biological Process: cell…	K07201|0|bta:506618|K07201 forkhead box protein O1 | (RefSeq) FOXO1, FOXO1A; forkhead box O1	FoxO signaling pathway (ko04068);; AMPK signaling pathway (ko04152);; Longevity regulating pathway (ko04211);; Longevity regulating pathway - multiple species (ko04213);; Insulin signaling pathway (ko04910);; Thyroid hormone signaling pathway (ko04919);; Glucagon signaling pathway (ko04922);; Insulin resistance (ko04931);; AGE-RAGE signaling pathway in diabetic complications (ko04933);; Pathways …	[K]	Transcription	Fork head domain	Forkhead box protein O1 GN=FOXO1 OS=Bos taurus (Bovine) PE=3 SV=2	K	Transcription	RecName: Full=Forkhead box protein O1; AltName: Full=Forkhead box protein O1A; AltName: Full=Forkhead in rhabdomyosarcoma [Bos taurus]
ENSBTAG00000003045	4493	2899	3982	598	530	640	33.7573	18.0029	27.0221	3.72893	3.23976	4.53014	1.39e-17	-2.44172	down	--	--	Molecular Function: frizzled binding (GO:0005109);; Cellular Component: cytoplasm (GO:0005737);; Biological Process: positive regulation of cell proliferation (GO:0008284);; Biological Process: regulation of cell shape (GO:0008360);; Biological Process: positive regulation of epithelial to mesenchymal transition (GO:0010718);; Cellular Component: integral component of membrane (GO:0016021);; Biol…	K10162|1.77604e-178|bta:530147|K10162 BMP and activin membrane-bound inhibitor | (RefSeq) BAMBI; BMP and activin membrane bound inhibitor	Wnt signaling pathway (ko04310);; TGF-beta signaling pathway (ko04350)	--	--	BMP and activin membrane-bound inhibitor (BAMBI) N-terminal domain;; Activin types I and II receptor domain	BMP and activin membrane-bound inhibitor homolog (Precursor) GN=BAMBI OS=Ovis aries (Sheep) PE=2 SV=1	T	Signal transduction mechanisms	BMP and activin membrane-bound inhibitor homolog precursor [Bos taurus]
ENSBTAG00000046594	39	101	54	335	236	240	0.731283	1.57482	0.913168	5.27049	3.64568	4.28119	0.000245162	1.65248	up	--	--	Cellular Component: nucleus (GO:0005634);; Biological Process: mitotic cell cycle (GO:0007067);; Biological Process: cell division (GO:0051301);;	K17590|0|bta:515287|K17590 cell division cycle-associated protein 2 | (RefSeq) CDCA2; cell division cycle associated 2	--	--	--	Protein phosphatase 1 binding	Cell division cycle-associated protein 2 GN=CDCA2 OS=Bos taurus (Bovine) PE=2 SV=1	D	Cell cycle control, cell division, chromosome partitioning	cell division cycle-associated protein 2 [Bos taurus]
ENSBTAG00000024603	9746	10543	6716	3481	4884	3639	36.0246	33.9224	25.5625	11.3893	16.1712	14.0456	0.000749339	-1.10194	down	--	--	Biological Process: skeletal system development (GO:0001501);; Molecular Function: protein binding (GO:0005515);; Biological Process: animal organ morphogenesis (GO:0009887);; Biological Process: tissue development (GO:0009888);; Biological Process: macromolecule localization (GO:0033036);; Biological Process: primary metabolic process (GO:0044238);; Biological Process: cellular macromolecule met…	K06065|0|lve:103075230|K06065 nuclear receptor co-repressor 2 | (RefSeq) NCOR2; nuclear receptor corepressor 2	Notch signaling pathway (ko04330);; Epstein-Barr virus infection (ko05169)	[K]	Transcription	Myb-like DNA-binding domain	Collagen alpha-1(II) chain (Precursor) GN=COL2A1 OS=Bos taurus (Bovine) PE=1 SV=4	K	Transcription	PREDICTED: nuclear receptor corepressor 2 isoform X3 [Bubalus bubalis]
ENSBTAG00000045567	206	122	92	8	18	0	2.48554	1.22289	0.984754	0.073847	0.173442	0	0.000325231	-2.05178	down	--	--	--	--	--	--	--	ATPase family AAA domain containing 4	--	S	Function unknown	proline-rich protein 15 [Bos taurus]
ENSBTAG00000046561	126	139	214	308	420	344	0.402236	0.363977	0.628827	0.82375	1.1197	1.01746	0.00689701	1.02431	up	--	--	Molecular Function: DNA binding (GO:0003677);; Biological Process: regulation of transcription from RNA polymerase II promoter (GO:0006357);;	--	--	[K]	Transcription	helix-turn-helix, Psq domain	--	K	Transcription	TPA: ligand dependent nuclear receptor corepressor-like [Bos taurus]
ENSBTAG00000012007	1919	1275	1757	410	738	641	10.2434	5.81867	8.13986	1.6708	2.99874	3.09375	0.000414659	-1.31374	down	--	--	Biological Process: immune system process (GO:0002376);; Molecular Function: transmembrane receptor protein tyrosine kinase adaptor activity (GO:0005068);; Molecular Function: insulin-like growth factor receptor binding (GO:0005159);; Cellular Component: phosphatidylinositol 3-kinase complex (GO:0005942);; Biological Process: insulin receptor signaling pathway (GO:0008286);; Biological Process: n…	K04695|1.88234e-129|bta:338437|K04695 suppressor of cytokine signaling 2 | (RefSeq) SOCS2; suppressor of cytokine signaling 2	Jak-STAT signaling pathway (ko04630);; Insulin signaling pathway (ko04910);; Prolactin signaling pathway (ko04917);; Type II diabetes mellitus (ko04930)	[T]	Signal transduction mechanisms	SOCS box;; SH2 domain	Suppressor of cytokine signaling 2 GN=SOCS2 OS=Bos taurus (Bovine) PE=2 SV=1	T	Signal transduction mechanisms	suppressor of cytokine signaling 2 [Bos taurus]
ENSBTAG00000010709	566	995	768	1436	2040	1833	5.76434	8.37339	7.06016	12.1365	16.9122	17.5898	0.00243454	1.06404	up	[C]	Energy production and conversion	Molecular Function: dihydrolipoyllysine-residue acetyltransferase activity (GO:0004742);; Cellular Component: mitochondrial matrix (GO:0005759);; Biological Process: glucose metabolic process (GO:0006006);; Biological Process: pyruvate metabolic process (GO:0006090);; Biological Process: tricarboxylic acid cycle (GO:0006099);; Cellular Component: intracellular membrane-bounded organelle (GO:00432…	K00627|0|bta:512723|K00627 pyruvate dehydrogenase E2 component (dihydrolipoamide acetyltransferase) [EC:2.3.1.12] | (RefSeq) DLAT; dihydrolipoamide S-acetyltransferase	Glycolysis / Gluconeogenesis (ko00010);; Citrate cycle (TCA cycle) (ko00020);; Pyruvate metabolism (ko00620);; Carbon metabolism (ko01200)	[C]	Energy production and conversion	2-oxoacid dehydrogenases acyltransferase (catalytic domain);; Biotin-requiring enzyme;; e3 binding domain	Pyruvate dehydrogenase protein X component (Precursor) GN=PDHX OS=Bos taurus (Bovine) PE=1 SV=3	C	Energy production and conversion	dihydrolipoyllysine-residue acetyltransferase component of pyruvate dehydrogenase complex, mitochondrial [Bos taurus]
ENSBTAG00000039731	498	795	478	1284	2002	1024	3.59158	4.7408	3.11022	7.69071	11.7567	6.96359	0.00502042	1.09126	up	[R]	General function prediction only	Biological Process: microtubule cytoskeleton organization (GO:0000226);; Biological Process: cell morphogenesis involved in differentiation (GO:0000904);; Molecular Function: receptor binding (GO:0005102);; Molecular Function: GTP binding (GO:0005525);; Cellular Component: intracellular (GO:0005622);; Cellular Component: nucleus (GO:0005634);; Cellular Component: plasma membrane (GO:0005886);; Ce…	K07859|6.08993e-172|tup:102481034|K07859 Rho family GTPase 3 | (RefSeq) RND3; Rho family GTPase 3	--	[R]	General function prediction only	Ras family;; Miro-like protein;; ADP-ribosylation factor family	Rho-related GTP-binding protein RhoE (Precursor) GN=RND3 OS=Sus scrofa (Pig) PE=2 SV=1	R	General function prediction only	PREDICTED: rho-related GTP-binding protein RhoE [Canis lupus familiaris]
ENSBTAG00000004971	235	251	178	557	623	637	1.47602	1.23917	0.964246	3.07224	3.53069	3.59494	5.21e-05	1.30268	up	--	--	Cellular Component: integral component of membrane (GO:0016021);;	--	--	[S]	Function unknown	GRAM domain	GRAM domain-containing protein 1C GN=GRAMD1C OS=Pongo abelii (Sumatran orangutan) PE=2 SV=1	S	Function unknown	PREDICTED: LOW QUALITY PROTEIN: GRAM domain-containing protein 1C [Bubalus bubalis]
ENSBTAG00000038369	121	254	80	654	919	444	0.244243	0.679396	0.14406	1.15356	1.59587	0.859638	0.00054318	1.64068	up	--	--	Cellular Component: cytoplasm (GO:0005737);; Molecular Function: sulfotransferase activity (GO:0008146);; Biological Process: estrogen metabolic process (GO:0008210);; Cellular Component: microtubule cytoskeleton (GO:0015630);; Biological Process: phenol-containing compound metabolic process (GO:0018958);; Biological Process: carboxylic acid metabolic process (GO:0019752);; Molecular Function: st…	K01025|0|bom:102278399|K01025 [EC:2.8.2.-] | (RefSeq) SULT1C2; sulfotransferase 1C2	--	[R]	General function prediction only	Sulfotransferase domain	Sulfotransferase 1C2 GN=SULT1C2 OS=Oryctolagus cuniculus (Rabbit) PE=1 SV=1	R	General function prediction only	TPA: sulfotransferase family, cytosolic, 1C, member 1-like [Bos taurus]
ENSBTAG00000006835	371	259	537	147	116	159	2.52089	1.45413	3.33496	0.841331	0.623735	1.01106	0.00469439	-1.23637	down	--	--	Biological Process: skeletal system development (GO:0001501);; Molecular Function: protein binding (GO:0005515);; Biological Process: cell adhesion (GO:0007155);; Biological Process: signal transduction (GO:0007165);; Biological Process: nervous system development (GO:0007399);; Biological Process: animal organ morphogenesis (GO:0009887);; Cellular Component: membrane (GO:0016020);; Biological Pr…	K06534|0|bom:102278895|K06534 melanoma cell adhesion molecule | (RefSeq) MCAM; melanoma cell adhesion molecule	--	--	--	Immunoglobulin domain;; Immunoglobulin domain;; Immunoglobulin I-set domain;; Immunoglobulin domain;; CD80-like C2-set immunoglobulin domain;; Immunoglobulin V-set domain;; Marek's disease glycoprotein A;; Immunoglobulin C1-set domain	Basal cell adhesion molecule (Precursor) GN=BCAM OS=Bos taurus (Bovine) PE=2 SV=2	T	Signal transduction mechanisms	PREDICTED: cell surface glycoprotein MUC18 isoform X1 [Bubalus bubalis]
ENSBTAG00000020142	364	478	593	1060	1195	1017	2.10571	2.28922	3.19693	4.88701	5.70929	5.7762	0.000104471	1.09642	up	--	--	Cellular Component: integral component of membrane (GO:0016021);;	--	--	[R]	General function prediction only	LMBR1-like membrane protein	--	R	General function prediction only	TPA: LMBR1 domain containing 2 [Bos taurus]
ENSBTAG00000008126	104	88	114	46	39	28	0.892281	0.37587	0.28741	0.11464	0.20256	0.089918	0.00643516	-1.22859	down	--	--	Cellular Component: centrosome (GO:0005813);; Cellular Component: cell-cell junction (GO:0005911);; Biological Process: single-organism cellular process (GO:0044763);; Biological Process: single-organism developmental process (GO:0044767);; Biological Process: animal organ development (GO:0048513);; Biological Process: response to stimulus (GO:0050896);; Biological Process: retina development in …	K16478|0|bom:102277763|K16478 nephrocystin-4 | (RefSeq) NPHP4; nephrocystin 4	--	--	--	--	Collagen alpha-1(II) chain (Precursor) GN=COL2A1 OS=Bos taurus (Bovine) PE=1 SV=4	R	General function prediction only	PREDICTED: nephrocystin-4 isoform X4 [Bos taurus]
ENSBTAG00000040477	158	111	239	56	81	42	0.815271	0.3438	0.903304	0.39108	0.521269	0.260173	0.00986354	-1.24982	down	[KL]	Transcription;; Replication, recombination and repair	Cellular Component: chromatin (GO:0000785);; Molecular Function: DNA binding (GO:0003677);; Molecular Function: ATP binding (GO:0005524);; Cellular Component: nucleus (GO:0005634);; Biological Process: DNA metabolic process (GO:0006259);; Biological Process: regulation of transcription, DNA-templated (GO:0006355);; Biological Process: cellular response to DNA damage stimulus (GO:0006974);; Molecu…	K14435|0|bta:530880|K14435 chromodomain-helicase-DNA-binding protein 5 [EC:3.6.4.12] | (RefSeq) CHD5; chromodomain helicase DNA binding protein 5	--	[R]	General function prediction only	CHDCT2 (NUC038) domain;; SNF2 family N-terminal domain;; Domain of Unknown Function (DUF1086);; CHDNT (NUC034) domain;; Domain of Unknown Function (DUF1087);; PHD-finger;; Chromo (CHRromatin Organisation MOdifier) domain;; Helicase conserved C-terminal domain;; Class II histone deacetylase complex subunits 2 and 3;; Type III restriction enzyme, res subunit	Chromodomain-helicase-DNA-binding protein 1-like GN=CHD1L OS=Bos taurus (Bovine) PE=2 SV=1	R	General function prediction only	TPA: chromodomain helicase DNA binding protein 5 [Bos taurus]
ENSBTAG00000012628	8395	10014	14215	6072	4088	4933	9.71079	9.89843	14.4403	7.98366	4.82124	8.38281	0.00463255	-1.00601	down	[C]	Energy production and conversion	Molecular Function: L-glutamate transmembrane transporter activity (GO:0005313);; Molecular Function: organic acid:sodium symporter activity (GO:0005343);; Biological Process: nervous system development (GO:0007399);; Biological Process: visual behavior (GO:0007632);; Biological Process: cellular amino acid biosynthetic process (GO:0008652);; Biological Process: response to wounding (GO:0009611);…	K05613|0|bta:541119|K05613 solute carrier family 1 (glial high affinity glutamate transporter), member 2 | (RefSeq) SLC1A2; solute carrier family 1 member 2	Glutamatergic synapse (ko04724);; Amyotrophic lateral sclerosis (ALS) (ko05014)	[E]	Amino acid transport and metabolism	Sodium:dicarboxylate symporter family	Excitatory amino acid transporter 1 GN=SLC1A3 OS=Bos taurus (Bovine) PE=2 SV=1	E	Amino acid transport and metabolism	Excitatory amino acid transporter 2, partial [Bos mutus]
ENSBTAG00000010522	119	73	104	26	38	19	1.25635	0.494288	0.716138	0.121915	0.175668	0.118477	0.00235906	-1.47842	down	--	--	Molecular Function: catalytic activity (GO:0003824);; Molecular Function: protein binding (GO:0005515);; Cellular Component: membrane (GO:0016020);; Biological Process: protein metabolic process (GO:0019538);; Biological Process: cell differentiation (GO:0030154);; Cellular Component: extracellular matrix (GO:0031012);; Cellular Component: cytoplasmic vesicle (GO:0031410);; Cellular Component: in…	--	--	--	--	Scavenger receptor cysteine-rich domain;; Scavenger receptor cysteine-rich domain	Soluble CD163 (Precursor) GN=CD163 OS=Canis familiaris (Dog) PE=2 SV=1	R	General function prediction only	PREDICTED: scavenger receptor cysteine-rich domain-containing protein SCART1-like [Bos taurus]
ENSBTAG00000008533	89	112	135	256	270	228	0.555249	0.673981	0.866713	1.38495	1.48368	1.54321	0.00180995	1.04663	up	--	--	Cellular Component: cytoplasm (GO:0005737);;	--	--	--	--	Protein Family FAM117	--	S	Function unknown	PREDICTED: glucocorticoid-induced transcript 1 protein isoform X1 [Bos taurus]
Bos_taurus_newGene_4853	1270	1123	238	67	107	77	6.63782	8.77516	0.910028	0.233883	0.368886	0.305065	1.22e-06	-2.38731	down	--	--	Biological Process: ossification (GO:0001503);; Biological Process: positive regulation of cytokine-mediated signaling pathway (GO:0001961);; Biological Process: chondrocyte differentiation (GO:0002062);; Molecular Function: DNA binding (GO:0003677);; Molecular Function: phosphomannomutase activity (GO:0004615);; Molecular Function: fibroblast growth factor receptor binding (GO:0005104);; Molecul…	--	--	--	--	--	--	S	Function unknown	PREDICTED: uncharacterized protein LOC106991855 [Ovis aries]
ENSBTAG00000034985	6645	8616	4488	2327	2975	1261	84.8167	90.9077	51.7294	24.6547	30.9049	15.1688	0.000366067	-1.42015	down	--	--	Molecular Function: phospholipid binding (GO:0005543);; Cellular Component: nucleus (GO:0005634);; Cellular Component: plasma membrane (GO:0005886);; Biological Process: regulation of transcription, DNA-templated (GO:0006355);; Biological Process: translation (GO:0006412);; Biological Process: cellular protein modification process (GO:0006464);; Biological Process: positive regulation of macromol…	--	--	--	--	--	Pleckstrin homology-like domain family A member 2 GN=PHLDA2 OS=Bos taurus (Bovine) PE=2 SV=1	T	Signal transduction mechanisms	pleckstrin homology-like domain family A member 1 [Bos taurus]
ENSBTAG00000015655	155	146	139	55	73	52	1.19223	1.01453	1.17174	0.410209	0.683296	0.391982	0.00239906	-1.1659	down	[J]	Translation, ribosomal structure and biogenesis	Biological Process: skeletal system development (GO:0001501);; Biological Process: neuron migration (GO:0001764);; Molecular Function: chromatin binding (GO:0003682);; Cellular Component: nucleus (GO:0005634);; Cellular Component: cytoplasm (GO:0005737);; Cellular Component: plasma membrane (GO:0005886);; Biological Process: double-strand break repair (GO:0006302);; Biological Process: cell cycle…	K04529|0|bta:505096|K04529 amyloid beta A4 precursor protein-binding family B member 1 | (RefSeq) APBB1; amyloid beta precursor protein binding family B member 1	Alzheimer's disease (ko05010)	--	--	Phosphotyrosine interaction domain (PTB/PID);; WW domain;; Phosphotyrosine-binding domain	Parotid hormone (Precursor) OS=Sus scrofa (Pig) PE=1 SV=2	K	Transcription	amyloid beta A4 precursor protein-binding family B member 1 [Bos taurus]
ENSBTAG00000015739	317	379	255	137	110	83	1.00352	1.05281	0.807968	0.295241	0.233653	0.203816	0.000168265	-1.37887	down	--	--	Molecular Function: binding (GO:0005488);; Biological Process: transport (GO:0006810);; Molecular Function: carbohydrate binding (GO:0030246);; Biological Process: single-organism cellular process (GO:0044763);; Biological Process: regulation of biological process (GO:0050789);;	K06560|0|bta:529049|K06560 mannose receptor, C type | (RefSeq) MRC2; mannose receptor C type 2	Phagosome (ko04145);; Tuberculosis (ko05152)	[TV]	Signal transduction mechanisms;; Defense mechanisms	Lectin C-type domain;; UL45 protein;; Fibronectin type II domain;; Chordopoxvirus A33R protein	Soluble secretory phospholipase A2 receptor (Precursor) GN=PLA2R1 OS=Pongo abelii (Sumatran orangutan) PE=2 SV=2	T	Signal transduction mechanisms	TPA: mannose receptor, C type 2 [Bos taurus]
ENSBTAG00000031524	3373	3776	3842	1338	1838	872	12.2924	11.0949	8.8682	3.45058	4.70236	2.59445	2.41e-06	-1.37384	down	--	--	Cellular Component: integral component of membrane (GO:0016021);; Molecular Function: WW domain binding (GO:0050699);;	--	--	--	--	--	Serine/arginine repetitive matrix protein 1 GN=SRRM1 OS=Pongo abelii (Sumatran orangutan) PE=2 SV=1	T	Signal transduction mechanisms	PREDICTED: protein TMEPAI isoform X1 [Bos taurus]
ENSBTAG00000006694	112	83	177	44	39	18	1.3412	0.820749	1.92204	0.431792	0.374839	0.198998	0.00462301	-1.45821	down	--	--	Cellular Component: extracellular region (GO:0005576);; Cellular Component: Golgi apparatus (GO:0005794);; Biological Process: immune response (GO:0006955);; Molecular Function: chemokine activity (GO:0008009);; Biological Process: inner ear development (GO:0048839);;	K10033|6.05761e-54|chx:102182694|K10033 C-X-C motif chemokine 14 | (RefSeq) CXCL14; C-X-C motif chemokine ligand 14	Cytokine-cytokine receptor interaction (ko04060);; Chemokine signaling pathway (ko04062)	--	--	Small cytokines (intecrine/chemokine), interleukin-8 like	Growth-regulated alpha protein (Precursor) GN=CXCL1 OS=Ovis aries (Sheep) PE=3 SV=1	R	General function prediction only	C-X-C motif chemokine 14 precursor [Bos taurus]
ENSBTAG00000014016	765	523	1105	224	383	267	2.68011	1.51979	3.61837	0.651912	1.09089	0.902513	0.00178327	-1.27305	down	[R]	General function prediction only	Biological Process: negative regulation of transcription from RNA polymerase II promoter (GO:0000122);; Biological Process: natural killer cell differentiation (GO:0001779);; Molecular Function: transcription factor activity, sequence-specific DNA binding (GO:0003700);; Cellular Component: nucleus (GO:0005634);; Cellular Component: pericentric heterochromatin (GO:0005721);; Biological Process: tr…	K09220|0|bta:541154|K09220 IKAROS family zinc finger protein | (RefSeq) IKZF1; IKAROS family zinc finger 1	--	[R]	General function prediction only	Zinc-finger double domain;; Zinc finger, C2H2 type;; C2H2-type zinc finger	Zinc finger protein Aiolos GN=IKZF3 OS=Bos taurus (Bovine) PE=2 SV=1	K	Transcription	DNA-binding protein Ikaros [Bos taurus]
ENSBTAG00000008112	757	725	775	1754	2066	1431	1.98537	1.59258	1.84877	3.78239	4.42251	3.55795	8.45e-08	1.13349	up	[KL]	Transcription;; Replication, recombination and repair	Cellular Component: nucleosome (GO:0000786);; Molecular Function: DNA binding (GO:0003677);; Molecular Function: helicase activity (GO:0004386);; Molecular Function: ATP binding (GO:0005524);; Cellular Component: nucleus (GO:0005634);; Biological Process: DNA metabolic process (GO:0006259);; Biological Process: nucleosome assembly (GO:0006334);; Molecular Function: zinc ion binding (GO:0008270);;…	K15710|0|bta:516630|K15710 E3 ubiquitin-protein ligase SHPRH [EC:3.6.4.- 2.3.2.27] | (RefSeq) SHPRH; SNF2 histone linker PHD RING helicase	--	[L]	Replication, recombination and repair	SNF2 family N-terminal domain;; linker histone H1 and H5 family;; Zinc finger, C3HC4 type (RING finger)	Helicase-like transcription factor GN=HLTF OS=Oryctolagus cuniculus (Rabbit) PE=1 SV=1	B	Chromatin structure and dynamics	PREDICTED: E3 ubiquitin-protein ligase SHPRH [Bos taurus]
ENSBTAG00000033170	996	1120	1300	2264	2875	2528	3.07258	4.52463	5.46082	7.34105	10.0747	11.0685	6.02e-06	1.09182	up	[S]	Function unknown	Biological Process: signal transduction (GO:0007165);; Cellular Component: membrane (GO:0016020);; Cellular Component: intracellular membrane-bounded organelle (GO:0043231);; Cellular Component: cytoplasmic part (GO:0044444);; Biological Process: single-organism developmental process (GO:0044767);; Biological Process: animal organ development (GO:0048513);; Biological Process: positive regulation…	--	--	[R]	General function prediction only	Leucine Rich repeats (2 copies);; Leucine rich repeat;; Leucine Rich Repeat;; Leucine rich repeat;; Leucine Rich repeat	Leucine-rich repeat-containing protein 40 GN=LRRC40 OS=Macaca fascicularis (Crab-eating macaque) PE=2 SV=1	S	Function unknown	leucine-rich repeat-containing protein 58 [Bos taurus]
ENSBTAG00000014207	360	310	274	91	122	123	1.69252	1.22977	1.08217	0.310227	0.457997	0.582725	0.000253974	-1.33572	down	--	--	Cellular Component: microfibril (GO:0001527);; Molecular Function: metalloendopeptidase activity (GO:0004222);; Molecular Function: binding (GO:0005488);; Biological Process: proteolysis (GO:0006508);; Biological Process: immune response (GO:0006955);; Molecular Function: zinc ion binding (GO:0008270);; Biological Process: protein metabolic process (GO:0019538);; Cellular Component: cell part (GO…	K08625|0|bta:513140|K08625 a disintegrin and metalloproteinase with thrombospondin motifs 10 [EC:3.4.24.-] | (RefSeq) ADAMTS10; ADAM metallopeptidase with thrombospondin type 1 motif 10	--	[O]	Posttranslational modification, protein turnover, chaperones	Reprolysin family propeptide;; Reprolysin (M12B) family zinc metalloprotease;; ADAM-TS Spacer 1;; Thrombospondin type 1 domain;; Metallo-peptidase family M12;; Metallo-peptidase family M12B Reprolysin-like;; Metallo-peptidase family M12B Reprolysin-like;; PLAC (protease and lacunin) domain;; Metallo-peptidase family M12B Reprolysin-like	A disintegrin and metalloproteinase with thrombospondin motifs 2 (Precursor) GN=ADAMTS2 OS=Bos taurus (Bovine) PE=1 SV=1	O	Posttranslational modification, protein turnover, chaperones	A disintegrin and metalloproteinase with thrombospondin motifs 10 precursor [Bos taurus]
ENSBTAG00000037377	3930	11678	5477	2993	2938	1588	37.7029	92.6221	47.4609	23.835	22.9463	14.3534	0.00944132	-1.24284	down	[R]	General function prediction only	Cellular Component: nucleolus (GO:0005730);; Cellular Component: cytoplasm (GO:0005737);; Molecular Function: hydrolase activity (GO:0016787);;	K13706|5.91402e-151|bta:615289|K13706 abhydrolase domain-containing protein 14 | (RefSeq) ABHD14B; abhydrolase domain containing 14B	--	--	--	Alpha/beta hydrolase family;; Alpha/beta hydrolase family;; Putative lysophospholipase	Alpha/beta hydrolase domain-containing protein 14B GN=ABHD14B OS=Bos taurus (Bovine) PE=2 SV=1	R	General function prediction only	alpha/beta hydrolase domain-containing protein 14B [Bos taurus]
Bos_taurus_newGene_44514	115	131	140	256	309	264	0.711216	0.914587	0.860341	1.47467	1.84944	1.66303	0.00126192	1.00083	up	--	--	Molecular Function: nucleotide binding (GO:0000166);; Biological Process: reduction of food intake in response to dietary excess (GO:0002023);; Cellular Component: nucleus (GO:0005634);; Biological Process: DNA replication (GO:0006260);; Biological Process: response to glucose (GO:0009749);; Biological Process: multicellular organism growth (GO:0035264);; Biological Process: glucose homeostasis (…	K10990|0|bta:614063|K10990 RecQ-mediated genome instability protein 1 | (RefSeq) RMI1; RecQ mediated genome instability 1	Fanconi anemia pathway (ko03460)	[S]	Function unknown	Recq-mediated genome instability protein 1, C-terminal OB-fold;; RecQ mediated genome instability protein;; RecQ mediated genome instability protein	RecQ-mediated genome instability protein 1 OS=Bos taurus OX=9913 GN=RMI1 PE=2 SV=1	S	Function unknown	recQ-mediated genome instability protein 1 [Bos taurus]
ENSBTAG00000017542	1162	1046	966	334	513	366	9.75562	8.09154	8.44112	2.74562	4.62577	3.71742	5.52e-06	-1.31553	down	[K]	Transcription	Biological Process: negative regulation of transcription from RNA polymerase II promoter (GO:0000122);; Molecular Function: RNA polymerase II regulatory region DNA binding (GO:0001012);; Molecular Function: RNA polymerase II repressing transcription factor binding (GO:0001103);; Biological Process: regulation of cytokine production (GO:0001817);; Biological Process: placenta development (GO:00018…	K04504|0|bta:353106|K04504 peroxisome proliferator-activated receptor delta | (RefSeq) PPARD, PPAR-beta; peroxisome proliferator activated receptor delta	PPAR signaling pathway (ko03320);; Wnt signaling pathway (ko04310);; Pathways in cancer (ko05200);; Acute myeloid leukemia (ko05221)	[T]	Signal transduction mechanisms	Ligand-binding domain of nuclear hormone receptor;; Zinc finger, C4 type (two domains)	Peroxisome proliferator-activated receptor delta GN=PPARD OS=Canis familiaris (Dog) PE=2 SV=1	K	Transcription	peroxisome proliferator-activated receptor delta [Bos taurus]
ENSBTAG00000018718	5215	6672	7728	17518	17104	13497	10.8812	11.5025	14.5394	30.2221	28.9554	26.4843	1.13e-07	1.21102	up	--	--	Molecular Function: aspartic-type endopeptidase activity (GO:0004190);; Biological Process: proteolysis (GO:0006508);;	K11885|0|chx:102173489|K11885 DNA damage-inducible protein 1 | (RefSeq) DDI2, RSC1A1; protein DDI1 homolog 2	--	[L]	Replication, recombination and repair	Aspartyl protease;; Aspartyl protease;; Retroviral aspartyl protease;; Retroviral aspartyl protease;; Ubiquitin family	Protein DDI1 homolog 1 GN=DDI1 OS=Bos taurus (Bovine) PE=2 SV=1	L	Replication, recombination and repair	PREDICTED: protein DDI1 homolog 2 isoform X2 [Bos taurus]
ENSBTAG00000004745	961	1556	1591	2893	3442	2832	3.63038	5.19345	5.26659	8.68337	10.2828	9.57336	0.000323161	1.06196	up	[R]	General function prediction only	Cellular Component: nucleus (GO:0005634);; Cellular Component: transcription factor complex (GO:0005667);; Cellular Component: cytoplasm (GO:0005737);; Biological Process: N-terminal protein amino acid acetylation (GO:0006474);; Molecular Function: N-acetyltransferase activity (GO:0008080);; Molecular Function: ribosome binding (GO:0043022);; Biological Process: positive regulation of transcripti…	K20792|0|bta:536676|K20792 N-alpha-acetyltransferase 15/16, NatA auxiliary subunit | (RefSeq) NAA15, NARG1; N(alpha)-acetyltransferase 15, NatA auxiliary subunit	--	[B]	Chromatin structure and dynamics	NMDA receptor-regulated protein 1;; Tetratricopeptide repeat;; Tetratricopeptide repeat;; Tetratricopeptide repeat;; TPR repeat;; Tetratricopeptide repeat;; Tetratricopeptide repeat;; Anaphase-promoting complex, cyclosome, subunit 3;; Tetratricopeptide repeat;; Tetratricopeptide repeat	N-alpha-acetyltransferase 15, NatA auxiliary subunit GN=NAA15 OS=Pongo abelii (Sumatran orangutan) PE=2 SV=1	B	Chromatin structure and dynamics	N-alpha-acetyltransferase 15, NatA auxiliary subunit [Bos taurus]
ENSBTAG00000000207	988	1209	1377	417	656	426	7.74642	7.97242	12.6036	3.04249	6.30015	4.5849	4.58e-05	-1.18829	down	[R]	General function prediction only	Molecular Function: hydrolase activity (GO:0016787);;	K17623|6.61314e-168|bta:617253|K17623 pseudouridine 5'-phosphatase [EC:3.1.3.96] | (RefSeq) PUDP, HDHD1, HDHD1A; pseudouridine 5'-phosphatase	--	[R]	General function prediction only	Haloacid dehalogenase-like hydrolase;; haloacid dehalogenase-like hydrolase;; HAD-hyrolase-like	Parotid hormone (Precursor) OS=Sus scrofa (Pig) PE=1 SV=2	R	General function prediction only	pseudouridine-5&apos;-monophosphatase [Bos taurus]
ENSBTAG00000014137	393	367	326	152	194	114	1.33192	1.03483	1.59535	0.401156	0.519477	0.342395	0.000375281	-1.16884	down	--	--	Biological Process: skeletal system development (GO:0001501);; Biological Process: system process (GO:0003008);; Molecular Function: protein binding (GO:0005515);; Cellular Component: nucleus (GO:0005634);; Cellular Component: cytoplasm (GO:0005737);; Cellular Component: centrosome (GO:0005813);; Cellular Component: cilium (GO:0005929);; Biological Process: cytoskeleton organization (GO:0007010);…	K16462|0|bta:514284|K16462 centrosomal protein CEP164 | (RefSeq) CEP164; centrosomal protein 164	--	--	--	WW domain	Parotid hormone (Precursor) OS=Sus scrofa (Pig) PE=1 SV=2	R	General function prediction only	TPA: hypothetical protein BOS_14398 [Bos taurus]
ENSBTAG00000006561	4897	8087	9682	3008	4299	2812	33.1892	45.3032	59.2621	16.918	23.7152	17.9564	0.00215655	-1.07101	down	--	--	Molecular Function: Ras guanyl-nucleotide exchange factor activity (GO:0005088);; Molecular Function: protein binding (GO:0005515);; Cellular Component: intracellular (GO:0005622);; Cellular Component: cytoplasm (GO:0005737);; Biological Process: regulation of phosphate metabolic process (GO:0019220);; Cellular Component: cell junction (GO:0030054);; Biological Process: positive regulation of cat…	--	--	[T]	Signal transduction mechanisms	RasGEF domain;; RasGEF N-terminal motif	Ras-GEF domain-containing family member 1B GN=RASGEF1B OS=Bos taurus (Bovine) PE=2 SV=1	T	Signal transduction mechanisms	PREDICTED: ras-GEF domain-containing family member 1B isoform X3 [Bubalus bubalis]
ENSBTAG00000003891	297	224	140	14	12	68	1.79887	1.11995	0.865947	0.294297	0.240445	0.548972	0.0090268	-1.58451	down	--	--	Biological Process: autophagosome maturation (GO:0000046);; Biological Process: positive regulation of receptor recycling (GO:0001921);; Biological Process: myeloid cell activation involved in immune response (GO:0002275);; Biological Process: myeloid leukocyte mediated immunity (GO:0002444);; Molecular Function: calmodulin binding (GO:0005516);; Molecular Function: phospholipid binding (GO:00055…	K13504|1.22134e-45|shr:100920124|K13504 vesicle-associated membrane protein 2 | (RefSeq) VAMP2; vesicle associated membrane protein 2	SNARE interactions in vesicular transport (ko04130);; Synaptic vesicle cycle (ko04721);; Insulin secretion (ko04911);; Vasopressin-regulated water reabsorption (ko04962);; Salivary secretion (ko04970)	[U]	Intracellular trafficking, secretion, and vesicular transport	Synaptobrevin	Vesicle-associated membrane protein 2 GN=VAMP2 OS=Bos taurus (Bovine) PE=1 SV=2	U	Intracellular trafficking, secretion, and vesicular transport	vesicle-associated membrane protein 2 [Bos taurus]
ENSBTAG00000011932	1227	1706	1415	2984	3277	2893	5.87694	6.08633	5.07212	9.9889	10.9845	12.5713	4.03e-05	1.00256	up	--	--	Molecular Function: protein binding (GO:0005515);; Biological Process: cell adhesion (GO:0007155);; Molecular Function: phosphatidate phosphatase activity (GO:0008195);; Cellular Component: integral component of membrane (GO:0016021);; Biological Process: cellular component organization (GO:0016043);; Cellular Component: extracellular matrix (GO:0031012);; Biological Process: multicellular organi…	--	--	[OW]	Posttranslational modification, protein turnover, chaperones;; Extracellular structures	Somatomedin B domain;; Hemopexin	Paternally-expressed gene 3 protein GN=PEG3 OS=Bos taurus (Bovine) PE=2 SV=1	OW	Posttranslational modification, protein turnover, chaperones;; Extracellular structures	TPA: proteoglycan 4 [Bos taurus]
Bos_taurus_newGene_16361	113	110	110	8	13	12	0.360616	0.779843	0.31703	0.211229	0.400861	0.438222	1.73e-10	-2.62736	down	--	--	Molecular Function: nucleic acid binding (GO:0003676);; Molecular Function: RNA-directed DNA polymerase activity (GO:0003964);; Cellular Component: intracellular (GO:0005622);; Biological Process: RNA-dependent DNA biosynthetic process (GO:0006278);; Biological Process: regulation of transcription, DNA-templated (GO:0006355);;	K09228|1.67945e-58|bta:100138479|K09228 KRAB domain-containing zinc finger protein | (RefSeq) zinc finger protein 510	--	--	--	Reverse transcriptase (RNA-dependent DNA polymerase)	--	S	Function unknown	reverse transcriptase-like [Bos taurus]
ENSBTAG00000044153	2012	2023	1618	667	892	616	3.63046	3.05037	2.57817	0.963087	1.27156	1.00891	4.12e-07	-1.32551	down	--	--	Molecular Function: protein binding (GO:0005515);; Biological Process: response to stress (GO:0006950);; Biological Process: cell communication (GO:0007154);; Cellular Component: cytoplasmic vesicle (GO:0016023);; Molecular Function: hydrolase activity (GO:0016787);; Biological Process: regulation of cellular metabolic process (GO:0031323);; Biological Process: nucleobase-containing compound bios…	--	--	--	--	SH3 domain;; Variant SH3 domain;; Variant SH3 domain;; Bacterial SH3 domain	Serine/arginine repetitive matrix protein 1 GN=SRRM1 OS=Pongo abelii (Sumatran orangutan) PE=2 SV=1	T	Signal transduction mechanisms	PREDICTED: LOW QUALITY PROTEIN: SH3 and PX domain-containing protein 2A isoform X2 [Bos taurus]
ENSBTAG00000044158	488	319	200	105	132	112	3.10226	1.48611	2.26458	1.4298	1.01564	0.754437	0.00689701	-1.28123	down	--	--	Molecular Function: amyloid-beta binding (GO:0001540);; Molecular Function: catalytic activity (GO:0003824);; Molecular Function: receptor activity (GO:0004872);; Molecular Function: protein binding (GO:0005515);; Cellular Component: extracellular region (GO:0005576);; Cellular Component: plasma membrane (GO:0005886);; Biological Process: lipid metabolic process (GO:0006629);; Biological Process:…	--	--	[T]	Signal transduction mechanisms	Low-density lipoprotein receptor domain class A	Very low-density lipoprotein receptor (Precursor) GN=VLDLR OS=Oryctolagus cuniculus (Rabbit) PE=2 SV=1	T	Signal transduction mechanisms	low-density lipoprotein receptor class A domain-containing protein 3 precursor [Bos taurus]
ENSBTAG00000013888	516	835	587	1376	1754	2265	7.26009	9.72082	7.46357	16.0922	20.1058	30.063	0.000761456	1.29727	up	[K]	Transcription	Molecular Function: RNA polymerase II transcription factor activity, sequence-specific DNA binding (GO:0000981);; Biological Process: negative regulation of cytokine production (GO:0001818);; Biological Process: immunoglobulin production (GO:0002377);; Biological Process: immune system development (GO:0002520);; Biological Process: regulation of production of molecular mediator of immune response…	K09387|0|bta:503579|K09387 forkhead box protein A1, hepatocyte nuclear factor 3-alpha | (RefSeq) FOXA1, HNF-3a; forkhead box A1	--	[K]	Transcription	Fork head domain;; Forkhead N-terminal region;; HNF3 C-terminal domain	Hepatocyte nuclear factor 3-gamma GN=FOXA3 OS=Bos taurus (Bovine) PE=2 SV=1	K	Transcription	hepatocyte nuclear factor 3-alpha [Bos taurus]
ENSBTAG00000004014	1538	616	805	367	340	281	8.31962	2.73272	3.93374	1.64599	1.49657	1.42035	0.00258243	-1.35082	down	--	--	Molecular Function: calcium ion binding (GO:0005509);; Molecular Function: protein binding (GO:0005515);; Cellular Component: extracellular region (GO:0005576);; Cellular Component: proteinaceous extracellular matrix (GO:0005578);; Cellular Component: plasma membrane (GO:0005886);; Biological Process: cell surface receptor signaling pathway (GO:0007166);; Biological Process: protein localization …	K17307|0|bta:511854|K17307 fibulin 1/2 | (RefSeq) FBLN2; fibulin 2	--	[T]	Signal transduction mechanisms	Calcium-binding EGF domain;; Complement Clr-like EGF-like;; Coagulation Factor Xa inhibitory site;; Anaphylotoxin-like domain;; EGF-like domain	Fibulin-1 (Fragment) GN=FBLN1 OS=Chlorocebus aethiops (Green monkey) PE=1 SV=1	T	Signal transduction mechanisms	PREDICTED: fibulin-2 isoform X1 [Bos taurus]
ENSBTAG00000030671	1306	1745	3247	5420	5774	5753	4.55376	5.03193	10.2375	15.6956	16.4005	18.9418	0.00178685	1.24396	up	[L]	Replication, recombination and repair	Biological Process: system process (GO:0003008);; Molecular Function: actin binding (GO:0003779);; Molecular Function: protein binding (GO:0005515);; Cellular Component: microtubule (GO:0005874);; Biological Process: movement of cell or subcellular component (GO:0006928);; Biological Process: cytoskeleton organization (GO:0007010);; Biological Process: endosome organization (GO:0007032);; Biologi…	K16612|0|bta:785042|K16612 protein HOOK1 | (RefSeq) HOOK1; hook microtubule tethering protein 1	--	--	--	HOOK protein	Coiled-coil domain-containing protein 186 (Fragment) GN=CCDC186 OS=Pongo abelii (Sumatran orangutan) PE=2 SV=2	Z	Cytoskeleton	protein Hook homolog 1 [Bos taurus]
ENSBTAG00000002663	739	742	609	363	288	316	4.14354	3.73716	3.97023	2.05026	1.61758	1.65699	0.000978139	-1.04134	down	--	--	--	--	--	[S]	Function unknown	Breast carcinoma amplified sequence 3	--	S	Function unknown	PREDICTED: breast carcinoma-amplified sequence 3 isoform X3 [Bison bison bison]
ENSBTAG00000014831	720	1527	681	3851	2514	2398	5.56451	9.75378	4.74957	24.7011	15.8106	17.4642	0.00266264	1.30996	up	--	--	Biological Process: glycogen biosynthetic process (GO:0005978);; Molecular Function: protein phosphatase binding (GO:0019903);;	K07189|0|bta:539466|K07189 protein phosphatase 1 regulatory subunit 3A/B/C/D/E | (RefSeq) PPP1R3C; protein phosphatase 1 regulatory subunit 3C	Insulin signaling pathway (ko04910);; Insulin resistance (ko04931)	[OT]	Posttranslational modification, protein turnover, chaperones;; Signal transduction mechanisms	Putative phosphatase regulatory subunit	Protein phosphatase 1 regulatory subunit 3C OS=Bos taurus (Bovine) PE=2 SV=1	T	Signal transduction mechanisms	protein phosphatase 1 regulatory subunit 3C [Bos taurus]
ENSBTAG00000032899	367	408	200	39	29	21	13.0395	6.94269	4.34099	0.679046	0.404934	0.349888	1.48e-12	-2.80523	down	[QR]	Secondary metabolites biosynthesis, transport and catabolism;; General function prediction only	Molecular Function: methyltransferase activity (GO:0008168);;	--	--	[R]	General function prediction only	Methyltransferase domain;; Methyltransferase domain;; Methyltransferase domain;; Methyltransferase domain;; Methyltransferase domain;; Methyltransferase domain	--	R	General function prediction only	TPA: hypothetical protein BOS_5090 [Bos taurus]
ENSBTAG00000000163	16185	5034	12744	1146	1284	1181	198.919	51.134	141.447	11.6833	12.836	13.6685	1.14e-11	-2.65428	down	--	--	Biological Process: response to hypoxia (GO:0001666);; Biological Process: neuron migration (GO:0001764);; Cellular Component: extracellular region (GO:0005576);; Cellular Component: mitochondrion (GO:0005739);; Cellular Component: cytosol (GO:0005829);; Biological Process: brain development (GO:0007420);; Biological Process: cell proliferation (GO:0008283);; Biological Process: anatomical struct…	K08270|1.90202e-136|bta:529235|K08270 DNA-damage-inducible transcript 4 | (RefSeq) DDIT4; DNA damage inducible transcript 4	mTOR signaling pathway (ko04150);; PI3K-Akt signaling pathway (ko04151);; MicroRNAs in cancer (ko05206)	--	--	RTP801 C-terminal region	DNA damage-inducible transcript 4 protein GN=DDIT4 OS=Bos taurus (Bovine) PE=2 SV=1	T	Signal transduction mechanisms	DNA damage-inducible transcript 4 protein [Bos taurus]
ENSBTAG00000001086	477	590	754	307	270	211	5.47509	5.75247	7.78727	2.30297	3.43424	1.72527	0.000298151	-1.1299	down	--	--	Biological Process: negative regulation of transcription from RNA polymerase II promoter (GO:0000122);; Biological Process: osteoblast differentiation (GO:0001649);; Molecular Function: transcription cofactor activity (GO:0003712);; Cellular Component: nucleus (GO:0005634);; Cellular Component: cytoplasm (GO:0005737);; Cellular Component: focal adhesion (GO:0005925);; Biological Process: cytoskel…	K14380|0|bta:510008|K14380 four and a half LIM domains protein 2 | (RefSeq) FHL2; four and a half LIM domains 2	Osteoclast differentiation (ko04380)	[TZR]	Signal transduction mechanisms;; Cytoskeleton;; General function prediction only	LIM domain	Four and a half LIM domains protein 2 GN=FHL2 OS=Bos taurus (Bovine) PE=2 SV=1	TZ	Signal transduction mechanisms;; Cytoskeleton	four and a half LIM domains protein 2 [Bos taurus]
ENSBTAG00000016442	430	450	606	1171	1066	915	1.75202	1.33735	1.90676	3.51107	3.26149	3.12184	0.000231313	1.00128	up	[RTKL]	General function prediction only;; Signal transduction mechanisms;; Transcription;; Replication, recombination and repair	Molecular Function: protein kinase activity (GO:0004672);; Molecular Function: protein serine/threonine kinase activity (GO:0004674);; Molecular Function: GTPase regulator activity (GO:0005083);; Molecular Function: protein binding (GO:0005515);; Molecular Function: ATP binding (GO:0005524);; Cellular Component: nucleoplasm (GO:0005654);; Cellular Component: cytosol (GO:0005829);; Biological Proc…	K04406|0|bta:507624|K04406 mitogen-activated protein kinase kinase kinase kinase 3 [EC:2.7.11.1] | (RefSeq) MAP4K3; mitogen-activated protein kinase kinase kinase kinase 3	MAPK signaling pathway (ko04010)	[T]	Signal transduction mechanisms	CNH domain;; Protein kinase domain;; Protein tyrosine kinase	Serine/threonine-protein kinase 4 18kDa subunit GN=STK4 OS=Colobus guereza (Mantled guereza) PE=1 SV=1	T	Signal transduction mechanisms	mitogen-activated protein kinase kinase kinase kinase 3 [Bos taurus]
ENSBTAG00000009736	275	243	251	126	109	67	0.819168	0.668649	0.687584	0.299038	0.258803	0.183372	0.000864416	-1.2329	down	[RTKL]	General function prediction only;; Signal transduction mechanisms;; Transcription;; Replication, recombination and repair	Molecular Function: magnesium ion binding (GO:0000287);; Biological Process: regulation of protein phosphorylation (GO:0001932);; Biological Process: immune response-activating signal transduction (GO:0002757);; Molecular Function: protein serine/threonine kinase activity (GO:0004674);; Molecular Function: GTPase regulator activity (GO:0005083);; Molecular Function: ATP binding (GO:0005524);; Mol…	K16307|0|bom:102272367|K16307 serine/threonine-protein kinase MRCK [EC:2.7.11.1] | (RefSeq) CDC42BPG; CDC42 binding protein kinase gamma	--	[T]	Signal transduction mechanisms	Protein kinase domain;; CNH domain;; Protein tyrosine kinase;; DMPK coiled coil domain like;; Phorbol esters/diacylglycerol binding domain (C1 domain);; Kinase-like;; PH domain;; Protein kinase C terminal domain	Rho-associated protein kinase 1 GN=ROCK1 OS=Oryctolagus cuniculus (Rabbit) PE=1 SV=1	T	Signal transduction mechanisms	PREDICTED: serine/threonine-protein kinase MRCK gamma isoform X5 [Bos taurus]
ENSBTAG00000007441	1437	2443	1924	4521	3854	4643	6.15229	8.62253	7.42598	16.105	13.4226	18.7768	0.00161061	1.06067	up	--	--	Molecular Function: protein binding (GO:0005515);; Biological Process: ion transport (GO:0006811);; Biological Process: organelle organization (GO:0006996);; Biological Process: anatomical structure morphogenesis (GO:0009653);; Biological Process: regulation of gene expression (GO:0010468);; Cellular Component: cytoplasmic vesicle (GO:0016023);; Molecular Function: hydrolase activity (GO:0016787)…	--	--	[IU]	Lipid transport and metabolism;; Intracellular trafficking, secretion, and vesicular transport	DDHD domain;; SAM domain (Sterile alpha motif);; SAM domain (Sterile alpha motif)	Phospholipase DDHD1 GN=DDHD1 OS=Bos taurus (Bovine) PE=1 SV=1	IU	Lipid transport and metabolism;; Intracellular trafficking, secretion, and vesicular transport	SEC23-interacting protein [Bos taurus]
Bos_taurus_newGene_20226	83	53	95	5	4	9	0.643311	0.335198	0.663632	0.025955	0.024493	0.058936	2.24e-06	-2.39295	down	--	--	Molecular Function: nucleic acid binding (GO:0003676);; Cellular Component: intracellular (GO:0005622);; Cellular Component: fascia adherens (GO:0005916);; Biological Process: regulation of transcription, DNA-templated (GO:0006355);; Molecular Function: beta-catenin binding (GO:0008013);; Cellular Component: lamellipodium (GO:0030027);; Molecular Function: cadherin binding (GO:0045296);; Molecula…	K09228|1.88712e-63|oas:100527962|K09228 KRAB domain-containing zinc finger protein | (RefSeq) ZNF33B; zinc finger protein 33B	--	--	--	Reverse transcriptase (RNA-dependent DNA polymerase)	--	--	--	reverse transcriptase-like [Bos taurus]
ENSBTAG00000006125	646	539	588	194	225	166	5.44115	3.75103	4.47414	1.35585	1.5383	1.3109	2.03e-09	-1.52727	down	[RTKL]	General function prediction only;; Signal transduction mechanisms;; Transcription;; Replication, recombination and repair	Biological Process: G1/S transition of mitotic cell cycle (GO:0000082);; Biological Process: negative regulation of transcription from RNA polymerase II promoter (GO:0000122);; Molecular Function: nucleotide binding (GO:0000166);; Biological Process: response to reactive oxygen species (GO:0000302);; Cellular Component: chromosome, centromeric region (GO:0000775);; Molecular Function: p53 binding…	K08862|0|bta:504282|K08862 polo-like kinase 3 [EC:2.7.11.21] | (RefSeq) PLK3; polo like kinase 3	FoxO signaling pathway (ko04068);; Tuberculosis (ko05152)	[D]	Cell cycle control, cell division, chromosome partitioning	Protein kinase domain;; Protein tyrosine kinase;; POLO box duplicated region;; Kinase-like	Serine/threonine-protein kinase PLK2 GN=PLK2 OS=Pongo abelii (Sumatran orangutan) PE=3 SV=1	D	Cell cycle control, cell division, chromosome partitioning	serine/threonine-protein kinase PLK3 [Bos taurus]
ENSBTAG00000012060	16290	12697	10040	4908	7090	3989	54.1833	34.9106	30.1577	13.6142	19.2408	12.5944	0.000520149	-1.2078	down	[R]	General function prediction only	Molecular Function: transcription coactivator activity (GO:0003713);; Cellular Component: endoplasmic reticulum membrane (GO:0005789);; Cellular Component: cytosol (GO:0005829);; Biological Process: lipid metabolic process (GO:0006629);; Molecular Function: phosphatidate phosphatase activity (GO:0008195);; Biological Process: positive regulation of transcription from RNA polymerase II promoter (G…	K15728|0|bta:514448|K15728 phosphatidate phosphatase LPIN [EC:3.1.3.4] | (RefSeq) LPIN2; lipin 2	Glycerolipid metabolism (ko00561);; Glycerophospholipid metabolism (ko00564)	[NI]	Cell motility;; Lipid transport and metabolism	LNS2 (Lipin/Ned1/Smp2);; lipin, N-terminal conserved region	Mediator of DNA damage checkpoint protein 1 GN=MDC1 OS=Pan troglodytes (Chimpanzee) PE=3 SV=1	IN	Lipid transport and metabolism;; Cell motility	PREDICTED: phosphatidate phosphatase LPIN2 isoform X1 [Bos taurus]
ENSBTAG00000022396	772	3811	12995	552	326	283	31.0185	126.975	472.161	18.4489	10.6522	10.6981	4.5e-05	-2.23703	down	--	--	Biological Process: acute-phase response (GO:0006953);; Cellular Component: high-density lipoprotein particle (GO:0034364);; Biological Process: response to stilbenoid (GO:0035634);;	K17310|1.28244e-80|bta:281474|K17310 serum amyloid A protein | (RefSeq) SAA3; serum amyloid A 3	--	--	--	Serum amyloid A protein	Amyloid protein A (Precursor) GN=SAA1 OS=Bos taurus (Bovine) PE=1 SV=2	R	General function prediction only	serum amyloid A protein [Bos taurus]
Bos_taurus_newGene_49262	800	1047	1156	2697	2249	1647	6.27961	6.78854	8.19432	17.5698	14.3719	12.181	0.000467212	1.02978	up	[J]	Translation, ribosomal structure and biogenesis	Biological Process: cytoplasmic translational termination (GO:0002184);; Molecular Function: translation release factor activity (GO:0003747);; Molecular Function: GTPase activity (GO:0003924);; Molecular Function: GTP binding (GO:0005525);; Cellular Component: cytosol (GO:0005829);; Cellular Component: translation release factor complex (GO:0018444);; Molecular Function: RNA binding (GO:0044822)…	K03267|0|bta:538724|K03267 peptide chain release factor subunit 3 | (RefSeq) GSPT2; G1 to S phase transition 2	mRNA surveillance pathway (ko03015)	[J]	Translation, ribosomal structure and biogenesis	Elongation factor Tu GTP binding domain;; Elongation factor Tu C-terminal domain;; Elongation factor Tu domain 2;; Ataxin-2 C-terminal region	Eukaryotic peptide chain release factor GTP-binding subunit ERF3B OS=Pongo abelii OX=9601 GN=GSPT2 PE=2 SV=1	J	Translation, ribosomal structure and biogenesis	eukaryotic peptide chain release factor GTP-binding subunit ERF3B [Bos taurus]
ENSBTAG00000039050	10352	12392	5386	2789	3143	1931	21.7497	20.8963	11.3095	5.69064	6.22592	4.33893	2.2e-05	-1.62709	down	--	--	Biological Process: immune effector process (GO:0002252);; Biological Process: positive regulation of immune system process (GO:0002684);; Molecular Function: protein binding (GO:0005515);; Cellular Component: plasma membrane (GO:0005886);; Biological Process: ion transport (GO:0006811);; Biological Process: phospholipase C-activating G-protein coupled receptor signaling pathway (GO:0007200);; Bi…	K04269|0|bta:282638|K04269 purinergic receptor P2Y, G protein-coupled, 2 | (RefSeq) P2RY2; purinergic receptor P2Y2	Neuroactive ligand-receptor interaction (ko04080);; Inflammatory mediator regulation of TRP channels (ko04750)	--	--	7 transmembrane receptor (rhodopsin family)	P2Y purinoceptor 2 GN=P2RY2 OS=Sus scrofa (Pig) PE=1 SV=1	T	Signal transduction mechanisms	P2Y purinoceptor 2 [Bos taurus]
ENSBTAG00000022991	205	146	194	57	83	73	0.861429	0.494091	0.663194	0.507466	0.229321	0.312191	0.00395879	-1.19	down	--	--	Biological Process: immune system process (GO:0002376);; Cellular Component: trans-Golgi network (GO:0005802);; Cellular Component: cytosol (GO:0005829);; Cellular Component: plasma membrane (GO:0005886);; Biological Process: response to stress (GO:0006950);; Biological Process: protein localization (GO:0008104);; Cellular Component: endomembrane system (GO:0012505);; Molecular Function: protein …	--	--	[U]	Intracellular trafficking, secretion, and vesicular transport	Beige/BEACH domain;; Domain of Unknown Function (DUF1088);; PH domain associated with Beige/BEACH;; WD domain, G-beta repeat	Lysosomal-trafficking regulator GN=LYST OS=Bos taurus (Bovine) PE=1 SV=1	U	Intracellular trafficking, secretion, and vesicular transport	PREDICTED: neurobeachin isoform X7 [Bos taurus]
ENSBTAG00000008382	21	47	44	122	131	114	0.167742	0.310686	0.314556	1.31777	0.862981	0.865873	0.00302994	1.38084	up	--	--	--	--	--	[A]	RNA processing and modification	Methyltransferase domain	Protein RRNAD1 GN=RRNAD1 OS=Bos taurus (Bovine) PE=2 SV=1	A	RNA processing and modification	PREDICTED: methyltransferase-like protein 25 isoform X1 [Bos taurus]
ENSBTAG00000004322	1639	1906	3127	466	1259	521	14.4189	13.2004	23.1384	3.16105	9.16127	4.01097	0.00376418	-1.32826	down	--	--	Molecular Function: double-stranded DNA binding (GO:0003690);; Molecular Function: transcription factor activity, sequence-specific DNA binding (GO:0003700);; Cellular Component: nucleus (GO:0005634);; Cellular Component: transcription factor complex (GO:0005667);; Cellular Component: endoplasmic reticulum (GO:0005783);; Cellular Component: cytosol (GO:0005829);; Biological Process: cellular resp…	K04379|0|bta:280795|K04379 proto-oncogene protein c-fos | (RefSeq) FOS; Fos proto-oncogene, AP-1 transcription factor subunit	Endocrine resistance (ko01522);; MAPK signaling pathway (ko04010);; cAMP signaling pathway (ko04024);; Apoptosis (ko04210);; Osteoclast differentiation (ko04380);; Toll-like receptor signaling pathway (ko04620);; T cell receptor signaling pathway (ko04660);; B cell receptor signaling pathway (ko04662);; TNF signaling pathway (ko04668);; Circadian entrainment (ko04713);; Cholinergic synapse (ko047…	[K]	Transcription	bZIP transcription factor;; Basic region leucine zipper;; bZIP Maf transcription factor	Proto-oncogene c-Fos GN=FOS OS=Bos taurus (Bovine) PE=2 SV=2	K	Transcription	proto-oncogene c-Fos [Bos taurus]
Bos_taurus_newGene_43308	107	140	33	14	23	12	0.67101	0.865729	0.245483	0.068338	0.114997	0.066014	0.00542742	-1.61936	down	--	--	Cellular Component: nucleus (GO:0005634);; Biological Process: cellular process (GO:0009987);; Molecular Function: isomerase activity (GO:0016853);;	--	--	--	--	--	--	--	--	PREDICTED: protein FAM47E isoform X8 [Ovis aries musimon]
ENSBTAG00000009417	13644	5931	13857	3339	3570	2691	61.0207	22.2802	53.947	12.4702	13.2356	12.3339	4.5e-05	-1.57922	down	--	--	Biological Process: in utero embryonic development (GO:0001701);; Biological Process: vasculature development (GO:0001944);; Biological Process: respiratory system process (GO:0003016);; Molecular Function: DNA binding (GO:0003677);; Cellular Component: cytoplasm (GO:0005737);; Biological Process: protein targeting to peroxisome (GO:0006625);; Molecular Function: zinc ion binding (GO:0008270);; B…	--	--	[R]	General function prediction only	A20-like zinc finger;; AN1-like Zinc finger	AN1-type zinc finger protein 6 GN=ZFAND6 OS=Pongo abelii (Sumatran orangutan) PE=2 SV=1	R	General function prediction only	AN1-type zinc finger protein 5 [Bos taurus]
ENSBTAG00000011677	1150	1534	1606	618	596	568	35.5067	39.1382	44.7819	15.8396	14.9794	16.5056	7.29e-07	-1.20968	down	--	--	Cellular Component: nucleosome (GO:0000786);; Cellular Component: nuclear chromatin (GO:0000790);; Molecular Function: DNA binding (GO:0003677);; Molecular Function: protein binding (GO:0005515);; Cellular Component: nucleus (GO:0005634);; Biological Process: nucleosome assembly (GO:0006334);; Biological Process: transport (GO:0006810);; Biological Process: cell communication (GO:0007154);; Biolo…	K11275|1.39229e-30|ggo:101138821|K11275 histone H1/5 | (RefSeq) histone H1.3	--	[B]	Chromatin structure and dynamics	linker histone H1 and H5 family	Histone H1.2 GN=HIST1H1C OS=Bos taurus (Bovine) PE=1 SV=2	B	Chromatin structure and dynamics	histone H1.2 [Bos taurus]
ENSBTAG00000008703	2140	2974	1768	4958	7181	4613	10.5402	11.155	7.16621	19.8686	28.1398	20.4504	0.000794762	1.12912	up	[RTKL]	General function prediction only;; Signal transduction mechanisms;; Transcription;; Replication, recombination and repair	Biological Process: cell cycle checkpoint (GO:0000075);; Biological Process: activation of MAPKK activity (GO:0000186);; Molecular Function: double-stranded RNA binding (GO:0003725);; Molecular Function: translation initiation factor activity (GO:0003743);; Molecular Function: protein serine/threonine kinase activity (GO:0004674);; Molecular Function: protein binding (GO:0005515);; Molecular Func…	K16195|0|bta:347700|K16195 eukaryotic translation initiation factor 2-alpha kinase 2 [EC:2.7.11.1] | (RefSeq) EIF2AK2, PKR, PRKR; eukaryotic translation initiation factor 2 alpha kinase 2	Protein processing in endoplasmic reticulum (ko04141);; Hepatitis C (ko05160);; Measles (ko05162);; Influenza A (ko05164);; Herpes simplex infection (ko05168);; Epstein-Barr virus infection (ko05169);; Viral carcinogenesis (ko05203)	[J]	Translation, ribosomal structure and biogenesis	Protein kinase domain;; Protein tyrosine kinase;; Double-stranded RNA binding motif	Serine/threonine-protein kinase Nek6 GN=NEK6 OS=Sus scrofa (Pig) PE=3 SV=1	J	Translation, ribosomal structure and biogenesis	interferon-induced, double-stranded RNA-activated protein kinase [Bos taurus]
ENSBTAG00000006287	9573	8752	10294	3236	4500	2873	41.0786	26.4931	36.2247	12.2645	15.1453	11.192	7.61e-10	-1.3937	down	--	--	Biological Process: skeletal system development (GO:0001501);; Molecular Function: binding (GO:0005488);; Cellular Component: collagen trimer (GO:0005581);; Biological Process: animal organ morphogenesis (GO:0009887);; Biological Process: tissue development (GO:0009888);; Cellular Component: organelle (GO:0043226);; Cellular Component: intracellular part (GO:0044424);; Biological Process: regulat…	K16832|0|bom:102273829|K16832 enhancer of filamentation 1 | (RefSeq) NEDD9; neural precursor cell expressed, developmentally down-regulated 9	--	--	--	Domain of unknown function (DUF3513);; Serine rich protein interaction domain;; Variant SH3 domain;; Variant SH3 domain;; SH3 domain	Cas scaffolding protein family member 4 {ECO:0000250|UniProtKB:Q9NQ75} OS=Sus scrofa (Pig) PE=3 SV=1	T	Signal transduction mechanisms	Enhancer of filamentation 1, partial [Bos mutus]
ENSBTAG00000013401	600	951	401	220	301	208	2.93167	3.76563	1.89675	1.2605	1.95123	1.72178	0.00456346	-1.23408	down	--	--	Biological Process: skeletal system development (GO:0001501);; Molecular Function: Rho guanyl-nucleotide exchange factor activity (GO:0005089);; Molecular Function: binding (GO:0005488);; Molecular Function: phospholipid binding (GO:0005543);; Biological Process: animal organ morphogenesis (GO:0009887);; Biological Process: gene expression (GO:0010467);; Biological Process: RNA metabolic process …	--	--	[T]	Signal transduction mechanisms	RhoGEF domain	Parotid hormone (Precursor) OS=Sus scrofa (Pig) PE=1 SV=2	T	Signal transduction mechanisms	rho guanine nucleotide exchange factor 40 [Bos taurus]
ENSBTAG00000004832	404	655	460	1027	1425	968	1.36325	2.05408	1.17195	2.70395	3.43821	2.4432	0.00160614	1.04243	up	[Z]	Cytoskeleton	Molecular Function: microtubule motor activity (GO:0003777);; Molecular Function: ATP binding (GO:0005524);; Cellular Component: chromosome (GO:0005694);; Cellular Component: kinesin complex (GO:0005871);; Cellular Component: microtubule (GO:0005874);; Biological Process: movement of cell or subcellular component (GO:0006928);; Biological Process: cytoskeleton organization (GO:0007010);; Biologic…	K10395|0|chx:102189737|K10395 kinesin family member 4/21/27 | (RefSeq) KIF21A; kinesin family member 21A	--	[Z]	Cytoskeleton	Kinesin motor domain;; WD domain, G-beta repeat	Kinesin-like protein KIF3A GN=KIF3A OS=Macaca fascicularis (Crab-eating macaque) PE=2 SV=1	Z	Cytoskeleton	Kinesin-like protein KIF21A, partial [Bos mutus]
ENSBTAG00000011437	12456	5423	7216	940	1376	548	108.961	38.6541	57.2887	6.69842	9.62263	4.42667	1.03e-11	-2.63068	down	[RTKL]	General function prediction only;; Signal transduction mechanisms;; Transcription;; Replication, recombination and repair	Molecular Function: nucleotide binding (GO:0000166);; Molecular Function: magnesium ion binding (GO:0000287);; Molecular Function: chromatin binding (GO:0003682);; Molecular Function: protein serine/threonine kinase activity (GO:0004674);; Molecular Function: AMP-activated protein kinase activity (GO:0004679);; Molecular Function: ATP binding (GO:0005524);; Cellular Component: nucleus (GO:0005634…	K19008|0|bom:102286910|K19008 serine/threonine-protein kinase SIK1 [EC:2.7.11.1] | (RefSeq) SIK1; salt inducible kinase 1	Glucagon signaling pathway (ko04922)	[R]	General function prediction only	Protein kinase domain;; Protein tyrosine kinase;; Kinase-like	Serine/threonine-protein kinase SIK2 GN=SIK2 OS=Pongo abelii (Sumatran orangutan) PE=2 SV=1	T	Signal transduction mechanisms	PREDICTED: serine/threonine-protein kinase SIK1 [Bubalus bubalis]
ENSBTAG00000031476	1112	843	1308	463	469	394	7.21749	4.26189	7.49792	2.50041	2.74874	2.58744	1.9e-05	-1.22726	down	--	--	Biological Process: somite specification (GO:0001757);; Biological Process: heart looping (GO:0001947);; Molecular Function: Notch binding (GO:0005112);; Molecular Function: calcium ion binding (GO:0005509);; Molecular Function: protein binding (GO:0005515);; Biological Process: cell surface receptor signaling pathway (GO:0007166);; Biological Process: cell-cell signaling (GO:0007267);; Biologica…	K06051|0|aml:100484708|K06051 delta | (RefSeq) DLL1; delta like canonical Notch ligand 1	Endocrine resistance (ko01522);; Notch signaling pathway (ko04330)	[T]	Signal transduction mechanisms	EGF-like domain;; N terminus of Notch ligand;; Delta serrate ligand;; Human growth factor-like EGF;; EGF-like domain;; Calcium-binding EGF domain	Protein delta homolog 2 (Precursor) GN=DLK2 OS=Sus scrofa (Pig) PE=2 SV=2	T	Signal transduction mechanisms	PREDICTED: delta-like protein 1 isoform X3 [Bos taurus]
ENSBTAG00000010245	5	12	4	64	34	46	0.092076	0.224396	0.077473	1.20499	0.629081	0.976042	0.00564597	1.63935	up	--	--	Biological Process: regulation of protein phosphorylation (GO:0001932);; Biological Process: multicellular organism development (GO:0007275);; Biological Process: anatomical structure morphogenesis (GO:0009653);; Biological Process: regulation of signal transduction (GO:0009966);; Biological Process: negative regulation of signal transduction (GO:0009968);; Cellular Component: membrane (GO:001602…	K17384|0|bta:539402|K17384 protein sprouty homolog 3 | (RefSeq) SPRY3; sprouty RTK signaling antagonist 3	--	--	--	Sprouty protein (Spry)	Protein sprouty homolog 2 GN=SPRY2 OS=Pongo abelii (Sumatran orangutan) PE=2 SV=1	T	Signal transduction mechanisms	PREDICTED: protein sprouty homolog 3 [Bos taurus]
ENSBTAG00000030885	148	204	155	79	69	71	0.943856	1.03109	1.00973	1.13073	0.288356	0.318054	0.00670369	-1.07874	down	--	--	Molecular Function: catalytic activity (GO:0003824);; Molecular Function: protein binding (GO:0005515);; Biological Process: anatomical structure morphogenesis (GO:0009653);; Biological Process: tissue development (GO:0009888);; Cellular Component: membrane (GO:0016020);; Biological Process: cellular component organization (GO:0016043);; Biological Process: protein metabolic process (GO:0019538);…	--	--	--	--	Scavenger receptor cysteine-rich domain;; Scavenger receptor cysteine-rich domain	Deleted in malignant brain tumors 1 protein (Precursor) GN=Dmbt1 OS=Oryctolagus cuniculus (Rabbit) PE=1 SV=2	T	Signal transduction mechanisms	PREDICTED: soluble scavenger receptor cysteine-rich domain-containing protein SSC5D isoform X2 [Bos taurus]
Bos_taurus_newGene_4735	861	425	872	85	78	47	2.56336	0.931693	2.17429	0.174804	0.170125	0.10847	2.8e-15	-2.85298	down	--	--	Biological Process: nucleotide-excision repair, DNA damage recognition (GO:0000715);; Biological Process: positive regulation of cytokine-mediated signaling pathway (GO:0001961);; Molecular Function: damaged DNA binding (GO:0003684);; Molecular Function: single-stranded DNA binding (GO:0003697);; Molecular Function: voltage-gated ion channel activity (GO:0005244);; Cellular Component: nucleolus (…	K10838|1.5383e-14|oas:101109650|K10838 xeroderma pigmentosum group C-complementing protein | (RefSeq) XPC; XPC complex subunit, DNA damage recognition and repair factor	Nucleotide excision repair (ko03420)	--	--	--	--	S	Function unknown	Sodium channel protein type 11 subunit alpha, partial [Bos mutus]
Bos_taurus_newGene_12587	23	87	28	0	0	0	0.58745	1.83567	0.645858	0	0	0	9.38e-05	-2.19365	down	--	--	--	--	--	--	--	--	--	S	Function unknown	collagen alpha-1(III) chain-like [Equus caballus]
ENSBTAG00000020244	1779	3040	3302	6365	5190	6515	13.6171	19.7031	23.1167	60.4368	48.4182	71.5642	0.0045046	1.04172	up	--	--	Biological Process: negative regulation of transcription from RNA polymerase II promoter (GO:0000122);; Biological Process: activation of MAPK activity (GO:0000187);; Biological Process: aortic valve morphogenesis (GO:0003180);; Biological Process: mitral valve morphogenesis (GO:0003183);; Biological Process: endocardial cushion to mesenchymal transition involved in heart valve formation (GO:0003…	K05462|5.77763e-126|bta:507319|K05462 ephrin-A | (RefSeq) EFNA1; ephrin A1	Ras signaling pathway (ko04014);; Rap1 signaling pathway (ko04015);; PI3K-Akt signaling pathway (ko04151);; Axon guidance (ko04360)	[T]	Signal transduction mechanisms	Ephrin	Ephrin-A1, secreted form (Precursor) GN=EFNA1 OS=Bos taurus (Bovine) PE=2 SV=1	T	Signal transduction mechanisms	ephrin-A1 precursor [Bos taurus]
ENSBTAG00000006528	81	72	52	11	11	17	0.427573	0.314202	0.2462	0.044543	0.043624	0.082568	0.00116336	-1.70861	down	--	--	Cellular Component: nucleus (GO:0005634);; Cellular Component: cytoplasm (GO:0005737);; Cellular Component: plasma membrane (GO:0005886);; Cellular Component: BBSome (GO:0034464);; Biological Process: fat cell differentiation (GO:0045444);;	K19398|0|bta:535387|K19398 Bardet-Biedl syndrome 9 protein | (RefSeq) BBS9; Bardet-Biedl syndrome 9	--	[R]	General function prediction only	PTHB1 N-terminus;; PTHB1 C-terminus	--	R	General function prediction only	protein PTHB1 [Bos taurus]
ENSBTAG00000017184	344	416	425	1095	1132	757	1.29759	1.29537	1.44638	3.42836	3.47464	2.68884	5.17e-07	1.22754	up	[R]	General function prediction only	Molecular Function: nucleic acid binding (GO:0003676);; Molecular Function: binding (GO:0005488);; Cellular Component: nucleolus (GO:0005730);; Cellular Component: cytoplasm (GO:0005737);; Cellular Component: plasma membrane (GO:0005886);; Biological Process: transcription, DNA-templated (GO:0006351);; Biological Process: multicellular organism development (GO:0007275);; Biological Process: singl…	K10507|0|bta:784871|K10507 zinc finger and BTB domain-containing protein 33 | (RefSeq) ZBTB33; zinc finger and BTB domain containing 33	--	[R]	General function prediction only	BTB/POZ domain;; Zinc-finger double domain	Zinc finger protein 566 GN=ZNF566 OS=Pan troglodytes (Chimpanzee) PE=2 SV=1	R	General function prediction only	transcriptional regulator Kaiso [Bos taurus]
Bos_taurus_newGene_51247	269	509	322	841	951	669	1.51269	2.53428	1.6052	4.6797	4.7448	3.30599	0.00648255	1.01509	up	--	--	Cellular Component: cytoplasm (GO:0005737);; Cellular Component: centrosome (GO:0005813);; Cellular Component: axoneme (GO:0005930);; Cellular Component: intraciliary transport particle A (GO:0030991);; Biological Process: intraciliary retrograde transport (GO:0035721);; Cellular Component: ciliary basal body (GO:0036064);;	K19674|0|bta:100337107|K19674 WD repeat-containing protein 35 | (RefSeq) WDR35; WD repeat domain 35	--	[R]	General function prediction only	--	--	S	Function unknown	PREDICTED: WD repeat-containing protein 35 isoform X1 [Bos taurus]
ENSBTAG00000014270	666	584	886	224	336	321	2.25084	1.5661	2.66663	0.651406	0.976054	1.12904	0.00130374	-1.1528	down	--	--	Molecular Function: protein binding (GO:0005515);; Cellular Component: bicellular tight junction (GO:0005923);; Biological Process: cell surface receptor signaling pathway (GO:0007166);; Cellular Component: cell surface (GO:0009986);; Cellular Component: membrane (GO:0016020);; Molecular Function: hydrolase activity (GO:0016787);; Biological Process: protein metabolic process (GO:0019538);; Cellu…	K07521|0|bta:524942|K07521 netrin receptor unc-5 | (RefSeq) UNC5B; unc-5 netrin receptor B	Axon guidance (ko04360)	[T]	Signal transduction mechanisms	ZU5 domain;; Immunoglobulin I-set domain;; Death domain;; Thrombospondin type 1 domain;; Immunoglobulin domain	Thrombospondin-2 (Precursor) GN=THBS2 OS=Bos taurus (Bovine) PE=2 SV=2	T	Signal transduction mechanisms	netrin receptor UNC5B precursor [Bos taurus]
ENSBTAG00000030999	1088	655	413	110	159	108	9.91021	4.69096	3.08056	0.726247	1.12144	0.883378	6.25e-07	-2.08468	down	--	--	Biological Process: skeletal system development (GO:0001501);; Molecular Function: phosphoprotein phosphatase activity (GO:0004721);; Molecular Function: binding (GO:0005488);; Cellular Component: nucleus (GO:0005634);; Cellular Component: cytoplasm (GO:0005737);; Biological Process: cellular protein modification process (GO:0006464);; Biological Process: embryo development (GO:0009790);; Biologi…	K04459|0|hsa:1850|K04459 dual specificity MAP kinase phosphatase [EC:3.1.3.16 3.1.3.48] | (RefSeq) DUSP8, C11orf81, HB5, HVH-5, HVH8; dual specificity phosphatase 8	MAPK signaling pathway (ko04010)	[V]	Defense mechanisms	Dual specificity phosphatase, catalytic domain;; Rhodanese-like domain	Dual specificity protein phosphatase 10 GN=DUSP10 OS=Bos taurus (Bovine) PE=2 SV=1	V	Defense mechanisms	PREDICTED: dual specificity protein phosphatase 8 isoform X1 [Bos taurus]
ENSBTAG00000045877	3604	2490	1520	799	953	614	94.8631	54.6457	39.6055	17.4533	22.1975	15.9365	0.000259549	-1.48445	down	--	--	Biological Process: negative regulation of transcription from RNA polymerase II promoter (GO:0000122);; Molecular Function: transcription factor activity, sequence-specific DNA binding (GO:0003700);; Cellular Component: nucleus (GO:0005634);; Cellular Component: cytoplasm (GO:0005737);; Biological Process: response to osmotic stress (GO:0006970);; Biological Process: negative regulation of apopto…	--	--	[K]	Transcription	TSC-22/dip/bun family	TSC22 domain family protein 3 GN=TSC22D3 OS=Pongo abelii (Sumatran orangutan) PE=2 SV=1	K	Transcription	TPA: TSC22 domain family, member 3 [Bos taurus]
ENSBTAG00000016683	10906	6886	8910	2539	3096	1718	137.448	71.7274	101.411	26.5564	31.7569	20.3962	1.13e-08	-1.7338	down	[R]	General function prediction only	Biological Process: protein import into nucleus, translocation (GO:0000060);; Molecular Function: DNA binding (GO:0003677);; Molecular Function: catalytic activity (GO:0003824);; Cellular Component: nucleus (GO:0005634);; Cellular Component: cytosol (GO:0005829);; Cellular Component: plasma membrane (GO:0005886);; Biological Process: cellular protein modification process (GO:0006464);; Molecular …	K04734|0|bta:282291|K04734 NF-kappa-B inhibitor alpha | (RefSeq) NFKBIA; NFKB inhibitor alpha	cAMP signaling pathway (ko04024);; Chemokine signaling pathway (ko04062);; NF-kappa B signaling pathway (ko04064);; Apoptosis (ko04210);; Osteoclast differentiation (ko04380);; Toll-like receptor signaling pathway (ko04620);; NOD-like receptor signaling pathway (ko04621);; RIG-I-like receptor signaling pathway (ko04622);; Cytosolic DNA-sensing pathway (ko04623);; T cell receptor signaling pathway…	[R]	General function prediction only	Ankyrin repeat;; Ankyrin repeats (3 copies);; Ankyrin repeat;; Ankyrin repeats (many copies);; Ankyrin repeats (many copies)	NF-kappa-B inhibitor alpha GN=NFKBIA OS=Sus scrofa (Pig) PE=2 SV=1	K	Transcription	NF-kappa-B inhibitor alpha [Bos taurus]
ENSBTAG00000032548	578	648	453	2453	1420	2230	2.50697	3.24256	1.81646	12.5092	6.98441	12.7391	7.72e-06	1.62365	up	--	--	Molecular Function: protein binding (GO:0005515);; Cellular Component: nucleus (GO:0005634);; Biological Process: ion transport (GO:0006811);; Biological Process: tissue development (GO:0009888);; Biological Process: gene expression (GO:0010467);; Biological Process: cellular component organization (GO:0016043);; Biological Process: RNA metabolic process (GO:0016070);; Molecular Function: syntaxi…	--	--	--	--	Golgi-localised syntaxin-1-binding clamp	Parotid hormone (Precursor) OS=Sus scrofa (Pig) PE=1 SV=2	S	Function unknown	PREDICTED: syntabulin isoform X3 [Bos taurus]
ENSBTAG00000010077	76	105	95	194	348	167	0.321429	0.418722	0.370136	0.922336	2.17394	0.921675	0.0088733	1.1275	up	--	--	Cellular Component: condensed chromosome (GO:0000793);; Biological Process: cellular response to DNA damage stimulus (GO:0006974);; Biological Process: synapsis (GO:0007129);; Biological Process: gamete generation (GO:0007276);; Biological Process: response to gamma radiation (GO:0010332);;	K10891|0|bta:515845|K10891 fanconi anemia group D2 protein | (RefSeq) FANCD2; Fanconi anemia complementation group D2	Fanconi anemia pathway (ko03460)	[S]	Function unknown	Fanconi anaemia protein FancD2 nuclease	--	S	Function unknown	PREDICTED: LOW QUALITY PROTEIN: Fanconi anemia group D2 protein isoform X1 [Bos taurus]
Bos_taurus_newGene_28279	75	78	108	24	31	18	2.27401	1.91863	2.94848	0.573921	0.716352	0.47225	0.00118081	-1.50273	down	--	--	--	--	--	--	--	--	--	--	--	Sodium channel protein type 7 subunit alpha, partial [Bos mutus]
ENSBTAG00000020175	823	1041	1348	2061	2388	2392	19.7757	20.661	29.2398	41.0962	46.6923	54.1527	0.00116336	1.0049	up	--	--	Biological Process: reproduction (GO:0000003);; Cellular Component: ubiquitin ligase complex (GO:0000151);; Cellular Component: chromatin (GO:0000785);; Molecular Function: ATP binding (GO:0005524);; Cellular Component: nucleus (GO:0005634);; Cellular Component: cytoplasm (GO:0005737);; Biological Process: DNA repair (GO:0006281);; Biological Process: regulation of transcription, DNA-templated (G…	K04649|1.2187e-136|ssc:780416|K04649 ubiquitin-conjugating enzyme (huntingtin interacting protein 2) [EC:2.3.2.23] | (RefSeq) UBE2K; ubiquitin conjugating enzyme E2 K	Ubiquitin mediated proteolysis (ko04120)	[O]	Posttranslational modification, protein turnover, chaperones	Ubiquitin-conjugating enzyme;; UBA/TS-N domain;; Prokaryotic E2 family B	Ubiquitin-conjugating enzyme E2 K GN=UBE2K OS=Bos taurus (Bovine) PE=1 SV=3	O	Posttranslational modification, protein turnover, chaperones	ubiquitin-conjugating enzyme E2 K [Bos taurus]
ENSBTAG00000009139	1982	1447	1613	538	790	842	4.00758	2.55183	2.61408	1.37364	1.25662	2.13784	0.00309909	-1.0976	down	--	--	--	--	--	--	--	Low-density lipoprotein receptor domain class A	Forkhead box protein L2 GN=FOXL2 OS=Oryctolagus cuniculus (Rabbit) PE=3 SV=1	T	Signal transduction mechanisms	PREDICTED: low-density lipoprotein receptor class A domain-containing protein 4 isoform X1 [Bos taurus]
Bos_taurus_newGene_32956	834	304	277	17	21	25	7.21645	2.29099	2.12867	0.108451	0.130687	0.356471	8.2e-13	-3.20631	down	--	--	Molecular Function: nucleic acid binding (GO:0003676);; Molecular Function: actin binding (GO:0003779);; Molecular Function: phospholipid binding (GO:0005543);; Cellular Component: proteinaceous extracellular matrix (GO:0005578);; Cellular Component: mitochondrion (GO:0005739);; Cellular Component: plasma membrane (GO:0005886);; Molecular Function: transferase activity, transferring phosphorus-co…	--	--	--	--	--	NADH dehydrogenase [ubiquinone] 1 alpha subcomplex subunit 10, mitochondrial OS=Bos taurus OX=9913 GN=NDUFA10 PE=1 SV=1	O	Posttranslational modification, protein turnover, chaperones	reverse transcriptase-like [Bos taurus]
ENSBTAG00000007169	71	45	64	10	12	12	0.203204	0.092664	0.143505	0.019139	0.024088	0.02845	0.000794762	-1.74016	down	--	--	Molecular Function: purinergic nucleotide receptor activity (GO:0001614);; Biological Process: serotonin secretion by platelet (GO:0002554);; Biological Process: regulation of vascular smooth muscle contraction (GO:0003056);; Molecular Function: cation channel activity (GO:0005261);; Molecular Function: ATP binding (GO:0005524);; Biological Process: cation transport (GO:0006812);; Biological Proc…	K05215|0|bta:514898|K05215 P2X purinoceptor 1 | (RefSeq) P2RX1; purinergic receptor P2X 1	Calcium signaling pathway (ko04020);; Neuroactive ligand-receptor interaction (ko04080);; Platelet activation (ko04611)	--	--	ATP P2X receptor	P2X purinoceptor 4 GN=P2RX4 OS=Bos taurus (Bovine) PE=2 SV=1	P	Inorganic ion transport and metabolism	P2X purinoceptor 1 [Bos taurus]
ENSBTAG00000008540	66010	46553	31087	22020	23780	10904	213.064	147.272	89.0554	141.659	105.069	56.0768	0.00720374	-1.19275	down	[GEPR]	Carbohydrate transport and metabolism;; Amino acid transport and metabolism;; Inorganic ion transport and metabolism;; General function prediction only	Molecular Function: organic cation transmembrane transporter activity (GO:0015101);; Biological Process: organic cation transport (GO:0015695);; Cellular Component: integral component of membrane (GO:0016021);; Cellular Component: basolateral plasma membrane (GO:0016323);; Biological Process: ion transmembrane transport (GO:0034220);;	K08198|0|bta:519461|K08198 MFS transporter, OCT family, solute carrier family 22 (organic cation transporter), member 1 | (RefSeq) SLC22A1, OCT1; solute carrier family 22 member 1	Bile secretion (ko04976);; Choline metabolism in cancer (ko05231)	[R]	General function prediction only	Sugar (and other) transporter;; Major Facilitator Superfamily	Solute carrier family 22 member 1 GN=SLC22A1 OS=Bos taurus (Bovine) PE=2 SV=1	P	Inorganic ion transport and metabolism	solute carrier family 22 member 1 [Bos taurus]
ENSBTAG00000006730	4256	3230	6576	2044	2198	1395	7.7175	4.9079	10.0554	3.02873	3.4319	2.22867	0.000794762	-1.20567	down	--	--	Molecular Function: scavenger receptor activity (GO:0005044);; Molecular Function: binding (GO:0005488);; Cellular Component: extracellular region (GO:0005576);; Biological Process: immune response (GO:0006955);; Cellular Component: membrane (GO:0016020);; Molecular Function: polysaccharide binding (GO:0030247);; Cellular Component: cell part (GO:0044464);; Biological Process: single-organism cel…	--	--	[W]	Extracellular structures	AMOP domain;; von Willebrand factor type D domain;; Sushi domain (SCR repeat);; Somatomedin B domain	Parotid hormone (Precursor) OS=Sus scrofa (Pig) PE=1 SV=2	W	Extracellular structures	sushi domain-containing protein 2 precursor [Bos taurus]
ENSBTAG00000007644	1022	998	1707	644	624	430	5.70459	4.57296	8.59487	2.94689	2.82809	2.8356	0.00266264	-1.04934	down	--	--	Biological Process: behavioral fear response (GO:0001662);; Molecular Function: GTPase activity (GO:0003924);; Molecular Function: signal transducer activity (GO:0004871);; Cellular Component: heterotrimeric G-protein complex (GO:0005834);; Biological Process: obsolete GTP catabolic process (GO:0006184);; Biological Process: receptor guanylyl cyclase signaling pathway (GO:0007168);; Biological Pr…	K04543|1.05229e-42|cfa:612139|K04543 guanine nucleotide-binding protein G(I)/G(S)/G(O) subunit gamma-7 | (RefSeq) GNG7; G protein subunit gamma 7	Ras signaling pathway (ko04014);; Chemokine signaling pathway (ko04062);; PI3K-Akt signaling pathway (ko04151);; Circadian entrainment (ko04713);; Retrograde endocannabinoid signaling (ko04723);; Glutamatergic synapse (ko04724);; Cholinergic synapse (ko04725);; Serotonergic synapse (ko04726);; GABAergic synapse (ko04727);; Dopaminergic synapse (ko04728);; Olfactory transduction (ko04740);; Morphi…	[T]	Signal transduction mechanisms	GGL domain	Guanine nucleotide-binding protein G(I)/G(S)/G(O) subunit gamma-7 (Precursor) GN=GNG7 OS=Bos taurus (Bovine) PE=1 SV=1	T	Signal transduction mechanisms	guanine nucleotide-binding protein G(I)/G(S)/G(O) subunit gamma-7 precursor [Bos taurus]
ENSBTAG00000012116	3992	4551	5868	10546	10995	12606	23.5217	22.7347	24.0481	55.3478	47.5986	64.5222	6.41e-05	1.15601	up	--	--	Biological Process: regulation of cytokine production (GO:0001817);; Molecular Function: DNA binding (GO:0003677);; Molecular Function: transcription factor activity, RNA polymerase II distal enhancer sequence-specific binding (GO:0003705);; Molecular Function: steroid hormone receptor activity (GO:0003707);; Molecular Function: RNA polymerase II transcription factor activity, ligand-activated se…	K07292|0|oas:100534656|K07292 hepatocyte nuclear factor 4-alpha | (RefSeq) HNF4A, HNF4alpha; hepatocyte nuclear factor 4 alpha	AMPK signaling pathway (ko04152);; Maturity onset diabetes of the young (ko04950)	[K]	Transcription	Ligand-binding domain of nuclear hormone receptor;; Zinc finger, C4 type (two domains)	Retinoic acid receptor RXR-beta GN=RXRB OS=Canis familiaris (Dog) PE=3 SV=1	K	Transcription	PREDICTED: hepatocyte nuclear factor 4-alpha isoform X2 [Bos mutus]
ENSBTAG00000009451	2127	1513	2240	781	774	297	25.7943	15.6432	25.6906	7.86903	7.53685	3.38514	0.000287979	-1.4729	down	--	--	Biological Process: negative regulation of transcription from RNA polymerase II promoter (GO:0000122);; Biological Process: adaptive immune response based on somatic recombination of immune receptors built from immunoglobulin superfamily domains (GO:0002460);; Molecular Function: chromatin binding (GO:0003682);; Molecular Function: double-stranded DNA binding (GO:0003690);; Molecular Function: tr…	K09033|1.43134e-84|bta:531476|K09033 jun dimerization protein 2 | (RefSeq) JDP2, JUNDM2; Jun dimerization protein 2	--	[K]	Transcription	bZIP transcription factor;; Basic region leucine zipper;; bZIP Maf transcription factor	Cyclic AMP-dependent transcription factor ATF-3 GN=ATF3 OS=Bos taurus (Bovine) PE=2 SV=1	K	Transcription	jun dimerization protein 2 [Bos taurus]
ENSBTAG00000026375	174	135	149	49	57	58	2.37526	1.51927	1.8325	0.550963	0.624031	0.739767	0.00126192	-1.29661	down	--	--	Molecular Function: DNA binding (GO:0003677);; Molecular Function: protein binding (GO:0005515);; Cellular Component: nucleus (GO:0005634);; Cellular Component: cytoplasm (GO:0005737);; Biological Process: DNA replication (GO:0006260);;	K15365|4.36142e-107|bta:615553|K15365 RecQ-mediated genome instability protein 2 | (RefSeq) RMI2, C25H16orf75; RecQ mediated genome instability 2	Fanconi anemia pathway (ko03460)	--	--	--	RecQ-mediated genome instability protein 2 GN=RMI2 OS=Bos taurus (Bovine) PE=2 SV=1	L	Replication, recombination and repair	TPA: recQ-mediated genome instability protein 2 [Bos taurus]
ENSBTAG00000033299	112	204	177	32	23	31	1.20639	1.82305	1.72413	0.280075	0.195766	0.307158	1e-06	-2.04387	down	[S]	Function unknown	Biological Process: skeletal system development (GO:0001501);; Biological Process: positive regulation of cytokine production (GO:0001819);; Biological Process: toll-like receptor signaling pathway (GO:0002224);; Molecular Function: binding (GO:0005488);; Cellular Component: extracellular space (GO:0005615);; Cellular Component: nucleus (GO:0005634);; Biological Process: cell adhesion (GO:0007155…	K17256|0|bta:532494|K17256 insulin-like growth factor-binding protein complex acid labile subunit | (RefSeq) IGFALS; insulin like growth factor binding protein acid labile subunit	--	[R]	General function prediction only	Leucine rich repeat;; Leucine Rich repeats (2 copies);; Leucine Rich Repeat;; Leucine rich repeats (6 copies);; Leucine rich repeat;; Leucine rich repeat N-terminal domain	Insulin-like growth factor-binding protein complex acid labile subunit (Precursor) GN=IGFALS OS=Papio hamadryas (Hamadryas baboon) PE=2 SV=1	T	Signal transduction mechanisms	TPA: insulin-like growth factor binding protein, acid labile subunit [Bos taurus]
ENSBTAG00000015717	614	515	493	286	252	197	7.52998	4.88279	5.48322	2.91595	2.397	1.57025	0.000490605	-1.08504	down	--	--	Molecular Function: RNA polymerase II transcription factor activity, sequence-specific DNA binding (GO:0000981);; Molecular Function: transcription factor activity, protein binding (GO:0000988);; Biological Process: angiogenesis (GO:0001525);; Biological Process: vasculogenesis (GO:0001570);; Biological Process: osteoblast development (GO:0002076);; Biological Process: epithelial to mesenchymal t…	K09091|9.36395e-173|bta:408005|K09091 hairy and enhancer of split related with YRPW motif | (RefSeq) HEY1, CHF2; hes related family bHLH transcription factor with YRPW motif 1	--	[K]	Transcription	Helix-loop-helix DNA-binding domain;; Hairy Orange	Hairy/enhancer-of-split related with YRPW motif protein 1 GN=HEY1 OS=Bos taurus (Bovine) PE=2 SV=1	K	Transcription	hairy/enhancer-of-split related with YRPW motif protein 1 [Bos taurus]
ENSBTAG00000005474	158	117	251	700	875	426	1.07306	0.77948	1.3783	1.5362	1.68574	0.946546	5.35e-05	1.60495	up	--	--	Molecular Function: RNA polymerase II distal enhancer sequence-specific DNA binding (GO:0000980);; Molecular Function: RNA polymerase II activating transcription factor binding (GO:0001102);; Molecular Function: transcriptional activator activity, RNA polymerase II transcription factor binding (GO:0001190);; Molecular Function: transcription factor activity, RNA polymerase II distal enhancer sequ…	K05870|0|pps:100974672|K05870 cyclic AMP-responsive element-binding protein 1 | (RefSeq) CREB1; cAMP responsive element binding protein 1	cGMP-PKG signaling pathway (ko04022);; cAMP signaling pathway (ko04024);; PI3K-Akt signaling pathway (ko04151);; AMPK signaling pathway (ko04152);; Longevity regulating pathway (ko04211);; Adrenergic signaling in cardiomyocytes (ko04261);; Osteoclast differentiation (ko04380);; Antigen processing and presentation (ko04612);; TNF signaling pathway (ko04668);; Circadian rhythm (ko04710);; Circadian…	[K]	Transcription	pKID domain;; bZIP transcription factor;; Basic region leucine zipper	Cyclic AMP-responsive element-binding protein 1 GN=CREB1 OS=Bos taurus (Bovine) PE=1 SV=2	K	Transcription	PREDICTED: cyclic AMP-responsive element-binding protein 1 isoform 2 [Orcinus orca]
ENSBTAG00000008280	309	929	689	2861	3114	2667	1.42523	3.13587	2.55339	9.68503	10.3757	10.294	3.28e-06	1.82425	up	--	--	Biological Process: regulation of cytokine production (GO:0001817);; Biological Process: vasculature development (GO:0001944);; Molecular Function: DNA binding (GO:0003677);; Molecular Function: steroid hormone receptor activity (GO:0003707);; Molecular Function: RNA polymerase II transcription factor activity, ligand-activated sequence-specific DNA binding (GO:0004879);; Molecular Function: prot…	K08037|0|chx:102175222|K08037 hepatocyte nuclear factor 4-gamma | (RefSeq) HNF4G; hepatocyte nuclear factor 4 gamma	Maturity onset diabetes of the young (ko04950)	[K]	Transcription	Ligand-binding domain of nuclear hormone receptor;; Zinc finger, C4 type (two domains)	Retinoic acid receptor RXR-beta GN=RXRB OS=Canis familiaris (Dog) PE=3 SV=1	K	Transcription	TPA: hepatocyte nuclear factor 4, gamma [Bos taurus]
ENSBTAG00000011083	405	393	552	225	239	182	4.54375	3.2869	5.23379	1.70419	2.60244	1.54336	0.000839613	-1.00877	down	[L]	Replication, recombination and repair	Cellular Component: nucleotide-excision repair complex (GO:0000109);; Molecular Function: nucleotide binding (GO:0000166);; Biological Process: DNA synthesis involved in DNA repair (GO:0000731);; Biological Process: skeletal system development (GO:0001501);; Molecular Function: DNA binding (GO:0003677);; Molecular Function: chromatin binding (GO:0003682);; Molecular Function: DNA-directed DNA pol…	K02327|0|bta:281990|K02327 DNA polymerase delta subunit 1 [EC:2.7.7.7] | (RefSeq) POLD1; DNA polymerase delta 1, catalytic subunit	Purine metabolism (ko00230);; Pyrimidine metabolism (ko00240);; DNA replication (ko03030);; Base excision repair (ko03410);; Nucleotide excision repair (ko03420);; Mismatch repair (ko03430);; Homologous recombination (ko03440);; HTLV-I infection (ko05166)	[L]	Replication, recombination and repair	DNA polymerase family B;; DNA polymerase family B, exonuclease domain	DNA polymerase delta catalytic subunit GN=POLD1 OS=Bos taurus (Bovine) PE=1 SV=1	L	Replication, recombination and repair	DNA polymerase delta catalytic subunit [Bos taurus]
ENSBTAG00000031993	33	28	30	3	2	2	0.53672	0.369964	0.440725	0.028239	0.025142	0.02827	0.000730778	-1.94361	down	--	--	Molecular Function: protein binding (GO:0005515);; Cellular Component: extracellular region (GO:0005576);; Biological Process: ion transport (GO:0006811);; Biological Process: animal organ morphogenesis (GO:0009887);; Biological Process: gene expression (GO:0010467);; Biological Process: cellular component organization (GO:0016043);; Biological Process: RNA metabolic process (GO:0016070);; Cellul…	--	--	--	--	Protein family of FAM222A	Parotid hormone (Precursor) OS=Sus scrofa (Pig) PE=1 SV=2	S	Function unknown	TPA: hypothetical protein BOS_16697 [Bos taurus]
ENSBTAG00000015730	810	559	407	269	283	168	10.45	8.89485	6.08065	4.33113	3.52765	3.27107	0.00700714	-1.16298	down	--	--	Biological Process: immune system process (GO:0002376);;	K06752|3.89175e-153|bta:282490|K06752 major histocompatibility complex, class II | (RefSeq) BOLA-DMA, DMA; major histocompatibility complex, class II, DM alpha	Phagosome (ko04145);; Cell adhesion molecules (CAMs) (ko04514);; Antigen processing and presentation (ko04612);; Intestinal immune network for IgA production (ko04672);; Type I diabetes mellitus (ko04940);; Leishmaniasis (ko05140);; Toxoplasmosis (ko05145);; Staphylococcus aureus infection (ko05150);; Tuberculosis (ko05152);; Influenza A (ko05164);; HTLV-I infection (ko05166);; Herpes simplex inf…	--	--	Class II histocompatibility antigen, alpha domain;; Immunoglobulin C1-set domain	RLA class II histocompatibility antigen, DP alpha-1 chain (Fragment) OS=Oryctolagus cuniculus (Rabbit) PE=3 SV=1	O	Posttranslational modification, protein turnover, chaperones	MHC class II DM alpha-chain [Bos taurus]
ENSBTAG00000012070	457	663	639	1251	1441	1099	1.8431	2.13027	2.34635	4.09072	4.42663	4.13837	8.58e-05	1.02379	up	--	--	Biological Process: snRNA processing (GO:0016180);; Cellular Component: integrator complex (GO:0032039);;	K13139|0|phd:102322966|K13139 integrator complex subunit 2 | (RefSeq) INTS2; integrator complex subunit 2	--	--	--	Integrator complex subunit 2	--	S	Function unknown	PREDICTED: integrator complex subunit 2 isoform X2 [Bos taurus]
ENSBTAG00000016230	230	271	400	687	898	720	0.43002	0.454126	0.677188	1.08665	1.39656	1.27899	0.000168265	1.22073	up	[R]	General function prediction only	Molecular Function: protein binding (GO:0005515);; Biological Process: RNA processing (GO:0006396);; Biological Process: lipid metabolic process (GO:0006629);; Biological Process: movement of cell or subcellular component (GO:0006928);; Biological Process: cytoskeleton organization (GO:0007010);; Biological Process: signal transduction (GO:0007165);; Biological Process: central nervous system dev…	K11798|0|bom:102277370|K11798 bromodomain and WD repeat domain containing protein 1/3 | (RefSeq) BRWD3; bromodomain and WD repeat domain containing 3	--	[R]	General function prediction only	WD domain, G-beta repeat;; Bromodomain	Dynein assembly factor with WDR repeat domains 1 GN=DAW1 OS=Bos taurus (Bovine) PE=2 SV=1	R	General function prediction only	PREDICTED: bromodomain and WD repeat-containing protein 3 isoform X1 [Bos taurus]
ENSBTAG00000018059	539	484	468	1307	907	1014	1.49272	1.10299	1.22417	3.03575	2.03588	2.64163	0.00189184	1.00512	up	--	--	Cellular Component: plasma membrane (GO:0005886);; Cellular Component: external side of plasma membrane (GO:0009897);; Cellular Component: integral component of membrane (GO:0016021);; Biological Process: T cell costimulation (GO:0031295);; Cellular Component: membrane part (GO:0044425);; Biological Process: positive regulation of alpha-beta T cell proliferation (GO:0046641);; Biological Process:…	K05412|0|bta:407131|K05412 CD80 antigen | (RefSeq) CD80; CD80 molecule	Cell adhesion molecules (CAMs) (ko04514);; Toll-like receptor signaling pathway (ko04620);; Intestinal immune network for IgA production (ko04672);; Type I diabetes mellitus (ko04940);; Autoimmune thyroid disease (ko05320);; Systemic lupus erythematosus (ko05322);; Rheumatoid arthritis (ko05323);; Allograft rejection (ko05330);; Graft-versus-host disease (ko05332);; Viral myocarditis (ko05416)	--	--	CD80-like C2-set immunoglobulin domain;; Immunoglobulin V-set domain;; Immunoglobulin C1-set domain;; Immunoglobulin domain;; Immunoglobulin I-set domain;; Immunoglobulin domain	T-lymphocyte activation antigen CD80 (Precursor) GN=CD80 OS=Oryctolagus cuniculus (Rabbit) PE=2 SV=1	T	Signal transduction mechanisms	T-lymphocyte activation antigen CD80 [Bos taurus]
ENSBTAG00000014492	208	107	246	426	567	545	2.91542	1.23786	3.00169	4.84434	6.47188	7.18177	0.00587407	1.21544	up	--	--	Biological Process: skeletal system development (GO:0001501);; Molecular Function: protein binding (GO:0005515);; Cellular Component: nucleus (GO:0005634);; Cellular Component: cytosol (GO:0005829);; Biological Process: I-kappaB kinase/NF-kappaB signaling (GO:0007249);; Biological Process: animal organ morphogenesis (GO:0009887);; Biological Process: tissue development (GO:0009888);; Biological P…	K09256|0|bta:514369|K09256 NF-kappa-B inhibitor-like protein 1 | (RefSeq) NFKBIL1; NFKB inhibitor like 1	--	--	--	Ankyrin repeats (many copies);; Ankyrin repeats (3 copies);; Ankyrin repeats (many copies);; Ankyrin repeat	NF-kappa-B inhibitor-like protein 1 GN=NFKBIL1 OS=Sus scrofa (Pig) PE=3 SV=1	K	Transcription	NF-kappa-B inhibitor-like protein 1 [Bos taurus]
ENSBTAG00000024539	687	790	929	292	297	185	4.83317	4.59483	5.9031	1.70449	1.7002	1.22252	4.99e-09	-1.55179	down	--	--	Cellular Component: cytoplasm (GO:0005737);; Biological Process: protein ubiquitination (GO:0016567);; Biological Process: intracellular signal transduction (GO:0035556);;	K10343|0|phd:102329756|K10343 SPRY domain-containing SOCS box protein 1/4 | (RefSeq) SPSB1; splA/ryanodine receptor domain and SOCS box containing 1	--	[R]	General function prediction only	SPRY domain;; SOCS box	SPRY domain-containing SOCS box protein 1 GN=SPSB1 OS=Bos taurus (Bovine) PE=2 SV=1	R	General function prediction only	PREDICTED: SPRY domain-containing SOCS box protein 1 isoform X1 [Bos taurus]
ENSBTAG00000002929	537	171	247	102	71	89	2.25958	0.599642	0.928954	0.35433	0.244992	0.364419	0.00730371	-1.42162	down	--	--	Cellular Component: nuclear nucleosome (GO:0000788);; Molecular Function: regulatory region DNA binding (GO:0000975);; Biological Process: negative regulation of immune system process (GO:0002683);; Molecular Function: transcription factor activity, sequence-specific DNA binding (GO:0003700);; Cellular Component: nucleus (GO:0005634);; Cellular Component: cytoplasm (GO:0005737);; Biological Proce…	K09445|0|bta:506141|K09445 interferon regulatory factor 4 | (RefSeq) IRF4; interferon regulatory factor 4	--	--	--	Interferon-regulatory factor 3;; Interferon regulatory factor transcription factor	Interferon regulatory factor 6 GN=IRF6 OS=Bos taurus (Bovine) PE=2 SV=1	K	Transcription	interferon regulatory factor 4 [Bos taurus]
Bos_taurus_newGene_37146	3	9	12	73	50	110	0.012466	0.041216	0.061919	0.374479	0.249666	0.639544	0.000241424	2.02164	up	--	--	Molecular Function: nucleic acid binding (GO:0003676);; Cellular Component: intracellular (GO:0005622);; Cellular Component: fascia adherens (GO:0005916);; Biological Process: regulation of transcription, DNA-templated (GO:0006355);; Molecular Function: beta-catenin binding (GO:0008013);; Cellular Component: lamellipodium (GO:0030027);; Molecular Function: cadherin binding (GO:0045296);; Molecula…	K09228|1.42465e-58|bta:100138479|K09228 KRAB domain-containing zinc finger protein | (RefSeq) zinc finger protein 510	--	--	--	--	--	S	Function unknown	reverse transcriptase-like [Bos taurus]
ENSBTAG00000007181	8099	7122	7171	2743	3771	3161	33.3275	23.8339	25.6641	9.09317	11.5334	13.5774	4.94e-06	-1.16559	down	[Z]	Cytoskeleton	Molecular Function: protein binding (GO:0005515);; Molecular Function: ATP binding (GO:0005524);; Cellular Component: extracellular region (GO:0005576);; Cellular Component: chromosome (GO:0005694);; Cellular Component: cytoplasm (GO:0005737);; Cellular Component: kinesin complex (GO:0005871);; Cellular Component: microtubule (GO:0005874);; Biological Process: organelle organization (GO:0006996);…	K10406|0|bta:539231|K10406 kinesin family member C2/C3 | (RefSeq) KIFC3; kinesin family member C3	--	[Z]	Cytoskeleton	Kinesin motor domain	Kinesin-like protein KIF3A GN=KIF3A OS=Pongo abelii (Sumatran orangutan) PE=2 SV=1	Z	Cytoskeleton	PREDICTED: kinesin-like protein KIFC3 isoform X4 [Bos taurus]
ENSBTAG00000014992	87	46	23	5	9	8	0.874779	0.379458	0.209281	0.033946	0.06658	0.068112	0.00832493	-1.6027	down	--	--	Biological Process: system process (GO:0003008);; Molecular Function: G-protein coupled receptor activity (GO:0004930);; Molecular Function: binding (GO:0005488);; Cellular Component: extracellular region (GO:0005576);; Cellular Component: plasma membrane (GO:0005886);; Biological Process: cell surface receptor signaling pathway (GO:0007166);; Biological Process: G-protein coupled receptor signal…	K04244|0|bta:527572|K04244 endothelin type b receptor-like protein 2 | (RefSeq) GPR37L1; G protein-coupled receptor 37 like 1	--	[R]	General function prediction only	7 transmembrane receptor (rhodopsin family)	Prosaposin receptor GPR37L1 (Precursor) GN=GPR37L1 OS=Bos taurus (Bovine) PE=2 SV=1	T	Signal transduction mechanisms	prosaposin receptor GPR37L1 precursor [Bos taurus]
ENSBTAG00000016615	4089	3020	2031	266	844	244	37.96	23.1272	16.9643	1.94497	6.59293	2.22375	2.24e-06	-2.17094	down	[R]	General function prediction only	Cellular Component: mitochondrion (GO:0005739);; Biological Process: metabolic process (GO:0008152);; Biological Process: negative regulation of cell migration (GO:0030336);; Cellular Component: AMPA glutamate receptor complex (GO:0032281);; Molecular Function: acylglycerol lipase activity (GO:0047372);; Biological Process: long term synaptic depression (GO:0060292);; Biological Process: regulati…	K13700|0|bta:505283|K13700 abhydrolase domain-containing protein 6 [EC:3.1.1.23] | (RefSeq) ABHD6; abhydrolase domain containing 6	Retrograde endocannabinoid signaling (ko04723)	[R]	General function prediction only	Alpha/beta hydrolase family;; alpha/beta hydrolase fold;; Alpha/beta hydrolase family;; Ndr family;; Dienelactone hydrolase family;; Serine hydrolase (FSH1)	Monoacylglycerol lipase ABHD6 GN=ABHD6 OS=Bos taurus (Bovine) PE=2 SV=1	R	General function prediction only	monoacylglycerol lipase ABHD6 [Bos taurus]
ENSBTAG00000027983	787	637	657	1589	1760	1390	2.44399	3.65753	3.04211	4.22171	5.8121	4.84787	1.59e-05	1.08979	up	[KL]	Transcription;; Replication, recombination and repair	Cellular Component: core TFIIH complex (GO:0000439);; Cellular Component: holo TFIIH complex (GO:0005675);; Biological Process: nucleotide-excision repair (GO:0006289);; Biological Process: regulation of transcription, DNA-templated (GO:0006355);; Biological Process: transcription from RNA polymerase II promoter (GO:0006366);; Biological Process: protein phosphorylation (GO:0006468);; Molecular F…	K03142|0|bta:511829|K03142 transcription initiation factor TFIIH subunit 2 | (RefSeq) GTF2H2; general transcription factor IIH, polypeptide 2, 44kDa	Basal transcription factors (ko03022);; Nucleotide excision repair (ko03420);; Viral carcinogenesis (ko05203)	[KL]	Transcription;; Replication, recombination and repair	Ssl1-like;; von Willebrand factor type A domain;; TFIIH C1-like domain	General transcription factor IIH subunit 2 GN=GTF2H2 OS=Bos taurus (Bovine) PE=2 SV=1	K	Transcription	general transcription factor IIH subunit 2 [Bos taurus]
ENSBTAG00000031579	159	201	211	707	743	827	0.585698	0.714082	0.677932	2.6075	2.20424	2.95242	1.04e-11	1.83656	up	[R]	General function prediction only	--	K11581|0|oas:101104300|K11581 shugoshin-like 2 | (RefSeq) SGO2, SGOL2; shugoshin 2	--	--	--	--	G2/mitotic-specific cyclin-B3 GN=CCNB3 OS=Canis familiaris (Dog) PE=2 SV=1	S	Function unknown	Shugoshin-like 2, partial [Bos mutus]
ENSBTAG00000011101	722	776	483	183	281	205	3.43094	2.87263	2.06469	0.526833	0.86505	0.726172	6.61e-05	-1.42079	down	[R]	General function prediction only	Molecular Function: binding (GO:0005488);; Biological Process: transcription, DNA-templated (GO:0006351);; Biological Process: multicellular organism development (GO:0007275);; Biological Process: histone modification (GO:0016570);; Biological Process: regulation of cellular metabolic process (GO:0031323);; Cellular Component: intracellular non-membrane-bounded organelle (GO:0043232);; Cellular C…	K18598|0|bta:516921|K18598 echinoderm microtubule-associated protein-like 6 | (RefSeq) EML6; echinoderm microtubule associated protein like 6	--	[S]	Function unknown	WD domain, G-beta repeat;; HELP motif;; Nup133 N terminal like	Notchless protein homolog 1 GN=NLE1 OS=Bos taurus (Bovine) PE=2 SV=3	S	Function unknown	echinoderm microtubule-associated protein-like 6 [Bos taurus]
ENSBTAG00000013881	1299	1077	1279	724	565	267	28.9961	19.8691	25.7828	13.4126	10.266	5.60169	0.00840702	-1.11188	down	--	--	Biological Process: blood vessel development (GO:0001568);; Biological Process: regulation of membrane depolarization (GO:0003254);; Molecular Function: gap junction channel activity (GO:0005243);; Cellular Component: late endosome (GO:0005770);; Cellular Component: connexin complex (GO:0005922);; Biological Process: ion transport (GO:0006811);; Biological Process: cell communication (GO:0007154)…	K07613|0|bta:538913|K07613 gap junction protein, alpha 4 | (RefSeq) GJA4; gap junction protein alpha 4	--	--	--	Connexin;; Gap junction channel protein cysteine-rich domain	Gap junction alpha-4 protein GN=GJA4 OS=Bos taurus (Bovine) PE=2 SV=1	T	Signal transduction mechanisms	TPA: gap junction alpha-4 protein [Bos taurus]
ENSBTAG00000000561	127	152	156	395	503	478	0.948447	0.579897	0.656175	2.67257	3.23644	3.56086	1.15e-07	1.51682	up	--	--	Molecular Function: structural molecule activity (GO:0005198);; Cellular Component: bicellular tight junction (GO:0005923);; Biological Process: transcription, DNA-templated (GO:0006351);; Cellular Component: cell surface (GO:0009986);; Cellular Component: integral component of membrane (GO:0016021);; Cellular Component: apical plasma membrane (GO:0016324);; Cellular Component: apicolateral plasm…	K06088|0|bta:512405|K06088 occludin | (RefSeq) OCLN; occludin	Cell adhesion molecules (CAMs) (ko04514);; Tight junction (ko04530);; Leukocyte transendothelial migration (ko04670);; Hepatitis C (ko05160)	--	--	Occludin homology domain;; Membrane-associating domain	Occludin GN=OCLN OS=Pongo abelii (Sumatran orangutan) PE=2 SV=1	S	Function unknown	occludin [Bos taurus]
ENSBTAG00000013148	998	898	366	2601	2441	2477	16.1923	12.0455	5.36669	35.0401	32.2513	37.8915	0.00165007	1.40277	up	--	--	Molecular Function: structural molecule activity (GO:0005198);; Cellular Component: bicellular tight junction (GO:0005923);; Cellular Component: integral component of membrane (GO:0016021);; Cellular Component: apical plasma membrane (GO:0016324);; Cellular Component: lateral plasma membrane (GO:0016328);; Biological Process: calcium-independent cell-cell adhesion via plasma membrane cell-adhesio…	K06087|2.25714e-118|chx:102189710|K06087 claudin | (RefSeq) CLDN1; claudin 1	Cell adhesion molecules (CAMs) (ko04514);; Tight junction (ko04530);; Leukocyte transendothelial migration (ko04670);; Hepatitis C (ko05160)	--	--	PMP-22/EMP/MP20/Claudin family;; PMP-22/EMP/MP20/Claudin tight junction	Claudin-1 GN=CLDN1 OS=Bos taurus (Bovine) PE=2 SV=1	S	Function unknown	claudin-1 [Bos taurus]
ENSBTAG00000020054	4228	3066	5667	2195	2131	991	24.6196	14.4461	29.3875	10.4447	10.1348	5.20398	0.00479041	-1.15739	down	--	--	Biological Process: regulation of immune system process (GO:0002682);; Cellular Component: cytoplasm (GO:0005737);; Biological Process: defense response (GO:0006952);; Biological Process: signal transduction (GO:0007165);; Biological Process: regulation of signal transduction (GO:0009966);; Biological Process: positive regulation of macromolecule metabolic process (GO:0010604);; Cellular Componen…	K05157|0|bta:537922|K05157 tumor necrosis factor receptor superfamily member 21 | (RefSeq) TNFRSF21; TNF receptor superfamily member 21	Cytokine-cytokine receptor interaction (ko04060)	--	--	Death domain;; TNFR/NGFR cysteine-rich region	Tumor necrosis factor receptor superfamily member 11B (Precursor) GN=TNFRSF11B OS=Bos taurus (Bovine) PE=2 SV=1	T	Signal transduction mechanisms	tumor necrosis factor receptor superfamily member 21 [Bos taurus]
ENSBTAG00000017042	52578	49970	68426	23780	25616	18590	2523.8	1982.66	2966.3	947.454	1000.87	840.896	3.88e-09	-1.29428	down	--	--	Molecular Function: hormone activity (GO:0005179);; Cellular Component: extracellular region (GO:0005576);; Biological Process: cellular iron ion homeostasis (GO:0006879);; Biological Process: defense response to bacterium (GO:0042742);;	--	--	--	--	Hepcidin	Hepcidin (Precursor) GN=HAMP OS=Sus scrofa (Pig) PE=3 SV=1	R	General function prediction only	hepcidin precursor [Bos taurus]
ENSBTAG00000005898	2410	2222	2451	1009	1320	830	12.2711	8.79562	12.049	4.80258	5.78781	4.5181	1.58e-06	-1.1427	down	--	--	Cellular Component: nucleus (GO:0005634);; Cellular Component: cytoplasm (GO:0005737);; Biological Process: 7-methylguanosine RNA capping (GO:0009452);; Molecular Function: RNA trimethylguanosine synthase activity (GO:0071164);;	K14292|0|bta:511392|K14292 trimethylguanosine synthase [EC:2.1.1.-] | (RefSeq) TGS1; trimethylguanosine synthase 1	RNA transport (ko03013)	[R]	General function prediction only	RNA cap guanine-N2 methyltransferase;; Methyltransferase domain;; Putative RNA methylase family UPF0020;; Methyltransferase domain;; Methyltransferase domain;; Methyltransferase domain;; Met-10+ like-protein	--	R	General function prediction only	PREDICTED: trimethylguanosine synthase isoform X1 [Bos taurus]
ENSBTAG00000034522	346	271	426	1364	755	817	1.48679	1.01442	2.78932	4.7153	2.7082	3.40704	0.000858857	1.28863	up	[R]	General function prediction only	--	K14347|6.17163e-114|bta:613859|K14347 solute carrier family 10 (sodium/bile acid cotransporter), member 7 | (RefSeq) SLC10A7; solute carrier family 10 member 7	--	[R]	General function prediction only	SBF-like CPA transporter family (DUF4137)	--	R	General function prediction only	sodium/bile acid cotransporter 7 [Bos taurus]
ENSBTAG00000005524	1406	1444	1406	3128	2702	4022	8.83551	8.99878	8.76503	18.4715	14.998	22.6337	0.00121005	1.10221	up	--	--	Molecular Function: transcription regulatory region sequence-specific DNA binding (GO:0000976);; Molecular Function: transcriptional activator activity, RNA polymerase II core promoter proximal region sequence-specific binding (GO:0001077);; Biological Process: ossification (GO:0001503);; Biological Process: tissue homeostasis (GO:0001894);; Biological Process: chondrocyte differentiation (GO:000…	--	--	--	--	Ataxin-1 and HBP1 module (AXH);; HMG (high mobility group) box;; HMG-box domain	HMG box-containing protein 1 GN=HBP1 OS=Bos taurus (Bovine) PE=2 SV=1	K	Transcription	HMG box-containing protein 1 [Bos taurus]
ENSBTAG00000012180	594	512	505	137	243	177	2.08557	1.56978	1.71459	0.390896	0.992601	0.818939	3.41e-05	-1.40407	down	--	--	Cellular Component: cytoplasm (GO:0005737);; Cellular Component: myosin complex (GO:0016459);; Biological Process: positive regulation of protein homooligomerization (GO:0032464);; Biological Process: positive regulation of release of cytochrome c from mitochondria (GO:0090200);;	K17460|5.78907e-132|bta:541141|K17460 Bcl-2-modifying factor | (RefSeq) BMF; Bcl2 modifying factor	MicroRNAs in cancer (ko05206)	--	--	Bcl-2-modifying factor, apoptosis	--	S	Function unknown	bcl-2-modifying factor [Bos taurus]
ENSBTAG00000013210	791	419	988	107	249	38	5.28271	2.54667	6.48564	0.534405	1.27018	0.221977	0.000794762	-1.78727	down	--	--	Molecular Function: protease binding (GO:0002020);; Molecular Function: metalloendopeptidase activity (GO:0004222);; Cellular Component: proteinaceous extracellular matrix (GO:0005578);; Cellular Component: extracellular space (GO:0005615);; Biological Process: proteolysis (GO:0006508);; Biological Process: immune response (GO:0006955);; Molecular Function: zinc ion binding (GO:0008270);; Cellula…	K07764|0|bom:102273858|K07764 a disintegrin and metalloproteinase with thrombospondin motifs 4 [EC:3.4.24.82] | (RefSeq) ADAMTS4; ADAM metallopeptidase with thrombospondin type 1 motif 4	--	[O]	Posttranslational modification, protein turnover, chaperones	ADAM-TS Spacer 1;; Reprolysin (M12B) family zinc metalloprotease;; Reprolysin family propeptide;; Metallo-peptidase family M12;; Metallo-peptidase family M12B Reprolysin-like;; Metallo-peptidase family M12B Reprolysin-like;; Metallo-peptidase family M12B Reprolysin-like;; Thrombospondin type 1 domain	A disintegrin and metalloproteinase with thrombospondin motifs 4 (Precursor) GN=ADAMTS4 OS=Bos taurus (Bovine) PE=1 SV=3	O	Posttranslational modification, protein turnover, chaperones	PREDICTED: A disintegrin and metalloproteinase with thrombospondin motifs 4 [Bos mutus]
ENSBTAG00000022520	638	1522	717	3724	3539	2604	2.19757	3.90046	2.2421	9.19009	8.84566	7.65006	0.000215663	1.49379	up	--	--	Cellular Component: condensed nuclear chromosome (GO:0000794);; Cellular Component: P-body (GO:0000932);; Molecular Function: damaged DNA binding (GO:0003684);; Molecular Function: ubiquitin-protein transferase activity (GO:0004842);; Cellular Component: cytoplasm (GO:0005737);; Biological Process: DNA replication (GO:0006260);; Biological Process: DNA repair (GO:0006281);; Biological Process: DN…	K10605|0|bta:353120|K10605 breast cancer type 1 susceptibility protein [EC:2.3.2.27] | (RefSeq) BRCA1; BRCA1, DNA repair associated	Platinum drug resistance (ko01524);; Fanconi anemia pathway (ko03460);; Ubiquitin mediated proteolysis (ko04120);; PI3K-Akt signaling pathway (ko04151);; MicroRNAs in cancer (ko05206)	[LK]	Replication, recombination and repair;; Transcription	Serine-rich domain associated with BRCT;; Ethylene insensitive 3;; BRCA1 C Terminus (BRCT) domain;; Zinc finger, C3HC4 type (RING finger);; Ring finger domain;; Zinc finger, C3HC4 type (RING finger);; zinc finger of C3HC4-type, RING;; Zinc finger, C3HC4 type (RING finger);; Zinc-finger of the MIZ type in Nse subunit	Breast cancer type 1 susceptibility protein homolog GN=BRCA1 OS=Bos taurus (Bovine) PE=1 SV=1	L	Replication, recombination and repair	PREDICTED: breast cancer type 1 susceptibility protein homolog isoform X1 [Bos taurus]
ENSBTAG00000003546	418	678	777	1649	1927	1382	1.2248	1.18013	1.01443	1.9889	2.43466	1.93093	4.5e-05	1.26779	up	--	--	Biological Process: immune system process (GO:0002376);; Molecular Function: chromatin binding (GO:0003682);; Molecular Function: transcription factor activity, sequence-specific DNA binding (GO:0003700);; Molecular Function: protein binding (GO:0005515);; Biological Process: DNA metabolic process (GO:0006259);; Biological Process: transcription initiation from mitochondrial promoter (GO:0006391)…	K11830|8.00054e-170|bom:102274331|K11830 transcription factor A, mitochondrial | (RefSeq) TFAM; transcription factor A, mitochondrial	Huntington's disease (ko05016)	[R]	General function prediction only	HMG (high mobility group) box;; HMG-box domain	Transcription factor A, mitochondrial (Precursor) GN=TFAM OS=Bos taurus (Bovine) PE=2 SV=1	K	Transcription	PREDICTED: transcription factor A, mitochondrial-like [Bos mutus]
ENSBTAG00000021977	3280	4175	4406	8600	9559	8757	13.4534	14.0692	16.3746	28.6807	31.2609	33.3738	3.58e-07	1.11704	up	--	--	Biological Process: primary metabolic process (GO:0044238);; Biological Process: cellular macromolecule metabolic process (GO:0044260);; Cellular Component: nuclear part (GO:0044428);; Biological Process: single-organism cellular process (GO:0044763);; Molecular Function: organic cyclic compound binding (GO:0097159);; Molecular Function: heterocyclic compound binding (GO:1901363);;	--	--	--	--	Protein of unknown function DUF84	Wiskott-Aldrich syndrome protein family member 1 OS=Bos taurus (Bovine) PE=2 SV=1	S	Function unknown	protein PRRC1 [Bos taurus]
ENSBTAG00000002606	1520	1751	3164	5557	4223	4801	4.10964	3.96773	7.42256	12.3572	9.30404	12.4457	0.00909327	1.04206	up	[S]	Function unknown	Biological Process: osteoblast differentiation (GO:0001649);; Molecular Function: G-protein coupled receptor activity (GO:0004930);; Cellular Component: integral component of plasma membrane (GO:0005887);; Biological Process: G-protein coupled receptor signaling pathway (GO:0007186);; Biological Process: spermatogenesis (GO:0007283);; Biological Process: gonad development (GO:0008406);; Molecular…	K04309|0|bta:505423|K04309 leucine-rich repeat-containing G protein-coupled receptor 4 | (RefSeq) LGR4; leucine rich repeat containing G protein-coupled receptor 4	--	[T]	Signal transduction mechanisms	Leucine rich repeat;; Leucine Rich repeats (2 copies);; Leucine rich repeats (6 copies);; Leucine Rich Repeat;; 7 transmembrane receptor (rhodopsin family);; Leucine rich repeat;; Leucine-rich repeat;; Leucine Rich repeat;; Leucine rich repeat N-terminal domain	Leucine-rich repeat-containing G-protein coupled receptor 4 (Precursor) GN=LGR4 OS=Bos taurus (Bovine) PE=3 SV=3	T	Signal transduction mechanisms	leucine-rich repeat-containing G-protein coupled receptor 4 precursor [Bos taurus]
ENSBTAG00000039289	10415	6195	3147	1850	932	417	159.119	78.1127	43.1491	23.369	11.3525	5.96747	0.000217018	-1.9136	down	[R]	General function prediction only	Biological Process: protein import into nucleus, translocation (GO:0000060);; Biological Process: prostaglandin biosynthetic process (GO:0001516);; Molecular Function: retinal dehydrogenase activity (GO:0001758);; Molecular Function: alditol:NADP+ 1-oxidoreductase activity (GO:0004032);; Molecular Function: retinol dehydrogenase activity (GO:0004745);; Molecular Function: prostaglandin F receptor…	K04119|0|bta:527068|K04119 aldo-keto reductase family 1 member C3 [EC:1.1.1.51 1.1.1.188 1.1.1.213 1.1.1.357] | (RefSeq) aldo-keto reductase family 1 member C3 -like	--	[R]	General function prediction only	Aldo/keto reductase family	Dihydrodiol dehydrogenase 3 OS=Bos taurus (Bovine) PE=2 SV=1	C	Energy production and conversion	PREDICTED: aldo-keto reductase family 1 member C3 -like isoform X1 [Bos taurus]
ENSBTAG00000004386	3463	968	3894	248	141	100	102.143	23.5904	103.744	6.04936	3.36238	2.7736	1.11e-11	-3.00897	down	--	--	Molecular Function: insulin-like growth factor receptor binding (GO:0005159);; Molecular Function: protein binding (GO:0005515);; Cellular Component: extracellular region (GO:0005576);; Biological Process: enzyme linked receptor protein signaling pathway (GO:0007167);; Biological Process: anatomical structure morphogenesis (GO:0009653);; Biological Process: response to endogenous stimulus (GO:000…	K04694|1.37786e-120|bta:518795|K04694 suppressor of cytokine signaling 1 | (RefSeq) SOCS1; suppressor of cytokine signaling 1	Ubiquitin mediated proteolysis (ko04120);; Osteoclast differentiation (ko04380);; Jak-STAT signaling pathway (ko04630);; Insulin signaling pathway (ko04910);; Prolactin signaling pathway (ko04917);; Type II diabetes mellitus (ko04930);; Toxoplasmosis (ko05145);; MicroRNAs in cancer (ko05206)	[T]	Signal transduction mechanisms	SH2 domain;; SOCS box	Suppressor of cytokine signaling 2 GN=SOCS2 OS=Sus scrofa (Pig) PE=2 SV=1	T	Signal transduction mechanisms	PREDICTED: suppressor of cytokine signaling 1 [Bos taurus]
Bos_taurus_newGene_4738	665	297	598	83	75	82	4.21237	1.55243	3.42217	0.436729	0.386855	0.4859	5.23e-09	-2.2592	down	--	--	--	--	--	--	--	--	--	--	--	PREDICTED: kinesin-like protein KIF17 [Tursiops truncatus]
ENSBTAG00000002315	134	165	154	333	282	373	1.3778	1.38182	1.40453	2.86021	2.41018	3.87996	0.00700714	1.00716	up	--	--	Biological Process: apoptotic process (GO:0006915);; Molecular Function: zinc ion binding (GO:0008270);; Cellular Component: endomembrane system (GO:0012505);; Cellular Component: membrane (GO:0016020);; Biological Process: cellular component organization (GO:0016043);; Biological Process: protein ubiquitination (GO:0016567);; Cellular Component: nuclear speck (GO:0016607);; Molecular Function: l…	K20804|0|bta:506764|K20804 E3 ubiquitin-protein ligase RNF34 [EC:2.3.2.27] | (RefSeq) RNF34; ring finger protein 34	--	[O]	Posttranslational modification, protein turnover, chaperones	Zinc finger, C3HC4 type (RING finger);; Degradation arginine-rich protein for mis-folding	E3 ubiquitin-protein ligase RNF34 {ECO:0000305} GN=RNF34 OS=Bos taurus (Bovine) PE=2 SV=1	O	Posttranslational modification, protein turnover, chaperones	E3 ubiquitin-protein ligase RNF34 [Bos taurus]
ENSBTAG00000020062	451	484	453	187	265	178	5.26375	4.92974	4.32611	1.46887	2.64928	1.95636	0.0001517	-1.09273	down	--	--	Biological Process: skeletal system development (GO:0001501);; Biological Process: animal organ morphogenesis (GO:0009887);; Biological Process: tissue development (GO:0009888);; Cellular Component: integral component of membrane (GO:0016021);; Cellular Component: extracellular region part (GO:0044421);; Biological Process: single-organism cellular process (GO:0044763);; Biological Process: regul…	--	--	--	--	TMC domain	Transmembrane channel-like protein 7 GN=TMC7 OS=Macaca fascicularis (Crab-eating macaque) PE=2 SV=1	S	Function unknown	PREDICTED: transmembrane channel-like protein 4 isoform X1 [Bos taurus]
ENSBTAG00000014221	374	301	309	148	119	117	1.32974	2.28442	0.888328	1.1355	1.14142	0.995948	0.000199836	-1.25074	down	[O]	Posttranslational modification, protein turnover, chaperones	Biological Process: skeletal system development (GO:0001501);; Molecular Function: binding (GO:0005488);; Molecular Function: GTP binding (GO:0005525);; Cellular Component: intracellular (GO:0005622);; Biological Process: signal transduction (GO:0007165);; Biological Process: small GTPase mediated signal transduction (GO:0007264);; Biological Process: animal organ morphogenesis (GO:0009887);; Cel…	--	--	[R]	General function prediction only	Miro-like protein;; Ras family	Collagen alpha-1(I) chain GN=COL1A1 OS=Mammut americanum (American mastodon) PE=1 SV=4	R	General function prediction only	PREDICTED: REM2- and Rab-like small GTPase 1 [Bos taurus]
Bos_taurus_newGene_28280	792	678	628	124	138	118	1.8851	1.04591	1.88971	0.60989	0.52345	0.2313	2.92e-19	-2.30635	down	--	--	Biological Process: nucleotide-excision repair, DNA damage recognition (GO:0000715);; Molecular Function: damaged DNA binding (GO:0003684);; Molecular Function: single-stranded DNA binding (GO:0003697);; Molecular Function: receptor binding (GO:0005102);; Cellular Component: nucleolus (GO:0005730);; Cellular Component: peroxisome (GO:0005777);; Cellular Component: plasma membrane (GO:0005886);; B…	--	--	--	--	--	--	S	Function unknown	PREDICTED: peroxisomal N(1)-acetyl-spermine/spermidine oxidase isoform X7 [Ovis aries musimon]
ENSBTAG00000004131	1344	1588	1586	3688	3527	3543	7.72547	7.62856	8.27981	18.2071	16.7992	18.9808	1.94e-08	1.18561	up	[R]	General function prediction only	Biological Process: cytokinesis (GO:0000910);; Biological Process: regulation of exocyst assembly (GO:0001928);; Molecular Function: GTPase activity (GO:0003924);; Molecular Function: GTP binding (GO:0005525);; Cellular Component: early endosome (GO:0005769);; Cellular Component: late endosome (GO:0005770);; Cellular Component: Golgi apparatus (GO:0005794);; Cellular Component: lipid droplet (GO:…	K07839|2.3479e-120|umr:103672940|K07839 Ras-related protein Rap-2C | (RefSeq) RAP2C; RAP2C, member of RAS oncogene family	--	[R]	General function prediction only	Ras family;; Miro-like protein;; ADP-ribosylation factor family;; Elongation factor Tu GTP binding domain	Ras-related protein Rap-2c (Precursor) GN=RAP2C OS=Bos taurus (Bovine) PE=2 SV=1	R	General function prediction only	PREDICTED: ras-related protein Rap-2c isoform X1 [Ailuropoda melanoleuca]
ENSBTAG00000015766	2389	1458	740	546	398	214	6.67919	3.58731	1.61648	0.97763	1.03248	1.17318	0.00162323	-1.57338	down	--	--	Molecular Function: transcriptional repressor activity, RNA polymerase II core promoter proximal region sequence-specific binding (GO:0001078);; Molecular Function: RNA polymerase II activating transcription factor binding (GO:0001102);; Biological Process: outflow tract morphogenesis (GO:0003151);; Biological Process: atrioventricular valve morphogenesis (GO:0003181);; Biological Process: mitral…	K17441|0|bta:528338|K17441 zinc finger protein ZFPM1 | (RefSeq) ZFPM1; zinc finger protein, FOG family member 1	--	[R]	General function prediction only	C2H2-type zinc finger;; Zinc-finger double-stranded RNA-binding;; Zinc-finger of C2H2 type;; Zinc finger, C2H2 type;; Zinc-finger double domain	Parotid hormone (Precursor) OS=Sus scrofa (Pig) PE=1 SV=2	K	Transcription	TPA: zinc finger protein, multitype 1-like [Bos taurus]
ENSBTAG00000009239	4950	6689	5967	1974	3019	1869	8.31909	9.55052	8.50321	4.52615	7.4809	8.75742	1.03e-06	-1.30229	down	--	--	Cellular Component: integral component of membrane (GO:0016021);; Biological Process: transmembrane transport (GO:0055085);;	K08187|0|bta:541240|K08187 MFS transporter, MCP family, solute carrier family 16 (monocarboxylic acid transporters), member 10 | (RefSeq) SLC16A10, MCT10, TAT1; solute carrier family 16 member 10	Thyroid hormone signaling pathway (ko04919);; Protein digestion and absorption (ko04974)	[G]	Carbohydrate transport and metabolism	Major Facilitator Superfamily	Monocarboxylate transporter 13 GN=SLC16A13 OS=Bos taurus (Bovine) PE=2 SV=1	P	Inorganic ion transport and metabolism	monocarboxylate transporter 10 [Bos taurus]
ENSBTAG00000017243	288	133	144	68	41	42	2.1948	0.567281	0.604039	0.244334	0.143006	0.169558	0.00326912	-1.48805	down	[K]	Transcription	Biological Process: negative regulation of transcription from RNA polymerase II promoter (GO:0000122);; Cellular Component: nuclear chromatin (GO:0000790);; Molecular Function: RNA polymerase II core promoter sequence-specific DNA binding (GO:0000979);; Molecular Function: core promoter proximal region sequence-specific DNA binding (GO:0000987);; Molecular Function: transcriptional activator acti…	K17895|0|bta:505169|K17895 GATA-binding protein 3 | (RefSeq) GATA3; GATA binding protein 3	--	[K]	Transcription	GATA zinc finger	Trans-acting T-cell-specific transcription factor GATA-3 GN=GATA3 OS=Bos taurus (Bovine) PE=2 SV=1	K	Transcription	trans-acting T-cell-specific transcription factor GATA-3 [Bos taurus]
ENSBTAG00000013125	378	277	714	119	159	75	5.74374	3.47709	9.7249	1.47912	1.94689	1.05905	0.000312678	-1.61496	down	--	--	Cellular Component: integral component of plasma membrane (GO:0005887);; Cellular Component: cell surface (GO:0009986);; Molecular Function: kinase activity (GO:0016301);; Biological Process: phosphorylation (GO:0016310);; Molecular Function: enzyme binding (GO:0019899);; Cellular Component: anchored component of membrane (GO:0031225);;	K03985|0|bta:281983|K03985 plasminogen activator, urokinase receptor | (RefSeq) PLAUR; plasminogen activator, urokinase receptor	Complement and coagulation cascades (ko04610);; Proteoglycans in cancer (ko05205)	--	--	u-PAR/Ly-6 domain	Urokinase plasminogen activator surface receptor (Precursor) GN=PLAUR OS=Bos taurus (Bovine) PE=2 SV=1	T	Signal transduction mechanisms	urokinase plasminogen activator surface receptor precursor [Bos taurus]
ENSBTAG00000024909	36289	33469	39390	19468	20782	13660	649.863	495.428	637.06	289.377	302.935	230.525	9.82e-06	-1.00766	down	[B]	Chromatin structure and dynamics	Cellular Component: nucleosome (GO:0000786);; Molecular Function: DNA binding (GO:0003677);; Cellular Component: nucleus (GO:0005634);; Biological Process: nucleosome assembly (GO:0006334);; Molecular Function: protein heterodimerization activity (GO:0046982);; Biological Process: regulation of gene silencing (GO:0060968);;	K11253|5.5628e-93|xtr:100038101|K11253 histone H3 | (RefSeq) h3f3b, h3.3b; H3 histone, family 3B (H3.3B)	--	[B]	Chromatin structure and dynamics	Core histone H2A/H2B/H3/H4	Histone H3.3 GN=H3F3A OS=Oryctolagus cuniculus (Rabbit) PE=2 SV=2	B	Chromatin structure and dynamics	PREDICTED: histone H3.3-like [Bison bison bison]
ENSBTAG00000004631	249	241	256	527	658	477	2.74408	1.14847	0.982125	1.93086	2.26536	2.28644	3.19e-05	1.0614	up	--	--	Cellular Component: centrosome (GO:0005813);; Biological Process: smoothened signaling pathway (GO:0007224);; Biological Process: cilium assembly (GO:0060271);;	--	--	--	--	Hedgehog signalling target	--	S	Function unknown	PREDICTED: protein TALPID3 isoform X3 [Bos taurus]
ENSBTAG00000014302	2209	3014	3271	5741	6491	5600	20.176	22.7572	26.9846	43.5328	48.2685	48.2044	5.07e-05	1.00119	up	[R]	General function prediction only	Biological Process: microtubule cytoskeleton organization (GO:0000226);; Cellular Component: nucleus (GO:0005634);; Cellular Component: mitochondrion (GO:0005739);; Cellular Component: microtubule organizing center (GO:0005815);; Biological Process: protein folding (GO:0006457);; Molecular Function: cytoskeletal protein binding (GO:0008092);; Biological Process: protein transport (GO:0015031);; B…	K17768|0|bta:507707|K17768 mitochondrial import receptor subunit TOM70 | (RefSeq) TOMM70, TOMM70A, Tom70; translocase of outer mitochondrial membrane 70	--	[U]	Intracellular trafficking, secretion, and vesicular transport	TPR repeat;; Tetratricopeptide repeat;; Tetratricopeptide repeat;; Tetratricopeptide repeat;; Tetratricopeptide repeat;; Tetratricopeptide repeat;; Tetratricopeptide repeat;; Tetratricopeptide repeat;; Tetratricopeptide repeat;; Tetratricopeptide repeat;; Tetratricopeptide repeat;; Tetratricopeptide repeat;; MIT (microtubule interacting and transport) domain;; Anaphase-promoting complex, cyclosom…	Tetratricopeptide repeat protein 1 GN=TTC1 OS=Bos taurus (Bovine) PE=2 SV=1	U	Intracellular trafficking, secretion, and vesicular transport	mitochondrial import receptor subunit TOM70 [Bos taurus]
ENSBTAG00000020410	1191	1598	1495	4066	4307	3550	7.90613	8.96461	8.83924	22.5283	23.4212	22.6296	3.99e-12	1.39512	up	--	--	Cellular Component: nucleus (GO:0005634);; Cellular Component: endoplasmic reticulum (GO:0005783);; Biological Process: negative regulation of protein ubiquitination (GO:0031397);; Biological Process: negative regulation of NF-kappaB transcription factor activity (GO:0032088);; Molecular Function: UFM1 transferase activity (GO:0071568);; Biological Process: protein ufmylation (GO:0071569);;	--	--	[S]	Function unknown	Uncharacterized conserved protein (DUF2042)	E3 UFM1-protein ligase 1 GN=UFL1 OS=Bos taurus (Bovine) PE=2 SV=1	S	Function unknown	E3 UFM1-protein ligase 1 [Bos taurus]
ENSBTAG00000017024	6152	5408	2676	889	1746	673	13.1845	11.8809	4.53264	2.01812	3.63189	1.96362	5.69e-05	-1.76762	down	[R]	General function prediction only	Molecular Function: nucleotide binding (GO:0000166);; Molecular Function: RNA binding (GO:0003723);; Molecular Function: transcription factor binding (GO:0008134);; Biological Process: positive regulation of mitochondrion organization (GO:0010822);; Biological Process: response to muscle activity (GO:0014850);; Cellular Component: PML body (GO:0016605);; Molecular Function: ligand-dependent nucle…	K07202|0|bom:102275427|K07202 alpha peroxisome proliferator-activated receptor gamma coactivator 1-alpha | (RefSeq) PPARGC1A; PPARG coactivator 1 alpha	AMPK signaling pathway (ko04152);; Longevity regulating pathway (ko04211);; Insulin signaling pathway (ko04910);; Adipocytokine signaling pathway (ko04920);; Glucagon signaling pathway (ko04922);; Insulin resistance (ko04931);; Huntington's disease (ko05016)	--	--	RNA recognition motif. (a.k.a. RRM, RBD, or RNP domain)	Peroxisome proliferator-activated receptor gamma coactivator 1-alpha GN=PPARGC1A OS=Bos taurus (Bovine) PE=2 SV=1	K	Transcription	PREDICTED: peroxisome proliferator-activated receptor gamma coactivator 1-alpha isoform X1 [Bos mutus]
ENSBTAG00000000379	241	284	320	661	658	626	4.67416	4.54561	5.59949	10.6463	10.3937	11.4393	1.14e-05	1.12078	up	--	--	Cellular Component: Golgi membrane (GO:0000139);; Molecular Function: signal transducer activity (GO:0004871);; Cellular Component: endoplasmic reticulum (GO:0005783);; Biological Process: protein transport (GO:0015031);; Cellular Component: integral component of membrane (GO:0016021);; Biological Process: vesicle-mediated transport (GO:0016192);; Biological Process: positive regulation of I-kapp…	--	--	[P]	Inorganic ion transport and metabolism	Got1/Sft2-like family	Vesicle transport protein GOT1B OS=Bos taurus (Bovine) PE=2 SV=1	U	Intracellular trafficking, secretion, and vesicular transport	PREDICTED: vesicle transport protein GOT1B [Canis lupus familiaris]
ENSBTAG00000017655	177	163	101	479	458	323	1.65697	1.25645	0.764924	3.62987	3.4885	2.8024	0.000935502	1.28257	up	[R]	General function prediction only	Cellular Component: cytoplasm (GO:0005737);; Biological Process: regulation of cell shape (GO:0008360);; Cellular Component: membrane (GO:0016020);; Cellular Component: dendritic spine (GO:0043197);;	K16519|0|bom:102270143|K16519 A-kinase anchor protein 2 | (RefSeq) PALMD; palmdelphin	--	--	--	Paralemmin	Palmdelphin GN=PALMD OS=Bos taurus (Bovine) PE=2 SV=1	S	Function unknown	TPA: palmdelphin [Bos taurus]
Bos_taurus_newGene_35721	2740	5096	1035	639	658	204	10.4057	16.314	3.61586	3.46418	2.83891	1.38294	0.000466367	-1.84103	down	--	--	--	K08474|1.51759e-32|bom:102286375|K08474 taste receptor type 2 | (RefSeq) taste receptor type 2 member 42	Taste transduction (ko04742)	--	--	--	LINE-1 reverse transcriptase homolog OS=Nycticebus coucang OX=9470 PE=3 SV=1	S	Function unknown	hypothetical protein M91_14132 [Bos mutus]
ENSBTAG00000013744	195	196	281	91	78	108	1.45378	0.85673	1.89287	0.560197	0.471597	0.761173	0.00913696	-1.10088	down	--	--	Molecular Function: protein binding (GO:0005515);; Cellular Component: extracellular region (GO:0005576);; Biological Process: movement of cell or subcellular component (GO:0006928);; Biological Process: anatomical structure morphogenesis (GO:0009653);; Biological Process: cellular component organization (GO:0016043);; Cellular Component: cell projection (GO:0042995);; Cellular Component: membran…	K21112|0|bta:533531|K21112 synaptopodin | (RefSeq) SYNPO; synaptopodin	--	--	--	--	Parotid hormone (Precursor) OS=Sus scrofa (Pig) PE=1 SV=2	S	Function unknown	PREDICTED: synaptopodin isoform X1 [Bos taurus]
ENSBTAG00000001308	2	3	3	254	6	197	0.009516	0.012514	0.012303	1.32021	0.028722	1.16573	0.00101988	1.90062	up	--	--	Cellular Component: integral component of membrane (GO:0016021);;	--	--	[V]	Defense mechanisms	Membrane-associating domain	Myeloid-associated differentiation marker GN=MYADM OS=Pongo abelii (Sumatran orangutan) PE=2 SV=1	V	Defense mechanisms	PREDICTED: uncharacterized protein LOC522763 isoform X1 [Bos taurus]
ENSBTAG00000014069	5436	4774	4218	1173	2473	880	29.3552	21.2561	20.2114	5.1043	10.6301	4.34588	0.000200483	-1.49208	down	[T]	Signal transduction mechanisms	Molecular Function: protein kinase activity (GO:0004672);; Molecular Function: protein serine/threonine kinase activity (GO:0004674);; Molecular Function: pyruvate dehydrogenase (acetyl-transferring) kinase activity (GO:0004740);; Molecular Function: ATP binding (GO:0005524);; Cellular Component: mitochondrial inner membrane (GO:0005743);; Cellular Component: mitochondrial matrix (GO:0005759);; B…	K00898|0|bom:102264999|K00898 pyruvate dehydrogenase kinase 2/3/4 [EC:2.7.11.2] | (RefSeq) PDK4; pyruvate dehydrogenase kinase 4	--	[T]	Signal transduction mechanisms	Mitochondrial branched-chain alpha-ketoacid dehydrogenase kinase;; Histidine kinase-, DNA gyrase B-, and HSP90-like ATPase	[Pyruvate dehydrogenase (acetyl-transferring)] kinase isozyme 4, mitochondrial (Precursor) GN=PDK4 OS=Rhinolophus ferrumequinum (Greater horseshoe bat) PE=2 SV=1	T	Signal transduction mechanisms	PREDICTED: [Pyruvate dehydrogenase [lipoamide]] kinase isozyme 4, mitochondrial [Bos mutus]
ENSBTAG00000008788	751	525	729	348	301	234	6.74578	3.87213	6.10216	2.62401	2.15469	1.97917	0.000755904	-1.11009	down	[P]	Inorganic ion transport and metabolism	Molecular Function: transporter activity (GO:0005215);; Biological Process: sodium ion transport (GO:0006814);; Molecular Function: symporter activity (GO:0015293);; Cellular Component: membrane (GO:0016020);; Cellular Component: integral component of membrane (GO:0016021);; Biological Process: transmembrane transport (GO:0055085);;	K14445|0|bta:505069|K14445 solute carrier family 13 (sodium-dependent dicarboxylate transporter), member 2/3/5 | (RefSeq) SLC13A2; solute carrier family 13 member 2	--	[P]	Inorganic ion transport and metabolism	Sodium:sulfate symporter transmembrane region;; Citrate transporter	Solute carrier family 13 member 2 GN=SLC13A2 OS=Oryctolagus cuniculus (Rabbit) PE=2 SV=1	P	Inorganic ion transport and metabolism	solute carrier family 13 member 2 [Bos taurus]
Bos_taurus_newGene_51653	211	87	78	33	14	12	0.794105	0.269315	0.262105	0.101204	0.040176	0.042597	0.00163982	-1.76163	down	[X]	--	Molecular Function: RNA-directed DNA polymerase activity (GO:0003964);; Biological Process: RNA-dependent DNA biosynthetic process (GO:0006278);;	--	--	[R]	General function prediction only	Reverse transcriptase (RNA-dependent DNA polymerase)	LINE-1 reverse transcriptase homolog OS=Nycticebus coucang OX=9470 PE=3 SV=1	S	Function unknown	reverse transcriptase-like [Bos taurus]
ENSBTAG00000015450	562	438	446	1639	1458	1784	1.75873	1.41273	1.28727	4.64953	3.91921	5.61827	8.4e-08	1.59069	up	--	--	Molecular Function: nucleotide binding (GO:0000166);; Molecular Function: nucleic acid binding (GO:0003676);; Molecular Function: RNA binding (GO:0003723);; Molecular Function: protein binding (GO:0005515);; Cellular Component: plasma membrane (GO:0005886);; Biological Process: organelle organization (GO:0006996);; Biological Process: regulation of gene expression (GO:0010468);; Biological Proces…	K02602|0|bta:537016|K02602 cytoplasmic polyadenylation element-binding protein | (RefSeq) CPEB3; cytoplasmic polyadenylation element binding protein 3	Oocyte meiosis (ko04114);; Dorso-ventral axis formation (ko04320);; Progesterone-mediated oocyte maturation (ko04914)	[J]	Translation, ribosomal structure and biogenesis	RNA recognition motif. (a.k.a. RRM, RBD, or RNP domain);; RNA recognition motif (a.k.a. RRM, RBD, or RNP domain)	Cytoplasmic polyadenylation element-binding protein 1 GN=CPEB1 OS=Pongo abelii (Sumatran orangutan) PE=2 SV=1	J	Translation, ribosomal structure and biogenesis	cytoplasmic polyadenylation element-binding protein 3 [Bos taurus]
ENSBTAG00000002242	414	484	475	966	1007	951	3.30171	3.13952	3.21656	3.99316	4.55092	7.37047	9.34e-06	1.02434	up	--	--	Cellular Component: nucleus (GO:0005634);;	--	--	[S]	Function unknown	N-terminal domain of NEFA-interacting nuclear protein NIP30	MAP7 domain-containing protein 2 GN=MAP7D2 OS=Pongo abelii (Sumatran orangutan) PE=2 SV=1	S	Function unknown	PREDICTED: protein FAM192A isoform X1 [Bos taurus]
ENSBTAG00000021000	299	343	747	1318	1566	1684	0.4461	0.424879	1.00811	1.77245	1.91183	2.62887	0.000569769	1.45346	up	--	--	Molecular Function: mannosyl-oligosaccharide 1,2-alpha-mannosidase activity (GO:0004571);; Molecular Function: calcium ion binding (GO:0005509);; Cellular Component: membrane (GO:0016020);; Molecular Function: protein dimerization activity (GO:0046983);;	--	--	--	--	Helix-loop-helix DNA-binding domain	Involucrin GN=IVL OS=Sus scrofa (Pig) PE=2 SV=1	S	Function unknown	PREDICTED: basic helix-loop-helix domain-containing protein KIAA2018 homolog isoform X1 [Bos taurus]
ENSBTAG00000004948	112	207	186	471	629	633	0.581759	1.30303	1.07189	2.99112	3.5419	4.49426	1.36e-05	1.56212	up	[J]	Translation, ribosomal structure and biogenesis	Molecular Function: ion channel activity (GO:0005216);; Molecular Function: protein binding (GO:0005515);; Biological Process: tissue development (GO:0009888);; Cellular Component: extracellular matrix (GO:0031012);; Cellular Component: extracellular region part (GO:0044421);; Biological Process: single-organism transport (GO:0044765);; Biological Process: skeletal system morphogenesis (GO:004870…	--	--	--	--	Lecithin retinol acyltransferase	Protein FAM84A GN=FAM84A OS=Bos taurus (Bovine) PE=2 SV=1	S	Function unknown	protein FAM84A [Bos taurus]
ENSBTAG00000012555	55	1165	1134	18	18	26	0.395306	6.949	7.39084	0.107229	0.105604	0.171874	2.31e-06	-2.54501	down	[R]	General function prediction only	Biological Process: negative regulation of transcription from RNA polymerase II promoter (GO:0000122);; Molecular Function: nucleotide binding (GO:0000166);; Biological Process: branching involved in blood vessel morphogenesis (GO:0001569);; Molecular Function: nucleic acid binding (GO:0003676);; Cellular Component: nucleus (GO:0005634);; Biological Process: positive regulation of transcription o…	K13190|0|chx:102186923|K13190 RNA-binding protein 15 | (RefSeq) RBM15; RNA binding motif protein 15	--	[R]	General function prediction only	SPOC domain;; RNA recognition motif. (a.k.a. RRM, RBD, or RNP domain);; RNA recognition motif (a.k.a. RRM, RBD, or RNP domain);; RNA recognition motif. (a.k.a. RRM, RBD, or RNP domain)	Keratin, type I cytoskeletal 9 OS=Canis familiaris (Dog) PE=3 SV=1	R	General function prediction only	PREDICTED: putative RNA-binding protein 15 isoform X1 [Bos mutus]
ENSBTAG00000015509	11948	9381	13567	2294	3863	2266	26.2133	14.8286	23.3846	3.72135	6.79137	4.42584	1.21e-11	-1.91154	down	[H]	Coenzyme transport and metabolism	Molecular Function: nicotinate-nucleotide diphosphorylase (carboxylating) activity (GO:0004514);; Molecular Function: nicotinate phosphoribosyltransferase activity (GO:0004516);; Cellular Component: cytoplasm (GO:0005737);; Biological Process: NAD biosynthetic process (GO:0009435);; Molecular Function: nicotinamide phosphoribosyltransferase activity (GO:0047280);;	K03462|0|oas:780506|K03462 nicotinamide phosphoribosyltransferase [EC:2.4.2.12] | (RefSeq) NAMPT; nicotinamide phosphoribosyltransferase	Nicotinate and nicotinamide metabolism (ko00760)	--	--	Nicotinate phosphoribosyltransferase (NAPRTase) family	Nicotinamide phosphoribosyltransferase GN=NAMPT OS=Sus scrofa (Pig) PE=2 SV=2	H	Coenzyme transport and metabolism	nicotinamide phosphoribosyltransferase [Bos taurus]
ENSBTAG00000013863	16100	10469	12651	2327	2387	2426	147.149	78.207	101.919	17.4496	17.5059	20.6945	1.39e-17	-2.27834	down	[T]	Signal transduction mechanisms	Molecular Function: phosphoprotein phosphatase activity (GO:0004721);; Molecular Function: protein tyrosine phosphatase activity (GO:0004725);; Biological Process: cellular protein modification process (GO:0006464);; Biological Process: dephosphorylation (GO:0016311);; Molecular Function: MAP kinase tyrosine/serine/threonine phosphatase activity (GO:0017017);; Biological Process: developmental pr…	K21278|0|oas:101107632|K21278 dual specificity protein phosphatase 1 [EC:3.1.3.16 3.1.3.48] | (RefSeq) DUSP1; dual specificity phosphatase 1	MAPK signaling pathway (ko04010)	[V]	Defense mechanisms	Dual specificity phosphatase, catalytic domain;; Rhodanese-like domain;; Protein-tyrosine phosphatase	Dual specificity protein phosphatase 6 GN=DUSP6 OS=Bos taurus (Bovine) PE=2 SV=1	V	Defense mechanisms	TPA: dual specificity phosphatase 1 [Bos taurus]
ENSBTAG00000016249	17363	12595	8983	5666	5396	2587	102.782	61.2516	48.7905	27.3891	26.9787	16.4805	0.00124167	-1.34607	down	[E]	Amino acid transport and metabolism	Biological Process: skeletal system development (GO:0001501);; Molecular Function: acetyl-CoA:L-glutamate N-acetyltransferase activity (GO:0004042);; Cellular Component: collagen trimer (GO:0005581);; Cellular Component: mitochondrion (GO:0005739);; Biological Process: glutamate metabolic process (GO:0006536);; Biological Process: cellular amino acid biosynthetic process (GO:0008652);; Biological…	K11067|0|bta:538004|K11067 N-acetylglutamate synthase [EC:2.3.1.1] | (RefSeq) NAGS; N-acetylglutamate synthase	Arginine biosynthesis (ko00220);; 2-Oxocarboxylic acid metabolism (ko01210);; Biosynthesis of amino acids (ko01230)	[E]	Amino acid transport and metabolism	Protein of unknown function (DUF619)	Collagen alpha-1(I) chain (Precursor) GN=COL1A1 OS=Canis familiaris (Dog) PE=1 SV=1	E	Amino acid transport and metabolism	PREDICTED: N-acetylglutamate synthase, mitochondrial [Bos taurus]
ENSBTAG00000008173	427	542	555	1014	1194	1023	2.16825	2.22847	2.79249	3.90834	4.38731	5.02445	2.96e-05	1.01301	up	--	--	Biological Process: immune system process (GO:0002376);; Molecular Function: ubiquitin-protein transferase activity (GO:0004842);; Molecular Function: signal transducer activity (GO:0004871);; Molecular Function: protein binding (GO:0005515);; Cellular Component: endoplasmic reticulum membrane (GO:0005789);; Biological Process: defense response (GO:0006952);; Molecular Function: zinc ion binding …	K12003|0|bom:102264606|K12003 tripartite motif-containing protein 13 [EC:2.3.2.27] | (RefSeq) TRIM13; tripartite motif containing 13	--	[O]	Posttranslational modification, protein turnover, chaperones	Ring finger domain;; Zinc finger, C3HC4 type (RING finger);; Zinc finger, C3HC4 type (RING finger);; Zinc finger, C3HC4 type (RING finger);; B-box zinc finger;; zinc-RING finger domain	E3 ubiquitin-protein ligase TRIM13 GN=TRIM13 OS=Bos taurus (Bovine) PE=2 SV=2	O	Posttranslational modification, protein turnover, chaperones	PREDICTED: E3 ubiquitin-protein ligase TRIM13 isoform X1 [Bos taurus]
Bos_taurus_newGene_27761	62	72	636	9	21	6	0.437998	0.424673	4.1196	0.047946	0.117511	0.036926	0.000405546	-2.02992	down	--	--	Biological Process: nucleotide-excision repair, DNA damage recognition (GO:0000715);; Biological Process: positive regulation of cytokine-mediated signaling pathway (GO:0001961);; Molecular Function: damaged DNA binding (GO:0003684);; Molecular Function: single-stranded DNA binding (GO:0003697);; Cellular Component: nucleolus (GO:0005730);; Cellular Component: plasma membrane (GO:0005886);; Biolo…	--	--	--	--	--	--	S	Function unknown	PREDICTED: uncharacterized protein LOC104976129 [Bos taurus]
Bos_taurus_newGene_50775	0	0	0	20	41	32	0	0	0	0.193808	0.4003	0.356855	0.000148966	2.14925	up	--	--	Molecular Function: nucleic acid binding (GO:0003676);; Molecular Function: RNA-directed DNA polymerase activity (GO:0003964);; Cellular Component: intracellular (GO:0005622);; Cellular Component: fascia adherens (GO:0005916);; Biological Process: RNA-dependent DNA biosynthetic process (GO:0006278);; Biological Process: regulation of transcription, DNA-templated (GO:0006355);; Molecular Function:…	K09228|4.91741e-65|bta:100138479|K09228 KRAB domain-containing zinc finger protein | (RefSeq) zinc finger protein 510	--	[R]	General function prediction only	Reverse transcriptase (RNA-dependent DNA polymerase)	--	S	Function unknown	Putative uncharacterized transposon-derived protein F52C9.6, partial [Bos mutus]
ENSBTAG00000047988	404	333	366	210	163	142	2.86184	1.94769	2.34245	1.23053	0.935434	0.942613	0.00241811	-1.0281	down	--	--	Biological Process: positive regulation of immune system process (GO:0002684);; Molecular Function: protein binding (GO:0005515);; Cellular Component: lysosomal membrane (GO:0005765);; Cellular Component: plasma membrane (GO:0005886);; Cellular Component: endosome membrane (GO:0010008);; Cellular Component: integral component of membrane (GO:0016021);; Biological Process: antigen processing and p…	K06448|0|bta:516046|K06448 T-cell surface glycoprotein CD1 | (RefSeq) CD1D, CD1D1; CD1D antigen, d polypeptide	Hematopoietic cell lineage (ko04640)	--	--	Immunoglobulin C1-set domain	Antigen-presenting glycoprotein CD1d (Precursor) GN=CD1D OS=Ovis aries (Sheep) PE=2 SV=1	R	General function prediction only	CD1D antigen, d polypeptide [Bos taurus]
ENSBTAG00000021980	188	253	255	600	550	372	0.667086	0.740279	0.81543	1.76674	1.58912	1.24277	0.00165007	1.00915	up	--	--	Biological Process: system process (GO:0003008);; Molecular Function: protein binding (GO:0005515);; Biological Process: nucleobase-containing compound metabolic process (GO:0006139);; Biological Process: movement of cell or subcellular component (GO:0006928);; Biological Process: cytoskeleton organization (GO:0007010);; Biological Process: signal transduction (GO:0007165);; Biological Process: n…	K09855|0|bta:515639|K09855 Ras association domain-containing protein 7/8 | (RefSeq) RASSF8, C12orf2; Ras association domain family member 8	--	[W]	Extracellular structures	Ras association (RalGDS/AF-6) domain	Trichohyalin GN=TCHH OS=Oryctolagus cuniculus (Rabbit) PE=2 SV=1	T	Signal transduction mechanisms	ras association domain-containing protein 8 [Bos taurus]
Bos_taurus_newGene_43580	23	22	36	0	0	0	0.19875	0.154437	0.283274	0	0	0	0.000295935	-2.06135	down	--	--	Molecular Function: nucleic acid binding (GO:0003676);; Cellular Component: nucleoplasm (GO:0005654);; Cellular Component: Golgi apparatus (GO:0005794);; Biological Process: regulation of transcription from RNA polymerase II promoter (GO:0006357);; Molecular Function: metal ion binding (GO:0046872);;	K09232|0|bom:102265706|K09232 zinc finger protein GLIS1/3 | (RefSeq) GLIS3; GLIS family zinc finger 3	--	[R]	General function prediction only	--	Transcriptional activator GLI3 OS=Pan troglodytes OX=9598 GN=GLI3 PE=2 SV=1	S	Function unknown	PREDICTED: zinc finger protein GLIS3 isoform X1 [Bison bison bison]
Bos_taurus_newGene_3887	344	361	471	152	194	102	3.47992	2.81224	3.99186	1.57967	2.10346	1.19761	0.000127229	-1.29143	down	--	--	Biological Process: nucleotide-excision repair, DNA damage recognition (GO:0000715);; Biological Process: regulation of cytokine-mediated signaling pathway (GO:0001959);; Molecular Function: damaged DNA binding (GO:0003684);; Molecular Function: single-stranded DNA binding (GO:0003697);; Molecular Function: receptor binding (GO:0005102);; Molecular Function: voltage-gated ion channel activity (GO…	K04358|1.37353e-10|oas:780460|K04358 fibroblast growth factor | (RefSeq) FGF18; fibroblast growth factor 18	MAPK signaling pathway (ko04010);; Ras signaling pathway (ko04014);; Rap1 signaling pathway (ko04015);; PI3K-Akt signaling pathway (ko04151);; Regulation of actin cytoskeleton (ko04810);; Pathways in cancer (ko05200);; Melanoma (ko05218)	--	--	--	--	--	--	PREDICTED: fibroblast growth factor 18 isoform X3 [Ovis aries musimon]
ENSBTAG00000003889	11067	10883	11025	4207	4800	4640	29.079	23.5773	29.2019	9.38333	10.3434	11.5793	6.71e-09	-1.23327	down	--	--	Biological Process: negative regulation of transcription from RNA polymerase II promoter (GO:0000122);; Molecular Function: RNA polymerase II core promoter proximal region sequence-specific DNA binding (GO:0000978);; Molecular Function: transcription factor activity, protein binding (GO:0000988);; Molecular Function: signal transducer activity (GO:0004871);; Molecular Function: protein binding (G…	K02633|0|bta:516318|K02633 period circadian protein | (RefSeq) PER1, Rigui-like; period circadian clock 1	Circadian rhythm (ko04710);; Circadian entrainment (ko04713);; Herpes simplex infection (ko05168)	[T]	Signal transduction mechanisms	Period protein 2/3C-terminal region;; PAS domain;; PAS fold;; PAS fold	Aryl hydrocarbon receptor nuclear translocator-like protein 1 GN=ARNTL OS=Pongo abelii (Sumatran orangutan) PE=2 SV=1	T	Signal transduction mechanisms	PREDICTED: period circadian protein homolog 1 isoform X1 [Bos taurus]
ENSBTAG00000010961	230	271	209	634	595	440	1.76627	1.83088	1.2493	3.45178	2.96455	3.27181	0.000177303	1.11113	up	--	--	Cellular Component: mitochondrial matrix (GO:0005759);;	K18170|1.84916e-70|phd:102335694|K18170 complex III assembly factor LYRM7 | (RefSeq) LYRM7; LYR motif containing 7	--	--	--	Complex1_LYR-like;; Complex 1 protein (LYR family)	Complex III assembly factor LYRM7 GN=LYRM7 OS=Bos taurus (Bovine) PE=3 SV=1	S	Function unknown	PREDICTED: LYR motif-containing protein 7 [Ovis aries]
Bos_taurus_newGene_38425	43	60	48	7	14	11	0.488561	0.560774	0.493522	0.058405	0.121514	0.108216	0.00434039	-1.57062	down	--	--	Biological Process: regulation of cytokine-mediated signaling pathway (GO:0001959);; Biological Process: positive regulation of natural killer cell mediated cytotoxicity directed against tumor cell target (GO:0002860);; Molecular Function: nucleic acid binding (GO:0003676);; Molecular Function: catalytic activity (GO:0003824);; Molecular Function: receptor activity (GO:0004872);; Molecular Functi…	K14611|8.54271e-13|bta:514257|K14611 solute carrier family 23 (nucleobase transporter), member 1/2 | (RefSeq) uncharacterized LOC514257	--	--	--	--	--	F	Nucleotide transport and metabolism	PREDICTED: NXPE family member 4-like, partial [Ovis aries musimon]
ENSBTAG00000008792	614	446	429	221	274	206	11.7238	7.00478	7.43556	3.48809	4.23064	3.97061	0.00377447	-1.01922	down	--	--	Molecular Function: nucleic acid binding (GO:0003676);; Molecular Function: ribonuclease A activity (GO:0004522);; Cellular Component: extracellular region (GO:0005576);; Cellular Component: lysosome (GO:0005764);; Biological Process: nucleic acid phosphodiester bond hydrolysis (GO:0090305);;	K01172|1.27483e-99|bta:282341|K01172 ribonuclease 6/7/8 [EC:3.1.27.-] | (RefSeq) RNASE6; ribonuclease A family member k6	--	--	--	Pancreatic ribonuclease	Ribonuclease K6 (Precursor) GN=RNASE6 OS=Bos taurus (Bovine) PE=1 SV=3	L	Replication, recombination and repair	ribonuclease K6 precursor [Bos taurus]
ENSBTAG00000014021	489	976	1029	1961	2133	2157	1.47296	2.06907	2.35008	2.42642	3.33031	5.45986	0.00160828	1.17691	up	--	--	Biological Process: immune system process (GO:0002376);; Molecular Function: receptor binding (GO:0005102);; Cellular Component: nucleus (GO:0005634);; Cellular Component: cytoskeleton (GO:0005856);; Biological Process: transcription, DNA-templated (GO:0006351);; Biological Process: cytoskeleton organization (GO:0007010);; Biological Process: signal transduction (GO:0007165);; Biological Process:…	K17492|0|bta:540792|K17492 ubinuclein | (RefSeq) UBN2; ubinuclein 2	--	[KT]	Transcription;; Signal transduction mechanisms	Ubinuclein conserved middle domain;; HPC2 and ubinuclein domain	Ubinuclein-2 GN=UBN2 OS=Bos taurus (Bovine) PE=3 SV=1	KT	Transcription;; Signal transduction mechanisms	ubinuclein-2 [Bos taurus]
ENSBTAG00000005376	823	1004	878	2080	2084	1615	3.49028	3.56836	3.51375	6.83545	6.4495	6.86023	3.11e-06	1.02144	up	--	--	Molecular Function: ubiquitin-protein transferase activity (GO:0004842);; Molecular Function: zinc ion binding (GO:0008270);; Biological Process: protein ubiquitination (GO:0016567);;	K10307|0|bta:539435|K10307 F-box protein 30 | (RefSeq) FBXO30; F-box protein 30	--	--	--	F-box domain	--	R	General function prediction only	F-box only protein 30 [Bos taurus]
ENSBTAG00000039509	519	370	44	49	27	42	4.99975	2.94793	0.376859	0.38642	0.204478	0.37805	0.00452784	-1.69229	down	--	--	Molecular Function: G-protein coupled receptor activity (GO:0004930);; Cellular Component: Golgi apparatus (GO:0005794);; Cellular Component: plasma membrane (GO:0005886);; Biological Process: G-protein coupled receptor signaling pathway (GO:0007186);; Cellular Component: integral component of membrane (GO:0016021);;	K08468|0|bta:516026|K08468 G protein-coupled receptor family C group 5 member A | (RefSeq) GPRC5A; G protein-coupled receptor class C group 5 member A	--	--	--	7 transmembrane sweet-taste receptor of 3 GCPR	G-protein coupled receptor family C group 5 member C (Precursor) GN=GPRC5C OS=Bos taurus (Bovine) PE=2 SV=2	T	Signal transduction mechanisms	TPA: G protein-coupled receptor, family C, group 5, member A [Bos taurus]
ENSBTAG00000021661	256	260	412	637	692	758	0.874102	0.885098	1.27608	1.97938	2.44849	2.59417	0.00330812	1.0522	up	[T]	Signal transduction mechanisms	Biological Process: neural tube closure (GO:0001843);; Molecular Function: ATP binding (GO:0005524);; Cellular Component: nucleus (GO:0005634);; Cellular Component: Golgi apparatus (GO:0005794);; Biological Process: apoptotic DNA fragmentation (GO:0006309);; Biological Process: defense response (GO:0006952);; Biological Process: microtubule-based process (GO:0007017);; Biological Process: cell cy…	K02084|0|bom:102285660|K02084 apoptotic protease-activating factor | (RefSeq) APAF1; apoptotic peptidase activating factor 1	Platinum drug resistance (ko01524);; p53 signaling pathway (ko04115);; Apoptosis (ko04210);; Apoptosis - multiple species (ko04215);; Alzheimer's disease (ko05010);; Parkinson's disease (ko05012);; Amyotrophic lateral sclerosis (ALS) (ko05014);; Huntington's disease (ko05016);; Legionellosis (ko05134);; Tuberculosis (ko05152);; Hepatitis B (ko05161);; Small cell lung cancer (ko05222)	[R]	General function prediction only	WD domain, G-beta repeat;; NB-ARC domain;; Caspase recruitment domain	WD repeat-containing protein 5 GN=WDR5 OS=Bos taurus (Bovine) PE=2 SV=1	T	Signal transduction mechanisms	Apoptotic protease-activating factor 1, partial [Bos mutus]
ENSBTAG00000019313	5427	5780	7683	2064	4134	2374	10.6161	10.2962	14.2243	3.99879	6.71414	4.49732	0.00332181	-1.05662	down	--	--	Biological Process: vasculogenesis (GO:0001570);; Biological Process: in utero embryonic development (GO:0001701);; Biological Process: heart morphogenesis (GO:0003007);; Molecular Function: protein binding (GO:0005515);; Biological Process: transcription, DNA-templated (GO:0006351);; Biological Process: vitellogenesis (GO:0007296);; Biological Process: cell aging (GO:0007569);; Molecular Functio…	--	--	[K]	Transcription	MIZ/SP-RING zinc finger;; Zinc-finger of the MIZ type in Nse subunit	Parotid hormone (Precursor) OS=Sus scrofa (Pig) PE=1 SV=2	K	Transcription	TPA: retinoic acid induced 17-like [Bos taurus]
ENSBTAG00000013598	53	21	76	189	258	143	0.325906	0.097497	0.408866	0.916236	1.69062	0.877323	0.00531644	1.45552	up	--	--	Biological Process: osteoblast differentiation (GO:0001649);; Cellular Component: extracellular region (GO:0005576);; Molecular Function: heparin binding (GO:0008201);; Cellular Component: cell surface (GO:0009986);; Biological Process: bone mineralization (GO:0030282);; Biological Process: embryonic forelimb morphogenesis (GO:0035115);; Biological Process: embryonic hindlimb morphogenesis (GO:00…	--	--	[O]	Posttranslational modification, protein turnover, chaperones	--	R-spondin-3 (Precursor) GN=RSPO3 OS=Bos taurus (Bovine) PE=2 SV=1	O	Posttranslational modification, protein turnover, chaperones	RSPO2 protein [Bos taurus]
ENSBTAG00000012508	3594	6150	8248	24780	11676	28039	44.7432	63.3004	92.7483	256.127	118.35	329.04	0.00122024	1.50706	up	--	--	Molecular Function: binding (GO:0005488);; Molecular Function: growth factor activity (GO:0008083);; Biological Process: tissue development (GO:0009888);; Biological Process: negative regulation of cell growth (GO:0030308);; Cellular Component: extracellular matrix (GO:0031012);; Biological Process: macromolecule metabolic process (GO:0043170);; Cellular Component: extracellular region part (GO:0…	--	--	--	--	Pyridine nucleotide-disulphide oxidoreductase;; Pyridine nucleotide-disulphide oxidoreductase	Parotid hormone (Precursor) OS=Sus scrofa (Pig) PE=1 SV=2	T	Signal transduction mechanisms	oxidative stress-induced growth inhibitor 1 [Bos taurus]
ENSBTAG00000003075	1258	759	460	233	296	166	12.4086	6.15407	3.7702	1.59107	2.0336	1.16774	0.000752528	-1.5381	down	--	--	Biological Process: regulation of protein phosphorylation (GO:0001932);; Biological Process: outflow tract morphogenesis (GO:0003151);; Molecular Function: signal transducer activity (GO:0004871);; Molecular Function: frizzled binding (GO:0005109);; Cellular Component: nucleus (GO:0005634);; Cellular Component: cytosol (GO:0005829);; Cellular Component: microtubule (GO:0005874);; Cellular Compone…	K02353|0|oas:101117599|K02353 segment polarity protein dishevelled | (RefSeq) DVL2; dishevelled segment polarity protein 2	mTOR signaling pathway (ko04150);; Wnt signaling pathway (ko04310);; Notch signaling pathway (ko04330);; Hippo signaling pathway (ko04390);; Signaling pathways regulating pluripotency of stem cells (ko04550);; Melanogenesis (ko04916);; HTLV-I infection (ko05166);; Pathways in cancer (ko05200);; Basal cell carcinoma (ko05217)	[R]	General function prediction only	Segment polarity protein dishevelled (Dsh) C terminal;; DIX domain;; Dishevelled specific domain;; PDZ domain (Also known as DHR or GLGF);; Domain found in Dishevelled, Egl-10, and Pleckstrin (DEP)	Segment polarity protein dishevelled homolog DVL-1 GN=DVL1 OS=Pan troglodytes (Chimpanzee) PE=2 SV=1	T	Signal transduction mechanisms	PREDICTED: segment polarity protein dishevelled homolog DVL-2 isoform X5 [Bos taurus]
ENSBTAG00000010457	369	382	777	149	153	218	3.27963	2.81049	6.23881	1.0936	1.10627	1.82879	0.00615288	-1.26647	down	[RTKL]	General function prediction only;; Signal transduction mechanisms;; Transcription;; Replication, recombination and repair	Molecular Function: nucleotide binding (GO:0000166);; Biological Process: microtubule cytoskeleton organization (GO:0000226);; Biological Process: mitotic cell cycle (GO:0000278);; Molecular Function: p53 binding (GO:0002039);; Molecular Function: protein serine/threonine kinase activity (GO:0004674);; Molecular Function: protein binding (GO:0005515);; Molecular Function: ATP binding (GO:0005524)…	K08800|0|bta:519892|K08800 NUAK family, SNF1-like kinase [EC:2.7.11.1] | (RefSeq) NUAK1; NUAK family kinase 1	--	[R]	General function prediction only	Protein kinase domain;; Protein tyrosine kinase;; RIO1 family;; Lipopolysaccharide kinase (Kdo/WaaP) family	NUAK family SNF1-like kinase 2 OS=Pongo abelii (Sumatran orangutan) PE=2 SV=1	T	Signal transduction mechanisms	NUAK family SNF1-like kinase 1 [Bos taurus]
ENSBTAG00000001987	15631	5888	3014	2332	2330	1062	110.301	34.4075	18.4954	13.7112	13.1014	6.75661	0.00515634	-1.54299	down	--	--	Molecular Function: DNA binding (GO:0003677);; Molecular Function: catalytic activity (GO:0003824);; Molecular Function: protein binding (GO:0005515);; Molecular Function: ATP binding (GO:0005524);; Molecular Function: phospholipid binding (GO:0005543);; Cellular Component: nucleus (GO:0005634);; Cellular Component: cytoplasm (GO:0005737);; Cellular Component: plasma membrane (GO:0005886);; Biolo…	K20072|0|bta:533720|K20072 switch-associated protein 70 | (RefSeq) SWAP70, HSPC321; SWAP switching B-cell complex subunit 70	--	--	--	PH domain	Switch-associated protein 70 GN=SWAP70 OS=Bos taurus (Bovine) PE=1 SV=1	Z	Cytoskeleton	switch-associated protein 70 [Bos taurus]
Bos_taurus_newGene_28854	157	110	152	32	17	16	0.374903	0.21644	0.329166	0.062146	0.031476	0.03408	1.12e-06	-2.13437	down	--	--	--	--	--	--	--	--	--	--	--	uncharacterized protein LOC105261021 [Felis catus]
ENSBTAG00000039163	7822	8736	5224	3731	2206	3127	42.3676	39.1117	25.5502	16.7704	9.72616	15.9573	0.00618437	-1.11411	down	--	--	Cellular Component: nucleosome (GO:0000786);; Cellular Component: nuclear chromatin (GO:0000790);; Molecular Function: DNA binding (GO:0003677);; Molecular Function: protein binding (GO:0005515);; Biological Process: nucleosome assembly (GO:0006334);; Biological Process: cell communication (GO:0007154);; Cellular Component: membrane (GO:0016020);; Biological Process: nucleosome positioning (GO:00…	K11275|5.06378e-29|ggo:101138821|K11275 histone H1/5 | (RefSeq) histone H1.3	--	[B]	Chromatin structure and dynamics	linker histone H1 and H5 family	Histone H1.3 GN=HIST1H1D OS=Bos taurus (Bovine) PE=1 SV=1	B	Chromatin structure and dynamics	histone H1.3 [Bos taurus]
ENSBTAG00000019453	131	118	119	51	30	43	3.01596	2.25075	2.49131	0.975845	0.558615	0.928881	0.00456346	-1.30184	down	[J]	Translation, ribosomal structure and biogenesis	Biological Process: prostaglandin biosynthetic process (GO:0001516);; Cellular Component: nuclear envelope lumen (GO:0005641);; Cellular Component: cytoplasm (GO:0005737);; Biological Process: negative regulation of cell proliferation (GO:0008285);; Cellular Component: integral component of membrane (GO:0016021);; Molecular Function: glutathione binding (GO:0043295);; Cellular Component: cytoplas…	K15729|3.40171e-109|bta:282019|K15729 microsomal prostaglandin-E synthase 1 [EC:5.3.99.3] | (RefSeq) PTGES, MPGES-1; prostaglandin E synthase	Arachidonic acid metabolism (ko00590)	--	--	MAPEG family	Prostaglandin E synthase GN=PTGES OS=Bos taurus (Bovine) PE=2 SV=1	I	Lipid transport and metabolism	prostaglandin E synthase [Bos taurus]
ENSBTAG00000011435	366	482	427	1000	1313	1012	1.77282	1.93056	1.86698	4.11188	5.18135	4.62461	1.72e-07	1.28133	up	[E]	Amino acid transport and metabolism	Molecular Function: aminopeptidase activity (GO:0004177);; Biological Process: proteolysis (GO:0006508);; Molecular Function: peptidase activity (GO:0008233);; Molecular Function: metallopeptidase activity (GO:0008237);; Molecular Function: zinc ion binding (GO:0008270);; Biological Process: cellular process (GO:0009987);; Cellular Component: membrane (GO:0016020);; Cellular Component: intracellu…	K08776|0|bta:534122|K08776 puromycin-sensitive aminopeptidase [EC:3.4.11.-] | (RefSeq) NPEPPS; aminopeptidase puromycin sensitive	--	[EO]	Amino acid transport and metabolism;; Posttranslational modification, protein turnover, chaperones	Peptidase family M1;; ERAP1-like C-terminal domain;; Peptidase MA superfamily	Glutamyl aminopeptidase GN=ENPEP OS=Sus scrofa (Pig) PE=1 SV=1	EO	Amino acid transport and metabolism;; Posttranslational modification, protein turnover, chaperones	puromycin-sensitive aminopeptidase [Bos taurus]
ENSBTAG00000010682	372	430	479	210	162	145	1.88491	1.89348	2.0776	0.928872	0.584714	0.709925	4.92e-05	-1.22447	down	[RTKL]	General function prediction only;; Signal transduction mechanisms;; Transcription;; Replication, recombination and repair	Biological Process: cell morphogenesis involved in differentiation (GO:0000904);; Biological Process: regulation of cell growth (GO:0001558);; Biological Process: regulation of protein phosphorylation (GO:0001932);; Biological Process: regulation of cell-matrix adhesion (GO:0001952);; Biological Process: immune system process (GO:0002376);; Molecular Function: collagen binding (GO:0005518);; Mole…	K05124|0|bta:534092|K05124 discoidin domain receptor family member 1 [EC:2.7.10.1] | (RefSeq) DDR1; discoidin domain receptor tyrosine kinase 1	--	[T]	Signal transduction mechanisms	Protein tyrosine kinase;; Protein kinase domain;; F5/8 type C domain	Epithelial discoidin domain-containing receptor 1 (Precursor) GN=DDR1 OS=Pan troglodytes (Chimpanzee) PE=3 SV=1	T	Signal transduction mechanisms	epithelial discoidin domain-containing receptor 1 precursor [Bos taurus]
ENSBTAG00000018530	503	854	473	2175	1620	2228	5.62709	7.8985	5.20516	22.61	15.9079	26.251	6.87e-05	1.496	up	[Z]	Cytoskeleton	Biological Process: microtubule cytoskeleton organization (GO:0000226);; Molecular Function: GTPase activity (GO:0003924);; Molecular Function: structural constituent of cytoskeleton (GO:0005200);; Molecular Function: protein binding (GO:0005515);; Molecular Function: GTP binding (GO:0005525);; Cellular Component: cytoplasm (GO:0005737);; Cellular Component: microtubule (GO:0005874);; Cellular Co…	K07374|0|bta:768036|K07374 tubulin alpha | (RefSeq) TUBA8; tubulin alpha 8	Phagosome (ko04145);; Apoptosis (ko04210);; Gap junction (ko04540)	[Z]	Cytoskeleton	Tubulin/FtsZ family, GTPase domain;; Tubulin C-terminal domain	Tubulin alpha-8 chain GN=TUBA8 OS=Bos taurus (Bovine) PE=2 SV=1	Z	Cytoskeleton	tubulin alpha-8 chain [Bos taurus]
Bos_taurus_newGene_26148	1922	1228	2567	560	957	513	7.21691	4.08506	9.96919	1.85721	3.19782	2.22028	0.000815314	-1.32869	down	--	--	Molecular Function: nucleic acid binding (GO:0003676);; Molecular Function: RNA-directed DNA polymerase activity (GO:0003964);; Molecular Function: phospholipid binding (GO:0005543);; Cellular Component: intracellular (GO:0005622);; Cellular Component: fascia adherens (GO:0005916);; Biological Process: RNA-dependent DNA biosynthetic process (GO:0006278);; Biological Process: regulation of transcr…	K09228|6.2751e-44|oas:100527962|K09228 KRAB domain-containing zinc finger protein | (RefSeq) ZNF33B; zinc finger protein 33B	--	--	--	--	LINE-1 reverse transcriptase homolog OS=Nycticebus coucang OX=9470 PE=3 SV=1	S	Function unknown	reverse transcriptase-like [Bos taurus]
ENSBTAG00000011721	1533	1829	2104	4661	5127	3634	3.25544	3.30633	4.46509	7.35166	7.97271	6.55481	1.53e-08	1.21248	up	--	--	Molecular Function: RNA polymerase II transcription cofactor activity (GO:0001104);; Molecular Function: transcription coactivator activity (GO:0003713);; Molecular Function: receptor activity (GO:0004872);; Biological Process: transcription initiation from RNA polymerase II promoter (GO:0006367);; Cellular Component: mediator complex (GO:0016592);; Biological Process: androgen receptor signaling…	K15164|0|bta:524868|K15164 mediator of RNA polymerase II transcription subunit 13 | (RefSeq) MED13, skuld-like; mediator complex subunit 13	Thyroid hormone signaling pathway (ko04919)	[K]	Transcription	Mediator complex subunit 13 C-terminal;; Mediator complex subunit 13 N-terminal	Platelet glycoprotein Ib alpha chain (Precursor) GN=GP1BA OS=Canis familiaris (Dog) PE=2 SV=2	K	Transcription	PREDICTED: mediator of RNA polymerase II transcription subunit 13, partial [Bos taurus]
ENSBTAG00000004709	843	840	681	2029	2331	1333	3.76955	2.82372	2.42277	6.97234	7.77041	5.20909	0.000163475	1.12771	up	[RTKL]	General function prediction only;; Signal transduction mechanisms;; Transcription;; Replication, recombination and repair	Biological Process: DNA damage checkpoint (GO:0000077);; Biological Process: MAPK cascade (GO:0000165);; Molecular Function: nucleotide binding (GO:0000166);; Biological Process: ossification (GO:0001503);; Biological Process: angiogenesis (GO:0001525);; Biological Process: regulation of immune system process (GO:0002682);; Molecular Function: JUN kinase activity (GO:0004705);; Molecular Function…	K04440|0|bta:534125|K04440 c-Jun N-terminal kinase [EC:2.7.11.24] | (RefSeq) MAPK9, JNK2; mitogen-activated protein kinase 9	Endocrine resistance (ko01522);; MAPK signaling pathway (ko04010);; ErbB signaling pathway (ko04012);; Ras signaling pathway (ko04014);; cAMP signaling pathway (ko04024);; FoxO signaling pathway (ko04068);; Sphingolipid signaling pathway (ko04071);; Protein processing in endoplasmic reticulum (ko04141);; Apoptosis (ko04210);; Apoptosis - multiple species (ko04215);; Wnt signaling pathway (ko04310…	[T]	Signal transduction mechanisms	Protein kinase domain;; Protein tyrosine kinase;; Lipopolysaccharide kinase (Kdo/WaaP) family;; RIO1 family	Mitogen-activated protein kinase 14 GN=MAPK14 OS=Pan troglodytes (Chimpanzee) PE=2 SV=3	T	Signal transduction mechanisms	mitogen-activated protein kinase 9 [Bos taurus]
Bos_taurus_newGene_14292	174	208	199	32	36	17	0.447164	0.440782	0.462073	0.067396	0.074157	0.039041	1.52e-11	-2.3966	down	--	--	--	--	--	--	--	--	LINE-1 reverse transcriptase homolog OS=Nycticebus coucang OX=9470 PE=3 SV=1	S	Function unknown	PREDICTED: uncharacterized protein LOC108636659, partial [Capra hircus]
ENSBTAG00000014448	299	315	228	863	3737	1175	1.1199	3.5574	2.95103	8.92152	11.9071	12.446	1.63e-05	2.03781	up	--	--	Cellular Component: membrane part (GO:0044425);;	K05357|6.36837e-61|ssc:100518062|K05357 vitamin-K-epoxide reductase (warfarin-sensitive) [EC:1.17.4.4] | (RefSeq) VKORC1L1; vitamin K epoxide reductase complex subunit 1 like 1	Ubiquinone and other terpenoid-quinone biosynthesis (ko00130)	--	--	Vitamin K epoxide reductase family	Vitamin K epoxide reductase complex subunit 1 GN=VKORC1 OS=Bos taurus (Bovine) PE=2 SV=1	S	Function unknown	Vitamin K epoxide reductase complex subunit 1-like protein 1, partial [Bos mutus]
ENSBTAG00000021869	311	715	566	1460	1662	1631	2.54969	4.87153	4.15766	9.86633	11.1089	12.6453	0.000225201	1.38197	up	--	--	Molecular Function: protease binding (GO:0002020);; Molecular Function: DNA binding (GO:0003677);; Cellular Component: nucleus (GO:0005634);; Biological Process: negative regulation of cell cycle (GO:0045786);; Molecular Function: metal ion binding (GO:0046872);;	--	--	--	--	THAP domain	THAP domain-containing protein 5 GN=THAP5 OS=Bos taurus (Bovine) PE=2 SV=2	S	Function unknown	PREDICTED: THAP domain-containing protein 5 isoform X2 [Bos taurus]
ENSBTAG00000001945	4535	2009	1571	273	744	468	37.3873	17.4277	13.7898	1.59559	4.27936	3.56266	9.38e-05	-1.89221	down	[E]	Amino acid transport and metabolism	Biological Process: urea cycle (GO:0000050);; Biological Process: ureteric bud development (GO:0001657);; Molecular Function: arginase activity (GO:0004053);; Cellular Component: mitochondrion (GO:0005739);; Biological Process: arginine metabolic process (GO:0006525);; Biological Process: striated muscle contraction (GO:0006941);; Molecular Function: metal ion binding (GO:0046872);;	K01476|0|bom:102286322|K01476 arginase [EC:3.5.3.1] | (RefSeq) ARG2; arginase 2	Arginine biosynthesis (ko00220);; Arginine and proline metabolism (ko00330);; Biosynthesis of amino acids (ko01230);; Amoebiasis (ko05146)	[E]	Amino acid transport and metabolism	Arginase family	Arginase-2, mitochondrial (Precursor) GN=ARG2 OS=Bos taurus (Bovine) PE=2 SV=1	E	Amino acid transport and metabolism	TPA: arginase 2 precursor [Bos taurus]
ENSBTAG00000021900	299	370	368	734	1045	756	1.76569	1.9299	2.08755	3.93032	5.49717	4.45194	7.72e-06	1.18445	up	[RTKL]	General function prediction only;; Signal transduction mechanisms;; Transcription;; Replication, recombination and repair	Molecular Function: nucleotide binding (GO:0000166);; Biological Process: mitotic cell cycle (GO:0000278);; Biological Process: angiogenesis (GO:0001525);; Biological Process: regulation of protein phosphorylation (GO:0001932);; Biological Process: immune effector process (GO:0002252);; Molecular Function: chromatin binding (GO:0003682);; Molecular Function: protein serine/threonine kinase activi…	K06071|0|bta:519754|K06071 protein kinase N [EC:2.7.11.13] | (RefSeq) PKN2; protein kinase N2	PI3K-Akt signaling pathway (ko04151);; Salmonella infection (ko05132)	[T]	Signal transduction mechanisms	Protein kinase domain;; Hr1 repeat;; Protein tyrosine kinase;; Protein kinase C terminal domain;; Up-regulated During Septation;; Kinase-like	Serine/threonine-protein kinase N1 GN=PKN1 OS=Bos taurus (Bovine) PE=2 SV=1	T	Signal transduction mechanisms	serine/threonine-protein kinase N2 [Bos taurus]
ENSBTAG00000005998	9669	3654	3976	1303	1308	422	46.1918	18.9415	16.5613	6.23536	5.64131	2.08491	5.57e-05	-1.95018	down	[A]	RNA processing and modification	Biological Process: deadenylation-dependent decapping of nuclear-transcribed mRNA (GO:0000290);; Cellular Component: P-body (GO:0000932);; Biological Process: cytoplasmic mRNA processing body assembly (GO:0033962);;	K18764|0|bta:540641|K18764 nocturnin [EC:3.1.13.4] | (RefSeq) NOCT, CCRN4L, NOC; nocturnin	--	[K]	Transcription	Endonuclease/Exonuclease/phosphatase family	2&apos;,5&apos;-phosphodiesterase 12 (Precursor) GN=PDE12 OS=Bos taurus (Bovine) PE=1 SV=1	K	Transcription	nocturnin [Bos taurus]
ENSBTAG00000018247	962	1025	967	2062	2047	2471	3.497	3.23963	3.50753	6.52142	6.26653	9.08756	0.000199051	1.07128	up	[T]	Signal transduction mechanisms	Biological Process: in utero embryonic development (GO:0001701);; Cellular Component: photoreceptor outer segment (GO:0001750);; Molecular Function: phosphatidylinositol-4,5-bisphosphate 5-phosphatase activity (GO:0004439);; Cellular Component: nucleus (GO:0005634);; Cellular Component: cytoplasm (GO:0005737);; Cellular Component: early endosome (GO:0005769);; Cellular Component: trans-Golgi netw…	K01099|0|bta:535844|K01099 inositol polyphosphate 5-phosphatase INPP5B/F [EC:3.1.3.36] | (RefSeq) OCRL; OCRL, inositol polyphosphate-5-phosphatase	Inositol phosphate metabolism (ko00562);; Phosphatidylinositol signaling system (ko04070)	[U]	Intracellular trafficking, secretion, and vesicular transport	Endonuclease/Exonuclease/phosphatase family	Synaptojanin-1 (Fragment) GN=SYNJ1 OS=Bos taurus (Bovine) PE=1 SV=2	T	Signal transduction mechanisms	TPA: phosphatidylinositol polyphosphate 5-phosphatase [Bos taurus]
ENSBTAG00000012940	320	313	218	1395	582	1109	1.82659	1.51733	1.04622	6.34794	2.91141	5.70293	0.000570608	1.52209	up	--	--	Cellular Component: membrane (GO:0016020);;	--	--	--	--	CD80-like C2-set immunoglobulin domain	--	S	Function unknown	transmembrane protein 25 precursor [Bos taurus]
ENSBTAG00000030585	1894	1007	1221	738	618	377	52.5867	23.1033	30.5971	16.9992	13.967	9.86214	0.00913696	-1.12169	down	--	--	Molecular Function: structural molecule activity (GO:0005198);; Molecular Function: protein binding (GO:0005515);; Cellular Component: endoplasmic reticulum (GO:0005783);; Cellular Component: plasma membrane (GO:0005886);; Cellular Component: bicellular tight junction (GO:0005923);; Biological Process: cell adhesion (GO:0007155);; Cellular Component: integral component of membrane (GO:0016021);; …	K06087|1.42491e-83|bta:783180|K06087 claudin | (RefSeq) CLDN14; claudin 14	Cell adhesion molecules (CAMs) (ko04514);; Tight junction (ko04530);; Leukocyte transendothelial migration (ko04670);; Hepatitis C (ko05160)	--	--	PMP-22/EMP/MP20/Claudin family;; PMP-22/EMP/MP20/Claudin tight junction	Claudin-2 GN=CLDN2 OS=Canis familiaris (Dog) PE=2 SV=1	R	General function prediction only	TPA: claudin 14-like [Bos taurus]
ENSBTAG00000000421	858	1007	1079	1912	3126	2502	2.06399	1.87845	2.3493	3.70179	5.95953	5.54594	1.98e-05	1.23824	up	--	--	Molecular Function: protein binding (GO:0005515);; Molecular Function: 1-phosphatidylinositol binding (GO:0005545);; Cellular Component: early endosome (GO:0005769);; Cellular Component: cytosol (GO:0005829);; Cellular Component: serine-pyruvate aminotransferase complex (GO:0005969);; Biological Process: endocytosis (GO:0006897);; Biological Process: vesicle fusion (GO:0006906);; Biological Proce…	K12478|0|bta:516259|K12478 early endosome antigen 1 | (RefSeq) EEA1; early endosome antigen 1	Endocytosis (ko04144);; Phagosome (ko04145);; Tuberculosis (ko05152)	--	--	--	Myosin-11 GN=MYH11 OS=Oryctolagus cuniculus (Rabbit) PE=2 SV=2	R	General function prediction only	PREDICTED: early endosome antigen 1 isoform X1 [Bos taurus]
Bos_taurus_newGene_13049	2758	1666	3442	770	1195	832	5.10578	3.54163	4.92709	1.88277	3.5487	2.3552	0.000337389	-1.33788	down	[R]	General function prediction only	Molecular Function: nucleic acid binding (GO:0003676);; Cellular Component: intracellular (GO:0005622);; Biological Process: regulation of transcription, DNA-templated (GO:0006355);; Molecular Function: metal ion binding (GO:0046872);;	K09228|0|bta:100296050|K09228 KRAB domain-containing zinc finger protein | (RefSeq) ZNF543; zinc finger protein 543	--	[R]	General function prediction only	Zinc-finger double domain;; Zinc finger, C2H2 type;; C2H2-type zinc finger;; XPA protein N-terminal;; Zinc-finger double-stranded RNA-binding;; C2H2-type zinc finger;; zinc-finger C2H2-type;; KRAB box;; KRAB box	Zinc finger protein 16 OS=Pan paniscus OX=9597 GN=ZNF16 PE=3 SV=1	S	Function unknown	PREDICTED: zinc finger protein 543 [Bos taurus]
ENSBTAG00000006197	160	198	236	413	582	363	0.582026	0.357098	0.466658	0.757286	1.15222	0.757485	0.00109889	1.06344	up	[R]	General function prediction only	Biological Process: hair follicle development (GO:0001942);; Cellular Component: Golgi apparatus (GO:0005794);; Molecular Function: zinc ion binding (GO:0008270);; Cellular Component: integral component of membrane (GO:0016021);; Molecular Function: palmitoyltransferase activity (GO:0016409);; Biological Process: peptidyl-L-cysteine S-palmitoylation (GO:0018230);; Biological Process: sebaceous gl…	K18932|0|phd:102324136|K18932 palmitoyltransferase [EC:2.3.1.225] | (RefSeq) probable palmitoyltransferase ZDHHC21-like	--	[R]	General function prediction only	DHHC palmitoyltransferase	Probable palmitoyltransferase ZDHHC21 GN=ZDHHC21 OS=Bos taurus (Bovine) PE=2 SV=1	R	General function prediction only	probable palmitoyltransferase ZDHHC21 [Bos taurus]
ENSBTAG00000008996	333	320	568	158	221	167	1.23183	0.970579	2.43688	0.443548	0.632902	0.559257	0.00914103	-1.03892	down	--	--	Biological Process: skeletal system development (GO:0001501);; Cellular Component: cytoskeleton (GO:0005856);; Biological Process: animal organ morphogenesis (GO:0009887);; Biological Process: tissue development (GO:0009888);; Biological Process: negative regulation of phosphatase activity (GO:0010923);; Molecular Function: phosphatase binding (GO:0019902);; Cellular Component: extracellular regi…	K16489|0|bta:100138159|K16489 protein SFI1 | (RefSeq) SFI1; SFI1 centrin binding protein	--	[D]	Cell cycle control, cell division, chromosome partitioning	--	Protein SFI1 homolog GN=SFI1 OS=Papio anubis (Olive baboon) PE=3 SV=2	D	Cell cycle control, cell division, chromosome partitioning	TPA: KIAA0542 protein-like [Bos taurus]
ENSBTAG00000021087	641	805	991	1446	1985	1796	2.41428	2.50779	3.37115	4.52162	6.08817	6.38009	0.00119761	1.00833	up	--	--	Cellular Component: ubiquitin ligase complex (GO:0000151);; Cellular Component: proteasome complex (GO:0000502);; Molecular Function: ubiquitin-protein transferase activity (GO:0004842);; Biological Process: ubiquitin-dependent protein catabolic process (GO:0006511);; Molecular Function: zinc ion binding (GO:0008270);; Biological Process: protein ubiquitination (GO:0016567);; Biological Process: …	K10625|0|bta:522464|K10625 E3 ubiquitin-protein ligase UBR1 [EC:2.3.2.27] | (RefSeq) UBR1; ubiquitin protein ligase E3 component n-recognin 1	--	[O]	Posttranslational modification, protein turnover, chaperones	ATP-dependent Clp protease adaptor protein ClpS;; Putative zinc finger in N-recognin (UBR box)	--	O	Posttranslational modification, protein turnover, chaperones	E3 ubiquitin-protein ligase UBR1 [Bos taurus]
Bos_taurus_newGene_19252	1494	569	71	36	52	72	5.58139	1.8871	0.251781	0.099473	0.13926	0.263231	0.000980882	-1.91646	down	--	--	Molecular Function: nucleic acid binding (GO:0003676);; Molecular Function: actin binding (GO:0003779);; Molecular Function: phospholipid binding (GO:0005543);; Cellular Component: proteinaceous extracellular matrix (GO:0005578);; Cellular Component: mitochondrion (GO:0005739);; Cellular Component: plasma membrane (GO:0005886);; Molecular Function: transferase activity, transferring phosphorus-co…	K08111|1.28668e-26|bom:102284894|K08111 glypican 5 | (RefSeq) GPC5, Glypican-5; glypican 5	--	--	--	--	--	O	Posttranslational modification, protein turnover, chaperones	reverse transcriptase-like [Bos taurus]
Bos_taurus_newGene_24784	30	42	16	162	113	95	0.233419	0.370139	0.114683	2.28781	0.945282	0.978	0.00271182	1.53221	up	--	--	Biological Process: protein peptidyl-prolyl isomerization (GO:0000413);; Molecular Function: peptidyl-prolyl cis-trans isomerase activity (GO:0003755);; Biological Process: protein folding (GO:0006457);; Cellular Component: catalytic step 2 spliceosome (GO:0071013);;	--	--	--	--	--	--	--	--	PREDICTED: peptidyl-prolyl cis-trans isomerase CWC27 homolog isoform X4 [Ovis aries musimon]
ENSBTAG00000021577	360	485	636	766	1557	1268	1.39945	1.56103	2.2372	2.47608	4.93697	4.65221	0.00883908	1.09883	up	--	--	Molecular Function: 1-phosphatidylinositol binding (GO:0005545);; Molecular Function: phosphatidylinositol-3,4,5-trisphosphate binding (GO:0005547);; Cellular Component: early endosome (GO:0005769);; Biological Process: protein targeting to lysosome (GO:0006622);; Molecular Function: protein transporter activity (GO:0008565);; Biological Process: endosomal transport (GO:0016197);; Molecular Funct…	K04679|0|bta:536671|K04679 MAD, mothers against decapentaplegic interacting protein | (RefSeq) ZFYVE16; zinc finger FYVE-type containing 16	Endocytosis (ko04144);; TGF-beta signaling pathway (ko04350)	[V]	Defense mechanisms	Domain of unknown function (DUF3480);; FYVE zinc finger	Zinc finger FYVE domain-containing protein 21 GN=ZFYVE21 OS=Bos taurus (Bovine) PE=2 SV=1	V	Defense mechanisms	zinc finger FYVE domain-containing protein 16 [Bos taurus]
ENSBTAG00000018819	147	204	140	16	14	0	0.258548	0.296988	0.222803	0.022113	0.019602	0	2.35e-05	-2.30194	down	[M]	Cell wall/membrane/envelope biogenesis	Molecular Function: protein binding (GO:0005515);; Cellular Component: extracellular region (GO:0005576);; Cellular Component: integral component of plasma membrane (GO:0005887);; Biological Process: regulation of transcription from RNA polymerase III promoter (GO:0006359);; Biological Process: multicellular organism development (GO:0007275);; Cellular Component: membrane (GO:0016020);; Biologica…	--	--	[S]	Function unknown	Teneurin Intracellular Region;; GHH signature containing HNH/Endo VII superfamily nuclease toxin;; EGF-like domain;; NHL repeat;; RHS Repeat;; Human growth factor-like EGF	Tenascin (Precursor) GN=TNC OS=Sus scrofa (Pig) PE=1 SV=1	T	Signal transduction mechanisms	PREDICTED: teneurin-1 isoform X2 [Bos taurus]
ENSBTAG00000010151	1858	1544	968	454	653	208	9.50126	6.41836	3.7108	4.64984	3.74962	1.96528	0.00121394	-1.47615	down	[P]	Inorganic ion transport and metabolism	Molecular Function: carbonate dehydratase activity (GO:0004089);; Cellular Component: cytoplasm (GO:0005737);; Cellular Component: mitochondrion (GO:0005739);; Biological Process: one-carbon metabolic process (GO:0006730);; Molecular Function: zinc ion binding (GO:0008270);; Cellular Component: membrane (GO:0016020);; Biological Process: single-organism cellular process (GO:0044763);; Biological …	K01672|0|bta:515359|K01672 carbonic anhydrase [EC:4.2.1.1] | (RefSeq) CA5A; carbonic anhydrase 5A	Nitrogen metabolism (ko00910)	[R]	General function prediction only	Eukaryotic-type carbonic anhydrase	Carbonic anhydrase 1 GN=CA1 OS=Ovis aries (Sheep) PE=2 SV=2	C	Energy production and conversion	carbonic anhydrase 5A, mitochondrial [Bos taurus]
ENSBTAG00000047434	688	900	910	2093	1687	1541	6.07207	6.78034	7.24934	15.5306	12.3121	13.1617	0.000166501	1.00966	up	[J]	Translation, ribosomal structure and biogenesis	Cellular Component: nucleus (GO:0005634);; Cellular Component: cytoplasm (GO:0005737);; Cellular Component: Golgi apparatus (GO:0005794);; Biological Process: multicellular organism development (GO:0007275);; Biological Process: spermatogenesis (GO:0007283);; Biological Process: cell differentiation (GO:0030154);; Molecular Function: sequence-specific DNA binding (GO:0043565);; Molecular Function…	--	--	[R]	General function prediction only	Translin family	Translin-associated protein X GN=TSNAX OS=Pongo abelii (Sumatran orangutan) PE=2 SV=1	R	General function prediction only	translin-associated protein X [Bos taurus]
ENSBTAG00000017401	373	476	602	1104	1231	800	2.69585	2.71851	3.75654	6.32261	6.98916	5.26086	0.000978139	1.00364	up	[RTKL]	General function prediction only;; Signal transduction mechanisms;; Transcription;; Replication, recombination and repair	Biological Process: activation of innate immune response (GO:0002218);; Molecular Function: nucleic acid binding (GO:0003676);; Molecular Function: protein kinase activity (GO:0004672);; Molecular Function: protein serine/threonine kinase activity (GO:0004674);; Molecular Function: protein binding (GO:0005515);; Molecular Function: ATP binding (GO:0005524);; Cellular Component: cytoplasm (GO:0005…	K05410|0|bta:533141|K05410 TANK-binding kinase 1 [EC:2.7.11.10] | (RefSeq) TBK1; TANK binding kinase 1	Ras signaling pathway (ko04014);; Toll-like receptor signaling pathway (ko04620);; RIG-I-like receptor signaling pathway (ko04622);; Cytosolic DNA-sensing pathway (ko04623);; Hepatitis C (ko05160);; Hepatitis B (ko05161);; Measles (ko05162);; Influenza A (ko05164);; Herpes simplex infection (ko05168);; Epstein-Barr virus infection (ko05169)	[T]	Signal transduction mechanisms	Protein kinase domain;; Protein tyrosine kinase	Inhibitor of nuclear factor kappa-B kinase subunit beta GN=IKBKB OS=Bos taurus (Bovine) PE=2 SV=1	T	Signal transduction mechanisms	serine/threonine-protein kinase TBK1 [Bos taurus]
Bos_taurus_newGene_18658	341	283	295	138	153	137	3.92253	2.6912	3.06417	1.31567	1.42599	1.47896	0.0013417	-1.03558	down	--	--	Cellular Component: extracellular region (GO:0005576);;	--	--	--	--	--	Selenoprotein P OS=Bos taurus OX=9913 GN=SELENOP PE=2 SV=2	O	Posttranslational modification, protein turnover, chaperones	membrane selenoprotein P, partial [Capra hircus]
ENSBTAG00000019787	180	146	213	88	85	62	3.81031	2.65219	2.38956	1.54092	1.40136	1.16284	0.00550406	-1.08396	down	[E]	Amino acid transport and metabolism	Molecular Function: 1-alkyl-2-acetylglycerophosphocholine esterase activity (GO:0003847);; Cellular Component: nucleolus (GO:0005730);; Cellular Component: cytoplasm (GO:0005737);; Cellular Component: plasma membrane (GO:0005886);; Biological Process: spermatogenesis (GO:0007283);; Biological Process: lipid catabolic process (GO:0016042);; Biological Process: positive regulation of macroautophagy…	K16795|7.5462e-162|bta:282515|K16795 platelet-activating factor acetylhydrolase IB subunit beta/gamma [EC:3.1.1.47] | (RefSeq) PAFAH1B3; platelet activating factor acetylhydrolase 1b catalytic subunit 3	Ether lipid metabolism (ko00565)	[TV]	Signal transduction mechanisms;; Defense mechanisms	GDSL-like Lipase/Acylhydrolase family;; GDSL-like Lipase/Acylhydrolase	Platelet-activating factor acetylhydrolase IB subunit gamma GN=PAFAH1B3 OS=Bos taurus (Bovine) PE=1 SV=1	TV	Signal transduction mechanisms;; Defense mechanisms	platelet-activating factor acetylhydrolase IB subunit gamma [Bos taurus]
ENSBTAG00000001395	447	324	430	743	1237	1019	1.83156	1.26284	1.5673	2.47778	3.86922	4.45866	0.000978139	1.16324	up	--	--	--	--	--	--	--	EURL protein	--	S	Function unknown	protein EURL homolog [Bos taurus]
ENSBTAG00000012077	387	762	1456	2841	2949	2676	1.07729	1.82872	3.88365	6.51455	7.12682	7.27641	0.00285743	1.38629	up	--	--	--	--	--	--	--	Family of unknown function, FAM178	Protein FAM178A GN=FAM178A OS=Pongo abelii (Sumatran orangutan) PE=2 SV=1	S	Function unknown	PREDICTED: protein FAM178A isoform X2 [Bison bison bison]
ENSBTAG00000005344	964	1025	1287	2001	2614	2577	10.0875	8.1178	10.0752	12.5585	16.4739	20.5556	0.000312678	1.0483	up	[KR]	Transcription;; General function prediction only	Cellular Component: Golgi membrane (GO:0000139);; Molecular Function: glucosamine 6-phosphate N-acetyltransferase activity (GO:0004343);; Cellular Component: late endosome (GO:0005770);; Cellular Component: endoplasmic reticulum-Golgi intermediate compartment (GO:0005793);; Cellular Component: Golgi apparatus (GO:0005794);; Biological Process: UDP-N-acetylglucosamine biosynthetic process (GO:0006…	K00621|1.8585e-117|umr:103672949|K00621 glucosamine-phosphate N-acetyltransferase [EC:2.3.1.4] | (RefSeq) GNPNAT1; glucosamine-phosphate N-acetyltransferase 1	Amino sugar and nucleotide sugar metabolism (ko00520)	[M]	Cell wall/membrane/envelope biogenesis	Acetyltransferase (GNAT) family;; Acetyltransferase (GNAT) domain	Glucosamine 6-phosphate N-acetyltransferase GN=GNPNAT1 OS=Pongo abelii (Sumatran orangutan) PE=2 SV=2	M	Cell wall/membrane/envelope biogenesis	glucosamine 6-phosphate N-acetyltransferase [Bos taurus]
ENSBTAG00000007476	205	254	200	666	467	574	0.904283	0.996379	0.934063	1.6857	1.7776	2.26289	0.000280906	1.23032	up	[R]	General function prediction only	Cellular Component: Golgi membrane (GO:0000139);; Biological Process: protein polyubiquitination (GO:0000209);; Molecular Function: ubiquitin-protein transferase activity (GO:0004842);; Molecular Function: protein binding (GO:0005515);; Biological Process: transcription, DNA-templated (GO:0006351);; Biological Process: RNA processing (GO:0006396);; Biological Process: protein dephosphorylation (G…	K03362|0|bta:534072|K03362 F-box and WD-40 domain protein 1/11 | (RefSeq) BTRC; beta-transducin repeat containing E3 ubiquitin protein ligase	Oocyte meiosis (ko04114);; Ubiquitin mediated proteolysis (ko04120);; Wnt signaling pathway (ko04310);; Hedgehog signaling pathway (ko04340);; Hippo signaling pathway (ko04390);; Circadian rhythm (ko04710)	[S]	Function unknown	WD domain, G-beta repeat;; D domain of beta-TrCP;; F-box-like;; F-box domain;; Nup133 N terminal like;; Nucleoporin Nup120/160	Dynein assembly factor with WDR repeat domains 1 GN=DAW1 OS=Bos taurus (Bovine) PE=2 SV=1	R	General function prediction only	PREDICTED: F-box/WD repeat-containing protein 1A isoform X8 [Bubalus bubalis]
ENSBTAG00000010877	279	257	451	51	22	13	0.934678	0.627773	1.11291	0.123726	0.067798	0.064175	2.68e-09	-2.64716	down	--	--	--	--	--	--	--	Armadillo-like;; HEAT-like repeat	Armadillo repeat-containing X-linked protein 1 GN=ARMCX1 OS=Pongo abelii (Sumatran orangutan) PE=2 SV=1	S	Function unknown	PREDICTED: armadillo repeat-containing protein 12 [Bos taurus]
ENSBTAG00000018773	3356	1157	917	455	494	262	41.0349	11.6911	10.1193	4.60992	4.91301	3.01111	0.00109889	-1.66631	down	[R]	General function prediction only	Biological Process: mitotic cell cycle (GO:0000278);; Biological Process: cell morphogenesis involved in differentiation (GO:0000904);; Biological Process: cytokinesis (GO:0000910);; Molecular Function: receptor binding (GO:0005102);; Molecular Function: GTP binding (GO:0005525);; Cellular Component: cytoplasm (GO:0005737);; Cellular Component: cytoskeleton (GO:0005856);; Cellular Component: plas…	K07531|5.91956e-170|phd:102340066|K07531 Rho family GTPase 1 | (RefSeq) RND1; Rho family GTPase 1	Axon guidance (ko04360)	[R]	General function prediction only	Ras family;; Miro-like protein;; ADP-ribosylation factor family	Rho-related GTP-binding protein Rho6 (Precursor) GN=RND1 OS=Bos taurus (Bovine) PE=2 SV=1	R	General function prediction only	rho-related GTP-binding protein Rho6 precursor [Bos taurus]
ENSBTAG00000007214	4293	4433	7188	2697	2472	2178	14.9063	12.4591	22.6026	7.6988	6.94633	7.12495	0.000869038	-1.04043	down	--	--	Cellular Component: nucleus (GO:0005634);; Biological Process: transcription from RNA polymerase II promoter (GO:0006366);; Biological Process: transcription elongation from RNA polymerase II promoter (GO:0006368);; Cellular Component: transcription elongation factor complex (GO:0008023);; Cellular Component: membrane (GO:0016020);; Biological Process: cell differentiation (GO:0030154);; Biologic…	K15183|0|bta:782605|K15183 RNA polymerase II elongation factor ELL | (RefSeq) ELL2; elongation factor for RNA polymerase II 2	--	[K]	Transcription	RNA polymerase II elongation factor ELL;; Occludin homology domain	RNA polymerase II elongation factor ELL3 GN=ELL3 OS=Bos taurus (Bovine) PE=2 SV=1	K	Transcription	TPA: elongation factor, RNA polymerase II, 2 [Bos taurus]
ENSBTAG00000014863	897	968	1144	516	451	331	19.4055	17.2861	22.2889	9.21084	7.90534	6.70507	1.11e-05	-1.16505	down	--	--	Cellular Component: membrane (GO:0016020);; Biological Process: telencephalon development (GO:0021537);; Cellular Component: cortical cytoskeleton (GO:0030863);; Cellular Component: membrane part (GO:0044425);; Cellular Component: cell part (GO:0044464);; Biological Process: single-organism cellular process (GO:0044763);;	K06576|5.07872e-41|bta:444863|K06576 glycophorin C | (RefSeq) GYPC, GPC; glycophorin C (Gerbich blood group)	Malaria (ko05144)	--	--	--	Contactin-associated protein-like 2 (Precursor) GN=CNTNAP2 OS=Pongo abelii (Sumatran orangutan) PE=2 SV=1	S	Function unknown	glycophorin C [Bos taurus]
Bos_taurus_newGene_38718	507	359	697	1616	1325	1084	2.26034	1.3232	2.80638	5.98564	4.8144	4.55865	0.000935502	1.1961	up	[T]	Signal transduction mechanisms	Biological Process: acyl-CoA metabolic process (GO:0006637);; Molecular Function: thiolester hydrolase activity (GO:0016790);;	K01068|0|bta:785383|K01068 acyl-coenzyme A thioesterase 1/2/4 [EC:3.1.2.2] | (RefSeq) ACOT2; acyl-CoA thioesterase 2	--	--	--	BAAT / Acyl-CoA thioester hydrolase C terminal;; Acyl-CoA thioester hydrolase/BAAT N-terminal region;; Dienelactone hydrolase family;; Serine hydrolase (FSH1)	--	S	Function unknown	PREDICTED: acyl-coenzyme A thioesterase 1 [Bos taurus]
ENSBTAG00000046587	171	289	167	75	51	66	10.1445	14.15	8.90082	3.66524	2.41574	3.67898	0.00130374	-1.42	down	--	--	Cellular Component: cornified envelope (GO:0001533);; Molecular Function: cysteine-type endopeptidase inhibitor activity (GO:0004869);; Cellular Component: cytoplasm (GO:0005737);; Biological Process: epidermis development (GO:0008544);; Biological Process: negative regulation of endopeptidase activity (GO:0010951);; Biological Process: single-organism process (GO:0044699);; Biological Process: r…	K13902|1.0631e-44|bta:503685|K13902 cystatin-M | (RefSeq) CST6; cystatin E/M	--	--	--	Cystatin domain	Cystatin-C (Precursor) GN=CST3 OS=Oryctolagus cuniculus (Rabbit) PE=2 SV=1	S	Function unknown	TPA: cystatin E/M-like [Bos taurus]
Bos_taurus_newGene_1360	110	127	145	284	301	244	0.756386	0.720766	0.900162	1.62443	1.68979	1.5845	0.000860318	1.01466	up	--	--	Cellular Component: nucleus (GO:0005634);; Cellular Component: cytoplasm (GO:0005737);; Biological Process: negative regulation of NF-kappaB transcription factor activity (GO:0032088);; Molecular Function: NF-kappaB binding (GO:0051059);;	--	--	--	--	COMM domain	COMM domain-containing protein 6 OS=Bos taurus OX=9913 GN=COMMD6 PE=3 SV=1	S	Function unknown	PREDICTED: COMM domain-containing protein 6 [Bubalus bubalis]
Bos_taurus_newGene_18841	1498	4937	1264	22	3	3	4.9243	13.4141	3.75102	0.058533	0.005388	0.006197	1.74e-17	-4.03499	down	[G]	Carbohydrate transport and metabolism	Biological Process: metabolic process (GO:0008152);; Molecular Function: glucuronosyltransferase activity (GO:0015020);; Cellular Component: integral component of membrane (GO:0016021);;	--	--	[GC]	Carbohydrate transport and metabolism;; Energy production and conversion	UDP-glucoronosyl and UDP-glucosyl transferase;; Glycosyltransferase family 28 C-terminal domain	UDP-glucuronosyltransferase 3A1 OS=Bos taurus OX=9913 GN=UGT3A1 PE=2 SV=1	S	Function unknown	PREDICTED: UDP-glucuronosyltransferase 3A1 [Bos taurus]
Bos_taurus_newGene_13107	86	157	160	281	379	288	0.367677	0.573635	0.604607	1.01205	1.38077	1.32864	0.00714442	1.071	up	--	--	Molecular Function: nucleic acid binding (GO:0003676);; Cellular Component: intracellular (GO:0005622);; Biological Process: regulation of transcription, DNA-templated (GO:0006355);; Molecular Function: metal ion binding (GO:0046872);;	K09228|0|oas:105601916|K09228 KRAB domain-containing zinc finger protein | (RefSeq) zinc finger protein 211-like	--	[R]	General function prediction only	Zinc-finger double domain;; Zinc finger, C2H2 type;; C2H2-type zinc finger;; KRAB box;; C2H2-type zinc finger;; Zinc-finger double-stranded RNA-binding	Zinc finger protein 549 OS=Pongo abelii OX=9601 GN=ZNF549 PE=2 SV=1	S	Function unknown	PREDICTED: zinc finger protein 211 isoform X1 [Bos taurus]
ENSBTAG00000034529	1054	778	1825	336	333	229	9.24467	5.44702	14.541	2.76749	2.76446	2.00809	1.93e-06	-1.76944	down	--	--	Molecular Function: DNA binding (GO:0003677);; Molecular Function: transcription factor activity, sequence-specific DNA binding (GO:0003700);; Molecular Function: DNA-(apurinic or apyrimidinic site) lyase activity (GO:0003906);; Cellular Component: nucleus (GO:0005634);; Biological Process: base-excision repair (GO:0006284);; Biological Process: negative regulation of cell proliferation (GO:00082…	--	--	--	--	AT hook motif	High mobility group protein HMG-I/HMG-Y GN=HMGA1 OS=Canis familiaris (Dog) PE=3 SV=3	--	--	high mobility group protein HMG-I/HMG-Y [Bos taurus]
ENSBTAG00000030247	1438	901	1291	555	522	466	12.9466	8.47274	12.5065	2.62974	4.05543	4.1173	0.000357652	-1.15339	down	--	--	Biological Process: single-multicellular organism process (GO:0044707);; Biological Process: single-organism cellular process (GO:0044763);; Biological Process: response to stimulus (GO:0050896);;	--	--	--	--	IQ calmodulin-binding motif	Collagen alpha-1(III) chain GN=COL3A1 OS=Bos taurus (Bovine) PE=1 SV=1	K	Transcription	PREDICTED: NMDA receptor synaptonuclear signaling and neuronal migration factor isoform X2 [Bos taurus]
ENSBTAG00000013860	14555	14718	13004	2782	3983	754	224.188	187.397	180.898	35.5644	49.929	10.9394	1.01e-05	-2.00758	down	[J]	Translation, ribosomal structure and biogenesis	Molecular Function: core promoter binding (GO:0001047);; Cellular Component: nucleus (GO:0005634);; Biological Process: negative regulation of protein kinase activity (GO:0006469);; Biological Process: cell cycle arrest (GO:0007050);; Biological Process: centrosome cycle (GO:0007098);; Biological Process: developmental process (GO:0032502);; Biological Process: signal transduction in response to …	K04402|1.302e-117|phd:102341257|K04402 growth arrest and DNA-damage-inducible protein | (RefSeq) GADD45A; growth arrest and DNA damage inducible alpha	MAPK signaling pathway (ko04010);; FoxO signaling pathway (ko04068);; Cell cycle (ko04110);; p53 signaling pathway (ko04115);; Apoptosis (ko04210)	--	--	Ribosomal protein L7Ae/L30e/S12e/Gadd45 family	Growth arrest and DNA damage-inducible protein GADD45 alpha GN=GADD45A OS=Bos taurus (Bovine) PE=2 SV=1	D	Cell cycle control, cell division, chromosome partitioning	growth arrest and DNA damage-inducible protein GADD45 alpha [Bos taurus]
ENSBTAG00000031340	1003	1067	1801	479	705	443	2.19549	1.88292	3.5846	0.855617	1.9214	1.30639	0.00151396	-1.14277	down	[R]	General function prediction only	Molecular Function: sodium:amino acid symporter activity (GO:0005283);; Molecular Function: neurotransmitter:sodium symporter activity (GO:0005328);; Cellular Component: integral component of plasma membrane (GO:0005887);; Cellular Component: synaptic vesicle (GO:0008021);; Molecular Function: monoamine transmembrane transporter activity (GO:0008504);; Molecular Function: amino acid transmembrane…	K05048|0|bta:532774|K05048 solute carrier family 6 (neurotransmitter transporter, amino acid/orphan) member 15/16/17/18/20 | (RefSeq) SLC6A20; solute carrier family 6 member 20	--	[T]	Signal transduction mechanisms	Sodium:neurotransmitter symporter family	Sodium-dependent neutral amino acid transporter B(0)AT1 GN=SLC6A19 OS=Pongo abelii (Sumatran orangutan) PE=2 SV=1	P	Inorganic ion transport and metabolism	sodium- and chloride-dependent transporter XTRP3 [Bos taurus]
ENSBTAG00000025485	15284	15445	7326	2659	609	3211	383.502	318.969	164.868	55.1386	12.4293	75.5796	0.00143476	-1.7321	down	--	--	Molecular Function: glutathione transferase activity (GO:0004364);; Cellular Component: cytoplasm (GO:0005737);; Biological Process: glutathione metabolic process (GO:0006749);; Biological Process: xenobiotic metabolic process (GO:0006805);; Molecular Function: protein homodimerization activity (GO:0042803);;	K00799|1.44249e-56|oas:100141301|K00799 glutathione S-transferase [EC:2.5.1.18] | (RefSeq) GSTA1; glutathione S-transferase alpha 1	Glutathione metabolism (ko00480);; Metabolism of xenobiotics by cytochrome P450 (ko00980);; Drug metabolism - cytochrome P450 (ko00982);; Platinum drug resistance (ko01524);; Chemical carcinogenesis (ko05204)	[O]	Posttranslational modification, protein turnover, chaperones	Glutathione S-transferase, N-terminal domain;; Glutathione S-transferase, N-terminal domain	Glutathione S-transferase A1, N-terminally processed GN=GSTA1 OS=Bos taurus (Bovine) PE=2 SV=3	O	Posttranslational modification, protein turnover, chaperones	PREDICTED: glutathione S-transferase A1-like isoform 2 [Ovis aries]
ENSBTAG00000003049	171	200	193	83	97	85	1.5326	1.11114	1.08278	0.414714	0.486178	0.682071	0.00349437	-1.0082	down	[Z]	Cytoskeleton	Biological Process: skeletal system development (GO:0001501);; Molecular Function: tropomyosin binding (GO:0005523);; Cellular Component: bicellular tight junction (GO:0005923);; Biological Process: endocytosis (GO:0006897);; Biological Process: protein localization (GO:0008104);; Molecular Function: zinc ion binding (GO:0008270);; Biological Process: animal organ morphogenesis (GO:0009887);; Bio…	K21068|0|bta:510644|K21068 MICAL-like protein 2 | (RefSeq) MICALL2; MICAL like 2	--	--	--	Protein of unknown function (DUF3585);; Calponin homology (CH) domain;; CAMSAP CH domain;; LIM domain	MICAL-like protein 1 GN=MICALL1 OS=Bos taurus (Bovine) PE=1 SV=2	Z	Cytoskeleton	TPA: MICAL-like 2 [Bos taurus]
ENSBTAG00000046117	13	20	18	328	576	7	0.41967	0.53156	0.529246	9.02353	15.5598	0.217587	0.00700714	1.64157	up	--	--	Molecular Function: actin binding (GO:0003779);; Cellular Component: nucleus (GO:0005634);; Cellular Component: cytoplasm (GO:0005737);; Cellular Component: cytosol (GO:0005829);; Cellular Component: cytoskeleton (GO:0005856);; Biological Process: regulation of cell migration (GO:0030334);; Biological Process: sequestering of actin monomers (GO:0042989);;	K05764|5.70588e-26|oas:101106384|K05764 thymosin, beta 4 | (RefSeq) thymosin beta-4	Regulation of actin cytoskeleton (ko04810)	[N]	Cell motility	Thymosin beta-4 family	Hematopoietic system regulatory peptide GN=TMSB4X OS=Pongo abelii (Sumatran orangutan) PE=3 SV=3	N	Cell motility	PREDICTED: thymosin beta-4-like [Ovis aries]
ENSBTAG00000025462	7394	6780	8033	2005	2957	2101	110.209	83.5236	108.127	24.7961	35.8697	29.5117	3.91e-12	-1.59168	down	--	--	Biological Process: activation of MAPKK activity (GO:0000186);; Molecular Function: binding (GO:0005488);; Cellular Component: nucleus (GO:0005634);; Biological Process: negative regulation of protein kinase activity (GO:0006469);; Biological Process: apoptotic process (GO:0006915);; Biological Process: response to stress (GO:0006950);; Biological Process: cellular response to DNA damage stimulus…	K04402|2.49949e-91|bta:618405|K04402 growth arrest and DNA-damage-inducible protein | (RefSeq) GADD45B; growth arrest and DNA damage inducible beta	MAPK signaling pathway (ko04010);; FoxO signaling pathway (ko04068);; Cell cycle (ko04110);; p53 signaling pathway (ko04115);; Apoptosis (ko04210)	--	--	Ribosomal protein L7Ae/L30e/S12e/Gadd45 family	Growth arrest and DNA damage-inducible protein GADD45 beta GN=GADD45B OS=Bos taurus (Bovine) PE=2 SV=1	D	Cell cycle control, cell division, chromosome partitioning	growth arrest and DNA damage-inducible protein GADD45 beta [Bos taurus]
Bos_taurus_newGene_2837	1372	1376	1023	616	468	249	8.30661	7.47387	5.62523	3.70101	2.98659	1.87925	0.000612308	-1.34767	down	--	--	Molecular Function: RNA-directed DNA polymerase activity (GO:0003964);; Molecular Function: protein kinase activity (GO:0004672);; Molecular Function: phospholipid binding (GO:0005543);; Cellular Component: proteinaceous extracellular matrix (GO:0005578);; Cellular Component: mitochondrion (GO:0005739);; Cellular Component: plasma membrane (GO:0005886);; Cellular Component: fascia adherens (GO:00…	K09228|3.08146e-35|bta:100138479|K09228 KRAB domain-containing zinc finger protein | (RefSeq) zinc finger protein 510	--	--	--	--	--	O	Posttranslational modification, protein turnover, chaperones	reverse transcriptase-like [Bos taurus]
ENSBTAG00000013294	744	912	1134	154	344	282	8.80508	8.81679	11.4214	1.47786	3.17119	3.23558	3.77e-05	-1.59179	down	[RTKL]	General function prediction only;; Signal transduction mechanisms;; Transcription;; Replication, recombination and repair	Molecular Function: magnesium ion binding (GO:0000287);; Molecular Function: protein serine/threonine kinase activity (GO:0004674);; Molecular Function: protein serine/threonine/tyrosine kinase activity (GO:0004712);; Molecular Function: protein tyrosine kinase activity (GO:0004713);; Molecular Function: protein binding (GO:0005515);; Molecular Function: ATP binding (GO:0005524);; Cellular Compon…	K18669|0|bta:505149|K18669 dual specificity tyrosine-phosphorylation-regulated kinase 2/3/4 [EC:2.7.12.1] | (RefSeq) DYRK3; dual specificity tyrosine phosphorylation regulated kinase 3	--	[R]	General function prediction only	Protein kinase domain;; Protein tyrosine kinase;; Phosphotransferase enzyme family	Dual specificity tyrosine-phosphorylation-regulated kinase 3 OS=Macaca fascicularis (Crab-eating macaque) PE=2 SV=1	T	Signal transduction mechanisms	PREDICTED: dual specificity tyrosine-phosphorylation-regulated kinase 3 isoform X1 [Bison bison bison]
ENSBTAG00000039688	4657	6886	10149	2722	3242	2103	34.9503	43.7049	98.5649	19.8133	23.1979	12.3395	0.000195857	-1.29745	down	--	--	--	--	--	--	--	FAM101 family	--	S	Function unknown	Protein FAM101A [Bos mutus]
ENSBTAG00000020119	49	61	38	252	184	257	0.281093	0.201113	0.135572	0.845945	0.801066	1.04425	3.28e-06	1.85925	up	--	--	Biological Process: skeletal system development (GO:0001501);; Molecular Function: ubiquitin-protein transferase activity (GO:0004842);; Molecular Function: frizzled binding (GO:0005109);; Molecular Function: protein binding (GO:0005515);; Cellular Component: integral component of plasma membrane (GO:0005887);; Molecular Function: zinc ion binding (GO:0008270);; Biological Process: macromolecule …	K15694|0|bta:784035|K15694 RING finger protein 43 [EC:2.3.2.27] | (RefSeq) RNF43; ring finger protein 43	--	[O]	Posttranslational modification, protein turnover, chaperones	Ring finger domain;; RING-H2 zinc finger;; Zinc finger, C3HC4 type (RING finger)	Parotid hormone (Precursor) OS=Sus scrofa (Pig) PE=1 SV=2	O	Posttranslational modification, protein turnover, chaperones	E3 ubiquitin-protein ligase RNF43 precursor [Bos taurus]
ENSBTAG00000047000	199	192	148	0	1	0	2.80357	2.23469	1.87351	0	0.000281	0	9.85e-28	-4.70994	down	--	--	Molecular Function: structural molecule activity (GO:0005198);; Cellular Component: nucleoplasm (GO:0005654);; Cellular Component: mitochondrion (GO:0005739);; Cellular Component: plasma membrane (GO:0005886);; Biological Process: regulation of translation (GO:0006417);; Biological Process: apoptotic process (GO:0006915);; Biological Process: epidermis development (GO:0008544);; Cellular Componen…	K07605|0|bom:102264786|K07605 type II keratin, basic | (RefSeq) KRT8; keratin 8	--	--	--	Intermediate filament protein	Keratin, type II cytoskeletal 8 GN=KRT8 OS=Bos taurus (Bovine) PE=2 SV=3	S	Function unknown	PREDICTED: keratin, type II cytoskeletal 8 [Bison bison bison]
ENSBTAG00000003871	2262	396	1525	481	111	97	17.0952	2.46993	10.4098	3.013	0.682613	0.690243	0.00837083	-1.5853	down	[Q]	Secondary metabolites biosynthesis, transport and catabolism	Molecular Function: monooxygenase activity (GO:0004497);; Molecular Function: iron ion binding (GO:0005506);; Molecular Function: protein binding (GO:0005515);; Cellular Component: endoplasmic reticulum membrane (GO:0005789);; Biological Process: xenobiotic metabolic process (GO:0006805);; Biological Process: steroid metabolic process (GO:0008202);; Molecular Function: electron carrier activity (…	K07412|0|bta:504769|K07412 cytochrome P450 family 2 subfamily B [EC:1.14.14.1] | (RefSeq) CYP2B6, CYP2B; cytochrome P450 subfamily 2B	Steroid hormone biosynthesis (ko00140);; Arachidonic acid metabolism (ko00590);; Retinol metabolism (ko00830);; Chemical carcinogenesis (ko05204)	[Q]	Secondary metabolites biosynthesis, transport and catabolism	Cytochrome P450	Cytochrome P450 2B4 GN=CYP2B4 OS=Oryctolagus cuniculus (Rabbit) PE=1 SV=1	Q	Secondary metabolites biosynthesis, transport and catabolism	TPA: cytochrome P450 subfamily 2B [Bos taurus]
ENSBTAG00000020700	3128	1524	3832	638	590	453	9.82008	3.96516	10.7151	1.41226	1.55728	1.21429	4.01e-08	-2.02281	down	[P]	Inorganic ion transport and metabolism	Molecular Function: voltage-gated chloride channel activity (GO:0005247);; Molecular Function: ATP binding (GO:0005524);; Biological Process: chloride transport (GO:0006821);; Cellular Component: endosome membrane (GO:0010008);; Molecular Function: antiporter activity (GO:0015297);; Cellular Component: integral component of membrane (GO:0016021);; Molecular Function: adenyl nucleotide binding (GO…	K05015|0|bta:520210|K05015 chloride channel 6 | (RefSeq) CLCN6; chloride voltage-gated channel 6	--	[P]	Inorganic ion transport and metabolism	Voltage gated chloride channel;; CBS domain	Chloride transport protein 6 GN=CLCN6 OS=Oryctolagus cuniculus (Rabbit) PE=2 SV=1	P	Inorganic ion transport and metabolism	chloride transport protein 6 [Bos taurus]
ENSBTAG00000014355	61	53	55	12	4	14	0.457419	0.659238	0.317967	0.059622	0.013961	0.080014	0.0066779	-1.58047	down	--	--	Cellular Component: cytoplasm (GO:0005737);; Biological Process: spermatogenesis (GO:0007283);;	--	--	--	--	MYCBP-associated protein family	Collagen alpha-1(X) chain (Precursor) GN=COL10A1 OS=Bos taurus (Bovine) PE=2 SV=1	S	Function unknown	TPA: hypothetical protein BOS_19039 [Bos taurus]
ENSBTAG00000012908	4315	4795	5517	10219	9352	11673	29.8454	24.6445	20.5648	34.9091	27.3044	76.2092	0.000391268	1.02142	up	[O]	Posttranslational modification, protein turnover, chaperones	Molecular Function: protein binding (GO:0005515);; Molecular Function: ATP binding (GO:0005524);; Cellular Component: endoplasmic reticulum (GO:0005783);; Biological Process: gene expression (GO:0010467);; Biological Process: RNA metabolic process (GO:0016070);; Biological Process: regulation of cellular metabolic process (GO:0031323);; Biological Process: cellular response to stress (GO:0033554)…	K09491|0|bta:505907|K09491 stress 70 protein chaperone microsome-associated 60kDa protein | (RefSeq) HSPA13, STCH; heat shock protein family A (Hsp70) member 13	--	[O]	Posttranslational modification, protein turnover, chaperones	Hsp70 protein	Heat shock 70 kDa protein 13 (Precursor) GN=HSPA13 OS=Bos taurus (Bovine) PE=2 SV=1	O	Posttranslational modification, protein turnover, chaperones	heat shock 70 kDa protein 13 precursor [Bos taurus]
ENSBTAG00000010328	251	218	138	74	101	47	3.14692	2.27747	1.53519	0.82302	1.04087	0.553802	0.00934102	-1.23782	down	[P]	Inorganic ion transport and metabolism	Molecular Function: potassium channel activity (GO:0005267);; Cellular Component: integral component of membrane (GO:0016021);; Biological Process: potassium ion transmembrane transport (GO:0071805);;	K04925|0|bta:282264|K04925 potassium channel subfamily K member 17 | (RefSeq) KCNK17; potassium two pore domain channel subfamily K member 17	--	[P]	Inorganic ion transport and metabolism	Ion channel	Potassium channel subfamily K member 1 OS=Pongo abelii (Sumatran orangutan) PE=2 SV=1	P	Inorganic ion transport and metabolism	potassium channel subfamily K member 17 [Bos taurus]
ENSBTAG00000020357	1051	1140	1099	1962	3680	2280	10.182	6.97097	7.4227	11.8457	29.0276	15.452	0.000415632	1.12663	up	--	--	Molecular Function: lipid binding (GO:0008289);; Cellular Component: Golgi cisterna membrane (GO:0032580);;	K15620|1.53809e-172|bta:532555|K15620 golgi phosphoprotein 3 | (RefSeq) GOLPH3L; golgi phosphoprotein 3 like	Transcriptional misregulation in cancer (ko05202)	[U]	Intracellular trafficking, secretion, and vesicular transport	Golgi phosphoprotein 3 (GPP34)	Golgi phosphoprotein 3-like GN=GOLPH3L OS=Bos taurus (Bovine) PE=2 SV=1	U	Intracellular trafficking, secretion, and vesicular transport	Golgi phosphoprotein 3-like [Bos taurus]
Bos_taurus_newGene_22424	428	484	1268	87	164	252	3.94599	3.37661	9.52107	0.663761	1.08328	2.12193	0.00608044	-1.49447	down	--	--	--	--	--	--	--	--	--	--	--	PREDICTED: uncharacterized protein LOC102410465 [Bubalus bubalis]
ENSBTAG00000016274	624	465	404	60	54	42	4.05005	3.09658	2.95843	0.451489	0.565107	0.350473	2.56e-19	-2.88654	down	--	--	Molecular Function: binding (GO:0005488);; Biological Process: nervous system development (GO:0007399);; Cellular Component: actin cytoskeleton (GO:0015629);; Cellular Component: protein complex (GO:0043234);; Cellular Component: cytoskeletal part (GO:0044430);; Cellular Component: cytoplasmic part (GO:0044444);; Biological Process: single-organism cellular process (GO:0044763);; Biological Proce…	--	--	--	--	Domain of unknown function (DUF4200)	Coiled-coil domain-containing protein 38 GN=CCDC38 OS=Macaca fascicularis (Crab-eating macaque) PE=2 SV=1	S	Function unknown	PREDICTED: LOW QUALITY PROTEIN: coiled-coil domain-containing protein 38 [Bos taurus]
ENSBTAG00000015314	44954	53965	78863	17686	31267	28460	308.503	350.159	503.578	138.78	237.677	273.787	0.00650168	-1.06309	down	[E]	Amino acid transport and metabolism	Biological Process: urea cycle (GO:0000050);; Molecular Function: argininosuccinate lyase activity (GO:0004056);; Biological Process: internal protein amino acid acetylation (GO:0006475);; Biological Process: locomotory behavior (GO:0007626);; Biological Process: post-embryonic development (GO:0009791);; Biological Process: ammonia assimilation cycle (GO:0019676);; Biological Process: arginine bi…	K01755|0|bta:512771|K01755 argininosuccinate lyase [EC:4.3.2.1] | (RefSeq) ASL, ASAL; argininosuccinate lyase	Arginine biosynthesis (ko00220);; Alanine, aspartate and glutamate metabolism (ko00250);; Biosynthesis of amino acids (ko01230)	[E]	Amino acid transport and metabolism	Lyase;; Argininosuccinate lyase C-terminal	Argininosuccinate lyase GN=ASL OS=Bos taurus (Bovine) PE=2 SV=1	E	Amino acid transport and metabolism	PREDICTED: argininosuccinate lyase isoform X1 [Bos taurus]
ENSBTAG00000011197	217	191	264	516	633	416	0.909319	0.517154	0.894134	1.61278	1.94496	1.93197	0.000225201	1.09856	up	--	--	Molecular Function: inositol tetrakisphosphate 3-kinase activity (GO:0000824);; Biological Process: neural tube formation (GO:0001841);; Cellular Component: nucleus (GO:0005634);; Molecular Function: inositol-1,4,5-trisphosphate 3-kinase activity (GO:0008440);; Molecular Function: kinase activity (GO:0016301);; Biological Process: inositol phosphate biosynthetic process (GO:0032958);;	K00915|0|bom:102287037|K00915 inositol-polyphosphate multikinase [EC:2.7.1.140 2.7.1.151] | (RefSeq) IPMK; inositol polyphosphate multikinase	Inositol phosphate metabolism (ko00562);; Phosphatidylinositol signaling system (ko04070)	[KIT]	Transcription;; Lipid transport and metabolism;; Signal transduction mechanisms	Inositol polyphosphate kinase	Inositol hexakisphosphate kinase 2 GN=IP6K2 OS=Oryctolagus cuniculus (Rabbit) PE=2 SV=1	IKT	Lipid transport and metabolism;; Transcription;; Signal transduction mechanisms	TPA: inositol polyphosphate multikinase [Bos taurus]
ENSBTAG00000007319	101	187	226	56	65	57	0.607093	0.926892	1.56453	0.275906	0.317899	0.321323	0.00533287	-1.27228	down	--	--	Biological Process: skeletal system development (GO:0001501);; Biological Process: in utero embryonic development (GO:0001701);; Biological Process: respiratory system process (GO:0003016);; Molecular Function: Notch binding (GO:0005112);; Molecular Function: calcium ion binding (GO:0005509);; Molecular Function: protein binding (GO:0005515);; Molecular Function: glycosaminoglycan binding (GO:000…	K06052|0|bta:517405|K06052 jagged | (RefSeq) JAG2; jagged 2	Endocrine resistance (ko01522);; Notch signaling pathway (ko04330)	[T]	Signal transduction mechanisms	EGF-like domain;; Delta serrate ligand;; Human growth factor-like EGF;; Calcium-binding EGF domain;; EGF-like domain	Protein delta homolog 2 (Precursor) GN=DLK2 OS=Bos taurus (Bovine) PE=2 SV=1	T	Signal transduction mechanisms	TPA: jagged 2 [Bos taurus]
ENSBTAG00000040116	8732	8198	6865	3409	2775	2122	268.374	208.263	190.534	86.9682	69.4075	61.4494	1.11e-07	-1.44569	down	--	--	Cellular Component: nucleosome (GO:0000786);; Molecular Function: DNA binding (GO:0003677);; Cellular Component: nucleus (GO:0005634);; Biological Process: nucleosome assembly (GO:0006334);; Cellular Component: nuclear part (GO:0044428);; Biological Process: single-organism cellular process (GO:0044763);;	K11275|6.16307e-46|lve:103088667|K11275 histone H1/5 | (RefSeq) histone H1x-like	--	[B]	Chromatin structure and dynamics	linker histone H1 and H5 family	Histone H1.2 GN=HIST1H1C OS=Bos taurus (Bovine) PE=1 SV=2	B	Chromatin structure and dynamics	PREDICTED: histone H1x [Bos taurus]
ENSBTAG00000034519	710	996	880	310	271	164	7.71321	8.76109	8.91612	4.13184	4.86963	2.50987	4.52e-08	-1.66259	down	--	--	--	--	--	--	--	--	Parotid hormone (Precursor) OS=Sus scrofa (Pig) PE=1 SV=2	S	Function unknown	uncharacterized protein LOC100126544 [Bos taurus]
ENSBTAG00000006844	93	92	272	39	48	19	0.683768	0.633184	1.81606	0.236557	0.798219	0.112862	0.00738706	-1.4975	down	--	--	Biological Process: negative regulation of transcription from RNA polymerase II promoter (GO:0000122);; Molecular Function: RNA polymerase II regulatory region sequence-specific DNA binding (GO:0000977);; Molecular Function: transcriptional activator activity, RNA polymerase II transcription regulatory region sequence-specific binding (GO:0001228);; Biological Process: branching involved in blood…	K04492|0|bta:535399|K04492 lymphoid enhancer-binding factor 1 | (RefSeq) LEF1; lymphoid enhancer binding factor 1	Wnt signaling pathway (ko04310);; Hippo signaling pathway (ko04390);; Adherens junction (ko04520);; Melanogenesis (ko04916);; Pathways in cancer (ko05200);; Colorectal cancer (ko05210);; Endometrial cancer (ko05213);; Prostate cancer (ko05215);; Thyroid cancer (ko05216);; Basal cell carcinoma (ko05217);; Acute myeloid leukemia (ko05221);; Arrhythmogenic right ventricular cardiomyopathy (ARVC) (ko…	[K]	Transcription	N-terminal CTNNB1 binding;; HMG (high mobility group) box;; HMG-box domain	Transcription factor SOX-6 GN=SOX6 OS=Pongo abelii (Sumatran orangutan) PE=2 SV=1	K	Transcription	lymphoid enhancer-binding factor 1 [Bos taurus]
Bos_taurus_newGene_35139	1095	884	1906	367	221	186	5.83865	5.06972	10.3293	2.69195	1.37721	1.30032	4.12e-07	-1.97337	down	--	--	Biological Process: detection of chemical stimulus involved in sensory perception of bitter taste (GO:0001580);; Molecular Function: metalloendopeptidase activity (GO:0004222);; Molecular Function: G-protein coupled receptor activity (GO:0004930);; Molecular Function: ATP binding (GO:0005524);; Biological Process: proteolysis (GO:0006508);; Biological Process: ion transport (GO:0006811);; Biologi…	K08474|1.78215e-37|bta:664647|K08474 taste receptor type 2 | (RefSeq) T2R65A; bitter taste receptor Bota-T2R65A	--	--	--	--	5&apos;-AMP-activated protein kinase subunit gamma-2 OS=Pongo abelii OX=9601 GN=PRKAG2 PE=2 SV=1	--	--	bitter taste receptor Bota-T2R65A [Bos taurus]
Bos_taurus_newGene_4569	190	292	280	16	64	54	1.17911	1.41695	1.36164	0.120772	0.354209	0.265756	0.000200483	-1.85476	down	--	--	Cellular Component: myelin sheath (GO:0043209);;	--	--	--	--	--	--	--	--	PREDICTED: CB1 cannabinoid receptor-interacting protein 1 isoform X1 [Bos taurus]
ENSBTAG00000016961	3459	5585	4659	1410	2498	1079	17.4172	23.2456	21.1865	5.88935	10.236	5.11779	0.000302654	-1.33076	down	[R]	General function prediction only	Biological Process: cytokinesis (GO:0000910);; Biological Process: regulation of exocyst assembly (GO:0001928);; Molecular Function: GTPase activity (GO:0003924);; Molecular Function: GTP binding (GO:0005525);; Cellular Component: early endosome (GO:0005769);; Cellular Component: late endosome (GO:0005770);; Cellular Component: cytosol (GO:0005829);; Cellular Component: plasma membrane (GO:000588…	K07838|1.11676e-120|phd:102320521|K07838 Ras-related protein Rap-2B | (RefSeq) ras-related protein Rap-2a-like	--	[R]	General function prediction only	Ras family;; Miro-like protein;; ADP-ribosylation factor family;; Elongation factor Tu GTP binding domain	Ras-related protein Rap-2a (Precursor) GN=RAP2A OS=Sus scrofa (Pig) PE=2 SV=1	R	General function prediction only	ras-related protein Rap-2b [Bos taurus]
ENSBTAG00000003512	64	39	60	14	11	13	0.212602	0.104742	0.177977	0.036102	0.029646	0.040151	0.00629753	-1.50225	down	[Z]	Cytoskeleton	Molecular Function: microfilament motor activity (GO:0000146);; Biological Process: in utero embryonic development (GO:0001701);; Cellular Component: stress fiber (GO:0001725);; Biological Process: plasma membrane repair (GO:0001778);; Biological Process: regulation of the force of heart contraction (GO:0002026);; Biological Process: regulation of heart rate (GO:0002027);; Molecular Function: mot…	K10352|0|bta:521764|K10352 myosin heavy chain | (RefSeq) MYH7B; myosin heavy chain 7B	Tight junction (ko04530)	[Z]	Cytoskeleton	Myosin tail;; Myosin head (motor domain);; Myosin N-terminal SH3-like domain	Myosin-7 GN=MYH7 OS=Sus scrofa (Pig) PE=2 SV=2	Z	Cytoskeleton	PREDICTED: myosin-7B isoform X1 [Bos taurus]
Bos_taurus_newGene_45248	1066	802	388	299	246	149	2.62152	1.69507	0.766192	0.590135	0.849112	0.850164	0.00332548	-1.40799	down	[J]	Translation, ribosomal structure and biogenesis	Cellular Component: intracellular ribonucleoprotein complex (GO:0030529);;	K02880|4.29326e-44|phd:102323682|K02880 large subunit ribosomal protein L17e | (RefSeq) 60S ribosomal protein L17-like	Ribosome (ko03010)	[J]	Translation, ribosomal structure and biogenesis	Ribosomal protein L22p/L17e	60S ribosomal protein L17 OS=Bos taurus OX=9913 GN=RPL17 PE=2 SV=3	J	Translation, ribosomal structure and biogenesis	hypothetical protein M91_04405, partial [Bos mutus]
ENSBTAG00000014090	822	790	1063	413	422	306	6.21295	4.81839	8.32925	3.01733	2.65975	2.31141	4.94e-06	-1.18236	down	--	--	Biological Process: chondrocyte differentiation (GO:0002062);; Molecular Function: DNA binding (GO:0003677);; Molecular Function: chromatin binding (GO:0003682);; Molecular Function: transcription coactivator activity (GO:0003713);; Cellular Component: transcription factor complex (GO:0005667);; Cellular Component: nucleolus (GO:0005730);; Biological Process: cell surface receptor signaling pathw…	--	--	[K]	Transcription	ARID/BRIGHT DNA binding domain	AT-rich interactive domain-containing protein 5A GN=ARID5A OS=Bos taurus (Bovine) PE=2 SV=1	K	Transcription	AT-rich interactive domain-containing protein 5A [Bos taurus]
ENSBTAG00000037830	7	33	50	0	0	1	0.111899	0.45808	0.751886	0	0	0.011995	0.00936849	-1.55663	down	--	--	Cellular Component: proteinaceous extracellular matrix (GO:0005578);; Biological Process: signal transduction (GO:0007165);; Biological Process: metabolic process (GO:0008152);; Biological Process: tissue development (GO:0009888);; Cellular Component: membrane (GO:0016020);; Biological Process: cellular component organization (GO:0016043);; Cellular Component: extracellular matrix component (GO:0…	K06512|1.40168e-107|phd:102326580|K06512 leukocyte immunoglobulin-like receptor | (RefSeq) leukocyte immunoglobulin-like receptor subfamily B member 4-like	Osteoclast differentiation (ko04380)	--	--	Immunoglobulin domain;; Immunoglobulin domain;; Immunoglobulin domain	Leukocyte immunoglobulin-like receptor subfamily A member 6 (Precursor) GN=LILRA6 OS=Pan troglodytes (Chimpanzee) PE=2 SV=1	T	Signal transduction mechanisms	TPA: Fc gamma 2 receptor-like [Bos taurus]
ENSBTAG00000016294	168	217	187	92	97	73	1.08187	1.15539	1.21904	0.48674	0.517705	0.454539	0.00294939	-1.04358	down	--	--	Molecular Function: nucleic acid binding transcription factor activity (GO:0001071);; Molecular Function: nucleic acid binding (GO:0003676);; Cellular Component: nucleus (GO:0005634);; Biological Process: regulation of transcription, DNA-templated (GO:0006355);; Cellular Component: membrane (GO:0016020);; Cellular Component: cytoplasmic part (GO:0044444);; Cellular Component: intracellular organe…	--	--	[R]	General function prediction only	Zinc-finger double domain	Zinc finger protein 438 GN=ZNF438 OS=Pongo abelii (Sumatran orangutan) PE=2 SV=1	R	General function prediction only	zinc finger protein 438 [Bos taurus]
ENSBTAG00000033515	148	169	281	36	69	56	0.703096	0.668649	1.20963	0.138969	0.266055	0.246892	0.000585917	-1.54589	down	--	--	Biological Process: cell activation (GO:0001775);; Biological Process: immune system process (GO:0002376);; Molecular Function: protein binding (GO:0005515);; Biological Process: response to stress (GO:0006950);; Biological Process: cell adhesion (GO:0007155);; Cellular Component: extracellular matrix (GO:0031012);; Cellular Component: organelle (GO:0043226);; Cellular Component: extracellular re…	K16629|0|bta:533456|K16629 collagen, type XXI, alpha | (RefSeq) COL21A1; collagen type XXI alpha 1 chain	Protein digestion and absorption (ko04974)	[W]	Extracellular structures	von Willebrand factor type A domain;; von Willebrand factor type A domain	Vitrin (Precursor) GN=VIT OS=Bos taurus (Bovine) PE=2 SV=2	W	Extracellular structures	PREDICTED: collagen alpha-1(XXI) chain isoform X1 [Bos taurus]
ENSBTAG00000016388	22484	15871	24858	2543	3744	1561	69.9792	41.2626	46.1413	5.59438	6.75396	3.67936	7.91e-18	-2.70697	down	--	--	Molecular Function: transporter activity (GO:0005215);; Cellular Component: membrane (GO:0016020);; Biological Process: single-organism process (GO:0044699);;	K14354|0|bta:507969|K14354 solute carrier organic anion transporter family, member 4A | (RefSeq) SLCO4A1; solute carrier organic anion transporter family member 4A1	--	[Q]	Secondary metabolites biosynthesis, transport and catabolism	Organic Anion Transporter Polypeptide (OATP) family;; Major Facilitator Superfamily;; Kazal-type serine protease inhibitor domain	Solute carrier organic anion transporter family member 4C1 OS=Pongo abelii (Sumatran orangutan) PE=2 SV=1	Q	Secondary metabolites biosynthesis, transport and catabolism	solute carrier organic anion transporter family member 4A1 [Bos taurus]
Bos_taurus_newGene_19692	349	298	305	172	156	116	1.19735	0.844405	0.946546	0.488492	0.435575	0.373246	0.00165142	-1.03893	down	--	--	Molecular Function: receptor binding (GO:0005102);; Molecular Function: voltage-gated ion channel activity (GO:0005244);; Cellular Component: peroxisome (GO:0005777);; Biological Process: anion transport (GO:0006820);; Biological Process: putrescine biosynthetic process (GO:0009446);; Biological Process: putrescine catabolic process (GO:0009447);; Cellular Component: integral component of membran…	--	--	--	--	--	--	S	Function unknown	PREDICTED: uncharacterized protein LOC105605488 [Ovis aries]
ENSBTAG00000003192	198	463	192	68	63	45	1.25489	2.10998	1.13898	0.446905	0.427187	0.228065	6.27e-05	-1.82204	down	[R]	General function prediction only	Molecular Function: GTPase activator activity (GO:0005097);; Molecular Function: protein binding (GO:0005515);; Biological Process: nucleobase-containing compound metabolic process (GO:0006139);; Cellular Component: intracellular membrane-bounded organelle (GO:0043231);; Cellular Component: cytoplasmic part (GO:0044444);; Biological Process: single-organism developmental process (GO:0044767);; Bi…	--	--	[TR]	Signal transduction mechanisms;; General function prediction only	Rab-GTPase-TBC domain	TBC1 domain family member 22B GN=TBC1D22B OS=Macaca fascicularis (Crab-eating macaque) PE=2 SV=1	T	Signal transduction mechanisms	PREDICTED: TBC1 domain family member 16 isoform X1 [Bison bison bison]
ENSBTAG00000014113	121	463	174	11	9	0	2.84556	8.53935	3.41956	0.198669	0.137509	0	2.09e-07	-2.72198	down	--	--	Biological Process: MAPK cascade (GO:0000165);; Biological Process: monocyte chemotaxis (GO:0002548);; Molecular Function: protein kinase activity (GO:0004672);; Cellular Component: extracellular space (GO:0005615);; Biological Process: calcium ion transport (GO:0006816);; Biological Process: cellular calcium ion homeostasis (GO:0006874);; Biological Process: exocytosis (GO:0006887);; Biological …	K16596|8.51445e-66|bta:281044|K16596 C-C motif chemokine 8 | (RefSeq) CCL8, SCYA8; chemokine (C-C motif) ligand 8	Cytokine-cytokine receptor interaction (ko04060);; Chemokine signaling pathway (ko04062)	--	--	Small cytokines (intecrine/chemokine), interleukin-8 like	C-C motif chemokine 8 (Precursor) GN=CCL8 OS=Bos taurus (Bovine) PE=3 SV=1	W	Extracellular structures	C-C motif chemokine 8 precursor [Bos taurus]
ENSBTAG00000004118	38155	14347	5485	4141	3100	3829	335.427	104.255	43.5458	30.2174	22.1795	31.7213	0.00266264	-1.65992	down	[H]	Coenzyme transport and metabolism	Biological Process: response to hypoxia (GO:0001666);; Molecular Function: 5-aminolevulinate synthase activity (GO:0003870);; Cellular Component: nucleus (GO:0005634);; Cellular Component: mitochondrial inner membrane (GO:0005743);; Cellular Component: mitochondrial matrix (GO:0005759);; Biological Process: sphingolipid metabolic process (GO:0006665);; Biological Process: protoporphyrinogen IX bi…	K00643|0|bta:534286|K00643 5-aminolevulinate synthase [EC:2.3.1.37] | (RefSeq) ALAS1, ALAS-H; 5'-aminolevulinate synthase 1	Glycine, serine and threonine metabolism (ko00260);; Porphyrin and chlorophyll metabolism (ko00860)	[H]	Coenzyme transport and metabolism	Aminotransferase class I and II;; 5-aminolevulinate synthase presequence;; Cys/Met metabolism PLP-dependent enzyme;; Aminotransferase class-V	5-aminolevulinate synthase, nonspecific, mitochondrial (Precursor) GN=ALAS1 OS=Bos taurus (Bovine) PE=2 SV=1	H	Coenzyme transport and metabolism	PREDICTED: 5-aminolevulinate synthase, nonspecific, mitochondrial isoform X1 [Bos taurus]
ENSBTAG00000010464	1179	804	467	269	298	275	6.67545	3.76314	2.38508	1.25969	1.37052	1.46725	0.00313389	-1.31662	down	--	--	Biological Process: skeletal system development (GO:0001501);; Biological Process: intramembranous ossification (GO:0001957);; Molecular Function: protein binding (GO:0005515);; Biological Process: animal organ morphogenesis (GO:0009887);; Biological Process: tissue development (GO:0009888);; Biological Process: macromolecule metabolic process (GO:0043170);; Biological Process: cellular metabolic…	--	--	--	--	--	Collagen alpha-1(III) chain GN=COL3A1 OS=Bos taurus (Bovine) PE=1 SV=1	S	Function unknown	PREDICTED: probable tumor suppressor protein MN1 isoform X2, partial [Bos taurus]
ENSBTAG00000021752	239	408	273	715	852	780	3.68383	5.21002	3.798	9.16967	10.7085	11.347	0.00032796	1.20868	up	[O]	Posttranslational modification, protein turnover, chaperones	Biological Process: negative regulation of transcription from RNA polymerase II promoter (GO:0000122);; Cellular Component: nucleus (GO:0005634);; Cellular Component: nucleolus (GO:0005730);; Cellular Component: cytoplasm (GO:0005737);; Cellular Component: cytosol (GO:0005829);; Cellular Component: plasma membrane (GO:0005886);; Biological Process: protein folding (GO:0006457);; Biological Proces…	K09510|0|bta:541274|K09510 DnaJ homolog subfamily B member 4 | (RefSeq) DNAJB4; DnaJ heat shock protein family (Hsp40) member B4	--	[O]	Posttranslational modification, protein turnover, chaperones	DnaJ domain;; DnaJ C terminal domain	DnaJ homolog subfamily B member 4 GN=DNAJB4 OS=Bos taurus (Bovine) PE=2 SV=1	O	Posttranslational modification, protein turnover, chaperones	dnaJ homolog subfamily B member 4 [Bos taurus]
ENSBTAG00000047904	107	136	315	53	56	49	1.95153	2.04754	5.19794	0.803953	0.828354	0.832547	0.00618437	-1.40083	down	--	--	Molecular Function: purinergic nucleotide receptor activity (GO:0001614);; Biological Process: immune effector process (GO:0002252);; Biological Process: positive regulation of immune system process (GO:0002684);; Molecular Function: G-protein coupled receptor activity (GO:0004930);; Molecular Function: opioid receptor activity (GO:0004985);; Molecular Function: protein binding (GO:0005515);; Mol…	K08402|0|bta:527744|K08402 G protein-coupled receptor 109 | (RefSeq) HCAR2, HCAR3; hydroxycarboxylic acid receptor 2	cAMP signaling pathway (ko04024)	--	--	7 transmembrane receptor (rhodopsin family)	P2Y purinoceptor 1 GN=P2RY1 OS=Bos taurus (Bovine) PE=2 SV=1	T	Signal transduction mechanisms	PREDICTED: hydroxycarboxylic acid receptor 2 [Bos taurus]
ENSBTAG00000019402	588	416	353	189	131	92	3.17099	1.83783	1.9461	1.42037	0.648278	1.02633	0.000289306	-1.49694	down	--	--	Biological Process: skeletal system development (GO:0001501);; Molecular Function: protein binding (GO:0005515);; Cellular Component: cytoplasm (GO:0005737);; Biological Process: movement of cell or subcellular component (GO:0006928);; Biological Process: nervous system development (GO:0007399);; Biological Process: animal organ morphogenesis (GO:0009887);; Biological Process: tissue development …	--	--	--	--	Domain of unknown function (DUF4200)	Coiled-coil domain-containing protein 37 GN=CCDC37 OS=Macaca fascicularis (Crab-eating macaque) PE=2 SV=2	S	Function unknown	PREDICTED: coiled-coil domain-containing protein 37 isoform X2 [Bos taurus]
ENSBTAG00000018287	5084	1845	2189	821	834	1044	26.5481	11.1384	12.6997	6.67341	4.60949	9.27689	0.00311182	-1.42094	down	--	--	Cellular Component: mitochondrial inner membrane (GO:0005743);; Cellular Component: integral component of membrane (GO:0016021);; Molecular Function: transmembrane transporter activity (GO:0022857);; Biological Process: transmembrane transport (GO:0055085);;	K15124|0|bta:515496|K15124 solute carrier family 25, member 48 | (RefSeq) SLC25A48; solute carrier family 25 member 48	--	[C]	Energy production and conversion	Mitochondrial carrier protein	Solute carrier family 25 member 48 GN=SLC25A48 OS=Bos taurus (Bovine) PE=2 SV=1	C	Energy production and conversion	TPA: putative mitochondrial carrier protein FLJ44862 homolog [Bos taurus]
ENSBTAG00000031763	35	22	35	5	2	2	2.20087	1.1033	2.00074	0.212378	0.085393	0.060282	0.00361424	-1.73351	down	[B]	Chromatin structure and dynamics	Cellular Component: nucleosome (GO:0000786);; Molecular Function: DNA binding (GO:0003677);; Cellular Component: nucleoplasm (GO:0005654);; Cellular Component: nucleolus (GO:0005730);; Biological Process: nucleosome assembly (GO:0006334);; Cellular Component: actin cytoskeleton (GO:0015629);; Biological Process: negative regulation of megakaryocyte differentiation (GO:0045653);; Molecular Functio…	K11254|6.86259e-51|dse:Dsec_GM19606|K11254 histone H4 | (RefSeq) GM19606 gene product from transcript GM19606-RA	--	[B]	Chromatin structure and dynamics	Core histone H2A/H2B/H3/H4;; TATA box binding protein associated factor (TAF);; Histone-like transcription factor (CBF/NF-Y) and archaeal histone	Histone H4 OS=Pongo abelii (Sumatran orangutan) PE=3 SV=1	B	Chromatin structure and dynamics	hypothetical protein PANDA_018556 [Ailuropoda melanoleuca]
ENSBTAG00000005310	75	67	71	255	211	146	0.955721	0.753704	0.880985	1.67543	1.68498	1.27801	0.000585917	1.30191	up	--	--	Biological Process: G-protein coupled receptor signaling pathway (GO:0007186);; Biological Process: response to pheromone (GO:0019236);;	--	--	[S]	Function unknown	Rhodopsin-like GPCR transmembrane domain;; Lung seven transmembrane receptor	--	T	Signal transduction mechanisms	PREDICTED: integral membrane protein GPR180 [Bos mutus]
Bos_taurus_newGene_44924	610	346	412	202	180	106	2.02919	1.21537	2.09499	0.610383	1.10105	0.535006	0.00163232	-1.315	down	--	--	Biological Process: detection of chemical stimulus involved in sensory perception of bitter taste (GO:0001580);; Molecular Function: DNA binding (GO:0003677);; Molecular Function: RNA-directed DNA polymerase activity (GO:0003964);; Molecular Function: G-protein coupled receptor activity (GO:0004930);; Cellular Component: extracellular space (GO:0005615);; Cellular Component: peroxisome (GO:000577…	K08474|2.13395e-20|bta:664647|K08474 taste receptor type 2 | (RefSeq) T2R65A; bitter taste receptor Bota-T2R65A	--	--	--	--	--	--	--	reverse transcriptase-like [Bos taurus]
ENSBTAG00000005351	122	146	212	412	312	447	2.26123	2.23516	3.54904	6.33729	4.69952	7.80975	0.00700166	1.12312	up	--	--	Molecular Function: DNA binding (GO:0003677);; Molecular Function: protein binding (GO:0005515);; Cellular Component: nucleus (GO:0005634);; Biological Process: gene expression (GO:0010467);; Cellular Component: membrane (GO:0016020);; Biological Process: cellular component organization (GO:0016043);; Biological Process: RNA metabolic process (GO:0016070);; Molecular Function: hydrolase activity …	K08063|8.60394e-89|bta:540760|K08063 regulatory factor X-associated protein | (RefSeq) RFXAP; regulatory factor X associated protein	Antigen processing and presentation (ko04612);; Tuberculosis (ko05152);; Primary immunodeficiency (ko05340)	--	--	Regulatory factor X-associated C-terminal binding domain	Parotid hormone (Precursor) OS=Sus scrofa (Pig) PE=1 SV=2	K	Transcription	TPA: regulatory factor X-associated protein-like [Bos taurus]
Bos_taurus_newGene_3584	32	33	54	106	514	926	0.03177	0.026383	0.072103	0.087385	0.6768	1.17367	2.57e-05	2.2611	up	--	--	Molecular Function: nucleic acid binding (GO:0003676);; Molecular Function: actin binding (GO:0003779);; Molecular Function: RNA-directed DNA polymerase activity (GO:0003964);; Molecular Function: receptor binding (GO:0005102);; Molecular Function: phospholipid binding (GO:0005543);; Cellular Component: proteinaceous extracellular matrix (GO:0005578);; Cellular Component: mitochondrion (GO:000573…	K08111|3.16687e-18|bom:102284894|K08111 glypican 5 | (RefSeq) GPC5, Glypican-5; glypican 5	--	--	--	Carboxypeptidase inhibitor I68	--	O	Posttranslational modification, protein turnover, chaperones	reverse transcriptase-like [Bos taurus]
Bos_taurus_newGene_23069	709	389	762	1487	11799	4074	17.5928	7.94484	17.0907	30.6473	238.592	93.2856	4.92e-05	2.11662	up	[P]	Inorganic ion transport and metabolism	Molecular Function: mRNA binding (GO:0003729);; Cellular Component: cytoplasm (GO:0005737);; Biological Process: mRNA 3'-end processing by stem-loop binding and cleavage (GO:0006398);; Biological Process: iron ion transport (GO:0006826);; Biological Process: cellular iron ion homeostasis (GO:0006879);; Cellular Component: intracellular ferritin complex (GO:0008043);; Molecular Function: ferric ir…	K13625|3.86325e-84|bom:102279454|K13625 ferritin light chain | (RefSeq) FTL; ferritin light chain	Mineral absorption (ko04978)	[P]	Inorganic ion transport and metabolism	Ferritin-like domain	Ferritin light chain OS=Bos taurus OX=9913 GN=FTL PE=2 SV=3	P	Inorganic ion transport and metabolism	PREDICTED: histone RNA hairpin-binding protein isoform X1 [Bos taurus]
ENSBTAG00000011534	685	552	437	284	279	197	15.6222	10.396	8.9882	5.36837	5.17573	4.2217	0.00344713	-1.06278	down	--	--	Biological Process: angiogenesis (GO:0001525);; Molecular Function: calcitonin receptor activity (GO:0004948);; Cellular Component: plasma membrane (GO:0005886);; Biological Process: calcium ion transport (GO:0006816);; Biological Process: intracellular protein transport (GO:0006886);; Biological Process: regulation of G-protein coupled receptor protein signaling pathway (GO:0008277);; Molecular …	K08447|1.47183e-135|bta:617017|K08447 receptor activity modifying protein 1 | (RefSeq) RAMP1; receptor activity modifying protein 1	Vascular smooth muscle contraction (ko04270)	--	--	Receptor activity modifying family	Receptor activity-modifying protein 1 (Precursor) GN=RAMP1 OS=Sus scrofa (Pig) PE=2 SV=1	T	Signal transduction mechanisms	receptor activity-modifying protein 1 precursor [Bos taurus]
ENSBTAG00000018322	3893	6192	4271	10708	11952	10270	14.8509	17.5256	14.121	30.4999	32.9413	34.075	0.000153611	1.0958	up	[U]	Intracellular trafficking, secretion, and vesicular transport	Cellular Component: Golgi membrane (GO:0000139);; Cellular Component: endoplasmic reticulum membrane (GO:0005789);; Biological Process: intracellular protein transport (GO:0006886);; Biological Process: ER to Golgi vesicle-mediated transport (GO:0006888);; Molecular Function: zinc ion binding (GO:0008270);; Cellular Component: COPII vesicle coat (GO:0030127);; Cellular Component: perinuclear regi…	K14007|0|bta:505089|K14007 protein transport protein SEC24 | (RefSeq) SEC24A; SEC24 homolog A, COPII coat complex component	Protein processing in endoplasmic reticulum (ko04141)	[U]	Intracellular trafficking, secretion, and vesicular transport	Sec23/Sec24 trunk domain;; Sec23/Sec24 helical domain;; Sec23/Sec24 beta-sandwich domain;; Sec23/Sec24 zinc finger;; Gelsolin repeat	Protein transport protein Sec24A GN=SEC24A OS=Bos taurus (Bovine) PE=2 SV=1	U	Intracellular trafficking, secretion, and vesicular transport	protein transport protein Sec24A [Bos taurus]
Bos_taurus_newGene_1856	6899	3741	9357	1345	1787	1912	9.37685	4.20335	11.4861	1.5167	1.97717	2.44807	2.22e-05	-1.68748	down	--	--	Biological Process: detection of chemical stimulus involved in sensory perception of bitter taste (GO:0001580);; Molecular Function: nucleic acid binding (GO:0003676);; Molecular Function: RNA-directed DNA polymerase activity (GO:0003964);; Molecular Function: metalloendopeptidase activity (GO:0004222);; Molecular Function: receptor binding (GO:0005102);; Molecular Function: ATP binding (GO:00055…	K08474|1.89453e-37|bta:664647|K08474 taste receptor type 2 | (RefSeq) T2R65A; bitter taste receptor Bota-T2R65A	--	--	--	--	--	--	--	bitter taste receptor Bota-T2R65A [Bos taurus]
ENSBTAG00000023806	1164	1127	826	493	570	285	9.48035	4.91234	5.56978	3.00812	3.67967	1.39652	0.00192217	-1.13146	down	--	--	Biological Process: embryonic axis specification (GO:0000578);; Cellular Component: ruffle (GO:0001726);; Biological Process: somite specification (GO:0001757);; Biological Process: neural tube closure (GO:0001843);; Biological Process: liver development (GO:0001889);; Molecular Function: actin monomer binding (GO:0003785);; Cellular Component: actin filament (GO:0005884);; Cellular Component: ce…	K18623|0|bta:613554|K18623 protein cordon-bleu | (RefSeq) COBL; cordon-bleu WH2 repeat protein	--	--	--	Cordon-bleu ubiquitin-like domain	--	Z	Cytoskeleton	Cordon-bleu homolog (mouse) [Bos taurus]
ENSBTAG00000011155	1038	1309	1585	2808	3193	2600	3.35441	3.60727	4.69237	7.752	8.62813	8.33548	2.35e-05	1.05271	up	[J]	Translation, ribosomal structure and biogenesis	Molecular Function: RNA binding (GO:0003723);; Cellular Component: cytoplasm (GO:0005737);; Biological Process: regulation of translation (GO:0006417);; Cellular Component: cytoplasmic stress granule (GO:0010494);; Biological Process: stress granule assembly (GO:0034063);; Cellular Component: perinuclear region of cytoplasm (GO:0048471);;	K17943|0|oas:101103795|K17943 pumilio RNA-binding family | (RefSeq) PUM2; pumilio RNA binding family member 2	--	[J]	Translation, ribosomal structure and biogenesis	Pumilio-family RNA binding repeat	Pumilio homolog 1 GN=PUM1 OS=Pongo abelii (Sumatran orangutan) PE=2 SV=1	J	Translation, ribosomal structure and biogenesis	PREDICTED: pumilio homolog 2 isoform X2 [Bos taurus]
ENSBTAG00000031134	105	390	442	1555	1688	798	2.7593	8.52835	10.5604	34.2043	36.3967	19.9267	0.00156752	1.58406	up	[T]	Signal transduction mechanisms	Biological Process: regulation of cyclin-dependent protein serine/threonine kinase activity (GO:0000079);; Biological Process: release of cytochrome c from mitochondria (GO:0001836);; Molecular Function: actin binding (GO:0003779);; Molecular Function: monooxygenase activity (GO:0004497);; Molecular Function: protein kinase C binding (GO:0005080);; Molecular Function: insulin-like growth factor r…	K16198|7.72575e-160|umr:103681113|K16198 14-3-3 protein gamma/eta | (RefSeq) YWHAH; tyrosine 3-monooxygenase/tryptophan 5-monooxygenase activation protein eta	Cell cycle (ko04110);; Oocyte meiosis (ko04114);; PI3K-Akt signaling pathway (ko04151);; Hippo signaling pathway (ko04390);; Epstein-Barr virus infection (ko05169);; Viral carcinogenesis (ko05203)	[O]	Posttranslational modification, protein turnover, chaperones	14-3-3 protein	14-3-3 protein eta GN=YWHAH OS=Bos taurus (Bovine) PE=1 SV=2	O	Posttranslational modification, protein turnover, chaperones	PREDICTED: 14-3-3 protein eta [Bison bison bison]
ENSBTAG00000020725	184	25	175	10	21	22	0.85412	0.092889	0.73624	0.03805	0.077752	0.095587	0.00930134	-1.58862	down	[T]	Signal transduction mechanisms	Molecular Function: ion channel activity (GO:0005216);; Molecular Function: intracellular cyclic nucleotide activated cation channel activity (GO:0005221);; Molecular Function: calmodulin binding (GO:0005516);; Biological Process: ion transport (GO:0006811);; Biological Process: signal transduction (GO:0007165);; Biological Process: multicellular organism development (GO:0007275);; Biological Pro…	K04949|0|bom:102269977|K04949 cyclic nucleotide gated channel alpha 2 | (RefSeq) CNGA2; cyclic nucleotide gated channel alpha 2	cAMP signaling pathway (ko04024);; Olfactory transduction (ko04740)	[PT]	Inorganic ion transport and metabolism;; Signal transduction mechanisms	Ion transport protein;; Cyclic nucleotide-binding domain	Cyclic nucleotide-gated olfactory channel GN=CNGA2 OS=Bos taurus (Bovine) PE=1 SV=1	P	Inorganic ion transport and metabolism	PREDICTED: cyclic nucleotide-gated olfactory channel isoform X1 [Bos taurus]
ENSBTAG00000024958	743	1001	686	2298	2067	1521	2.66562	5.0422	2.16097	6.86078	6.00627	7.34591	0.000129638	1.14795	up	--	--	--	--	--	[S]	Function unknown	Domain of unknown function (DUF4210);; Chromosome segregation during meiosis	Protein FAM214B GN=FAM214B OS=Macaca fascicularis (Crab-eating macaque) PE=2 SV=1	S	Function unknown	TPA: CG9005-like [Bos taurus]
ENSBTAG00000005257	646	826	525	1353	1928	1218	6.04065	6.39645	4.43569	10.5276	12.9809	9.56523	0.00225507	1.03016	up	--	--	Biological Process: fatty acid alpha-oxidation (GO:0001561);; Biological Process: neuron migration (GO:0001764);; Biological Process: suckling behavior (GO:0001967);; Cellular Component: integral component of peroxisomal membrane (GO:0005779);; Biological Process: locomotory behavior (GO:0007626);; Biological Process: protein import into peroxisome matrix, docking (GO:0016560);; Biological Proces…	K13344|0|bta:540337|K13344 peroxin-13 | (RefSeq) PEX13; peroxisomal biogenesis factor 13	Peroxisome (ko04146)	[U]	Intracellular trafficking, secretion, and vesicular transport	Peroxin 13, N-terminal region;; Variant SH3 domain;; SH3 domain;; Variant SH3 domain	Peroxisomal membrane protein PEX13 GN=PEX13 OS=Bos taurus (Bovine) PE=2 SV=1	U	Intracellular trafficking, secretion, and vesicular transport	peroxisome biogenesis factor 13 [Bos taurus]
ENSBTAG00000001429	1461	1456	1164	636	676	399	4.55498	3.75606	3.26753	1.64582	1.71705	1.16598	6.61e-05	-1.20047	down	--	--	Molecular Function: ion channel activity (GO:0005216);; Molecular Function: zinc ion binding (GO:0008270);; Biological Process: single-organism process (GO:0044699);;	K01931|0|bta:510912|K01931 protein neuralized [EC:2.3.2.27] | (RefSeq) NEURL1B; neuralized E3 ubiquitin protein ligase 1B	--	[T]	Signal transduction mechanisms	Neuralized;; Zinc finger, C3HC4 type (RING finger)	Atherin GN=SAMD1 OS=Oryctolagus cuniculus (Rabbit) PE=2 SV=1	O	Posttranslational modification, protein turnover, chaperones	PREDICTED: E3 ubiquitin-protein ligase NEURL1B [Bos taurus]
ENSBTAG00000002914	468	414	402	184	174	126	4.06282	2.97055	3.1611	1.32432	1.22903	1.02414	5.68e-06	-1.33187	down	--	--	Cellular Component: Golgi apparatus (GO:0005794);; Biological Process: protein glycosylation (GO:0006486);; Cellular Component: membrane (GO:0016020);; Cellular Component: integral component of membrane (GO:0016021);; Molecular Function: transferase activity (GO:0016740);; Molecular Function: transferase activity, transferring glycosyl groups (GO:0016757);;	K00710|0|bta:614203|K00710 polypeptide N-acetylgalactosaminyltransferase [EC:2.4.1.41] | (RefSeq) GALNT18, GALNTL4; polypeptide N-acetylgalactosaminyltransferase 18	Mucin type O-Glycan biosynthesis (ko00512)	[O]	Posttranslational modification, protein turnover, chaperones	Glycosyl transferase family 2;; Ricin-type beta-trefoil lectin domain;; N-terminal domain of galactosyltransferase	Polypeptide N-acetylgalactosaminyltransferase 9 GN=GALNT9 OS=Macaca fascicularis (Crab-eating macaque) PE=2 SV=1	O	Posttranslational modification, protein turnover, chaperones	polypeptide N-acetylgalactosaminyltransferase 18 [Bos taurus]
ENSBTAG00000047700	1800	702	1876	683	256	321	21.5359	8.45301	23.9602	5.25404	1.41874	2.03835	0.0084149	-1.38299	down	--	--	--	K06856|1.32519e-164|bta:524810|K06856 immunoglobulin heavy chain | (RefSeq) IGHV, IGHV1S15, IGHV1S16, IGHV1S17; IgM	Calcium signaling pathway (ko04020);; NF-kappa B signaling pathway (ko04064);; Phospholipase D signaling pathway (ko04072);; Phagosome (ko04145);; PI3K-Akt signaling pathway (ko04151);; Hematopoietic cell lineage (ko04640);; Natural killer cell mediated cytotoxicity (ko04650);; B cell receptor signaling pathway (ko04662);; Fc epsilon RI signaling pathway (ko04664);; Fc gamma R-mediated phagocytos…	--	--	Immunoglobulin C1-set domain;; CD80-like C2-set immunoglobulin domain;; Immunoglobulin domain	Ig alpha-1 chain C region GN=IGHA1 OS=Gorilla gorilla gorilla (Lowland gorilla) PE=1 SV=1	R	General function prediction only	immunoglobulin IgA heavy chain constant region [Bos taurus]
ENSBTAG00000019081	207	198	191	81	85	69	0.473694	0.445779	0.929341	0.145305	0.217175	0.140506	0.000168732	-1.24384	down	--	--	Molecular Function: serine-type endopeptidase inhibitor activity (GO:0004867);; Molecular Function: protein binding (GO:0005515);; Cellular Component: collagen trimer (GO:0005581);; Cellular Component: basement membrane (GO:0005604);; Biological Process: cell adhesion (GO:0007155);; Biological Process: signal transduction (GO:0007165);; Biological Process: embryo development (GO:0009790);; Biolog…	K16628|0|bom:102281594|K16628 collagen, type VII, alpha | (RefSeq) COL7A1; collagen type VII alpha 1 chain	Protein digestion and absorption (ko04974)	[W]	Extracellular structures	Collagen triple helix repeat (20 copies);; Fibronectin type III domain;; von Willebrand factor type A domain;; von Willebrand factor type A domain;; Kunitz/Bovine pancreatic trypsin inhibitor domain;; Interferon-alpha/beta receptor, fibronectin type III	Collagen alpha-5(IV) chain (Precursor) GN=COL4A5 OS=Canis familiaris (Dog) PE=2 SV=2	W	Extracellular structures	TPA: collagen, type VII, alpha 1 [Bos taurus]
ENSBTAG00000002756	157	298	225	1189	788	718	1.2321	1.86189	1.71665	7.96336	5.08673	5.41467	1.22e-06	1.72302	up	--	--	Cellular Component: nucleus (GO:0005634);; Biological Process: mitotic cell cycle (GO:0007067);; Biological Process: cell division (GO:0051301);;	K17590|0|bta:515287|K17590 cell division cycle-associated protein 2 | (RefSeq) CDCA2; cell division cycle associated 2	--	--	--	Protein phosphatase 1 binding	Cell division cycle-associated protein 2 GN=CDCA2 OS=Bos taurus (Bovine) PE=2 SV=1	D	Cell cycle control, cell division, chromosome partitioning	cell division cycle-associated protein 2 [Bos taurus]
ENSBTAG00000043949	399	372	486	1271	1201	1046	0.90889	0.701431	0.997734	2.40156	2.22488	2.24527	1.37e-09	1.38684	up	--	--	Biological Process: apoptotic process (GO:0006917);;	--	--	--	--	--	--	K	Transcription	PRKC apoptosis WT1 regulator protein [Pteropus alecto]
ENSBTAG00000012271	219	175	139	459	506	333	1.02249	0.703845	0.670307	2.07964	1.92445	1.67938	0.00272863	1.10351	up	--	--	Molecular Function: nucleic acid binding (GO:0003676);; Molecular Function: binding (GO:0005488);; Cellular Component: nucleolus (GO:0005730);; Biological Process: cellular process (GO:0009987);; Biological Process: single-organism process (GO:0044699);;	--	--	--	--	THAP domain	THAP domain-containing protein 1 GN=THAP1 OS=Bos taurus (Bovine) PE=2 SV=1	S	Function unknown	PREDICTED: LOW QUALITY PROTEIN: THAP domain-containing protein 2 [Capra hircus]
ENSBTAG00000014541	165	136	173	65	49	51	1.75635	1.09337	1.79507	0.427366	0.428195	0.381379	0.000624785	-1.33848	down	--	--	Biological Process: angiogenesis (GO:0001525);; Biological Process: hair follicle development (GO:0001942);; Biological Process: positive regulation of mesenchymal cell proliferation (GO:0002053);; Molecular Function: platelet-derived growth factor receptor binding (GO:0005161);; Molecular Function: collagen binding (GO:0005518);; Cellular Component: extracellular space (GO:0005615);; Cellular Co…	K04359|8.87907e-123|bta:505908|K04359 platelet-derived growth factor subunit A | (RefSeq) PDGFA; platelet derived growth factor subunit A	EGFR tyrosine kinase inhibitor resistance (ko01521);; MAPK signaling pathway (ko04010);; Ras signaling pathway (ko04014);; Rap1 signaling pathway (ko04015);; Cytokine-cytokine receptor interaction (ko04060);; Phospholipase D signaling pathway (ko04072);; PI3K-Akt signaling pathway (ko04151);; Focal adhesion (ko04510);; Gap junction (ko04540);; Regulation of actin cytoskeleton (ko04810);; HTLV-I i…	--	--	Platelet-derived growth factor, N terminal region;; PDGF/VEGF domain	Platelet-derived growth factor subunit A (Precursor) GN=PDGFA OS=Bos taurus (Bovine) PE=2 SV=1	T	Signal transduction mechanisms	TPA: platelet-derived growth factor subunit A precursor [Bos taurus]
ENSBTAG00000016260	1294	1086	1000	3217	3349	2083	2.58343	1.97167	1.6934	5.43579	5.54411	4.34686	2.55e-05	1.21259	up	[R]	General function prediction only	Biological Process: activation of MAPKK activity (GO:0000186);; Biological Process: angiogenesis (GO:0001525);; Molecular Function: GTPase activity (GO:0003924);; Molecular Function: protein serine/threonine kinase activity (GO:0004674);; Molecular Function: MAP kinase kinase activity (GO:0004708);; Molecular Function: GTPase activator activity (GO:0005096);; Molecular Function: binding (GO:00054…	K08844|0|bta:535652|K08844 leucine-rich repeat kinase 2 [EC:2.7.11.1] | (RefSeq) LRRK2; leucine rich repeat kinase 2	Parkinson's disease (ko05012)	--	--	Protein kinase domain;; Protein tyrosine kinase;; Miro-like protein;; Leucine rich repeat;; Leucine Rich repeats (2 copies);; Ras family;; Leucine Rich Repeat;; Leucine Rich repeat;; ADP-ribosylation factor family;; Leucine rich repeat	Mitogen-activated protein kinase kinase kinase 7 GN=MAP3K7 OS=Bos taurus (Bovine) PE=2 SV=1	T	Signal transduction mechanisms	PREDICTED: leucine-rich repeat serine/threonine-protein kinase 2 isoform X1 [Bos taurus]
ENSBTAG00000004643	490	581	483	1198	1160	1055	3.3164	3.24583	2.94677	6.7298	6.38809	6.72742	1.01e-05	1.05736	up	--	--	Molecular Function: actin binding (GO:0003779);; Molecular Function: catalytic activity (GO:0003824);; Cellular Component: nucleus (GO:0005634);; Biological Process: regulation of transcription, DNA-templated (GO:0006355);; Biological Process: actin filament organization (GO:0007015);; Biological Process: response to bacterium (GO:0009617);; Cellular Component: lamellipodium (GO:0030027);; Cellul…	K05747|0|chx:102188466|K05747 Wiskott-Aldrich syndrome protein | (RefSeq) WASL; Wiskott-Aldrich syndrome like	Chemokine signaling pathway (ko04062);; Endocytosis (ko04144);; Adherens junction (ko04520);; Fc gamma R-mediated phagocytosis (ko04666);; Regulation of actin cytoskeleton (ko04810);; Bacterial invasion of epithelial cells (ko05100);; Salmonella infection (ko05132);; Choline metabolism in cancer (ko05231)	[TZ]	Signal transduction mechanisms;; Cytoskeleton	WH1 domain;; P21-Rho-binding domain;; WH2 motif	Neural Wiskott-Aldrich syndrome protein GN=WASL OS=Bos taurus (Bovine) PE=1 SV=1	Z	Cytoskeleton	neural Wiskott-Aldrich syndrome protein [Bos taurus]
ENSBTAG00000006990	385	541	501	197	224	211	1.87625	1.64607	1.59957	0.558136	0.933648	0.680132	0.000231313	-1.09986	down	--	--	Biological Process: skeletal system development (GO:0001501);; Molecular Function: nucleic acid binding (GO:0003676);; Molecular Function: protein binding (GO:0005515);; Cellular Component: extracellular region (GO:0005576);; Biological Process: ion transport (GO:0006811);; Biological Process: organelle organization (GO:0006996);; Biological Process: embryo development (GO:0009790);; Biological P…	--	--	[S]	Function unknown	Myelin gene regulatory factor C-terminal domain 2;; NDT80 / PhoG like DNA-binding family;; Myelin gene regulatory factor -C-terminal domain 1;; Chaperone of endosialidase	Myelin regulatory factor-like protein GN=MYRFL OS=Bos taurus (Bovine) PE=2 SV=1	S	Function unknown	PREDICTED: myelin regulatory factor isoform X2 [Bos taurus]
Bos_taurus_newGene_23601	207	260	129	57	65	46	0.505787	0.501797	0.263181	0.366069	0.118497	0.096667	0.000333581	-1.54589	down	--	--	--	--	--	[R]	General function prediction only	Reverse transcriptase (RNA-dependent DNA polymerase);; Endonuclease-reverse transcriptase	Craniofacial development protein 2 OS=Bos taurus OX=9913 GN=CFDP2 PE=1 SV=2	S	Function unknown	PREDICTED: uncharacterized protein LOC108636657, partial [Capra hircus]
ENSBTAG00000000170	831	562	207	124	186	68	5.73896	4.9485	1.56926	1.13781	1.77565	0.380558	0.00377273	-1.55858	down	[O]	Posttranslational modification, protein turnover, chaperones	--	--	--	[O]	Posttranslational modification, protein turnover, chaperones	Glutathione S-transferase, N-terminal domain;; Glutathione S-transferase, N-terminal domain;; Glutathione S-transferase, N-terminal domain;; Glutathione S-transferase, C-terminal domain	Glutathione S-transferase theta-1 GN=GSTT1 OS=Bos taurus (Bovine) PE=2 SV=3	O	Posttranslational modification, protein turnover, chaperones	glutathione S-transferase, theta 4 [Bos taurus]
