# Supplementary material for: Comparative Transcriptomic and Proteomic Analyses Identify Key Genes Associated With Milk Fat Traits in Chinese Holstein Cows
Source: Front Genet. 2019 Aug 13;10:672. doi: 10.3389/fgene.2019.00672 (PMC6700372; doi:10.3389/fgene.2019.00672)
Supplement: Supplementary file 11 [file Table_4.xlsx]

## Sheet: Table S4. List of significant G
Table S4. List of significant GO terms assignment for DEGs in bovine liver tissues between high and low milk fat percentage using transcriptomic profiles.
#Domain	GO_ID	Term	Annotated	Significant	Expected	KS	Gene
Biological Process	GO:0006278	RNA-dependent DNA biosynthetic process	514	10	7.58	1e-30	Bos_taurus_newGene_16361,Bos_taurus_newGene_1839,Bos_taurus_newGene_1856,Bos_taurus_newGene_26148,Bos_taurus_newGene_2837,Bos_taurus_newGene_3584,Bos_taurus_newGene_44924,Bos_taurus_newGene_50775,Bos_taurus_newGene_51653,Bos_taurus_newGene_9792
Biological Process	GO:0098911	regulation of ventricular cardiac muscle cell action potential	244	5	3.6	1e-30	Bos_taurus_newGene_20226,Bos_taurus_newGene_26148,Bos_taurus_newGene_2837,Bos_taurus_newGene_37146,Bos_taurus_newGene_50775
Biological Process	GO:0086073	bundle of His cell-Purkinje myocyte adhesion involved in cell communication	244	5	3.6	1e-30	Bos_taurus_newGene_20226,Bos_taurus_newGene_26148,Bos_taurus_newGene_2837,Bos_taurus_newGene_37146,Bos_taurus_newGene_50775
Biological Process	GO:0086091	regulation of heart rate by cardiac conduction	260	5	3.84	1e-30	Bos_taurus_newGene_20226,Bos_taurus_newGene_26148,Bos_taurus_newGene_2837,Bos_taurus_newGene_37146,Bos_taurus_newGene_50775
Biological Process	GO:0001580	detection of chemical stimulus involved in sensory perception of bitter taste	245	4	3.61	1e-30	Bos_taurus_newGene_1856,Bos_taurus_newGene_35139,Bos_taurus_newGene_44924,Bos_taurus_newGene_9792
Biological Process	GO:1901307	positive regulation of spermidine biosynthetic process	153	10	2.26	1e-30	Bos_taurus_newGene_17008,Bos_taurus_newGene_1839,Bos_taurus_newGene_1856,Bos_taurus_newGene_19692,Bos_taurus_newGene_28280,Bos_taurus_newGene_3584,Bos_taurus_newGene_3887,Bos_taurus_newGene_4261,Bos_taurus_newGene_44924,Bos_taurus_newGene_4853
Biological Process	GO:0046203	spermidine catabolic process	154	10	2.27	1e-30	Bos_taurus_newGene_17008,Bos_taurus_newGene_1839,Bos_taurus_newGene_1856,Bos_taurus_newGene_19692,Bos_taurus_newGene_28280,Bos_taurus_newGene_3584,Bos_taurus_newGene_3887,Bos_taurus_newGene_4261,Bos_taurus_newGene_44924,Bos_taurus_newGene_4853
Biological Process	GO:0046208	spermine catabolic process	154	10	2.27	1e-30	Bos_taurus_newGene_17008,Bos_taurus_newGene_1839,Bos_taurus_newGene_1856,Bos_taurus_newGene_19692,Bos_taurus_newGene_28280,Bos_taurus_newGene_3584,Bos_taurus_newGene_3887,Bos_taurus_newGene_4261,Bos_taurus_newGene_44924,Bos_taurus_newGene_4853
Biological Process	GO:0009446	putrescine biosynthetic process	155	10	2.29	1e-30	Bos_taurus_newGene_17008,Bos_taurus_newGene_1839,Bos_taurus_newGene_1856,Bos_taurus_newGene_19692,Bos_taurus_newGene_28280,Bos_taurus_newGene_3584,Bos_taurus_newGene_3887,Bos_taurus_newGene_4261,Bos_taurus_newGene_44924,Bos_taurus_newGene_4853
Biological Process	GO:0009447	putrescine catabolic process	156	10	2.3	1e-30	Bos_taurus_newGene_17008,Bos_taurus_newGene_1839,Bos_taurus_newGene_1856,Bos_taurus_newGene_19692,Bos_taurus_newGene_28280,Bos_taurus_newGene_3584,Bos_taurus_newGene_3887,Bos_taurus_newGene_4261,Bos_taurus_newGene_44924,Bos_taurus_newGene_4853
Biological Process	GO:0006598	polyamine catabolic process	282	12	4.16	1e-30	Bos_taurus_newGene_17008,Bos_taurus_newGene_1839,Bos_taurus_newGene_1856,Bos_taurus_newGene_19692,Bos_taurus_newGene_27761,Bos_taurus_newGene_28280,Bos_taurus_newGene_3584,Bos_taurus_newGene_38425,Bos_taurus_newGene_3887,Bos_taurus_newGene_4261,Bos_taurus_newGene_44924,Bos_taurus_newGene_4853
Biological Process	GO:0045333	cellular respiration	234	6	3.45	1e-30	Bos_taurus_newGene_19252,Bos_taurus_newGene_2837,Bos_taurus_newGene_32956,Bos_taurus_newGene_3584,ENSBTAG00000010709,ENSBTAG00000017024
Biological Process	GO:0000715	nucleotide-excision repair, DNA damage recognition	92	5	1.36	1e-30	Bos_taurus_newGene_27761,Bos_taurus_newGene_28280,Bos_taurus_newGene_3887,Bos_taurus_newGene_4261,Bos_taurus_newGene_4735
Biological Process	GO:0070914	UV-damage excision repair	93	5	1.37	1e-30	Bos_taurus_newGene_27761,Bos_taurus_newGene_28280,Bos_taurus_newGene_3887,Bos_taurus_newGene_4261,Bos_taurus_newGene_4735
Biological Process	GO:0031573	intra-S DNA damage checkpoint	97	5	1.43	1e-30	Bos_taurus_newGene_27761,Bos_taurus_newGene_28280,Bos_taurus_newGene_3887,Bos_taurus_newGene_4261,Bos_taurus_newGene_4735
Biological Process	GO:0009445	putrescine metabolic process	239	11	3.53	1e-30	Bos_taurus_newGene_17008,Bos_taurus_newGene_1839,Bos_taurus_newGene_1856,Bos_taurus_newGene_19692,Bos_taurus_newGene_27761,Bos_taurus_newGene_28280,Bos_taurus_newGene_3584,Bos_taurus_newGene_3887,Bos_taurus_newGene_4261,Bos_taurus_newGene_44924,Bos_taurus_newGene_4853
Biological Process	GO:0008216	spermidine metabolic process	236	11	3.48	1e-30	Bos_taurus_newGene_17008,Bos_taurus_newGene_1839,Bos_taurus_newGene_1856,Bos_taurus_newGene_19692,Bos_taurus_newGene_27761,Bos_taurus_newGene_28280,Bos_taurus_newGene_3584,Bos_taurus_newGene_3887,Bos_taurus_newGene_4261,Bos_taurus_newGene_44924,Bos_taurus_newGene_4853
Biological Process	GO:0050928	negative regulation of positive chemotaxis	86	2	1.27	1e-30	Bos_taurus_newGene_44924,Bos_taurus_newGene_9792
Biological Process	GO:0006596	polyamine biosynthetic process	241	11	3.56	1e-30	Bos_taurus_newGene_17008,Bos_taurus_newGene_1839,Bos_taurus_newGene_1856,Bos_taurus_newGene_19692,Bos_taurus_newGene_27761,Bos_taurus_newGene_28280,Bos_taurus_newGene_3584,Bos_taurus_newGene_3887,Bos_taurus_newGene_4261,Bos_taurus_newGene_44924,Bos_taurus_newGene_4853
Biological Process	GO:0010224	response to UV-B	106	5	1.56	1e-30	Bos_taurus_newGene_27761,Bos_taurus_newGene_28280,Bos_taurus_newGene_3887,Bos_taurus_newGene_4261,Bos_taurus_newGene_4735
Biological Process	GO:0048014	Tie signaling pathway	88	2	1.3	1e-30	Bos_taurus_newGene_44924,Bos_taurus_newGene_9792
Biological Process	GO:0008215	spermine metabolic process	231	11	3.41	1e-30	Bos_taurus_newGene_17008,Bos_taurus_newGene_1839,Bos_taurus_newGene_1856,Bos_taurus_newGene_19692,Bos_taurus_newGene_27761,Bos_taurus_newGene_28280,Bos_taurus_newGene_3584,Bos_taurus_newGene_3887,Bos_taurus_newGene_4261,Bos_taurus_newGene_44924,Bos_taurus_newGene_4853
Biological Process	GO:0034453	microtubule anchoring	142	1	2.1	1e-30	Bos_taurus_newGene_4853
Biological Process	GO:0043537	negative regulation of blood vessel endothelial cell migration	102	2	1.5	1e-30	Bos_taurus_newGene_44924,Bos_taurus_newGene_9792
Biological Process	GO:0035725	sodium ion transmembrane transport	133	1	1.96	1e-30	ENSBTAG00000031134
Biological Process	GO:0010812	negative regulation of cell-substrate adhesion	123	2	1.81	1e-30	Bos_taurus_newGene_44924,Bos_taurus_newGene_9792
Biological Process	GO:0060078	regulation of postsynaptic membrane potential	138	0	2.04	1e-30	< 1e-30
Biological Process	GO:0097164	ammonium ion metabolic process	45	1	0.66	1e-30	Bos_taurus_newGene_38425
Biological Process	GO:0034220	ion transmembrane transport	696	8	10.27	1e-30	Bos_taurus_newGene_19692,Bos_taurus_newGene_3887,Bos_taurus_newGene_4735,Bos_taurus_newGene_4853,ENSBTAG00000008540,ENSBTAG00000010328,ENSBTAG00000020605,ENSBTAG00000031134
Biological Process	GO:0002504	antigen processing and presentation of peptide or polysaccharide antigen via MHC class II	93	0	1.37	1.7e-29	1.7e-29
Biological Process	GO:0016525	negative regulation of angiogenesis	148	3	2.18	6.1e-29	Bos_taurus_newGene_44924,Bos_taurus_newGene_9792,ENSBTAG00000014113
Biological Process	GO:0006355	regulation of transcription, DNA-templated	3463	79	51.09	7.8e-26	Bos_taurus_newGene_13049,Bos_taurus_newGene_13107,Bos_taurus_newGene_1360,Bos_taurus_newGene_16361,Bos_taurus_newGene_1856,Bos_taurus_newGene_20226,Bos_taurus_newGene_26148,Bos_taurus_newGene_27761,Bos_taurus_newGene_2837,Bos_taurus_newGene_3584,Bos_taurus_newGene_37146,Bos_taurus_newGene_38425,Bos_taurus_newGene_3887,Bos_taurus_newGene_43580,Bos_taurus_newGene_4735,Bos_taurus_newGene_4853,Bos_ta…
Biological Process	GO:0006378	mRNA polyadenylation	84	0	1.24	5.7e-25	5.7e-25
Biological Process	GO:0060338	regulation of type I interferon-mediated signaling pathway	58	3	0.86	3.5e-23	Bos_taurus_newGene_27761,Bos_taurus_newGene_4735,Bos_taurus_newGene_4853
Biological Process	GO:0001961	positive regulation of cytokine-mediated signaling pathway	63	3	0.93	8.6e-22	Bos_taurus_newGene_27761,Bos_taurus_newGene_4735,Bos_taurus_newGene_4853
Biological Process	GO:0009298	GDP-mannose biosynthetic process	33	3	0.49	3.4e-16	Bos_taurus_newGene_17008,Bos_taurus_newGene_4261,Bos_taurus_newGene_4853
Biological Process	GO:0055114	oxidation-reduction process	1093	24	16.13	4.7e-16	Bos_taurus_newGene_17008,Bos_taurus_newGene_1839,Bos_taurus_newGene_1856,Bos_taurus_newGene_19252,Bos_taurus_newGene_19692,Bos_taurus_newGene_28280,Bos_taurus_newGene_2837,Bos_taurus_newGene_32956,Bos_taurus_newGene_3584,Bos_taurus_newGene_3887,Bos_taurus_newGene_4261,Bos_taurus_newGene_44924,Bos_taurus_newGene_4853,ENSBTAG00000003049,ENSBTAG00000003871,ENSBTAG00000003891,ENSBTAG00000005257,ENSBT…
Biological Process	GO:0007186	G-protein coupled receptor signaling pathway	1440	14	21.25	5e-13	Bos_taurus_newGene_35139,Bos_taurus_newGene_44924,Bos_taurus_newGene_9792,ENSBTAG00000002606,ENSBTAG00000005310,ENSBTAG00000007644,ENSBTAG00000011534,ENSBTAG00000014992,ENSBTAG00000016260,ENSBTAG00000016615,ENSBTAG00000039050,ENSBTAG00000039289,ENSBTAG00000039509,ENSBTAG00000047904
Biological Process	GO:0006013	mannose metabolic process	42	3	0.62	6.9e-12	Bos_taurus_newGene_17008,Bos_taurus_newGene_4261,Bos_taurus_newGene_4853
Biological Process	GO:0055085	transmembrane transport	1092	15	16.11	1e-10	Bos_taurus_newGene_19692,Bos_taurus_newGene_3887,Bos_taurus_newGene_4735,Bos_taurus_newGene_4853,ENSBTAG00000005257,ENSBTAG00000008540,ENSBTAG00000008788,ENSBTAG00000009239,ENSBTAG00000010328,ENSBTAG00000011912,ENSBTAG00000018287,ENSBTAG00000020605,ENSBTAG00000020700,ENSBTAG00000020725,ENSBTAG00000031134
Biological Process	GO:0016192	vesicle-mediated transport	1197	12	17.66	2.2e-10	Bos_taurus_newGene_4853,ENSBTAG00000000379,ENSBTAG00000000421,ENSBTAG00000003049,ENSBTAG00000003891,ENSBTAG00000004131,ENSBTAG00000007169,ENSBTAG00000014113,ENSBTAG00000016961,ENSBTAG00000018322,ENSBTAG00000030671,ENSBTAG00000044158
Biological Process	GO:0034765	regulation of ion transmembrane transport	376	4	5.55	5.3e-10	Bos_taurus_newGene_19692,Bos_taurus_newGene_4735,ENSBTAG00000020605,ENSBTAG00000031134
Biological Process	GO:0006814	sodium ion transport	293	4	4.32	9.4e-10	Bos_taurus_newGene_3887,Bos_taurus_newGene_4853,ENSBTAG00000008788,ENSBTAG00000031134
Biological Process	GO:0045088	regulation of innate immune response	228	12	3.36	1.1e-09	Bos_taurus_newGene_27761,Bos_taurus_newGene_38425,Bos_taurus_newGene_3887,Bos_taurus_newGene_4735,Bos_taurus_newGene_4853,ENSBTAG00000002606,ENSBTAG00000002929,ENSBTAG00000014492,ENSBTAG00000016683,ENSBTAG00000017401,ENSBTAG00000017542,ENSBTAG00000033299
Biological Process	GO:0018193	peptidyl-amino acid modification	975	28	14.39	1.8e-09	Bos_taurus_newGene_24784,ENSBTAG00000000163,ENSBTAG00000002929,ENSBTAG00000003075,ENSBTAG00000004131,ENSBTAG00000004386,ENSBTAG00000004709,ENSBTAG00000006197,ENSBTAG00000006844,ENSBTAG00000007476,ENSBTAG00000009736,ENSBTAG00000010457,ENSBTAG00000010682,ENSBTAG00000011437,ENSBTAG00000014090,ENSBTAG00000014302,ENSBTAG00000014541,ENSBTAG00000016260,ENSBTAG00000016442,ENSBTAG00000016961,ENSBTAG000000…
Biological Process	GO:0001959	regulation of cytokine-mediated signaling pathway	129	6	1.9	2.9e-09	Bos_taurus_newGene_27761,Bos_taurus_newGene_38425,Bos_taurus_newGene_3887,Bos_taurus_newGene_4735,Bos_taurus_newGene_4853,ENSBTAG00000017542
Biological Process	GO:0048646	anatomical structure formation involved in morphogenesis	1611	35	23.77	5e-09	Bos_taurus_newGene_44924,Bos_taurus_newGene_9792,ENSBTAG00000000421,ENSBTAG00000001086,ENSBTAG00000001987,ENSBTAG00000003075,ENSBTAG00000003512,ENSBTAG00000004709,ENSBTAG00000005524,ENSBTAG00000006844,ENSBTAG00000007181,ENSBTAG00000009736,ENSBTAG00000011197,ENSBTAG00000011534,ENSBTAG00000012555,ENSBTAG00000013881,ENSBTAG00000014113,ENSBTAG00000014137,ENSBTAG00000014541,ENSBTAG00000015717,ENSBTAG0…
Biological Process	GO:1901409	positive regulation of phosphorylation of RNA polymerase II C-terminal domain	12	0	0.18	5.4e-09	5.4e-09
Biological Process	GO:0060339	negative regulation of type I interferon-mediated signaling pathway	11	0	0.16	2.8e-08	2.8e-08
Biological Process	GO:0006468	protein phosphorylation	1443	32	21.29	3.7e-08	Bos_taurus_newGene_2837,ENSBTAG00000000163,ENSBTAG00000003075,ENSBTAG00000003166,ENSBTAG00000004131,ENSBTAG00000004386,ENSBTAG00000004709,ENSBTAG00000005474,ENSBTAG00000006125,ENSBTAG00000008703,ENSBTAG00000009736,ENSBTAG00000010245,ENSBTAG00000010457,ENSBTAG00000010682,ENSBTAG00000011437,ENSBTAG00000013294,ENSBTAG00000013860,ENSBTAG00000014069,ENSBTAG00000014541,ENSBTAG00000016260,ENSBTAG0000001…
Biological Process	GO:0007399	nervous system development	2773	56	40.91	8.1e-08	ENSBTAG00000000163,ENSBTAG00000000421,ENSBTAG00000003075,ENSBTAG00000003512,ENSBTAG00000004131,ENSBTAG00000004322,ENSBTAG00000004709,ENSBTAG00000004832,ENSBTAG00000005257,ENSBTAG00000005474,ENSBTAG00000005524,ENSBTAG00000006561,ENSBTAG00000006835,ENSBTAG00000006844,ENSBTAG00000007319,ENSBTAG00000007476,ENSBTAG00000008280,ENSBTAG00000009451,ENSBTAG00000009863,ENSBTAG00000010457,ENSBTAG00000010682,…
Biological Process	GO:0045089	positive regulation of innate immune response	160	10	2.36	1.3e-07	Bos_taurus_newGene_27761,Bos_taurus_newGene_38425,Bos_taurus_newGene_4735,Bos_taurus_newGene_4853,ENSBTAG00000002606,ENSBTAG00000002929,ENSBTAG00000014492,ENSBTAG00000016683,ENSBTAG00000017401,ENSBTAG00000033299
Biological Process	GO:0045345	positive regulation of MHC class I biosynthetic process	12	0	0.18	1.7e-07	1.7e-07
Biological Process	GO:0051179	localization	7620	124	112.43	6.8e-07	Bos_taurus_newGene_19692,Bos_taurus_newGene_20226,Bos_taurus_newGene_23069,Bos_taurus_newGene_26148,Bos_taurus_newGene_2837,Bos_taurus_newGene_35139,Bos_taurus_newGene_37146,Bos_taurus_newGene_38425,Bos_taurus_newGene_3887,Bos_taurus_newGene_44924,Bos_taurus_newGene_4735,Bos_taurus_newGene_4853,Bos_taurus_newGene_50775,Bos_taurus_newGene_51247,Bos_taurus_newGene_9792,ENSBTAG00000000163,ENSBTAG000…
Biological Process	GO:0006289	nucleotide-excision repair	156	8	2.3	1.3e-06	Bos_taurus_newGene_27761,Bos_taurus_newGene_28280,Bos_taurus_newGene_3887,Bos_taurus_newGene_4261,Bos_taurus_newGene_44924,Bos_taurus_newGene_4735,Bos_taurus_newGene_4853,ENSBTAG00000027983
Biological Process	GO:0044710	single-organism metabolic process	5462	104	80.59	2.1e-06	Bos_taurus_newGene_17008,Bos_taurus_newGene_1839,Bos_taurus_newGene_1856,Bos_taurus_newGene_19252,Bos_taurus_newGene_19692,Bos_taurus_newGene_23069,Bos_taurus_newGene_27761,Bos_taurus_newGene_28280,Bos_taurus_newGene_2837,Bos_taurus_newGene_32956,Bos_taurus_newGene_3584,Bos_taurus_newGene_3887,Bos_taurus_newGene_4261,Bos_taurus_newGene_44924,Bos_taurus_newGene_4735,Bos_taurus_newGene_4853,ENSBTAG…
Biological Process	GO:1902476	chloride transmembrane transport	8	0	0.12	2.2e-06	2.2e-06
Biological Process	GO:0060335	positive regulation of interferon-gamma-mediated signaling pathway	14	0	0.21	2.9e-06	2.9e-06
Biological Process	GO:0051171	regulation of nitrogen compound metabolic process	4672	105	68.93	3.9e-06	Bos_taurus_newGene_13049,Bos_taurus_newGene_13107,Bos_taurus_newGene_1360,Bos_taurus_newGene_16361,Bos_taurus_newGene_17008,Bos_taurus_newGene_1839,Bos_taurus_newGene_1856,Bos_taurus_newGene_19692,Bos_taurus_newGene_20226,Bos_taurus_newGene_26148,Bos_taurus_newGene_27761,Bos_taurus_newGene_28280,Bos_taurus_newGene_2837,Bos_taurus_newGene_3584,Bos_taurus_newGene_37146,Bos_taurus_newGene_38425,Bos_…
Biological Process	GO:0007169	transmembrane receptor protein tyrosine kinase signaling pathway	581	17	8.57	5.4e-06	Bos_taurus_newGene_44924,Bos_taurus_newGene_4853,Bos_taurus_newGene_9792,ENSBTAG00000000163,ENSBTAG00000003166,ENSBTAG00000004386,ENSBTAG00000004709,ENSBTAG00000009417,ENSBTAG00000010457,ENSBTAG00000010682,ENSBTAG00000011437,ENSBTAG00000012007,ENSBTAG00000014069,ENSBTAG00000014541,ENSBTAG00000020244,ENSBTAG00000021900,ENSBTAG00000044105
Biological Process	GO:0061337	cardiac conduction	309	6	4.56	8.4e-06	Bos_taurus_newGene_20226,Bos_taurus_newGene_26148,Bos_taurus_newGene_2837,Bos_taurus_newGene_37146,Bos_taurus_newGene_50775,ENSBTAG00000013881
Biological Process	GO:0007067	mitotic cell cycle	288	6	4.25	9.6e-06	ENSBTAG00000002756,ENSBTAG00000006125,ENSBTAG00000008703,ENSBTAG00000020175,ENSBTAG00000039731,ENSBTAG00000046594
Biological Process	GO:0016337	single organismal cell-cell adhesion	579	8	8.54	1.1e-05	Bos_taurus_newGene_20226,Bos_taurus_newGene_26148,Bos_taurus_newGene_2837,Bos_taurus_newGene_37146,Bos_taurus_newGene_50775,ENSBTAG00000006844,ENSBTAG00000021900,ENSBTAG00000025964
Biological Process	GO:0072358	cardiovascular system development	1760	39	25.97	1.6e-05	Bos_taurus_newGene_44924,Bos_taurus_newGene_9792,ENSBTAG00000000421,ENSBTAG00000001086,ENSBTAG00000003075,ENSBTAG00000003512,ENSBTAG00000004131,ENSBTAG00000004709,ENSBTAG00000005524,ENSBTAG00000006844,ENSBTAG00000006990,ENSBTAG00000008280,ENSBTAG00000009417,ENSBTAG00000009863,ENSBTAG00000011437,ENSBTAG00000011534,ENSBTAG00000012116,ENSBTAG00000012555,ENSBTAG00000013881,ENSBTAG00000013888,ENSBTAG0…
Biological Process	GO:0065008	regulation of biological quality	4076	60	60.14	1.6e-05	Bos_taurus_newGene_20226,Bos_taurus_newGene_23069,Bos_taurus_newGene_26148,Bos_taurus_newGene_2837,Bos_taurus_newGene_37146,Bos_taurus_newGene_44514,Bos_taurus_newGene_4853,Bos_taurus_newGene_50775,ENSBTAG00000002606,ENSBTAG00000003045,ENSBTAG00000003049,ENSBTAG00000003512,ENSBTAG00000003891,ENSBTAG00000004118,ENSBTAG00000004709,ENSBTAG00000005474,ENSBTAG00000005524,ENSBTAG00000006125,ENSBTAG0000…
Biological Process	GO:0015031	protein transport	1278	22	18.86	1.8e-05	Bos_taurus_newGene_4853,ENSBTAG00000000379,ENSBTAG00000002606,ENSBTAG00000003045,ENSBTAG00000003891,ENSBTAG00000004131,ENSBTAG00000004709,ENSBTAG00000005257,ENSBTAG00000009417,ENSBTAG00000011534,ENSBTAG00000014302,ENSBTAG00000016683,ENSBTAG00000016961,ENSBTAG00000017243,ENSBTAG00000017542,ENSBTAG00000018322,ENSBTAG00000021577,ENSBTAG00000021900,ENSBTAG00000031134,ENSBTAG00000039050,ENSBTAG0000003…
Biological Process	GO:0033554	cellular response to stress	1631	46	24.06	1.9e-05	Bos_taurus_newGene_17008,Bos_taurus_newGene_27761,Bos_taurus_newGene_28280,Bos_taurus_newGene_3887,Bos_taurus_newGene_4261,Bos_taurus_newGene_44924,Bos_taurus_newGene_4735,Bos_taurus_newGene_4853,ENSBTAG00000000163,ENSBTAG00000003075,ENSBTAG00000003891,ENSBTAG00000004131,ENSBTAG00000004322,ENSBTAG00000004709,ENSBTAG00000006125,ENSBTAG00000008173,ENSBTAG00000008703,ENSBTAG00000009451,ENSBTAG000000…
Biological Process	GO:0006974	cellular response to DNA damage stimulus	874	27	12.9	2e-05	Bos_taurus_newGene_17008,Bos_taurus_newGene_27761,Bos_taurus_newGene_28280,Bos_taurus_newGene_3887,Bos_taurus_newGene_4261,Bos_taurus_newGene_44924,Bos_taurus_newGene_4735,Bos_taurus_newGene_4853,ENSBTAG00000000163,ENSBTAG00000004322,ENSBTAG00000004709,ENSBTAG00000006125,ENSBTAG00000010077,ENSBTAG00000011083,ENSBTAG00000013294,ENSBTAG00000013860,ENSBTAG00000015655,ENSBTAG00000016442,ENSBTAG000000…
Biological Process	GO:0055078	sodium ion homeostasis	20	0	0.3	2.1e-05	2.1e-05
Biological Process	GO:0060340	positive regulation of type I interferon-mediated signaling pathway	19	0	0.28	2.5e-05	2.5e-05
Biological Process	GO:0010638	positive regulation of organelle organization	348	8	5.13	2.8e-05	ENSBTAG00000009451,ENSBTAG00000009736,ENSBTAG00000012180,ENSBTAG00000014090,ENSBTAG00000017024,ENSBTAG00000018819,ENSBTAG00000022520,ENSBTAG00000039731
Biological Process	GO:0044281	small molecule metabolic process	2489	43	36.72	3.2e-05	Bos_taurus_newGene_17008,Bos_taurus_newGene_4261,Bos_taurus_newGene_4853,ENSBTAG00000000163,ENSBTAG00000001945,ENSBTAG00000003049,ENSBTAG00000003512,ENSBTAG00000003871,ENSBTAG00000003891,ENSBTAG00000004131,ENSBTAG00000004709,ENSBTAG00000005257,ENSBTAG00000005344,ENSBTAG00000006125,ENSBTAG00000007644,ENSBTAG00000010151,ENSBTAG00000010457,ENSBTAG00000010709,ENSBTAG00000011197,ENSBTAG00000011437,ENS…
Biological Process	GO:0045944	positive regulation of transcription from RNA polymerase II promoter	742	24	10.95	4e-05	ENSBTAG00000002929,ENSBTAG00000004322,ENSBTAG00000004709,ENSBTAG00000005474,ENSBTAG00000005524,ENSBTAG00000006844,ENSBTAG00000011721,ENSBTAG00000012060,ENSBTAG00000012116,ENSBTAG00000012555,ENSBTAG00000013888,ENSBTAG00000014016,ENSBTAG00000014090,ENSBTAG00000015655,ENSBTAG00000015766,ENSBTAG00000016683,ENSBTAG00000017024,ENSBTAG00000017243,ENSBTAG00000017401,ENSBTAG00000017542,ENSBTAG00000019313,…
Biological Process	GO:0048468	cell development	2526	45	37.27	4.3e-05	Bos_taurus_newGene_38425,ENSBTAG00000000421,ENSBTAG00000001086,ENSBTAG00000001987,ENSBTAG00000003045,ENSBTAG00000003075,ENSBTAG00000003512,ENSBTAG00000003891,ENSBTAG00000004131,ENSBTAG00000004709,ENSBTAG00000004832,ENSBTAG00000005474,ENSBTAG00000005524,ENSBTAG00000006561,ENSBTAG00000006844,ENSBTAG00000009863,ENSBTAG00000010457,ENSBTAG00000010682,ENSBTAG00000011994,ENSBTAG00000013881,ENSBTAG000000…
Biological Process	GO:0006928	movement of cell or subcellular component	2476	53	36.53	4.6e-05	Bos_taurus_newGene_20226,Bos_taurus_newGene_26148,Bos_taurus_newGene_2837,Bos_taurus_newGene_37146,Bos_taurus_newGene_44924,Bos_taurus_newGene_4853,Bos_taurus_newGene_50775,Bos_taurus_newGene_51247,Bos_taurus_newGene_9792,ENSBTAG00000000163,ENSBTAG00000000421,ENSBTAG00000001987,ENSBTAG00000003045,ENSBTAG00000003049,ENSBTAG00000003075,ENSBTAG00000003512,ENSBTAG00000004131,ENSBTAG00000004709,ENSBTA…
Biological Process	GO:0001525	angiogenesis	547	12	8.07	5.7e-05	Bos_taurus_newGene_44924,Bos_taurus_newGene_9792,ENSBTAG00000004709,ENSBTAG00000006844,ENSBTAG00000011534,ENSBTAG00000012555,ENSBTAG00000014113,ENSBTAG00000014541,ENSBTAG00000015717,ENSBTAG00000016260,ENSBTAG00000020244,ENSBTAG00000021900
Biological Process	GO:0007166	cell surface receptor signaling pathway	3534	67	52.14	5.9e-05	Bos_taurus_newGene_27761,Bos_taurus_newGene_35139,Bos_taurus_newGene_38425,Bos_taurus_newGene_3887,Bos_taurus_newGene_44924,Bos_taurus_newGene_4735,Bos_taurus_newGene_4853,Bos_taurus_newGene_9792,ENSBTAG00000000163,ENSBTAG00000001086,ENSBTAG00000002606,ENSBTAG00000002929,ENSBTAG00000003045,ENSBTAG00000003075,ENSBTAG00000003166,ENSBTAG00000003512,ENSBTAG00000004014,ENSBTAG00000004131,ENSBTAG000000…
Biological Process	GO:0071702	organic substance transport	2083	35	30.73	7.3e-05	Bos_taurus_newGene_23069,Bos_taurus_newGene_4853,ENSBTAG00000000379,ENSBTAG00000002606,ENSBTAG00000003045,ENSBTAG00000003891,ENSBTAG00000004131,ENSBTAG00000004709,ENSBTAG00000005257,ENSBTAG00000007169,ENSBTAG00000008540,ENSBTAG00000009417,ENSBTAG00000009736,ENSBTAG00000010151,ENSBTAG00000011534,ENSBTAG00000012007,ENSBTAG00000012116,ENSBTAG00000012628,ENSBTAG00000013881,ENSBTAG00000014302,ENSBTAG0…
Biological Process	GO:0045737	positive regulation of cyclin-dependent protein serine/threonine kinase activity	32	0	0.47	9.2e-05	9.2e-05
Biological Process	GO:0007507	heart development	891	18	13.15	9.6e-05	ENSBTAG00000000421,ENSBTAG00000001086,ENSBTAG00000003075,ENSBTAG00000003512,ENSBTAG00000005524,ENSBTAG00000009863,ENSBTAG00000011437,ENSBTAG00000012555,ENSBTAG00000013881,ENSBTAG00000013888,ENSBTAG00000014137,ENSBTAG00000015717,ENSBTAG00000015766,ENSBTAG00000017243,ENSBTAG00000018114,ENSBTAG00000019313,ENSBTAG00000020244,ENSBTAG00000031476
Biological Process	GO:0032940	secretion by cell	744	14	10.98	0.0001	ENSBTAG00000002606,ENSBTAG00000003049,ENSBTAG00000003891,ENSBTAG00000004131,ENSBTAG00000005474,ENSBTAG00000007169,ENSBTAG00000012116,ENSBTAG00000014113,ENSBTAG00000016961,ENSBTAG00000017243,ENSBTAG00000018114,ENSBTAG00000021900,ENSBTAG00000039050,ENSBTAG00000047904
Biological Process	GO:0009411	response to UV	224	8	3.3	0.0001	Bos_taurus_newGene_27761,Bos_taurus_newGene_28280,Bos_taurus_newGene_3887,Bos_taurus_newGene_4261,Bos_taurus_newGene_44924,Bos_taurus_newGene_4735,Bos_taurus_newGene_4853,ENSBTAG00000004709
Biological Process	GO:0031441	negative regulation of mRNA 3'-end processing	6	0	0.09	0.00012	0.00012
Biological Process	GO:0045165	cell fate commitment	350	6	5.16	0.00013	ENSBTAG00000002929,ENSBTAG00000005524,ENSBTAG00000007319,ENSBTAG00000013888,ENSBTAG00000017243,ENSBTAG00000017542
Biological Process	GO:0002009	morphogenesis of an epithelium	725	19	10.7	0.00013	ENSBTAG00000002606,ENSBTAG00000003075,ENSBTAG00000005524,ENSBTAG00000006844,ENSBTAG00000007319,ENSBTAG00000007476,ENSBTAG00000010682,ENSBTAG00000011197,ENSBTAG00000012555,ENSBTAG00000013598,ENSBTAG00000013888,ENSBTAG00000014113,ENSBTAG00000014541,ENSBTAG00000016442,ENSBTAG00000017243,ENSBTAG00000018114,ENSBTAG00000021661,ENSBTAG00000023806,ENSBTAG00000031476
Biological Process	GO:0006464	cellular protein modification process	3207	65	47.32	0.00015	Bos_taurus_newGene_24784,Bos_taurus_newGene_2837,ENSBTAG00000000163,ENSBTAG00000001987,ENSBTAG00000002315,ENSBTAG00000002914,ENSBTAG00000002929,ENSBTAG00000003075,ENSBTAG00000003166,ENSBTAG00000004131,ENSBTAG00000004386,ENSBTAG00000004709,ENSBTAG00000004745,ENSBTAG00000004832,ENSBTAG00000005376,ENSBTAG00000005474,ENSBTAG00000006125,ENSBTAG00000006197,ENSBTAG00000006844,ENSBTAG00000007476,ENSBTAG0…
Biological Process	GO:0016477	cell migration	1435	32	21.17	0.00016	Bos_taurus_newGene_44924,Bos_taurus_newGene_9792,ENSBTAG00000000163,ENSBTAG00000003045,ENSBTAG00000004131,ENSBTAG00000004709,ENSBTAG00000005257,ENSBTAG00000006844,ENSBTAG00000008280,ENSBTAG00000009417,ENSBTAG00000009736,ENSBTAG00000010682,ENSBTAG00000011994,ENSBTAG00000014090,ENSBTAG00000014113,ENSBTAG00000014137,ENSBTAG00000014541,ENSBTAG00000015655,ENSBTAG00000016260,ENSBTAG00000016615,ENSBTAG0…
Biological Process	GO:0000122	negative regulation of transcription from RNA polymerase II promoter	501	14	7.39	0.00017	ENSBTAG00000001086,ENSBTAG00000003889,ENSBTAG00000006125,ENSBTAG00000006844,ENSBTAG00000009451,ENSBTAG00000009863,ENSBTAG00000012555,ENSBTAG00000014016,ENSBTAG00000015717,ENSBTAG00000017243,ENSBTAG00000017542,ENSBTAG00000020244,ENSBTAG00000021752,ENSBTAG00000045877
Biological Process	GO:0048839	inner ear development	217	6	3.2	0.00018	ENSBTAG00000003075,ENSBTAG00000005524,ENSBTAG00000006694,ENSBTAG00000007319,ENSBTAG00000017243,ENSBTAG00000031476
Biological Process	GO:0031589	cell-substrate adhesion	380	10	5.61	0.0002	Bos_taurus_newGene_44924,Bos_taurus_newGene_9792,ENSBTAG00000003049,ENSBTAG00000003891,ENSBTAG00000004014,ENSBTAG00000010682,ENSBTAG00000017542,ENSBTAG00000018773,ENSBTAG00000020244,ENSBTAG00000039731
Biological Process	GO:0009987	cellular process	17067	266	251.81	0.0002	Bos_taurus_newGene_13049,Bos_taurus_newGene_13107,Bos_taurus_newGene_1360,Bos_taurus_newGene_16361,Bos_taurus_newGene_17008,Bos_taurus_newGene_1839,Bos_taurus_newGene_1856,Bos_taurus_newGene_19252,Bos_taurus_newGene_19692,Bos_taurus_newGene_20226,Bos_taurus_newGene_23069,Bos_taurus_newGene_24784,Bos_taurus_newGene_26148,Bos_taurus_newGene_27761,Bos_taurus_newGene_28280,Bos_taurus_newGene_2837,Bos…
Biological Process	GO:0000904	cell morphogenesis involved in differentiation	830	23	12.25	0.00021	ENSBTAG00000003045,ENSBTAG00000003075,ENSBTAG00000003891,ENSBTAG00000004131,ENSBTAG00000004709,ENSBTAG00000005474,ENSBTAG00000006844,ENSBTAG00000010682,ENSBTAG00000011994,ENSBTAG00000013888,ENSBTAG00000014270,ENSBTAG00000015655,ENSBTAG00000015717,ENSBTAG00000015766,ENSBTAG00000016260,ENSBTAG00000016442,ENSBTAG00000016961,ENSBTAG00000017243,ENSBTAG00000018773,ENSBTAG00000020244,ENSBTAG00000023806,…
Biological Process	GO:1901564	organonitrogen compound metabolic process	2164	38	31.93	0.00022	Bos_taurus_newGene_17008,Bos_taurus_newGene_1839,Bos_taurus_newGene_1856,Bos_taurus_newGene_19692,Bos_taurus_newGene_27761,Bos_taurus_newGene_28280,Bos_taurus_newGene_3584,Bos_taurus_newGene_38425,Bos_taurus_newGene_3887,Bos_taurus_newGene_4261,Bos_taurus_newGene_44924,Bos_taurus_newGene_4853,ENSBTAG00000001945,ENSBTAG00000003049,ENSBTAG00000003512,ENSBTAG00000004118,ENSBTAG00000004131,ENSBTAG000…
Biological Process	GO:0009719	response to endogenous stimulus	1112	29	16.41	0.00022	Bos_taurus_newGene_4853,ENSBTAG00000001086,ENSBTAG00000003891,ENSBTAG00000004131,ENSBTAG00000004322,ENSBTAG00000004386,ENSBTAG00000004709,ENSBTAG00000005524,ENSBTAG00000006561,ENSBTAG00000007169,ENSBTAG00000007644,ENSBTAG00000008280,ENSBTAG00000010457,ENSBTAG00000011437,ENSBTAG00000012007,ENSBTAG00000012116,ENSBTAG00000012628,ENSBTAG00000013888,ENSBTAG00000014069,ENSBTAG00000014113,ENSBTAG0000001…
Biological Process	GO:0001932	regulation of protein phosphorylation	936	20	13.81	0.00023	ENSBTAG00000000163,ENSBTAG00000003075,ENSBTAG00000004131,ENSBTAG00000004386,ENSBTAG00000008703,ENSBTAG00000009736,ENSBTAG00000010245,ENSBTAG00000010682,ENSBTAG00000013860,ENSBTAG00000014541,ENSBTAG00000016260,ENSBTAG00000016442,ENSBTAG00000016961,ENSBTAG00000018059,ENSBTAG00000018114,ENSBTAG00000018819,ENSBTAG00000020244,ENSBTAG00000021900,ENSBTAG00000025462,ENSBTAG00000031134
Biological Process	GO:0007005	mitochondrion organization	300	5	4.43	0.00026	ENSBTAG00000003546,ENSBTAG00000012180,ENSBTAG00000016260,ENSBTAG00000017024,ENSBTAG00000031134
Biological Process	GO:0009628	response to abiotic stimulus	899	23	13.26	0.00026	Bos_taurus_newGene_27761,Bos_taurus_newGene_28280,Bos_taurus_newGene_3887,Bos_taurus_newGene_4261,Bos_taurus_newGene_44924,Bos_taurus_newGene_4735,Bos_taurus_newGene_4853,ENSBTAG00000000163,ENSBTAG00000003889,ENSBTAG00000004118,ENSBTAG00000004709,ENSBTAG00000006125,ENSBTAG00000008173,ENSBTAG00000009863,ENSBTAG00000010077,ENSBTAG00000012628,ENSBTAG00000013860,ENSBTAG00000015655,ENSBTAG00000018773,…
Biological Process	GO:0048589	developmental growth	302	6	4.46	0.00028	ENSBTAG00000003075,ENSBTAG00000003512,ENSBTAG00000011994,ENSBTAG00000017243,ENSBTAG00000019313,ENSBTAG00000023806
Biological Process	GO:0051497	negative regulation of stress fiber assembly	14	0	0.21	0.00028	0.00028
Biological Process	GO:0030277	maintenance of gastrointestinal epithelium	12	0	0.18	0.00029	0.00029
Biological Process	GO:0048808	male genitalia morphogenesis	9	0	0.13	0.00032	0.00032
Biological Process	GO:0090305	nucleic acid phosphodiester bond hydrolysis	144	2	2.12	0.00036	ENSBTAG00000008792,ENSBTAG00000021661
Biological Process	GO:0030163	protein catabolic process	588	7	8.68	0.00038	ENSBTAG00000006125,ENSBTAG00000007476,ENSBTAG00000008173,ENSBTAG00000016260,ENSBTAG00000020119,ENSBTAG00000020175,ENSBTAG00000021087
Biological Process	GO:0065009	regulation of molecular function	2527	56	37.28	0.00038	Bos_taurus_newGene_1360,Bos_taurus_newGene_27761,Bos_taurus_newGene_3887,Bos_taurus_newGene_4735,Bos_taurus_newGene_4853,ENSBTAG00000002929,ENSBTAG00000003045,ENSBTAG00000003049,ENSBTAG00000003075,ENSBTAG00000003512,ENSBTAG00000004131,ENSBTAG00000004709,ENSBTAG00000006125,ENSBTAG00000006561,ENSBTAG00000006844,ENSBTAG00000007169,ENSBTAG00000007644,ENSBTAG00000008280,ENSBTAG00000008703,ENSBTAG00000…
Biological Process	GO:0045860	positive regulation of protein kinase activity	388	11	5.72	0.0004	ENSBTAG00000003075,ENSBTAG00000004131,ENSBTAG00000008703,ENSBTAG00000014541,ENSBTAG00000016260,ENSBTAG00000016442,ENSBTAG00000016961,ENSBTAG00000018114,ENSBTAG00000018819,ENSBTAG00000020244,ENSBTAG00000025462
Biological Process	GO:0016568	chromatin organization	799	21	11.79	0.00041	ENSBTAG00000002929,ENSBTAG00000004832,ENSBTAG00000006844,ENSBTAG00000007476,ENSBTAG00000008112,ENSBTAG00000009451,ENSBTAG00000009736,ENSBTAG00000010457,ENSBTAG00000011101,ENSBTAG00000011437,ENSBTAG00000013888,ENSBTAG00000014090,ENSBTAG00000014302,ENSBTAG00000016230,ENSBTAG00000017243,ENSBTAG00000020175,ENSBTAG00000021661,ENSBTAG00000021900,ENSBTAG00000022520,ENSBTAG00000034529,ENSBTAG00000040477
Biological Process	GO:0044262	cellular carbohydrate metabolic process	218	8	3.22	0.00041	ENSBTAG00000000163,ENSBTAG00000010457,ENSBTAG00000011437,ENSBTAG00000011534,ENSBTAG00000014069,ENSBTAG00000014831,ENSBTAG00000017542,ENSBTAG00000044105
Biological Process	GO:0007369	gastrulation	168	3	2.48	0.00043	ENSBTAG00000006844,ENSBTAG00000012116,ENSBTAG00000018114
Biological Process	GO:0071363	cellular response to growth factor stimulus	426	12	6.29	0.00044	Bos_taurus_newGene_4853,ENSBTAG00000000163,ENSBTAG00000004131,ENSBTAG00000004322,ENSBTAG00000004709,ENSBTAG00000005474,ENSBTAG00000014113,ENSBTAG00000014541,ENSBTAG00000016961,ENSBTAG00000017243,ENSBTAG00000018114,ENSBTAG00000021900
Biological Process	GO:0030155	regulation of cell adhesion	508	11	7.5	0.00047	Bos_taurus_newGene_44924,Bos_taurus_newGene_9792,ENSBTAG00000004014,ENSBTAG00000006844,ENSBTAG00000007319,ENSBTAG00000010457,ENSBTAG00000010682,ENSBTAG00000018773,ENSBTAG00000020244,ENSBTAG00000021900,ENSBTAG00000039731
Biological Process	GO:0006886	intracellular protein transport	736	11	10.86	0.0005	ENSBTAG00000003045,ENSBTAG00000003891,ENSBTAG00000004709,ENSBTAG00000005257,ENSBTAG00000009417,ENSBTAG00000011534,ENSBTAG00000016683,ENSBTAG00000018322,ENSBTAG00000021577,ENSBTAG00000031134,ENSBTAG00000039289
Biological Process	GO:0010468	regulation of gene expression	4482	95	66.13	0.00053	Bos_taurus_newGene_13049,Bos_taurus_newGene_13107,Bos_taurus_newGene_1360,Bos_taurus_newGene_16361,Bos_taurus_newGene_1856,Bos_taurus_newGene_20226,Bos_taurus_newGene_26148,Bos_taurus_newGene_27761,Bos_taurus_newGene_2837,Bos_taurus_newGene_3584,Bos_taurus_newGene_37146,Bos_taurus_newGene_38425,Bos_taurus_newGene_3887,Bos_taurus_newGene_43580,Bos_taurus_newGene_4735,Bos_taurus_newGene_4853,Bos_ta…
Biological Process	GO:0009887	animal organ morphogenesis	2751	52	40.59	0.00053	ENSBTAG00000001086,ENSBTAG00000002606,ENSBTAG00000003049,ENSBTAG00000003075,ENSBTAG00000003512,ENSBTAG00000004948,ENSBTAG00000005524,ENSBTAG00000006287,ENSBTAG00000006835,ENSBTAG00000006844,ENSBTAG00000006990,ENSBTAG00000007181,ENSBTAG00000007319,ENSBTAG00000008996,ENSBTAG00000009417,ENSBTAG00000009863,ENSBTAG00000010464,ENSBTAG00000011083,ENSBTAG00000012508,ENSBTAG00000012555,ENSBTAG00000013401,…
Biological Process	GO:0018108	peptidyl-tyrosine phosphorylation	258	8	3.81	0.00058	ENSBTAG00000003075,ENSBTAG00000004131,ENSBTAG00000004386,ENSBTAG00000010682,ENSBTAG00000014541,ENSBTAG00000016961,ENSBTAG00000018059,ENSBTAG00000020244
Biological Process	GO:1902589	single-organism organelle organization	2321	48	34.24	0.00058	Bos_taurus_newGene_38425,Bos_taurus_newGene_4853,ENSBTAG00000000421,ENSBTAG00000002756,ENSBTAG00000002929,ENSBTAG00000003049,ENSBTAG00000003512,ENSBTAG00000003546,ENSBTAG00000003891,ENSBTAG00000004131,ENSBTAG00000004643,ENSBTAG00000004832,ENSBTAG00000005257,ENSBTAG00000006125,ENSBTAG00000006844,ENSBTAG00000007476,ENSBTAG00000008703,ENSBTAG00000009417,ENSBTAG00000009451,ENSBTAG00000009736,ENSBTAG0…
Biological Process	GO:0009888	tissue development	3297	77	48.64	0.00061	Bos_taurus_newGene_4853,ENSBTAG00000000421,ENSBTAG00000001086,ENSBTAG00000001945,ENSBTAG00000002606,ENSBTAG00000003045,ENSBTAG00000003075,ENSBTAG00000003166,ENSBTAG00000003512,ENSBTAG00000004322,ENSBTAG00000004386,ENSBTAG00000004709,ENSBTAG00000004948,ENSBTAG00000005474,ENSBTAG00000005524,ENSBTAG00000006197,ENSBTAG00000006287,ENSBTAG00000006844,ENSBTAG00000006990,ENSBTAG00000007319,ENSBTAG0000000…
Biological Process	GO:1902582	single-organism intracellular transport	1021	14	15.06	0.00061	Bos_taurus_newGene_4853,Bos_taurus_newGene_51247,ENSBTAG00000003045,ENSBTAG00000003891,ENSBTAG00000004709,ENSBTAG00000005257,ENSBTAG00000009417,ENSBTAG00000011994,ENSBTAG00000016683,ENSBTAG00000018322,ENSBTAG00000021577,ENSBTAG00000030671,ENSBTAG00000031134,ENSBTAG00000039289
Biological Process	GO:0007018	microtubule-based movement	183	5	2.7	0.00062	Bos_taurus_newGene_4853,Bos_taurus_newGene_51247,ENSBTAG00000004832,ENSBTAG00000007181,ENSBTAG00000011994
Biological Process	GO:0031124	mRNA 3'-end processing	127	1	1.87	0.00064	Bos_taurus_newGene_23069
Biological Process	GO:1901700	response to oxygen-containing compound	1106	27	16.32	0.00065	Bos_taurus_newGene_44514,ENSBTAG00000003891,ENSBTAG00000004322,ENSBTAG00000004386,ENSBTAG00000004709,ENSBTAG00000006125,ENSBTAG00000007169,ENSBTAG00000007644,ENSBTAG00000009736,ENSBTAG00000010457,ENSBTAG00000010682,ENSBTAG00000011437,ENSBTAG00000012007,ENSBTAG00000012116,ENSBTAG00000012628,ENSBTAG00000013888,ENSBTAG00000014069,ENSBTAG00000014113,ENSBTAG00000014492,ENSBTAG00000016683,ENSBTAG000000…
Biological Process	GO:0001824	blastocyst development	74	1	1.09	0.00068	ENSBTAG00000011994
Biological Process	GO:0010557	positive regulation of macromolecule biosynthetic process	1452	41	21.42	0.00069	Bos_taurus_newGene_27761,Bos_taurus_newGene_4735,Bos_taurus_newGene_4853,ENSBTAG00000002606,ENSBTAG00000002929,ENSBTAG00000003045,ENSBTAG00000003075,ENSBTAG00000003546,ENSBTAG00000004322,ENSBTAG00000004709,ENSBTAG00000004745,ENSBTAG00000005351,ENSBTAG00000005474,ENSBTAG00000005524,ENSBTAG00000006844,ENSBTAG00000007476,ENSBTAG00000008280,ENSBTAG00000011534,ENSBTAG00000011721,ENSBTAG00000012060,ENS…
Biological Process	GO:0051049	regulation of transport	1593	25	23.5	0.00076	Bos_taurus_newGene_19692,Bos_taurus_newGene_4735,ENSBTAG00000002606,ENSBTAG00000003045,ENSBTAG00000003049,ENSBTAG00000003891,ENSBTAG00000004131,ENSBTAG00000004709,ENSBTAG00000005474,ENSBTAG00000007169,ENSBTAG00000009736,ENSBTAG00000010151,ENSBTAG00000012007,ENSBTAG00000012116,ENSBTAG00000012628,ENSBTAG00000014113,ENSBTAG00000016683,ENSBTAG00000016961,ENSBTAG00000017401,ENSBTAG00000017542,ENSBTAG0…
Biological Process	GO:0014706	striated muscle tissue development	586	12	8.65	0.00076	ENSBTAG00000000421,ENSBTAG00000001086,ENSBTAG00000003512,ENSBTAG00000004322,ENSBTAG00000006844,ENSBTAG00000009451,ENSBTAG00000011437,ENSBTAG00000013888,ENSBTAG00000015717,ENSBTAG00000015766,ENSBTAG00000017243,ENSBTAG00000045877
Biological Process	GO:0060562	epithelial tube morphogenesis	467	17	6.89	0.00083	ENSBTAG00000002606,ENSBTAG00000003075,ENSBTAG00000005524,ENSBTAG00000006844,ENSBTAG00000007476,ENSBTAG00000010682,ENSBTAG00000011197,ENSBTAG00000012555,ENSBTAG00000013598,ENSBTAG00000013888,ENSBTAG00000014113,ENSBTAG00000016442,ENSBTAG00000017243,ENSBTAG00000018114,ENSBTAG00000021661,ENSBTAG00000023806,ENSBTAG00000031476
Biological Process	GO:0000086	G2/M transition of mitotic cell cycle	59	0	0.87	0.00083	0.00083
Biological Process	GO:0043408	regulation of MAPK cascade	625	20	9.22	0.00084	Bos_taurus_newGene_4853,ENSBTAG00000003075,ENSBTAG00000003166,ENSBTAG00000004131,ENSBTAG00000008703,ENSBTAG00000010245,ENSBTAG00000010682,ENSBTAG00000013863,ENSBTAG00000014541,ENSBTAG00000016260,ENSBTAG00000016442,ENSBTAG00000016961,ENSBTAG00000018114,ENSBTAG00000018819,ENSBTAG00000020244,ENSBTAG00000021900,ENSBTAG00000025462,ENSBTAG00000030999,ENSBTAG00000039050,ENSBTAG00000044105
Biological Process	GO:0030036	actin cytoskeleton organization	771	17	11.38	0.00087	ENSBTAG00000000421,ENSBTAG00000003049,ENSBTAG00000003512,ENSBTAG00000004131,ENSBTAG00000004643,ENSBTAG00000009736,ENSBTAG00000011994,ENSBTAG00000014541,ENSBTAG00000016442,ENSBTAG00000016961,ENSBTAG00000018773,ENSBTAG00000018819,ENSBTAG00000020605,ENSBTAG00000021900,ENSBTAG00000023806,ENSBTAG00000039731,ENSBTAG00000046117
Biological Process	GO:0051301	cell division	702	14	10.36	0.00089	ENSBTAG00000002756,ENSBTAG00000004131,ENSBTAG00000006125,ENSBTAG00000006844,ENSBTAG00000008703,ENSBTAG00000010077,ENSBTAG00000010457,ENSBTAG00000014541,ENSBTAG00000016961,ENSBTAG00000018773,ENSBTAG00000020175,ENSBTAG00000021900,ENSBTAG00000039731,ENSBTAG00000046594
Biological Process	GO:0046578	regulation of Ras protein signal transduction	371	5	5.47	0.00092	ENSBTAG00000004131,ENSBTAG00000011994,ENSBTAG00000013401,ENSBTAG00000016961,ENSBTAG00000018247
Biological Process	GO:0002521	leukocyte differentiation	458	10	6.76	0.00097	ENSBTAG00000002929,ENSBTAG00000004322,ENSBTAG00000006844,ENSBTAG00000007319,ENSBTAG00000009451,ENSBTAG00000014016,ENSBTAG00000015766,ENSBTAG00000017243,ENSBTAG00000017542,ENSBTAG00000021900
Biological Process	GO:0051297	centrosome cycle	84	4	1.24	0.00099	ENSBTAG00000006125,ENSBTAG00000008703,ENSBTAG00000013860,ENSBTAG00000022520
Biological Process	GO:0071900	regulation of protein serine/threonine kinase activity	338	6	4.99	0.00101	ENSBTAG00000003075,ENSBTAG00000014541,ENSBTAG00000016442,ENSBTAG00000018819,ENSBTAG00000020244,ENSBTAG00000031134
Biological Process	GO:0031325	positive regulation of cellular metabolic process	2783	78	41.06	0.00101	Bos_taurus_newGene_17008,Bos_taurus_newGene_1839,Bos_taurus_newGene_1856,Bos_taurus_newGene_19692,Bos_taurus_newGene_27761,Bos_taurus_newGene_28280,Bos_taurus_newGene_3584,Bos_taurus_newGene_3887,Bos_taurus_newGene_4261,Bos_taurus_newGene_44924,Bos_taurus_newGene_4735,Bos_taurus_newGene_4853,ENSBTAG00000001086,ENSBTAG00000002606,ENSBTAG00000002929,ENSBTAG00000003045,ENSBTAG00000003075,ENSBTAG0000…
Biological Process	GO:0010256	endomembrane system organization	326	7	4.81	0.00106	ENSBTAG00000003512,ENSBTAG00000003891,ENSBTAG00000005474,ENSBTAG00000006125,ENSBTAG00000011534,ENSBTAG00000012007,ENSBTAG00000030671
Biological Process	GO:0006897	endocytosis	454	5	6.7	0.0011	ENSBTAG00000000421,ENSBTAG00000003049,ENSBTAG00000003891,ENSBTAG00000014113,ENSBTAG00000044158
Biological Process	GO:0035909	aorta morphogenesis	24	0	0.35	0.00114	0.00114
Biological Process	GO:0007028	cytoplasm organization	8	1	0.12	0.00117	ENSBTAG00000019313
Biological Process	GO:0001957	intramembranous ossification	10	1	0.15	0.00118	ENSBTAG00000010464
Biological Process	GO:0006796	phosphate-containing compound metabolic process	3491	61	51.51	0.00125	Bos_taurus_newGene_17008,Bos_taurus_newGene_2837,Bos_taurus_newGene_3887,Bos_taurus_newGene_4261,Bos_taurus_newGene_4735,Bos_taurus_newGene_4853,ENSBTAG00000000163,ENSBTAG00000003049,ENSBTAG00000003075,ENSBTAG00000003166,ENSBTAG00000003512,ENSBTAG00000004131,ENSBTAG00000004386,ENSBTAG00000004709,ENSBTAG00000005344,ENSBTAG00000005474,ENSBTAG00000006125,ENSBTAG00000006561,ENSBTAG00000007476,ENSBTAG…
Biological Process	GO:0044765	single-organism transport	4269	68	62.99	0.00129	Bos_taurus_newGene_19692,Bos_taurus_newGene_23069,Bos_taurus_newGene_35139,Bos_taurus_newGene_3887,Bos_taurus_newGene_4735,Bos_taurus_newGene_4853,Bos_taurus_newGene_51247,ENSBTAG00000002606,ENSBTAG00000003045,ENSBTAG00000003049,ENSBTAG00000003891,ENSBTAG00000004131,ENSBTAG00000004709,ENSBTAG00000004948,ENSBTAG00000005257,ENSBTAG00000005474,ENSBTAG00000006990,ENSBTAG00000007169,ENSBTAG00000007441…
Biological Process	GO:1901575	organic substance catabolic process	2330	41	34.38	0.00133	Bos_taurus_newGene_17008,Bos_taurus_newGene_1839,Bos_taurus_newGene_1856,Bos_taurus_newGene_19692,Bos_taurus_newGene_27761,Bos_taurus_newGene_28280,Bos_taurus_newGene_3584,Bos_taurus_newGene_38425,Bos_taurus_newGene_3887,Bos_taurus_newGene_4261,Bos_taurus_newGene_44924,Bos_taurus_newGene_4853,ENSBTAG00000000163,ENSBTAG00000003049,ENSBTAG00000003512,ENSBTAG00000004131,ENSBTAG00000005257,ENSBTAG000…
Biological Process	GO:0045773	positive regulation of axon extension	27	0	0.4	0.00135	0.00135
Biological Process	GO:0001501	skeletal system development	1926	31	28.42	0.00139	Bos_taurus_newGene_4853,ENSBTAG00000003049,ENSBTAG00000004948,ENSBTAG00000005524,ENSBTAG00000006287,ENSBTAG00000006835,ENSBTAG00000006990,ENSBTAG00000007319,ENSBTAG00000008996,ENSBTAG00000009417,ENSBTAG00000010464,ENSBTAG00000011083,ENSBTAG00000012508,ENSBTAG00000013401,ENSBTAG00000013598,ENSBTAG00000014090,ENSBTAG00000014137,ENSBTAG00000014221,ENSBTAG00000014492,ENSBTAG00000015655,ENSBTAG0000001…
Biological Process	GO:0007420	brain development	706	16	10.42	0.00141	ENSBTAG00000000163,ENSBTAG00000003512,ENSBTAG00000005257,ENSBTAG00000005474,ENSBTAG00000006844,ENSBTAG00000009863,ENSBTAG00000011994,ENSBTAG00000012628,ENSBTAG00000013888,ENSBTAG00000014016,ENSBTAG00000014863,ENSBTAG00000015717,ENSBTAG00000016260,ENSBTAG00000021661,ENSBTAG00000031134,ENSBTAG00000044105
Biological Process	GO:0072359	circulatory system development	1764	39	26.03	0.00145	Bos_taurus_newGene_44924,Bos_taurus_newGene_9792,ENSBTAG00000000421,ENSBTAG00000001086,ENSBTAG00000003075,ENSBTAG00000003512,ENSBTAG00000004131,ENSBTAG00000004709,ENSBTAG00000005524,ENSBTAG00000006844,ENSBTAG00000006990,ENSBTAG00000008280,ENSBTAG00000009417,ENSBTAG00000009863,ENSBTAG00000011437,ENSBTAG00000011534,ENSBTAG00000012116,ENSBTAG00000012555,ENSBTAG00000013881,ENSBTAG00000013888,ENSBTAG0…
Biological Process	GO:0007264	small GTPase mediated signal transduction	633	12	9.34	0.00149	ENSBTAG00000004131,ENSBTAG00000006125,ENSBTAG00000006561,ENSBTAG00000011994,ENSBTAG00000013401,ENSBTAG00000014221,ENSBTAG00000016260,ENSBTAG00000016961,ENSBTAG00000018247,ENSBTAG00000018773,ENSBTAG00000031134,ENSBTAG00000039731
Biological Process	GO:0051173	positive regulation of nitrogen compound metabolic process	1655	48	24.42	0.00152	Bos_taurus_newGene_17008,Bos_taurus_newGene_1839,Bos_taurus_newGene_1856,Bos_taurus_newGene_19692,Bos_taurus_newGene_27761,Bos_taurus_newGene_28280,Bos_taurus_newGene_3584,Bos_taurus_newGene_3887,Bos_taurus_newGene_4261,Bos_taurus_newGene_44924,Bos_taurus_newGene_4853,ENSBTAG00000002606,ENSBTAG00000002929,ENSBTAG00000003045,ENSBTAG00000003075,ENSBTAG00000003546,ENSBTAG00000004322,ENSBTAG000000047…
Biological Process	GO:0022613	ribonucleoprotein complex biogenesis	243	2	3.59	0.00152	ENSBTAG00000005998,ENSBTAG00000011155
Biological Process	GO:0007346	regulation of mitotic cell cycle	383	12	5.65	0.00153	Bos_taurus_newGene_27761,Bos_taurus_newGene_28280,Bos_taurus_newGene_3887,Bos_taurus_newGene_4261,Bos_taurus_newGene_44924,Bos_taurus_newGene_4735,Bos_taurus_newGene_4853,ENSBTAG00000006125,ENSBTAG00000008703,ENSBTAG00000011437,ENSBTAG00000013888,ENSBTAG00000021900
Biological Process	GO:0010628	positive regulation of gene expression	1256	34	18.53	0.00155	ENSBTAG00000002606,ENSBTAG00000002929,ENSBTAG00000003045,ENSBTAG00000003075,ENSBTAG00000003546,ENSBTAG00000004322,ENSBTAG00000004709,ENSBTAG00000004745,ENSBTAG00000005351,ENSBTAG00000005474,ENSBTAG00000005524,ENSBTAG00000006844,ENSBTAG00000007476,ENSBTAG00000008280,ENSBTAG00000011721,ENSBTAG00000012060,ENSBTAG00000012116,ENSBTAG00000012555,ENSBTAG00000013888,ENSBTAG00000014016,ENSBTAG00000014090,…
Biological Process	GO:0043254	regulation of protein complex assembly	330	8	4.87	0.00155	ENSBTAG00000004131,ENSBTAG00000012180,ENSBTAG00000016961,ENSBTAG00000018773,ENSBTAG00000018819,ENSBTAG00000021900,ENSBTAG00000039731,ENSBTAG00000046117
Biological Process	GO:0080135	regulation of cellular response to stress	342	10	5.05	0.00155	ENSBTAG00000003075,ENSBTAG00000004131,ENSBTAG00000008173,ENSBTAG00000010457,ENSBTAG00000015655,ENSBTAG00000016961,ENSBTAG00000019787,ENSBTAG00000022520,ENSBTAG00000034529,ENSBTAG00000044105
Biological Process	GO:0016485	protein processing	294	7	4.34	0.00156	ENSBTAG00000006125,ENSBTAG00000007169,ENSBTAG00000007476,ENSBTAG00000016260,ENSBTAG00000017542,ENSBTAG00000021661,ENSBTAG00000044158
Biological Process	GO:0060627	regulation of vesicle-mediated transport	299	4	4.41	0.00156	ENSBTAG00000003891,ENSBTAG00000004131,ENSBTAG00000014113,ENSBTAG00000016961
Biological Process	GO:0030029	actin filament-based process	1198	26	17.68	0.00159	Bos_taurus_newGene_20226,Bos_taurus_newGene_26148,Bos_taurus_newGene_2837,Bos_taurus_newGene_37146,Bos_taurus_newGene_50775,ENSBTAG00000000421,ENSBTAG00000003049,ENSBTAG00000003512,ENSBTAG00000004131,ENSBTAG00000004643,ENSBTAG00000009736,ENSBTAG00000011994,ENSBTAG00000014137,ENSBTAG00000014541,ENSBTAG00000016442,ENSBTAG00000016961,ENSBTAG00000018773,ENSBTAG00000018819,ENSBTAG00000020605,ENSBTAG00…
Biological Process	GO:0006457	protein folding	172	3	2.54	0.0016	Bos_taurus_newGene_24784,ENSBTAG00000014302,ENSBTAG00000021752
Biological Process	GO:0035556	intracellular signal transduction	2336	52	34.47	0.00162	Bos_taurus_newGene_4853,ENSBTAG00000000163,ENSBTAG00000000379,ENSBTAG00000003075,ENSBTAG00000003166,ENSBTAG00000004131,ENSBTAG00000004386,ENSBTAG00000004709,ENSBTAG00000005524,ENSBTAG00000006125,ENSBTAG00000006561,ENSBTAG00000007476,ENSBTAG00000008173,ENSBTAG00000008703,ENSBTAG00000009417,ENSBTAG00000009736,ENSBTAG00000010245,ENSBTAG00000010682,ENSBTAG00000011437,ENSBTAG00000011994,ENSBTAG0000001…
Biological Process	GO:0032268	regulation of cellular protein metabolic process	1659	37	24.48	0.00162	ENSBTAG00000000163,ENSBTAG00000003075,ENSBTAG00000004131,ENSBTAG00000004386,ENSBTAG00000004709,ENSBTAG00000006125,ENSBTAG00000007476,ENSBTAG00000008703,ENSBTAG00000009451,ENSBTAG00000009736,ENSBTAG00000010245,ENSBTAG00000010682,ENSBTAG00000011155,ENSBTAG00000011534,ENSBTAG00000013860,ENSBTAG00000014090,ENSBTAG00000014541,ENSBTAG00000015450,ENSBTAG00000016260,ENSBTAG00000016442,ENSBTAG00000016683,…
Biological Process	GO:0006936	muscle contraction	768	10	11.33	0.00162	Bos_taurus_newGene_20226,Bos_taurus_newGene_26148,Bos_taurus_newGene_2837,Bos_taurus_newGene_37146,Bos_taurus_newGene_50775,ENSBTAG00000000421,ENSBTAG00000001945,ENSBTAG00000003512,ENSBTAG00000007169,ENSBTAG00000020605
Biological Process	GO:0050859	negative regulation of B cell receptor signaling pathway	6	0	0.09	0.00172	0.00172
Biological Process	GO:0007268	chemical synaptic transmission	717	8	10.58	0.00174	ENSBTAG00000003891,ENSBTAG00000004131,ENSBTAG00000004709,ENSBTAG00000006125,ENSBTAG00000010457,ENSBTAG00000016615,ENSBTAG00000021900,ENSBTAG00000031134
Biological Process	GO:0055002	striated muscle cell development	401	7	5.92	0.00176	ENSBTAG00000000421,ENSBTAG00000001086,ENSBTAG00000003512,ENSBTAG00000011994,ENSBTAG00000014137,ENSBTAG00000021980,ENSBTAG00000030671
Biological Process	GO:0034645	cellular macromolecule biosynthetic process	5413	106	79.86	0.0018	Bos_taurus_newGene_13049,Bos_taurus_newGene_13107,Bos_taurus_newGene_1360,Bos_taurus_newGene_16361,Bos_taurus_newGene_1839,Bos_taurus_newGene_1856,Bos_taurus_newGene_19252,Bos_taurus_newGene_20226,Bos_taurus_newGene_23069,Bos_taurus_newGene_26148,Bos_taurus_newGene_27761,Bos_taurus_newGene_2837,Bos_taurus_newGene_32956,Bos_taurus_newGene_3584,Bos_taurus_newGene_37146,Bos_taurus_newGene_38425,Bos_…
Biological Process	GO:0044249	cellular biosynthetic process	6599	128	97.36	0.00187	Bos_taurus_newGene_13049,Bos_taurus_newGene_13107,Bos_taurus_newGene_1360,Bos_taurus_newGene_16361,Bos_taurus_newGene_17008,Bos_taurus_newGene_1839,Bos_taurus_newGene_1856,Bos_taurus_newGene_19252,Bos_taurus_newGene_19692,Bos_taurus_newGene_20226,Bos_taurus_newGene_23069,Bos_taurus_newGene_26148,Bos_taurus_newGene_27761,Bos_taurus_newGene_28280,Bos_taurus_newGene_2837,Bos_taurus_newGene_32956,Bos…
Biological Process	GO:0043542	endothelial cell migration	231	5	3.41	0.00189	Bos_taurus_newGene_44924,Bos_taurus_newGene_9792,ENSBTAG00000014541,ENSBTAG00000017243,ENSBTAG00000020244
Biological Process	GO:0044763	single-organism cellular process	13993	223	206.46	0.0019	Bos_taurus_newGene_17008,Bos_taurus_newGene_1856,Bos_taurus_newGene_19252,Bos_taurus_newGene_19692,Bos_taurus_newGene_20226,Bos_taurus_newGene_23069,Bos_taurus_newGene_26148,Bos_taurus_newGene_27761,Bos_taurus_newGene_28280,Bos_taurus_newGene_2837,Bos_taurus_newGene_32956,Bos_taurus_newGene_35139,Bos_taurus_newGene_3584,Bos_taurus_newGene_37146,Bos_taurus_newGene_38425,Bos_taurus_newGene_3887,Bos…
Biological Process	GO:0044093	positive regulation of molecular function	1489	27	21.97	0.00191	ENSBTAG00000002929,ENSBTAG00000003045,ENSBTAG00000003075,ENSBTAG00000004131,ENSBTAG00000004709,ENSBTAG00000006561,ENSBTAG00000007169,ENSBTAG00000008703,ENSBTAG00000010682,ENSBTAG00000011994,ENSBTAG00000013888,ENSBTAG00000014090,ENSBTAG00000014113,ENSBTAG00000014541,ENSBTAG00000016260,ENSBTAG00000016442,ENSBTAG00000016961,ENSBTAG00000017024,ENSBTAG00000017542,ENSBTAG00000018114,ENSBTAG00000018819,…
Biological Process	GO:0050891	multicellular organismal water homeostasis	30	0	0.44	0.00192	0.00192
Biological Process	GO:0006203	dGTP catabolic process	7	0	0.1	0.00197	0.00197
Biological Process	GO:1901566	organonitrogen compound biosynthetic process	838	24	12.36	0.00198	Bos_taurus_newGene_17008,Bos_taurus_newGene_1839,Bos_taurus_newGene_1856,Bos_taurus_newGene_19692,Bos_taurus_newGene_27761,Bos_taurus_newGene_28280,Bos_taurus_newGene_3584,Bos_taurus_newGene_3887,Bos_taurus_newGene_4261,Bos_taurus_newGene_44924,Bos_taurus_newGene_4853,ENSBTAG00000001945,ENSBTAG00000004118,ENSBTAG00000007169,ENSBTAG00000007644,ENSBTAG00000011534,ENSBTAG00000012628,ENSBTAG000000153…
Biological Process	GO:0031329	regulation of cellular catabolic process	658	19	9.71	0.00203	ENSBTAG00000000163,ENSBTAG00000003049,ENSBTAG00000003512,ENSBTAG00000004131,ENSBTAG00000006125,ENSBTAG00000007476,ENSBTAG00000008173,ENSBTAG00000008703,ENSBTAG00000010457,ENSBTAG00000011437,ENSBTAG00000011994,ENSBTAG00000016260,ENSBTAG00000016961,ENSBTAG00000017542,ENSBTAG00000018247,ENSBTAG00000019787,ENSBTAG00000020175,ENSBTAG00000020605,ENSBTAG00000025964
Biological Process	GO:0032879	regulation of localization	2708	48	39.95	0.00208	Bos_taurus_newGene_19692,Bos_taurus_newGene_20226,Bos_taurus_newGene_26148,Bos_taurus_newGene_2837,Bos_taurus_newGene_37146,Bos_taurus_newGene_3887,Bos_taurus_newGene_44924,Bos_taurus_newGene_4735,Bos_taurus_newGene_4853,Bos_taurus_newGene_50775,Bos_taurus_newGene_9792,ENSBTAG00000002606,ENSBTAG00000003045,ENSBTAG00000003049,ENSBTAG00000003891,ENSBTAG00000004131,ENSBTAG00000004643,ENSBTAG00000004…
Biological Process	GO:0034968	histone lysine methylation	96	2	1.42	0.00211	ENSBTAG00000017243,ENSBTAG00000022520
Biological Process	GO:0033157	regulation of intracellular protein transport	214	5	3.16	0.00212	ENSBTAG00000003045,ENSBTAG00000003891,ENSBTAG00000004709,ENSBTAG00000016683,ENSBTAG00000031134
Biological Process	GO:0045664	regulation of neuron differentiation	429	13	6.33	0.00212	ENSBTAG00000004131,ENSBTAG00000009863,ENSBTAG00000010457,ENSBTAG00000011994,ENSBTAG00000013888,ENSBTAG00000015655,ENSBTAG00000016260,ENSBTAG00000016961,ENSBTAG00000020244,ENSBTAG00000021900,ENSBTAG00000023806,ENSBTAG00000031134,ENSBTAG00000031476
Biological Process	GO:0008610	lipid biosynthetic process	550	13	8.11	0.00215	ENSBTAG00000005474,ENSBTAG00000006125,ENSBTAG00000007169,ENSBTAG00000008703,ENSBTAG00000010457,ENSBTAG00000011437,ENSBTAG00000014069,ENSBTAG00000014541,ENSBTAG00000016260,ENSBTAG00000017401,ENSBTAG00000019453,ENSBTAG00000022520,ENSBTAG00000039289
Biological Process	GO:0046718	viral entry into host cell	13	1	0.19	0.00216	Bos_taurus_newGene_38425
Biological Process	GO:0032101	regulation of response to external stimulus	609	12	8.99	0.00218	Bos_taurus_newGene_44924,Bos_taurus_newGene_9792,ENSBTAG00000008173,ENSBTAG00000014113,ENSBTAG00000014492,ENSBTAG00000014541,ENSBTAG00000017243,ENSBTAG00000017542,ENSBTAG00000019787,ENSBTAG00000021900,ENSBTAG00000039050,ENSBTAG00000047904
Biological Process	GO:0001701	in utero embryonic development	424	9	6.26	0.00228	ENSBTAG00000003512,ENSBTAG00000006844,ENSBTAG00000007319,ENSBTAG00000009417,ENSBTAG00000011994,ENSBTAG00000017243,ENSBTAG00000018247,ENSBTAG00000019313,ENSBTAG00000047000
Biological Process	GO:0051130	positive regulation of cellular component organization	797	18	11.76	0.00229	ENSBTAG00000003045,ENSBTAG00000004131,ENSBTAG00000006844,ENSBTAG00000009451,ENSBTAG00000009736,ENSBTAG00000010682,ENSBTAG00000012007,ENSBTAG00000012180,ENSBTAG00000014090,ENSBTAG00000014113,ENSBTAG00000014541,ENSBTAG00000016961,ENSBTAG00000017024,ENSBTAG00000018773,ENSBTAG00000018819,ENSBTAG00000022520,ENSBTAG00000023806,ENSBTAG00000039731
Biological Process	GO:0044092	negative regulation of molecular function	835	18	12.32	0.00243	Bos_taurus_newGene_1360,ENSBTAG00000004709,ENSBTAG00000006844,ENSBTAG00000008996,ENSBTAG00000009863,ENSBTAG00000011437,ENSBTAG00000013860,ENSBTAG00000013888,ENSBTAG00000014492,ENSBTAG00000015717,ENSBTAG00000015766,ENSBTAG00000016260,ENSBTAG00000016683,ENSBTAG00000020410,ENSBTAG00000021900,ENSBTAG00000025462,ENSBTAG00000031134,ENSBTAG00000046587
Biological Process	GO:1902533	positive regulation of intracellular signal transduction	638	17	9.41	0.00252	Bos_taurus_newGene_4853,ENSBTAG00000000379,ENSBTAG00000003075,ENSBTAG00000004131,ENSBTAG00000008173,ENSBTAG00000014541,ENSBTAG00000016260,ENSBTAG00000016442,ENSBTAG00000016961,ENSBTAG00000017243,ENSBTAG00000017401,ENSBTAG00000017542,ENSBTAG00000018819,ENSBTAG00000020244,ENSBTAG00000021900,ENSBTAG00000039289,ENSBTAG00000039731
Biological Process	GO:0006508	proteolysis	1395	20	20.58	0.00262	Bos_taurus_newGene_1856,Bos_taurus_newGene_35139,Bos_taurus_newGene_9792,ENSBTAG00000006125,ENSBTAG00000006844,ENSBTAG00000007169,ENSBTAG00000007476,ENSBTAG00000008173,ENSBTAG00000011435,ENSBTAG00000013210,ENSBTAG00000014207,ENSBTAG00000016260,ENSBTAG00000017542,ENSBTAG00000018718,ENSBTAG00000020119,ENSBTAG00000020175,ENSBTAG00000021087,ENSBTAG00000021661,ENSBTAG00000031134,ENSBTAG00000046587
Biological Process	GO:0044702	single organism reproductive process	1058	24	15.61	0.00267	Bos_taurus_newGene_38425,ENSBTAG00000002606,ENSBTAG00000005474,ENSBTAG00000005524,ENSBTAG00000006844,ENSBTAG00000007319,ENSBTAG00000008280,ENSBTAG00000010077,ENSBTAG00000010682,ENSBTAG00000011677,ENSBTAG00000012555,ENSBTAG00000013888,ENSBTAG00000014355,ENSBTAG00000015655,ENSBTAG00000017243,ENSBTAG00000017542,ENSBTAG00000018114,ENSBTAG00000019313,ENSBTAG00000019787,ENSBTAG00000030671,ENSBTAG000000…
Biological Process	GO:0008089	anterograde axonal transport	36	1	0.53	0.00268	Bos_taurus_newGene_4853
Biological Process	GO:0044711	single-organism biosynthetic process	1284	34	18.94	0.0027	Bos_taurus_newGene_17008,Bos_taurus_newGene_23069,Bos_taurus_newGene_4261,Bos_taurus_newGene_4853,ENSBTAG00000001945,ENSBTAG00000003546,ENSBTAG00000004118,ENSBTAG00000005344,ENSBTAG00000005474,ENSBTAG00000006125,ENSBTAG00000007169,ENSBTAG00000007644,ENSBTAG00000008703,ENSBTAG00000009451,ENSBTAG00000010457,ENSBTAG00000011197,ENSBTAG00000011437,ENSBTAG00000011534,ENSBTAG00000012628,ENSBTAG000000140…
Biological Process	GO:0009966	regulation of signal transduction	2631	70	38.82	0.00276	Bos_taurus_newGene_27761,Bos_taurus_newGene_38425,Bos_taurus_newGene_3887,Bos_taurus_newGene_4735,Bos_taurus_newGene_4853,ENSBTAG00000000163,ENSBTAG00000000379,ENSBTAG00000002606,ENSBTAG00000002929,ENSBTAG00000003045,ENSBTAG00000003075,ENSBTAG00000003166,ENSBTAG00000004131,ENSBTAG00000004386,ENSBTAG00000004709,ENSBTAG00000006125,ENSBTAG00000006561,ENSBTAG00000006844,ENSBTAG00000007476,ENSBTAG0000…
Biological Process	GO:0008652	cellular amino acid biosynthetic process	96	4	1.42	0.00282	ENSBTAG00000012628,ENSBTAG00000015314,ENSBTAG00000016249,ENSBTAG00000020698
Biological Process	GO:1902532	negative regulation of intracellular signal transduction	274	7	4.04	0.00291	ENSBTAG00000000163,ENSBTAG00000004386,ENSBTAG00000011437,ENSBTAG00000013863,ENSBTAG00000021087,ENSBTAG00000030999,ENSBTAG00000044105
Biological Process	GO:0016055	Wnt signaling pathway	356	9	5.25	0.00292	ENSBTAG00000002606,ENSBTAG00000003045,ENSBTAG00000003075,ENSBTAG00000003512,ENSBTAG00000005524,ENSBTAG00000006844,ENSBTAG00000013598,ENSBTAG00000017243,ENSBTAG00000020119
Biological Process	GO:0001568	blood vessel development	855	19	12.61	0.00295	Bos_taurus_newGene_44924,Bos_taurus_newGene_9792,ENSBTAG00000004131,ENSBTAG00000004709,ENSBTAG00000006844,ENSBTAG00000009863,ENSBTAG00000011534,ENSBTAG00000012555,ENSBTAG00000013881,ENSBTAG00000014113,ENSBTAG00000014541,ENSBTAG00000015717,ENSBTAG00000016260,ENSBTAG00000016961,ENSBTAG00000018114,ENSBTAG00000019313,ENSBTAG00000020244,ENSBTAG00000021900,ENSBTAG00000044105
Biological Process	GO:0002697	regulation of immune effector process	241	3	3.56	0.00297	Bos_taurus_newGene_38425,ENSBTAG00000013888,ENSBTAG00000014113
Biological Process	GO:0001822	kidney development	438	10	6.46	0.00318	ENSBTAG00000001945,ENSBTAG00000002606,ENSBTAG00000005524,ENSBTAG00000009863,ENSBTAG00000014541,ENSBTAG00000015717,ENSBTAG00000016260,ENSBTAG00000017243,ENSBTAG00000018114,ENSBTAG00000031476
Biological Process	GO:1903034	regulation of response to wounding	284	3	4.19	0.0032	ENSBTAG00000014541,ENSBTAG00000017243,ENSBTAG00000021900
Biological Process	GO:0003006	developmental process involved in reproduction	727	13	10.73	0.00325	Bos_taurus_newGene_38425,ENSBTAG00000002606,ENSBTAG00000005524,ENSBTAG00000006844,ENSBTAG00000012116,ENSBTAG00000012555,ENSBTAG00000013888,ENSBTAG00000017243,ENSBTAG00000017542,ENSBTAG00000018114,ENSBTAG00000030671,ENSBTAG00000044105,ENSBTAG00000047000
Biological Process	GO:0010921	regulation of phosphatase activity	107	2	1.58	0.00326	ENSBTAG00000008996,ENSBTAG00000010457
Biological Process	GO:0008283	cell proliferation	1838	40	27.12	0.00331	ENSBTAG00000000163,ENSBTAG00000002606,ENSBTAG00000002929,ENSBTAG00000003045,ENSBTAG00000003075,ENSBTAG00000004131,ENSBTAG00000004709,ENSBTAG00000005524,ENSBTAG00000006844,ENSBTAG00000007319,ENSBTAG00000007476,ENSBTAG00000007644,ENSBTAG00000008703,ENSBTAG00000010682,ENSBTAG00000011994,ENSBTAG00000012116,ENSBTAG00000013888,ENSBTAG00000014016,ENSBTAG00000014113,ENSBTAG00000014541,ENSBTAG00000016260,…
Biological Process	GO:0043603	cellular amide metabolic process	119	3	1.76	0.00335	ENSBTAG00000001945,ENSBTAG00000015314,ENSBTAG00000025485
Biological Process	GO:0009889	regulation of biosynthetic process	4490	100	66.25	0.00339	Bos_taurus_newGene_13049,Bos_taurus_newGene_13107,Bos_taurus_newGene_1360,Bos_taurus_newGene_16361,Bos_taurus_newGene_17008,Bos_taurus_newGene_1839,Bos_taurus_newGene_1856,Bos_taurus_newGene_19692,Bos_taurus_newGene_20226,Bos_taurus_newGene_26148,Bos_taurus_newGene_27761,Bos_taurus_newGene_28280,Bos_taurus_newGene_2837,Bos_taurus_newGene_3584,Bos_taurus_newGene_37146,Bos_taurus_newGene_38425,Bos_…
Biological Process	GO:0045893	positive regulation of transcription, DNA-templated	1132	34	16.7	0.00344	ENSBTAG00000002606,ENSBTAG00000002929,ENSBTAG00000003045,ENSBTAG00000003075,ENSBTAG00000003546,ENSBTAG00000004322,ENSBTAG00000004709,ENSBTAG00000004745,ENSBTAG00000005351,ENSBTAG00000005474,ENSBTAG00000005524,ENSBTAG00000006844,ENSBTAG00000007476,ENSBTAG00000008280,ENSBTAG00000011721,ENSBTAG00000012060,ENSBTAG00000012116,ENSBTAG00000012555,ENSBTAG00000013888,ENSBTAG00000014016,ENSBTAG00000014090,…
Biological Process	GO:0030182	neuron differentiation	1288	29	19	0.00356	ENSBTAG00000000163,ENSBTAG00000003075,ENSBTAG00000004131,ENSBTAG00000004709,ENSBTAG00000005474,ENSBTAG00000005524,ENSBTAG00000007319,ENSBTAG00000008280,ENSBTAG00000009863,ENSBTAG00000010457,ENSBTAG00000010682,ENSBTAG00000011994,ENSBTAG00000012116,ENSBTAG00000013888,ENSBTAG00000014270,ENSBTAG00000014302,ENSBTAG00000015655,ENSBTAG00000015717,ENSBTAG00000016260,ENSBTAG00000016442,ENSBTAG00000016961,…
Biological Process	GO:0006665	sphingolipid metabolic process	88	3	1.3	0.00357	ENSBTAG00000004118,ENSBTAG00000007169,ENSBTAG00000021900
Biological Process	GO:0019219	regulation of nucleobase-containing compound metabolic process	4458	97	65.77	0.00363	Bos_taurus_newGene_13049,Bos_taurus_newGene_13107,Bos_taurus_newGene_1360,Bos_taurus_newGene_16361,Bos_taurus_newGene_1856,Bos_taurus_newGene_20226,Bos_taurus_newGene_26148,Bos_taurus_newGene_27761,Bos_taurus_newGene_2837,Bos_taurus_newGene_3584,Bos_taurus_newGene_37146,Bos_taurus_newGene_38425,Bos_taurus_newGene_3887,Bos_taurus_newGene_43580,Bos_taurus_newGene_4735,Bos_taurus_newGene_4853,Bos_ta…
Biological Process	GO:0044087	regulation of cellular component biogenesis	612	10	9.03	0.00363	ENSBTAG00000004131,ENSBTAG00000012180,ENSBTAG00000016442,ENSBTAG00000016961,ENSBTAG00000018773,ENSBTAG00000018819,ENSBTAG00000021900,ENSBTAG00000025964,ENSBTAG00000039731,ENSBTAG00000046117
Biological Process	GO:0006644	phospholipid metabolic process	244	3	3.6	0.00363	ENSBTAG00000012007,ENSBTAG00000014541,ENSBTAG00000018247
Biological Process	GO:0006623	protein targeting to vacuole	12	1	0.18	0.00365	ENSBTAG00000021577
Biological Process	GO:0030879	mammary gland development	211	6	3.11	0.00365	ENSBTAG00000005474,ENSBTAG00000006844,ENSBTAG00000007476,ENSBTAG00000010682,ENSBTAG00000014113,ENSBTAG00000017243
Biological Process	GO:0022612	gland morphogenesis	205	5	3.02	0.0037	ENSBTAG00000007476,ENSBTAG00000010682,ENSBTAG00000013888,ENSBTAG00000014113,ENSBTAG00000014541
Biological Process	GO:0030031	cell projection assembly	289	6	4.26	0.00384	ENSBTAG00000014137,ENSBTAG00000014541,ENSBTAG00000018247,ENSBTAG00000018773,ENSBTAG00000018819,ENSBTAG00000039731
Biological Process	GO:0000045	autophagosome assembly	27	0	0.4	0.00402	0.00402
Biological Process	GO:0033260	nuclear DNA replication	6	1	0.09	0.00403	Bos_taurus_newGene_23069
Biological Process	GO:0006469	negative regulation of protein kinase activity	137	2	2.02	0.00414	ENSBTAG00000013860,ENSBTAG00000025462
Biological Process	GO:0051457	maintenance of protein location in nucleus	16	0	0.24	0.00417	0.00417
Biological Process	GO:0046907	intracellular transport	1410	16	20.8	0.00428	Bos_taurus_newGene_4853,Bos_taurus_newGene_51247,ENSBTAG00000003045,ENSBTAG00000003891,ENSBTAG00000004709,ENSBTAG00000005257,ENSBTAG00000007476,ENSBTAG00000009417,ENSBTAG00000011534,ENSBTAG00000011994,ENSBTAG00000016683,ENSBTAG00000018322,ENSBTAG00000021577,ENSBTAG00000030671,ENSBTAG00000031134,ENSBTAG00000039289
Biological Process	GO:0032956	regulation of actin cytoskeleton organization	246	5	3.63	0.00428	ENSBTAG00000016442,ENSBTAG00000018819,ENSBTAG00000021900,ENSBTAG00000039731,ENSBTAG00000046117
Biological Process	GO:0042475	odontogenesis of dentin-containing tooth	69	4	1.02	0.00436	ENSBTAG00000006844,ENSBTAG00000007319,ENSBTAG00000017542,ENSBTAG00000018114
Biological Process	GO:0097435	supramolecular fiber organization	8	0	0.12	0.00445	0.00445
Biological Process	GO:0044265	cellular macromolecule catabolic process	640	9	9.44	0.00458	ENSBTAG00000005998,ENSBTAG00000006125,ENSBTAG00000007476,ENSBTAG00000008173,ENSBTAG00000016260,ENSBTAG00000020119,ENSBTAG00000020175,ENSBTAG00000021087,ENSBTAG00000021661
Biological Process	GO:0043410	positive regulation of MAPK cascade	360	10	5.31	0.00465	Bos_taurus_newGene_4853,ENSBTAG00000003075,ENSBTAG00000004131,ENSBTAG00000014541,ENSBTAG00000016260,ENSBTAG00000016442,ENSBTAG00000016961,ENSBTAG00000018819,ENSBTAG00000020244,ENSBTAG00000021900
Biological Process	GO:0006954	inflammatory response	399	4	5.89	0.00467	ENSBTAG00000007169,ENSBTAG00000014113,ENSBTAG00000017243,ENSBTAG00000022396
Biological Process	GO:0010639	negative regulation of organelle organization	244	3	3.6	0.00468	ENSBTAG00000021900,ENSBTAG00000022520,ENSBTAG00000046117
Biological Process	GO:0051247	positive regulation of protein metabolic process	1048	25	15.46	0.00471	ENSBTAG00000002929,ENSBTAG00000003075,ENSBTAG00000004131,ENSBTAG00000004709,ENSBTAG00000006125,ENSBTAG00000007476,ENSBTAG00000008703,ENSBTAG00000009451,ENSBTAG00000011534,ENSBTAG00000014090,ENSBTAG00000014541,ENSBTAG00000015766,ENSBTAG00000016260,ENSBTAG00000016442,ENSBTAG00000016683,ENSBTAG00000016961,ENSBTAG00000017401,ENSBTAG00000018059,ENSBTAG00000018114,ENSBTAG00000018819,ENSBTAG00000020175,…
Biological Process	GO:0016579	protein deubiquitination	79	0	1.17	0.00473	0.00473
Biological Process	GO:0048863	stem cell differentiation	382	8	5.64	0.00474	ENSBTAG00000003045,ENSBTAG00000005524,ENSBTAG00000006844,ENSBTAG00000009863,ENSBTAG00000013888,ENSBTAG00000015717,ENSBTAG00000020244,ENSBTAG00000031476
Biological Process	GO:0006605	protein targeting	410	8	6.05	0.00476	ENSBTAG00000003045,ENSBTAG00000004709,ENSBTAG00000005257,ENSBTAG00000009417,ENSBTAG00000016683,ENSBTAG00000021577,ENSBTAG00000031134,ENSBTAG00000039289
Biological Process	GO:0002764	immune response-regulating signaling pathway	225	8	3.32	0.00477	ENSBTAG00000002606,ENSBTAG00000002929,ENSBTAG00000009736,ENSBTAG00000014492,ENSBTAG00000016683,ENSBTAG00000017243,ENSBTAG00000021900,ENSBTAG00000033299
Biological Process	GO:0008360	regulation of cell shape	144	4	2.12	0.00478	ENSBTAG00000003045,ENSBTAG00000014113,ENSBTAG00000016230,ENSBTAG00000017655
Biological Process	GO:0010033	response to organic substance	2396	55	35.35	0.00482	Bos_taurus_newGene_27761,Bos_taurus_newGene_38425,Bos_taurus_newGene_3887,Bos_taurus_newGene_44514,Bos_taurus_newGene_4735,Bos_taurus_newGene_4853,ENSBTAG00000000163,ENSBTAG00000001086,ENSBTAG00000002929,ENSBTAG00000003891,ENSBTAG00000004131,ENSBTAG00000004322,ENSBTAG00000004386,ENSBTAG00000004709,ENSBTAG00000005310,ENSBTAG00000005474,ENSBTAG00000005524,ENSBTAG00000006561,ENSBTAG00000006844,ENSBT…
Biological Process	GO:1901135	carbohydrate derivative metabolic process	1614	20	23.81	0.00485	Bos_taurus_newGene_17008,Bos_taurus_newGene_4261,Bos_taurus_newGene_4853,ENSBTAG00000002914,ENSBTAG00000003049,ENSBTAG00000003512,ENSBTAG00000004131,ENSBTAG00000005344,ENSBTAG00000007644,ENSBTAG00000011534,ENSBTAG00000011994,ENSBTAG00000016260,ENSBTAG00000016961,ENSBTAG00000017024,ENSBTAG00000018247,ENSBTAG00000018530,ENSBTAG00000020605,ENSBTAG00000021900,ENSBTAG00000034985,ENSBTAG00000039289
Biological Process	GO:0060430	lung saccule development	8	1	0.12	0.00487	ENSBTAG00000005474
Biological Process	GO:0051094	positive regulation of developmental process	1124	20	16.58	0.0049	ENSBTAG00000002606,ENSBTAG00000003045,ENSBTAG00000004131,ENSBTAG00000004709,ENSBTAG00000005474,ENSBTAG00000005524,ENSBTAG00000006844,ENSBTAG00000013888,ENSBTAG00000014016,ENSBTAG00000015717,ENSBTAG00000016961,ENSBTAG00000017024,ENSBTAG00000017243,ENSBTAG00000017542,ENSBTAG00000018114,ENSBTAG00000018773,ENSBTAG00000021900,ENSBTAG00000023806,ENSBTAG00000034529,ENSBTAG00000039731
Biological Process	GO:0006027	glycosaminoglycan catabolic process	18	0	0.27	0.00492	0.00492
Biological Process	GO:0061061	muscle structure development	977	17	14.41	0.00493	ENSBTAG00000000421,ENSBTAG00000001086,ENSBTAG00000003512,ENSBTAG00000004322,ENSBTAG00000004709,ENSBTAG00000004832,ENSBTAG00000006844,ENSBTAG00000009451,ENSBTAG00000011437,ENSBTAG00000011994,ENSBTAG00000013888,ENSBTAG00000014137,ENSBTAG00000015717,ENSBTAG00000015766,ENSBTAG00000021980,ENSBTAG00000030671,ENSBTAG00000045877
Biological Process	GO:0009952	anterior/posterior pattern specification	254	5	3.75	0.00493	ENSBTAG00000006844,ENSBTAG00000015717,ENSBTAG00000018114,ENSBTAG00000023806,ENSBTAG00000031476
Biological Process	GO:0048469	cell maturation	126	5	1.86	0.00502	ENSBTAG00000013888,ENSBTAG00000016260,ENSBTAG00000017243,ENSBTAG00000017542,ENSBTAG00000018773
Biological Process	GO:0060711	labyrinthine layer development	47	1	0.69	0.00518	ENSBTAG00000006844
Biological Process	GO:0021983	pituitary gland development	51	1	0.75	0.00521	ENSBTAG00000005474
Biological Process	GO:0006732	coenzyme metabolic process	146	4	2.15	0.00523	Bos_taurus_newGene_38718,ENSBTAG00000014069,ENSBTAG00000015509,ENSBTAG00000020698
Biological Process	GO:0048812	neuron projection morphogenesis	559	14	8.25	0.00524	ENSBTAG00000003075,ENSBTAG00000004131,ENSBTAG00000004709,ENSBTAG00000005474,ENSBTAG00000011994,ENSBTAG00000014270,ENSBTAG00000015655,ENSBTAG00000016260,ENSBTAG00000016442,ENSBTAG00000016961,ENSBTAG00000017243,ENSBTAG00000020244,ENSBTAG00000023806,ENSBTAG00000031134
Biological Process	GO:0016125	sterol metabolic process	110	1	1.62	0.00527	ENSBTAG00000011437
Biological Process	GO:0048813	dendrite morphogenesis	111	6	1.64	0.00534	ENSBTAG00000003075,ENSBTAG00000004131,ENSBTAG00000016260,ENSBTAG00000016961,ENSBTAG00000020244,ENSBTAG00000031134
Biological Process	GO:0051601	exocyst localization	18	2	0.27	0.00535	ENSBTAG00000004131,ENSBTAG00000016961
Biological Process	GO:0006096	glycolytic process	65	3	0.96	0.00541	ENSBTAG00000000163,ENSBTAG00000011437,ENSBTAG00000017542
Biological Process	GO:0097285	obsolete cell-type specific apoptotic process	354	9	5.22	0.00544	ENSBTAG00000006844,ENSBTAG00000014113,ENSBTAG00000017024,ENSBTAG00000017243,ENSBTAG00000020054,ENSBTAG00000021661,ENSBTAG00000021900,ENSBTAG00000039289,ENSBTAG00000039731
Biological Process	GO:0010876	lipid localization	243	3	3.59	0.00545	ENSBTAG00000016683,ENSBTAG00000017542,ENSBTAG00000044158
Biological Process	GO:0009896	positive regulation of catabolic process	188	8	2.77	0.00545	ENSBTAG00000006125,ENSBTAG00000008173,ENSBTAG00000008703,ENSBTAG00000010457,ENSBTAG00000011437,ENSBTAG00000016260,ENSBTAG00000019787,ENSBTAG00000021900
Biological Process	GO:0006816	calcium ion transport	360	4	5.31	0.00556	ENSBTAG00000007169,ENSBTAG00000011534,ENSBTAG00000014113,ENSBTAG00000020605
Biological Process	GO:0048732	gland development	595	12	8.78	0.00559	ENSBTAG00000005474,ENSBTAG00000005524,ENSBTAG00000006197,ENSBTAG00000006844,ENSBTAG00000007476,ENSBTAG00000010682,ENSBTAG00000013888,ENSBTAG00000014016,ENSBTAG00000014113,ENSBTAG00000014541,ENSBTAG00000017243,ENSBTAG00000023806
Biological Process	GO:0071496	cellular response to external stimulus	182	10	2.69	0.0056	ENSBTAG00000003891,ENSBTAG00000004322,ENSBTAG00000004709,ENSBTAG00000008173,ENSBTAG00000010457,ENSBTAG00000011437,ENSBTAG00000012628,ENSBTAG00000013860,ENSBTAG00000014069,ENSBTAG00000019787
Biological Process	GO:0009967	positive regulation of signal transduction	1171	32	17.28	0.00563	Bos_taurus_newGene_27761,Bos_taurus_newGene_3887,Bos_taurus_newGene_4735,Bos_taurus_newGene_4853,ENSBTAG00000000379,ENSBTAG00000002606,ENSBTAG00000003045,ENSBTAG00000003075,ENSBTAG00000004131,ENSBTAG00000004709,ENSBTAG00000008173,ENSBTAG00000009736,ENSBTAG00000009863,ENSBTAG00000013598,ENSBTAG00000013888,ENSBTAG00000014113,ENSBTAG00000014541,ENSBTAG00000016260,ENSBTAG00000016442,ENSBTAG0000001696…
Biological Process	GO:0043065	positive regulation of apoptotic process	348	6	5.13	0.00564	ENSBTAG00000002929,ENSBTAG00000011437,ENSBTAG00000015655,ENSBTAG00000016442,ENSBTAG00000039289,ENSBTAG00000039731
Biological Process	GO:0072655	establishment of protein localization to mitochondrion	47	0	0.69	0.00568	0.00568
Biological Process	GO:0090407	organophosphate biosynthetic process	545	11	8.04	0.00568	Bos_taurus_newGene_17008,Bos_taurus_newGene_4261,Bos_taurus_newGene_4853,ENSBTAG00000005344,ENSBTAG00000007644,ENSBTAG00000011197,ENSBTAG00000011534,ENSBTAG00000014541,ENSBTAG00000015509,ENSBTAG00000017024,ENSBTAG00000021900
Biological Process	GO:0090329	regulation of DNA-dependent DNA replication	29	0	0.43	0.00576	0.00576
Biological Process	GO:0071380	cellular response to prostaglandin E stimulus	24	1	0.35	0.00579	ENSBTAG00000007644
Biological Process	GO:0044283	small molecule biosynthetic process	423	10	6.24	0.0058	ENSBTAG00000011197,ENSBTAG00000011437,ENSBTAG00000012628,ENSBTAG00000014069,ENSBTAG00000015314,ENSBTAG00000016249,ENSBTAG00000019453,ENSBTAG00000020698,ENSBTAG00000022520,ENSBTAG00000039289
Biological Process	GO:0030335	positive regulation of cell migration	315	5	4.65	0.00581	ENSBTAG00000006844,ENSBTAG00000014113,ENSBTAG00000014541,ENSBTAG00000017243,ENSBTAG00000021900
Biological Process	GO:0045787	positive regulation of cell cycle	123	2	1.81	0.00595	ENSBTAG00000013888,ENSBTAG00000021900
Biological Process	GO:0010604	positive regulation of macromolecule metabolic process	2492	64	36.77	0.00596	Bos_taurus_newGene_27761,Bos_taurus_newGene_3887,Bos_taurus_newGene_4735,Bos_taurus_newGene_4853,ENSBTAG00000001086,ENSBTAG00000002606,ENSBTAG00000002929,ENSBTAG00000003045,ENSBTAG00000003075,ENSBTAG00000003546,ENSBTAG00000003891,ENSBTAG00000004131,ENSBTAG00000004322,ENSBTAG00000004709,ENSBTAG00000004745,ENSBTAG00000005351,ENSBTAG00000005474,ENSBTAG00000005524,ENSBTAG00000006125,ENSBTAG0000000684…
Biological Process	GO:0045765	regulation of angiogenesis	284	4	4.19	0.00603	Bos_taurus_newGene_44924,Bos_taurus_newGene_9792,ENSBTAG00000014113,ENSBTAG00000020244
Biological Process	GO:0045834	positive regulation of lipid metabolic process	101	3	1.49	0.00611	ENSBTAG00000005474,ENSBTAG00000017542,ENSBTAG00000021900
Biological Process	GO:0001974	blood vessel remodeling	31	1	0.46	0.00615	ENSBTAG00000018114
Biological Process	GO:0030324	lung development	291	6	4.29	0.00623	ENSBTAG00000005474,ENSBTAG00000013598,ENSBTAG00000013888,ENSBTAG00000014541,ENSBTAG00000018114,ENSBTAG00000044105
Biological Process	GO:0048490	anterograde synaptic vesicle transport	23	0	0.34	0.00625	0.00625
Biological Process	GO:0002366	leukocyte activation involved in immune response	214	7	3.16	0.00629	ENSBTAG00000001987,ENSBTAG00000002929,ENSBTAG00000003891,ENSBTAG00000004322,ENSBTAG00000006844,ENSBTAG00000009451,ENSBTAG00000017243
Biological Process	GO:0051336	regulation of hydrolase activity	943	18	13.91	0.00637	ENSBTAG00000003049,ENSBTAG00000003512,ENSBTAG00000004131,ENSBTAG00000004709,ENSBTAG00000006844,ENSBTAG00000007169,ENSBTAG00000008996,ENSBTAG00000010457,ENSBTAG00000011994,ENSBTAG00000014113,ENSBTAG00000016260,ENSBTAG00000016961,ENSBTAG00000017542,ENSBTAG00000018247,ENSBTAG00000020605,ENSBTAG00000021661,ENSBTAG00000031134,ENSBTAG00000046587
Biological Process	GO:0016567	protein ubiquitination	630	14	9.3	0.00647	ENSBTAG00000002315,ENSBTAG00000004386,ENSBTAG00000005376,ENSBTAG00000007476,ENSBTAG00000008173,ENSBTAG00000012007,ENSBTAG00000016260,ENSBTAG00000020119,ENSBTAG00000020175,ENSBTAG00000020410,ENSBTAG00000021087,ENSBTAG00000022520,ENSBTAG00000024539,ENSBTAG00000040477
Biological Process	GO:0072594	establishment of protein localization to organelle	345	7	5.09	0.00649	ENSBTAG00000003045,ENSBTAG00000004709,ENSBTAG00000005257,ENSBTAG00000009417,ENSBTAG00000016683,ENSBTAG00000021577,ENSBTAG00000039289
Biological Process	GO:0006820	anion transport	387	7	5.71	0.00652	Bos_taurus_newGene_19692,Bos_taurus_newGene_4735,ENSBTAG00000003891,ENSBTAG00000012628,ENSBTAG00000017542,ENSBTAG00000020700,ENSBTAG00000031340
Biological Process	GO:0002062	chondrocyte differentiation	136	3	2.01	0.00652	Bos_taurus_newGene_4853,ENSBTAG00000005524,ENSBTAG00000014090
Biological Process	GO:0006261	DNA-dependent DNA replication	71	1	1.05	0.00654	ENSBTAG00000011083
Biological Process	GO:0006407	rRNA export from nucleus	7	0	0.1	0.00656	0.00656
Biological Process	GO:0043122	regulation of I-kappaB kinase/NF-kappaB signaling	199	7	2.94	0.00662	ENSBTAG00000000379,ENSBTAG00000007476,ENSBTAG00000008173,ENSBTAG00000009417,ENSBTAG00000017401,ENSBTAG00000018773,ENSBTAG00000039731
Biological Process	GO:0060429	epithelium development	1435	33	21.17	0.0067	ENSBTAG00000001945,ENSBTAG00000002606,ENSBTAG00000003075,ENSBTAG00000005474,ENSBTAG00000005524,ENSBTAG00000006197,ENSBTAG00000006844,ENSBTAG00000007319,ENSBTAG00000007476,ENSBTAG00000009863,ENSBTAG00000010682,ENSBTAG00000011197,ENSBTAG00000012555,ENSBTAG00000013598,ENSBTAG00000013881,ENSBTAG00000013888,ENSBTAG00000014021,ENSBTAG00000014113,ENSBTAG00000014541,ENSBTAG00000015717,ENSBTAG00000016442,…
Biological Process	GO:0060341	regulation of cellular localization	971	16	14.33	0.00673	ENSBTAG00000002606,ENSBTAG00000003045,ENSBTAG00000003049,ENSBTAG00000003891,ENSBTAG00000004131,ENSBTAG00000004709,ENSBTAG00000005474,ENSBTAG00000012007,ENSBTAG00000012116,ENSBTAG00000016683,ENSBTAG00000016961,ENSBTAG00000020605,ENSBTAG00000021900,ENSBTAG00000031134,ENSBTAG00000039050,ENSBTAG00000047904
Biological Process	GO:2001233	regulation of apoptotic signaling pathway	174	3	2.57	0.00675	ENSBTAG00000004709,ENSBTAG00000012180,ENSBTAG00000014270
Biological Process	GO:0010634	positive regulation of epithelial cell migration	100	3	1.48	0.00681	ENSBTAG00000014541,ENSBTAG00000017243,ENSBTAG00000021900
Biological Process	GO:0006811	ion transport	1821	31	26.87	0.00682	Bos_taurus_newGene_19692,Bos_taurus_newGene_23069,Bos_taurus_newGene_35139,Bos_taurus_newGene_3887,Bos_taurus_newGene_4735,Bos_taurus_newGene_4853,ENSBTAG00000003049,ENSBTAG00000003891,ENSBTAG00000006990,ENSBTAG00000007169,ENSBTAG00000007441,ENSBTAG00000008540,ENSBTAG00000008788,ENSBTAG00000010328,ENSBTAG00000011534,ENSBTAG00000012628,ENSBTAG00000013881,ENSBTAG00000014113,ENSBTAG00000015766,ENSBT…
Biological Process	GO:0016050	vesicle organization	117	2	1.73	0.00687	ENSBTAG00000000421,ENSBTAG00000005474
Biological Process	GO:0071214	cellular response to abiotic stimulus	273	9	4.03	0.00688	Bos_taurus_newGene_27761,Bos_taurus_newGene_28280,Bos_taurus_newGene_3887,Bos_taurus_newGene_4261,Bos_taurus_newGene_4735,ENSBTAG00000004709,ENSBTAG00000013860,ENSBTAG00000025462,ENSBTAG00000039731
Biological Process	GO:0060670	branching involved in labyrinthine layer morphogenesis	9	0	0.13	0.0069	0.0069
Biological Process	GO:0072332	intrinsic apoptotic signaling pathway by p53 class mediator	37	1	0.55	0.00695	ENSBTAG00000000163
Biological Process	GO:0007157	heterophilic cell-cell adhesion via plasma membrane cell adhesion molecules	38	1	0.56	0.00697	Bos_taurus_newGene_38425
Biological Process	GO:0090150	establishment of protein localization to membrane	220	2	3.25	0.00698	ENSBTAG00000003891,ENSBTAG00000012007
Biological Process	GO:0060041	retina development in camera-type eye	156	3	2.3	0.00701	ENSBTAG00000008126,ENSBTAG00000014016,ENSBTAG00000018114
Biological Process	GO:1901605	alpha-amino acid metabolic process	190	5	2.8	0.00704	ENSBTAG00000001945,ENSBTAG00000012116,ENSBTAG00000015314,ENSBTAG00000016249,ENSBTAG00000020698
Biological Process	GO:0015672	monovalent inorganic cation transport	557	7	8.22	0.00704	Bos_taurus_newGene_3887,Bos_taurus_newGene_4853,ENSBTAG00000003049,ENSBTAG00000008788,ENSBTAG00000010328,ENSBTAG00000020605,ENSBTAG00000031134
Biological Process	GO:0007049	cell cycle	1852	42	27.32	0.0072	Bos_taurus_newGene_23069,Bos_taurus_newGene_27761,Bos_taurus_newGene_28280,Bos_taurus_newGene_3887,Bos_taurus_newGene_4261,Bos_taurus_newGene_44924,Bos_taurus_newGene_4735,Bos_taurus_newGene_4853,ENSBTAG00000001987,ENSBTAG00000002756,ENSBTAG00000004131,ENSBTAG00000004643,ENSBTAG00000004709,ENSBTAG00000004832,ENSBTAG00000006125,ENSBTAG00000006844,ENSBTAG00000007181,ENSBTAG00000007476,ENSBTAG000000…
Biological Process	GO:0050654	chondroitin sulfate proteoglycan metabolic process	26	0	0.38	0.00721	0.00721
Biological Process	GO:0006397	mRNA processing	460	1	6.79	0.00726	Bos_taurus_newGene_23069
Biological Process	GO:0043623	cellular protein complex assembly	442	10	6.52	0.00729	ENSBTAG00000003512,ENSBTAG00000003546,ENSBTAG00000004131,ENSBTAG00000014113,ENSBTAG00000016961,ENSBTAG00000018530,ENSBTAG00000018819,ENSBTAG00000021900,ENSBTAG00000023806,ENSBTAG00000046117
Biological Process	GO:1900180	regulation of protein localization to nucleus	140	3	2.07	0.00738	ENSBTAG00000003045,ENSBTAG00000004709,ENSBTAG00000016683
Biological Process	GO:0048858	cell projection morphogenesis	720	17	10.62	0.0074	ENSBTAG00000003075,ENSBTAG00000004131,ENSBTAG00000004631,ENSBTAG00000004709,ENSBTAG00000005474,ENSBTAG00000011994,ENSBTAG00000014137,ENSBTAG00000014270,ENSBTAG00000015655,ENSBTAG00000016260,ENSBTAG00000016442,ENSBTAG00000016961,ENSBTAG00000017243,ENSBTAG00000018247,ENSBTAG00000020244,ENSBTAG00000023806,ENSBTAG00000031134
Biological Process	GO:0031214	biomineral tissue development	121	4	1.79	0.00745	ENSBTAG00000002606,ENSBTAG00000013598,ENSBTAG00000017542,ENSBTAG00000018114
Biological Process	GO:0044271	cellular nitrogen compound biosynthetic process	4666	107	68.84	0.00753	Bos_taurus_newGene_13049,Bos_taurus_newGene_13107,Bos_taurus_newGene_1360,Bos_taurus_newGene_16361,Bos_taurus_newGene_17008,Bos_taurus_newGene_1839,Bos_taurus_newGene_1856,Bos_taurus_newGene_19252,Bos_taurus_newGene_19692,Bos_taurus_newGene_20226,Bos_taurus_newGene_26148,Bos_taurus_newGene_27761,Bos_taurus_newGene_28280,Bos_taurus_newGene_2837,Bos_taurus_newGene_32956,Bos_taurus_newGene_3584,Bos_…
Biological Process	GO:0030258	lipid modification	132	5	1.95	0.00753	ENSBTAG00000005257,ENSBTAG00000012007,ENSBTAG00000014069,ENSBTAG00000017542,ENSBTAG00000018247
Biological Process	GO:0051560	mitochondrial calcium ion homeostasis	11	0	0.16	0.00758	0.00758
Biological Process	GO:0045778	positive regulation of ossification	44	1	0.65	0.0076	ENSBTAG00000018114
Biological Process	GO:0042327	positive regulation of phosphorylation	731	14	10.79	0.00768	Bos_taurus_newGene_4853,ENSBTAG00000003075,ENSBTAG00000004131,ENSBTAG00000008703,ENSBTAG00000014541,ENSBTAG00000016260,ENSBTAG00000016442,ENSBTAG00000016961,ENSBTAG00000018059,ENSBTAG00000018114,ENSBTAG00000018819,ENSBTAG00000020244,ENSBTAG00000021900,ENSBTAG00000025462
Biological Process	GO:0000079	regulation of cyclin-dependent protein serine/threonine kinase activity	83	1	1.22	0.0077	ENSBTAG00000031134
Biological Process	GO:0003012	muscle system process	820	10	12.1	0.008	Bos_taurus_newGene_20226,Bos_taurus_newGene_26148,Bos_taurus_newGene_2837,Bos_taurus_newGene_37146,Bos_taurus_newGene_50775,ENSBTAG00000000421,ENSBTAG00000001945,ENSBTAG00000003512,ENSBTAG00000007169,ENSBTAG00000020605
Biological Process	GO:0043547	positive regulation of GTPase activity	239	3	3.53	0.00808	ENSBTAG00000004131,ENSBTAG00000011994,ENSBTAG00000016961
Biological Process	GO:0000076	DNA replication checkpoint	6	0	0.09	0.00818	0.00818
Biological Process	GO:0048878	chemical homeostasis	834	13	12.31	0.00834	Bos_taurus_newGene_23069,Bos_taurus_newGene_44514,ENSBTAG00000010457,ENSBTAG00000011437,ENSBTAG00000012116,ENSBTAG00000013881,ENSBTAG00000013888,ENSBTAG00000014069,ENSBTAG00000014113,ENSBTAG00000017042,ENSBTAG00000017542,ENSBTAG00000021900,ENSBTAG00000039050
Biological Process	GO:0044802	single-organism membrane organization	468	6	6.9	0.00835	ENSBTAG00000000421,ENSBTAG00000003075,ENSBTAG00000003512,ENSBTAG00000003891,ENSBTAG00000011534,ENSBTAG00000012007
Biological Process	GO:0017121	phospholipid scrambling	6	0	0.09	0.00845	0.00845
Biological Process	GO:0045786	negative regulation of cell cycle	212	4	3.13	0.0085	ENSBTAG00000013860,ENSBTAG00000015655,ENSBTAG00000017243,ENSBTAG00000021869
Biological Process	GO:0015711	organic anion transport	244	4	3.6	0.00854	ENSBTAG00000003891,ENSBTAG00000012628,ENSBTAG00000017542,ENSBTAG00000031340
Biological Process	GO:0001558	regulation of cell growth	261	7	3.85	0.00855	ENSBTAG00000006844,ENSBTAG00000007644,ENSBTAG00000010682,ENSBTAG00000012116,ENSBTAG00000012508,ENSBTAG00000015655,ENSBTAG00000031134
Biological Process	GO:0010976	positive regulation of neuron projection development	78	3	1.15	0.00857	ENSBTAG00000004131,ENSBTAG00000016961,ENSBTAG00000023806
Biological Process	GO:0010984	regulation of lipoprotein particle clearance	11	0	0.16	0.00859	0.00859
Biological Process	GO:0050773	regulation of dendrite development	84	6	1.24	0.00859	ENSBTAG00000004131,ENSBTAG00000016260,ENSBTAG00000016961,ENSBTAG00000020244,ENSBTAG00000023806,ENSBTAG00000031134
Biological Process	GO:0010948	negative regulation of cell cycle process	241	7	3.56	0.00862	Bos_taurus_newGene_27761,Bos_taurus_newGene_28280,Bos_taurus_newGene_3887,Bos_taurus_newGene_4261,Bos_taurus_newGene_4735,ENSBTAG00000006125,ENSBTAG00000022520
Biological Process	GO:0001731	formation of translation preinitiation complex	15	0	0.22	0.00865	0.00865
Biological Process	GO:0043009	chordate embryonic development	785	16	11.58	0.00871	ENSBTAG00000003075,ENSBTAG00000003512,ENSBTAG00000006844,ENSBTAG00000007319,ENSBTAG00000009417,ENSBTAG00000011197,ENSBTAG00000011994,ENSBTAG00000017243,ENSBTAG00000018114,ENSBTAG00000018247,ENSBTAG00000019313,ENSBTAG00000021661,ENSBTAG00000022520,ENSBTAG00000023806,ENSBTAG00000031476,ENSBTAG00000047000
Biological Process	GO:0061458	reproductive system development	516	9	7.61	0.00873	ENSBTAG00000002606,ENSBTAG00000005524,ENSBTAG00000006844,ENSBTAG00000012555,ENSBTAG00000013888,ENSBTAG00000017243,ENSBTAG00000017542,ENSBTAG00000018114,ENSBTAG00000047000
Biological Process	GO:0046486	glycerolipid metabolic process	241	4	3.56	0.00879	ENSBTAG00000011437,ENSBTAG00000012007,ENSBTAG00000014541,ENSBTAG00000018247
Biological Process	GO:0003002	regionalization	424	7	6.26	0.00882	ENSBTAG00000003075,ENSBTAG00000004709,ENSBTAG00000006844,ENSBTAG00000015717,ENSBTAG00000018114,ENSBTAG00000023806,ENSBTAG00000031476
Biological Process	GO:0045995	regulation of embryonic development	95	3	1.4	0.00888	ENSBTAG00000003075,ENSBTAG00000012116,ENSBTAG00000017243
Biological Process	GO:0042692	muscle cell differentiation	628	10	9.27	0.00903	ENSBTAG00000000421,ENSBTAG00000001086,ENSBTAG00000003512,ENSBTAG00000011437,ENSBTAG00000011994,ENSBTAG00000013888,ENSBTAG00000014137,ENSBTAG00000015717,ENSBTAG00000021980,ENSBTAG00000030671
Biological Process	GO:0071310	cellular response to organic substance	1815	44	26.78	0.00918	Bos_taurus_newGene_27761,Bos_taurus_newGene_38425,Bos_taurus_newGene_3887,Bos_taurus_newGene_4735,Bos_taurus_newGene_4853,ENSBTAG00000000163,ENSBTAG00000002929,ENSBTAG00000003891,ENSBTAG00000004131,ENSBTAG00000004322,ENSBTAG00000004386,ENSBTAG00000004709,ENSBTAG00000005474,ENSBTAG00000005524,ENSBTAG00000006561,ENSBTAG00000006844,ENSBTAG00000007476,ENSBTAG00000007644,ENSBTAG00000008280,ENSBTAG0000…
Biological Process	GO:0031345	negative regulation of cell projection organization	79	3	1.17	0.00936	ENSBTAG00000016260,ENSBTAG00000020244,ENSBTAG00000031134
Biological Process	GO:0050818	regulation of coagulation	83	2	1.22	0.00941	ENSBTAG00000014541,ENSBTAG00000021900
Biological Process	GO:0071705	nitrogen compound transport	461	7	6.8	0.00946	Bos_taurus_newGene_23069,ENSBTAG00000003891,ENSBTAG00000007169,ENSBTAG00000012116,ENSBTAG00000012628,ENSBTAG00000018114,ENSBTAG00000031340
Biological Process	GO:0048562	embryonic organ morphogenesis	398	5	5.87	0.00964	ENSBTAG00000003075,ENSBTAG00000013881,ENSBTAG00000017243,ENSBTAG00000020244,ENSBTAG00000031476
Biological Process	GO:0042147	retrograde transport, endosome to Golgi	40	1	0.59	0.00966	ENSBTAG00000003891
Biological Process	GO:0009968	negative regulation of signal transduction	839	23	12.38	0.00979	Bos_taurus_newGene_4735,ENSBTAG00000000163,ENSBTAG00000002606,ENSBTAG00000002929,ENSBTAG00000004386,ENSBTAG00000006844,ENSBTAG00000010245,ENSBTAG00000010457,ENSBTAG00000011437,ENSBTAG00000012007,ENSBTAG00000013863,ENSBTAG00000014270,ENSBTAG00000014492,ENSBTAG00000015717,ENSBTAG00000016683,ENSBTAG00000017542,ENSBTAG00000020119,ENSBTAG00000021087,ENSBTAG00000021900,ENSBTAG00000030999,ENSBTAG0000003…
Biological Process	GO:0006913	nucleocytoplasmic transport	376	5	5.55	0.0098	ENSBTAG00000003045,ENSBTAG00000004709,ENSBTAG00000016683,ENSBTAG00000031134,ENSBTAG00000039289
Biological Process	GO:0034470	ncRNA processing	193	1	2.85	0.00982	ENSBTAG00000012070
Biological Process	GO:0048193	Golgi vesicle transport	185	2	2.73	0.01004	ENSBTAG00000003891,ENSBTAG00000018322
Biological Process	GO:0001655	urogenital system development	540	11	7.97	0.01007	ENSBTAG00000001945,ENSBTAG00000002606,ENSBTAG00000005524,ENSBTAG00000009863,ENSBTAG00000013888,ENSBTAG00000014541,ENSBTAG00000015717,ENSBTAG00000016260,ENSBTAG00000017243,ENSBTAG00000018114,ENSBTAG00000031476
Biological Process	GO:0001503	ossification	412	10	6.08	0.0101	Bos_taurus_newGene_4853,ENSBTAG00000001086,ENSBTAG00000002606,ENSBTAG00000004709,ENSBTAG00000005524,ENSBTAG00000006844,ENSBTAG00000010464,ENSBTAG00000013598,ENSBTAG00000015717,ENSBTAG00000018114
Biological Process	GO:0006520	cellular amino acid metabolic process	343	7	5.06	0.01019	ENSBTAG00000001945,ENSBTAG00000012116,ENSBTAG00000012628,ENSBTAG00000015314,ENSBTAG00000016249,ENSBTAG00000020698,ENSBTAG00000025485
Biological Process	GO:0010878	cholesterol storage	18	1	0.27	0.01024	ENSBTAG00000017542
Biological Process	GO:0021543	pallium development	140	4	2.07	0.01039	ENSBTAG00000005257,ENSBTAG00000006844,ENSBTAG00000011994,ENSBTAG00000031134
Biological Process	GO:0051145	smooth muscle cell differentiation	47	1	0.69	0.01041	ENSBTAG00000015717
Biological Process	GO:0042306	regulation of protein import into nucleus	135	3	1.99	0.01042	ENSBTAG00000003045,ENSBTAG00000004709,ENSBTAG00000016683
Biological Process	GO:0016572	histone phosphorylation	103	3	1.52	0.01045	ENSBTAG00000009736,ENSBTAG00000011437,ENSBTAG00000021900
Biological Process	GO:0010556	regulation of macromolecule biosynthetic process	4082	88	60.23	0.01049	Bos_taurus_newGene_13049,Bos_taurus_newGene_13107,Bos_taurus_newGene_1360,Bos_taurus_newGene_16361,Bos_taurus_newGene_1856,Bos_taurus_newGene_20226,Bos_taurus_newGene_26148,Bos_taurus_newGene_27761,Bos_taurus_newGene_2837,Bos_taurus_newGene_3584,Bos_taurus_newGene_37146,Bos_taurus_newGene_38425,Bos_taurus_newGene_3887,Bos_taurus_newGene_43580,Bos_taurus_newGene_4735,Bos_taurus_newGene_4853,Bos_ta…
Biological Process	GO:0048608	reproductive structure development	514	9	7.58	0.0105	ENSBTAG00000002606,ENSBTAG00000005524,ENSBTAG00000006844,ENSBTAG00000012555,ENSBTAG00000013888,ENSBTAG00000017243,ENSBTAG00000017542,ENSBTAG00000018114,ENSBTAG00000047000
Biological Process	GO:0060349	bone morphogenesis	95	0	1.4	0.01058	0.01058
Biological Process	GO:0043062	extracellular structure organization	181	2	2.67	0.0106	ENSBTAG00000010682,ENSBTAG00000015655
Biological Process	GO:0061041	regulation of wound healing	111	2	1.64	0.01069	ENSBTAG00000014541,ENSBTAG00000021900
Biological Process	GO:0060348	bone development	162	0	2.39	0.01076	0.01076
Biological Process	GO:0051280	negative regulation of release of sequestered calcium ion into cytosol	8	0	0.12	0.01082	0.01082
Biological Process	GO:0022402	cell cycle process	1415	34	20.88	0.01102	Bos_taurus_newGene_23069,Bos_taurus_newGene_27761,Bos_taurus_newGene_28280,Bos_taurus_newGene_3887,Bos_taurus_newGene_4261,Bos_taurus_newGene_44924,Bos_taurus_newGene_4735,Bos_taurus_newGene_4853,ENSBTAG00000001987,ENSBTAG00000002756,ENSBTAG00000004131,ENSBTAG00000004643,ENSBTAG00000004709,ENSBTAG00000004832,ENSBTAG00000006125,ENSBTAG00000006844,ENSBTAG00000008703,ENSBTAG00000009736,ENSBTAG000000…
Biological Process	GO:0002768	immune response-regulating cell surface receptor signaling pathway	116	2	1.71	0.01109	ENSBTAG00000017243,ENSBTAG00000021900
Biological Process	GO:0046822	regulation of nucleocytoplasmic transport	185	4	2.73	0.01112	ENSBTAG00000003045,ENSBTAG00000004709,ENSBTAG00000016683,ENSBTAG00000031134
Biological Process	GO:0044238	primary metabolic process	12051	202	177.8	0.01118	Bos_taurus_newGene_13049,Bos_taurus_newGene_13107,Bos_taurus_newGene_1360,Bos_taurus_newGene_16361,Bos_taurus_newGene_17008,Bos_taurus_newGene_1839,Bos_taurus_newGene_1856,Bos_taurus_newGene_19252,Bos_taurus_newGene_19692,Bos_taurus_newGene_20226,Bos_taurus_newGene_23069,Bos_taurus_newGene_24784,Bos_taurus_newGene_26148,Bos_taurus_newGene_27761,Bos_taurus_newGene_28280,Bos_taurus_newGene_2837,Bos…
Biological Process	GO:0003299	muscle hypertrophy in response to stress	11	0	0.16	0.01119	0.01119
Biological Process	GO:0014898	cardiac muscle hypertrophy in response to stress	11	0	0.16	0.01119	0.01119
Biological Process	GO:0014887	cardiac muscle adaptation	11	0	0.16	0.01119	0.01119
Biological Process	GO:0030198	extracellular matrix organization	180	2	2.66	0.01125	ENSBTAG00000010682,ENSBTAG00000015655
Biological Process	GO:0016569	covalent chromatin modification	644	16	9.5	0.01132	ENSBTAG00000002929,ENSBTAG00000004832,ENSBTAG00000006844,ENSBTAG00000007476,ENSBTAG00000009451,ENSBTAG00000009736,ENSBTAG00000011101,ENSBTAG00000011437,ENSBTAG00000014090,ENSBTAG00000016230,ENSBTAG00000017243,ENSBTAG00000020175,ENSBTAG00000021661,ENSBTAG00000021900,ENSBTAG00000022520,ENSBTAG00000040477
Biological Process	GO:0018205	peptidyl-lysine modification	247	5	3.64	0.01137	ENSBTAG00000002929,ENSBTAG00000006844,ENSBTAG00000007476,ENSBTAG00000014090,ENSBTAG00000022520
Biological Process	GO:0042330	taxis	618	11	9.12	0.01147	Bos_taurus_newGene_44924,Bos_taurus_newGene_9792,ENSBTAG00000003075,ENSBTAG00000006844,ENSBTAG00000014113,ENSBTAG00000014270,ENSBTAG00000014541,ENSBTAG00000015655,ENSBTAG00000017243,ENSBTAG00000039050,ENSBTAG00000047904
Biological Process	GO:0006935	chemotaxis	618	11	9.12	0.01147	Bos_taurus_newGene_44924,Bos_taurus_newGene_9792,ENSBTAG00000003075,ENSBTAG00000006844,ENSBTAG00000014113,ENSBTAG00000014270,ENSBTAG00000014541,ENSBTAG00000015655,ENSBTAG00000017243,ENSBTAG00000039050,ENSBTAG00000047904
Biological Process	GO:0042176	regulation of protein catabolic process	194	4	2.86	0.01153	ENSBTAG00000006125,ENSBTAG00000007476,ENSBTAG00000016260,ENSBTAG00000020175
Biological Process	GO:0051495	positive regulation of cytoskeleton organization	192	2	2.83	0.01156	ENSBTAG00000018819,ENSBTAG00000039731
Biological Process	GO:0030855	epithelial cell differentiation	629	13	9.28	0.01157	ENSBTAG00000005474,ENSBTAG00000005524,ENSBTAG00000007319,ENSBTAG00000013888,ENSBTAG00000014021,ENSBTAG00000017243,ENSBTAG00000017542,ENSBTAG00000018114,ENSBTAG00000018773,ENSBTAG00000031134,ENSBTAG00000031476,ENSBTAG00000039731,ENSBTAG00000047000
Biological Process	GO:0048015	phosphatidylinositol-mediated signaling	95	3	1.4	0.01158	ENSBTAG00000014541,ENSBTAG00000017243,ENSBTAG00000017542
Biological Process	GO:0048017	inositol lipid-mediated signaling	95	3	1.4	0.01158	ENSBTAG00000014541,ENSBTAG00000017243,ENSBTAG00000017542
Biological Process	GO:0009912	auditory receptor cell fate commitment	6	1	0.09	0.01161	ENSBTAG00000007319
Biological Process	GO:0060120	inner ear receptor cell fate commitment	6	1	0.09	0.01161	ENSBTAG00000007319
Biological Process	GO:0070997	neuron death	185	6	2.73	0.01164	ENSBTAG00000000163,ENSBTAG00000016260,ENSBTAG00000017024,ENSBTAG00000017243,ENSBTAG00000020054,ENSBTAG00000021661
Biological Process	GO:0006839	mitochondrial transport	102	0	1.5	0.01173	0.01173
Biological Process	GO:0090101	negative regulation of transmembrane receptor protein serine/threonine kinase signaling pathway	85	0	1.25	0.01177	0.01177
Biological Process	GO:0021539	subthalamus development	6	0	0.09	0.01193	0.01193
Biological Process	GO:0050650	chondroitin sulfate proteoglycan biosynthetic process	16	0	0.24	0.01195	0.01195
Biological Process	GO:0097066	response to thyroid hormone	15	0	0.22	0.01198	0.01198
Biological Process	GO:0007224	smoothened signaling pathway	96	1	1.42	0.012	ENSBTAG00000004631
Biological Process	GO:0009755	hormone-mediated signaling pathway	71	3	1.05	0.012	ENSBTAG00000008280,ENSBTAG00000012116,ENSBTAG00000017542
Biological Process	GO:0071219	cellular response to molecule of bacterial origin	133	4	1.96	0.01205	ENSBTAG00000014113,ENSBTAG00000014492,ENSBTAG00000016683,ENSBTAG00000021900
Biological Process	GO:0010594	regulation of endothelial cell migration	184	5	2.71	0.01208	Bos_taurus_newGene_44924,Bos_taurus_newGene_9792,ENSBTAG00000014541,ENSBTAG00000017243,ENSBTAG00000020244
Biological Process	GO:0045216	cell-cell junction organization	205	6	3.02	0.01211	ENSBTAG00000000561,ENSBTAG00000013148,ENSBTAG00000014270,ENSBTAG00000018773,ENSBTAG00000021900,ENSBTAG00000039731
Biological Process	GO:0045741	positive regulation of epidermal growth factor-activated receptor activity	6	0	0.09	0.01212	0.01212
Biological Process	GO:0061180	mammary gland epithelium development	106	4	1.56	0.01213	ENSBTAG00000007476,ENSBTAG00000010682,ENSBTAG00000014113,ENSBTAG00000017243
Biological Process	GO:0003279	cardiac septum development	76	4	1.12	0.01224	ENSBTAG00000012555,ENSBTAG00000013881,ENSBTAG00000015766,ENSBTAG00000017243
Biological Process	GO:0061038	uterus morphogenesis	6	0	0.09	0.01226	0.01226
Biological Process	GO:0051402	neuron apoptotic process	178	4	2.63	0.01238	ENSBTAG00000017024,ENSBTAG00000017243,ENSBTAG00000020054,ENSBTAG00000021661
Biological Process	GO:1900047	negative regulation of hemostasis	25	1	0.37	0.01238	ENSBTAG00000014541
Biological Process	GO:0030195	negative regulation of blood coagulation	25	1	0.37	0.01238	ENSBTAG00000014541
Biological Process	GO:0001934	positive regulation of protein phosphorylation	623	12	9.19	0.01248	ENSBTAG00000003075,ENSBTAG00000004131,ENSBTAG00000008703,ENSBTAG00000014541,ENSBTAG00000016260,ENSBTAG00000016442,ENSBTAG00000016961,ENSBTAG00000018059,ENSBTAG00000018114,ENSBTAG00000018819,ENSBTAG00000020244,ENSBTAG00000025462
Biological Process	GO:0018210	peptidyl-threonine modification	76	4	1.12	0.01257	ENSBTAG00000000163,ENSBTAG00000004709,ENSBTAG00000016260,ENSBTAG00000021900
Biological Process	GO:0043067	regulation of programmed cell death	1587	33	23.42	0.01259	ENSBTAG00000001086,ENSBTAG00000002315,ENSBTAG00000002929,ENSBTAG00000004709,ENSBTAG00000006125,ENSBTAG00000006844,ENSBTAG00000007169,ENSBTAG00000007319,ENSBTAG00000009417,ENSBTAG00000010457,ENSBTAG00000011437,ENSBTAG00000012180,ENSBTAG00000013888,ENSBTAG00000014016,ENSBTAG00000014069,ENSBTAG00000014113,ENSBTAG00000014270,ENSBTAG00000015655,ENSBTAG00000016260,ENSBTAG00000016442,ENSBTAG00000017024,…
Biological Process	GO:0097006	regulation of plasma lipoprotein particle levels	56	0	0.83	0.01269	0.01269
Biological Process	GO:0048814	regulation of dendrite morphogenesis	66	5	0.97	0.01275	ENSBTAG00000004131,ENSBTAG00000016260,ENSBTAG00000016961,ENSBTAG00000020244,ENSBTAG00000031134
Biological Process	GO:0010941	regulation of cell death	1635	35	24.12	0.01278	ENSBTAG00000000163,ENSBTAG00000001086,ENSBTAG00000002315,ENSBTAG00000002929,ENSBTAG00000004709,ENSBTAG00000006125,ENSBTAG00000006844,ENSBTAG00000007169,ENSBTAG00000007319,ENSBTAG00000008173,ENSBTAG00000009417,ENSBTAG00000010457,ENSBTAG00000011437,ENSBTAG00000012180,ENSBTAG00000013888,ENSBTAG00000014016,ENSBTAG00000014069,ENSBTAG00000014113,ENSBTAG00000014270,ENSBTAG00000015655,ENSBTAG00000016260,…
Biological Process	GO:0055086	nucleobase-containing small molecule metabolic process	1256	18	18.53	0.01284	Bos_taurus_newGene_17008,Bos_taurus_newGene_4261,Bos_taurus_newGene_4853,ENSBTAG00000003049,ENSBTAG00000003512,ENSBTAG00000004131,ENSBTAG00000005344,ENSBTAG00000007644,ENSBTAG00000011534,ENSBTAG00000011994,ENSBTAG00000015509,ENSBTAG00000016260,ENSBTAG00000016961,ENSBTAG00000017024,ENSBTAG00000018247,ENSBTAG00000018530,ENSBTAG00000020605,ENSBTAG00000021900
Biological Process	GO:0043405	regulation of MAP kinase activity	199	5	2.94	0.01299	ENSBTAG00000003075,ENSBTAG00000014541,ENSBTAG00000016442,ENSBTAG00000018819,ENSBTAG00000020244
Biological Process	GO:0016188	synaptic vesicle maturation	18	0	0.27	0.01303	0.01303
Biological Process	GO:1902580	single-organism cellular localization	364	8	5.37	0.01303	ENSBTAG00000003075,ENSBTAG00000003891,ENSBTAG00000004643,ENSBTAG00000005257,ENSBTAG00000009417,ENSBTAG00000011534,ENSBTAG00000012007,ENSBTAG00000016260
Biological Process	GO:1902578	single-organism localization	364	8	5.37	0.01303	ENSBTAG00000003075,ENSBTAG00000003891,ENSBTAG00000004643,ENSBTAG00000005257,ENSBTAG00000009417,ENSBTAG00000011534,ENSBTAG00000012007,ENSBTAG00000016260
Biological Process	GO:1901186	positive regulation of ERBB signaling pathway	13	0	0.19	0.01303	0.01303
Biological Process	GO:0009612	response to mechanical stimulus	97	2	1.43	0.01316	ENSBTAG00000004709,ENSBTAG00000013860
Biological Process	GO:0007260	tyrosine phosphorylation of STAT protein	58	1	0.86	0.0132	ENSBTAG00000004386
Biological Process	GO:0045931	positive regulation of mitotic cell cycle	38	2	0.56	0.01324	ENSBTAG00000013888,ENSBTAG00000021900
Biological Process	GO:0040011	locomotion	1851	38	27.31	0.01346	Bos_taurus_newGene_38425,Bos_taurus_newGene_44924,Bos_taurus_newGene_9792,ENSBTAG00000000163,ENSBTAG00000003045,ENSBTAG00000003075,ENSBTAG00000003512,ENSBTAG00000004131,ENSBTAG00000004709,ENSBTAG00000005257,ENSBTAG00000006835,ENSBTAG00000006844,ENSBTAG00000008280,ENSBTAG00000009417,ENSBTAG00000009736,ENSBTAG00000010682,ENSBTAG00000011994,ENSBTAG00000014090,ENSBTAG00000014113,ENSBTAG00000014137,EN…
Biological Process	GO:0072657	protein localization to membrane	298	4	4.4	0.0135	ENSBTAG00000003075,ENSBTAG00000003891,ENSBTAG00000011534,ENSBTAG00000012007
Biological Process	GO:0016482	cytosolic transport	786	11	11.6	0.01351	ENSBTAG00000003045,ENSBTAG00000003891,ENSBTAG00000004709,ENSBTAG00000005257,ENSBTAG00000009417,ENSBTAG00000016683,ENSBTAG00000018322,ENSBTAG00000021577,ENSBTAG00000030671,ENSBTAG00000031134,ENSBTAG00000039289
Biological Process	GO:0000050	urea cycle	7	2	0.1	0.01363	ENSBTAG00000001945,ENSBTAG00000015314
Biological Process	GO:0034330	cell junction organization	220	6	3.25	0.01366	ENSBTAG00000000561,ENSBTAG00000013148,ENSBTAG00000014270,ENSBTAG00000018773,ENSBTAG00000021900,ENSBTAG00000039731
Biological Process	GO:0030856	regulation of epithelial cell differentiation	105	2	1.55	0.01393	ENSBTAG00000017243,ENSBTAG00000031476
Biological Process	GO:0043491	protein kinase B signaling	162	4	2.39	0.01399	ENSBTAG00000014113,ENSBTAG00000014541,ENSBTAG00000017243,ENSBTAG00000039289
Biological Process	GO:0030204	chondroitin sulfate metabolic process	22	0	0.32	0.01401	0.01401
Biological Process	GO:0018209	peptidyl-serine modification	250	7	3.69	0.01415	ENSBTAG00000000163,ENSBTAG00000004709,ENSBTAG00000009736,ENSBTAG00000010457,ENSBTAG00000011437,ENSBTAG00000016260,ENSBTAG00000018819
Biological Process	GO:0050790	regulation of catalytic activity	1897	35	27.99	0.01419	Bos_taurus_newGene_4735,Bos_taurus_newGene_4853,ENSBTAG00000003049,ENSBTAG00000003075,ENSBTAG00000003512,ENSBTAG00000004131,ENSBTAG00000004709,ENSBTAG00000006125,ENSBTAG00000006561,ENSBTAG00000006844,ENSBTAG00000007169,ENSBTAG00000007644,ENSBTAG00000008703,ENSBTAG00000008996,ENSBTAG00000010457,ENSBTAG00000010682,ENSBTAG00000011994,ENSBTAG00000012007,ENSBTAG00000013860,ENSBTAG00000014113,ENSBTAG00…
Biological Process	GO:0051046	regulation of secretion	496	9	7.32	0.01434	ENSBTAG00000002606,ENSBTAG00000003891,ENSBTAG00000004131,ENSBTAG00000005474,ENSBTAG00000012116,ENSBTAG00000016961,ENSBTAG00000021900,ENSBTAG00000039050,ENSBTAG00000047904
Biological Process	GO:0046777	protein autophosphorylation	190	7	2.8	0.01452	ENSBTAG00000004131,ENSBTAG00000008703,ENSBTAG00000010682,ENSBTAG00000011437,ENSBTAG00000014541,ENSBTAG00000016260,ENSBTAG00000016961
Biological Process	GO:0006109	regulation of carbohydrate metabolic process	84	6	1.24	0.01457	ENSBTAG00000000163,ENSBTAG00000011437,ENSBTAG00000011534,ENSBTAG00000014069,ENSBTAG00000017542,ENSBTAG00000044105
Biological Process	GO:0050966	detection of mechanical stimulus involved in sensory perception of pain	8	0	0.12	0.01474	0.01474
Biological Process	GO:0060322	head development	62	2	0.91	0.0148	ENSBTAG00000006844,ENSBTAG00000009417
Biological Process	GO:0044257	cellular protein catabolic process	470	7	6.93	0.0148	ENSBTAG00000006125,ENSBTAG00000007476,ENSBTAG00000008173,ENSBTAG00000016260,ENSBTAG00000020119,ENSBTAG00000020175,ENSBTAG00000021087
Biological Process	GO:0017038	protein import	272	5	4.01	0.01482	ENSBTAG00000003045,ENSBTAG00000004709,ENSBTAG00000005257,ENSBTAG00000016683,ENSBTAG00000039289
Biological Process	GO:0010742	macrophage derived foam cell differentiation	18	3	0.27	0.01482	ENSBTAG00000004709,ENSBTAG00000016683,ENSBTAG00000017542
Biological Process	GO:0010743	regulation of macrophage derived foam cell differentiation	18	3	0.27	0.01482	ENSBTAG00000004709,ENSBTAG00000016683,ENSBTAG00000017542
Biological Process	GO:0090077	foam cell differentiation	18	3	0.27	0.01482	ENSBTAG00000004709,ENSBTAG00000016683,ENSBTAG00000017542
Biological Process	GO:0042516	regulation of tyrosine phosphorylation of STAT protein	23	1	0.34	0.01487	ENSBTAG00000004386
Biological Process	GO:0008203	cholesterol metabolic process	94	0	1.39	0.01496	0.01496
Biological Process	GO:0031344	regulation of cell projection organization	420	11	6.2	0.01506	ENSBTAG00000004131,ENSBTAG00000010457,ENSBTAG00000011994,ENSBTAG00000016260,ENSBTAG00000016961,ENSBTAG00000018819,ENSBTAG00000020244,ENSBTAG00000021900,ENSBTAG00000023806,ENSBTAG00000031134,ENSBTAG00000039731
Biological Process	GO:0051567	histone H3-K9 methylation	16	1	0.24	0.0151	ENSBTAG00000022520
Biological Process	GO:0002260	lymphocyte homeostasis	53	0	0.78	0.01511	0.01511
Biological Process	GO:0051239	regulation of multicellular organismal process	3713	66	54.78	0.01516	Bos_taurus_newGene_20226,Bos_taurus_newGene_26148,Bos_taurus_newGene_2837,Bos_taurus_newGene_37146,Bos_taurus_newGene_44514,Bos_taurus_newGene_44924,Bos_taurus_newGene_4853,Bos_taurus_newGene_50775,Bos_taurus_newGene_9792,ENSBTAG00000002606,ENSBTAG00000002929,ENSBTAG00000003045,ENSBTAG00000003049,ENSBTAG00000003075,ENSBTAG00000003512,ENSBTAG00000004131,ENSBTAG00000004709,ENSBTAG00000005474,ENSBTA…
Biological Process	GO:0010885	regulation of cholesterol storage	17	1	0.25	0.01546	ENSBTAG00000017542
Biological Process	GO:0009894	regulation of catabolic process	786	20	11.6	0.01547	ENSBTAG00000000163,ENSBTAG00000003049,ENSBTAG00000003512,ENSBTAG00000004131,ENSBTAG00000006125,ENSBTAG00000007476,ENSBTAG00000008173,ENSBTAG00000008703,ENSBTAG00000010457,ENSBTAG00000011437,ENSBTAG00000011994,ENSBTAG00000016260,ENSBTAG00000016961,ENSBTAG00000017542,ENSBTAG00000018247,ENSBTAG00000019787,ENSBTAG00000020175,ENSBTAG00000020605,ENSBTAG00000021900,ENSBTAG00000025964
Biological Process	GO:0007059	chromosome segregation	147	1	2.17	0.0155	ENSBTAG00000011994
Biological Process	GO:0001909	leukocyte mediated cytotoxicity	69	1	1.02	0.01553	Bos_taurus_newGene_38425
Biological Process	GO:0031328	positive regulation of cellular biosynthetic process	1720	49	25.38	0.01563	Bos_taurus_newGene_17008,Bos_taurus_newGene_1839,Bos_taurus_newGene_1856,Bos_taurus_newGene_19692,Bos_taurus_newGene_27761,Bos_taurus_newGene_28280,Bos_taurus_newGene_3584,Bos_taurus_newGene_3887,Bos_taurus_newGene_4261,Bos_taurus_newGene_44924,Bos_taurus_newGene_4853,ENSBTAG00000002606,ENSBTAG00000002929,ENSBTAG00000003045,ENSBTAG00000003075,ENSBTAG00000003546,ENSBTAG00000004322,ENSBTAG000000047…
Biological Process	GO:0070887	cellular response to chemical stimulus	2300	52	33.93	0.01571	Bos_taurus_newGene_27761,Bos_taurus_newGene_38425,Bos_taurus_newGene_3887,Bos_taurus_newGene_4735,Bos_taurus_newGene_4853,ENSBTAG00000000163,ENSBTAG00000002929,ENSBTAG00000003871,ENSBTAG00000003891,ENSBTAG00000004131,ENSBTAG00000004322,ENSBTAG00000004386,ENSBTAG00000004709,ENSBTAG00000005474,ENSBTAG00000005524,ENSBTAG00000006125,ENSBTAG00000006561,ENSBTAG00000006844,ENSBTAG00000007476,ENSBTAG0000…
Biological Process	GO:0030217	T cell differentiation	203	7	3	0.01574	ENSBTAG00000002929,ENSBTAG00000004322,ENSBTAG00000006844,ENSBTAG00000007319,ENSBTAG00000009451,ENSBTAG00000014016,ENSBTAG00000017243
Biological Process	GO:0008152	metabolic process	13455	219	198.52	0.01576	Bos_taurus_newGene_13049,Bos_taurus_newGene_13107,Bos_taurus_newGene_1360,Bos_taurus_newGene_16361,Bos_taurus_newGene_17008,Bos_taurus_newGene_1839,Bos_taurus_newGene_1856,Bos_taurus_newGene_18841,Bos_taurus_newGene_19252,Bos_taurus_newGene_19692,Bos_taurus_newGene_20226,Bos_taurus_newGene_23069,Bos_taurus_newGene_24784,Bos_taurus_newGene_26148,Bos_taurus_newGene_27761,Bos_taurus_newGene_28280,Bo…
Biological Process	GO:0015850	organic hydroxy compound transport	119	2	1.76	0.01585	ENSBTAG00000007169,ENSBTAG00000016683
Biological Process	GO:0060068	vagina development	12	0	0.18	0.01587	0.01587
Biological Process	GO:0006887	exocytosis	298	5	4.4	0.01593	ENSBTAG00000003891,ENSBTAG00000004131,ENSBTAG00000007169,ENSBTAG00000014113,ENSBTAG00000016961
Biological Process	GO:0016072	rRNA metabolic process	102	0	1.5	0.01594	0.01594
Biological Process	GO:2001252	positive regulation of chromosome organization	54	3	0.8	0.01598	ENSBTAG00000009451,ENSBTAG00000014090,ENSBTAG00000022520
Biological Process	GO:0007178	transmembrane receptor protein serine/threonine kinase signaling pathway	270	6	3.98	0.01603	ENSBTAG00000003512,ENSBTAG00000004322,ENSBTAG00000006844,ENSBTAG00000012116,ENSBTAG00000017243,ENSBTAG00000018114
Biological Process	GO:0035308	negative regulation of protein dephosphorylation	11	1	0.16	0.01607	ENSBTAG00000031134
Biological Process	GO:0006891	intra-Golgi vesicle-mediated transport	30	0	0.44	0.01607	0.01607
Biological Process	GO:0097067	cellular response to thyroid hormone stimulus	14	0	0.21	0.0161	0.0161
Biological Process	GO:1901698	response to nitrogen compound	511	15	7.54	0.01616	ENSBTAG00000003891,ENSBTAG00000004386,ENSBTAG00000004709,ENSBTAG00000007169,ENSBTAG00000007644,ENSBTAG00000010457,ENSBTAG00000011437,ENSBTAG00000012007,ENSBTAG00000012628,ENSBTAG00000014069,ENSBTAG00000016683,ENSBTAG00000017542,ENSBTAG00000021087,ENSBTAG00000021900,ENSBTAG00000044105
Biological Process	GO:0019637	organophosphate metabolic process	1538	21	22.69	0.01617	Bos_taurus_newGene_17008,Bos_taurus_newGene_4261,Bos_taurus_newGene_4853,ENSBTAG00000003049,ENSBTAG00000003512,ENSBTAG00000004131,ENSBTAG00000005344,ENSBTAG00000007644,ENSBTAG00000011197,ENSBTAG00000011534,ENSBTAG00000011994,ENSBTAG00000012007,ENSBTAG00000014541,ENSBTAG00000015509,ENSBTAG00000016260,ENSBTAG00000016961,ENSBTAG00000017024,ENSBTAG00000018247,ENSBTAG00000018530,ENSBTAG00000020605,ENS…
Biological Process	GO:0010675	regulation of cellular carbohydrate metabolic process	82	6	1.21	0.01637	ENSBTAG00000000163,ENSBTAG00000011437,ENSBTAG00000011534,ENSBTAG00000014069,ENSBTAG00000017542,ENSBTAG00000044105
Biological Process	GO:0072028	nephron morphogenesis	82	1	1.21	0.0165	ENSBTAG00000002606
Biological Process	GO:0002757	immune response-activating signal transduction	208	8	3.07	0.01654	ENSBTAG00000002606,ENSBTAG00000002929,ENSBTAG00000009736,ENSBTAG00000014492,ENSBTAG00000016683,ENSBTAG00000017243,ENSBTAG00000021900,ENSBTAG00000033299
Biological Process	GO:0030308	negative regulation of cell growth	139	4	2.05	0.01656	ENSBTAG00000007644,ENSBTAG00000012116,ENSBTAG00000012508,ENSBTAG00000015655
Biological Process	GO:0060669	embryonic placenta morphogenesis	23	1	0.34	0.01657	ENSBTAG00000006844
Biological Process	GO:0045005	DNA-dependent DNA replication maintenance of fidelity	12	1	0.18	0.01676	ENSBTAG00000011083
Biological Process	GO:0042531	positive regulation of tyrosine phosphorylation of STAT protein	39	0	0.58	0.01685	0.01685
Biological Process	GO:0070925	organelle assembly	415	6	6.12	0.01689	ENSBTAG00000003512,ENSBTAG00000005998,ENSBTAG00000011155,ENSBTAG00000014137,ENSBTAG00000018247,ENSBTAG00000039731
Biological Process	GO:0045598	regulation of fat cell differentiation	73	6	1.08	0.01701	ENSBTAG00000005474,ENSBTAG00000009451,ENSBTAG00000015766,ENSBTAG00000017243,ENSBTAG00000017542,ENSBTAG00000044105
Biological Process	GO:0006260	DNA replication	735	16	10.84	0.01714	Bos_taurus_newGene_16361,Bos_taurus_newGene_1839,Bos_taurus_newGene_1856,Bos_taurus_newGene_23069,Bos_taurus_newGene_26148,Bos_taurus_newGene_2837,Bos_taurus_newGene_3584,Bos_taurus_newGene_44514,Bos_taurus_newGene_44924,Bos_taurus_newGene_50775,Bos_taurus_newGene_51653,Bos_taurus_newGene_9792,ENSBTAG00000011083,ENSBTAG00000014541,ENSBTAG00000022520,ENSBTAG00000026375
Biological Process	GO:0006900	vesicle budding from membrane	30	0	0.44	0.01731	0.01731
Biological Process	GO:0016570	histone modification	627	16	9.25	0.01744	ENSBTAG00000002929,ENSBTAG00000004832,ENSBTAG00000006844,ENSBTAG00000007476,ENSBTAG00000009451,ENSBTAG00000009736,ENSBTAG00000011101,ENSBTAG00000011437,ENSBTAG00000014090,ENSBTAG00000016230,ENSBTAG00000017243,ENSBTAG00000020175,ENSBTAG00000021661,ENSBTAG00000021900,ENSBTAG00000022520,ENSBTAG00000040477
Biological Process	GO:0010769	regulation of cell morphogenesis involved in differentiation	241	8	3.56	0.01747	ENSBTAG00000003045,ENSBTAG00000004131,ENSBTAG00000006844,ENSBTAG00000013888,ENSBTAG00000016260,ENSBTAG00000016961,ENSBTAG00000020244,ENSBTAG00000031134
Biological Process	GO:0045717	negative regulation of fatty acid biosynthetic process	11	1	0.16	0.01757	ENSBTAG00000022520
Biological Process	GO:0040008	regulation of growth	530	12	7.82	0.0176	Bos_taurus_newGene_44514,ENSBTAG00000003512,ENSBTAG00000005474,ENSBTAG00000006844,ENSBTAG00000007644,ENSBTAG00000010682,ENSBTAG00000012007,ENSBTAG00000012116,ENSBTAG00000012508,ENSBTAG00000014016,ENSBTAG00000015655,ENSBTAG00000031134
Biological Process	GO:0042398	cellular modified amino acid biosynthetic process	45	0	0.66	0.01791	0.01791
Biological Process	GO:0030162	regulation of proteolysis	439	10	6.48	0.01793	ENSBTAG00000006125,ENSBTAG00000006844,ENSBTAG00000007169,ENSBTAG00000007476,ENSBTAG00000016260,ENSBTAG00000017542,ENSBTAG00000020175,ENSBTAG00000021661,ENSBTAG00000031134,ENSBTAG00000046587
Biological Process	GO:0021537	telencephalon development	241	8	3.56	0.01794	ENSBTAG00000005257,ENSBTAG00000006844,ENSBTAG00000011994,ENSBTAG00000012628,ENSBTAG00000013888,ENSBTAG00000014863,ENSBTAG00000016260,ENSBTAG00000031134
Biological Process	GO:0001763	morphogenesis of a branching structure	345	10	5.09	0.01797	ENSBTAG00000002606,ENSBTAG00000005524,ENSBTAG00000006844,ENSBTAG00000007476,ENSBTAG00000010682,ENSBTAG00000012555,ENSBTAG00000013598,ENSBTAG00000013888,ENSBTAG00000014541,ENSBTAG00000016260
Biological Process	GO:0042254	ribosome biogenesis	161	0	2.38	0.01797	0.01797
Biological Process	GO:0045444	fat cell differentiation	159	8	2.35	0.01806	ENSBTAG00000004386,ENSBTAG00000005474,ENSBTAG00000006528,ENSBTAG00000009451,ENSBTAG00000015766,ENSBTAG00000017243,ENSBTAG00000017542,ENSBTAG00000044105
Biological Process	GO:0001890	placenta development	153	4	2.26	0.01812	ENSBTAG00000006844,ENSBTAG00000012555,ENSBTAG00000017542,ENSBTAG00000047000
Biological Process	GO:0030174	regulation of DNA-dependent DNA replication initiation	6	0	0.09	0.01814	0.01814
Biological Process	GO:0022614	membrane to membrane docking	9	0	0.13	0.01818	0.01818
Biological Process	GO:0009064	glutamine family amino acid metabolic process	59	3	0.87	0.01831	ENSBTAG00000001945,ENSBTAG00000015314,ENSBTAG00000016249
Biological Process	GO:0032259	methylation	262	2	3.87	0.01831	ENSBTAG00000017243,ENSBTAG00000022520
Biological Process	GO:0070169	positive regulation of biomineral tissue development	32	1	0.47	0.01854	ENSBTAG00000018114
Biological Process	GO:0032496	response to lipopolysaccharide	183	5	2.7	0.0186	ENSBTAG00000004709,ENSBTAG00000014113,ENSBTAG00000014492,ENSBTAG00000016683,ENSBTAG00000021900
Biological Process	GO:0060996	dendritic spine development	37	2	0.55	0.01865	ENSBTAG00000016260,ENSBTAG00000020244
Biological Process	GO:0006575	cellular modified amino acid metabolic process	138	2	2.04	0.01867	ENSBTAG00000020698,ENSBTAG00000025485
Biological Process	GO:0008654	phospholipid biosynthetic process	134	1	1.98	0.01871	ENSBTAG00000014541
Biological Process	GO:0060993	kidney morphogenesis	109	2	1.61	0.01891	ENSBTAG00000002606,ENSBTAG00000016260
Biological Process	GO:0051298	centrosome duplication	38	2	0.56	0.01898	ENSBTAG00000006125,ENSBTAG00000022520
Biological Process	GO:0071704	organic substance metabolic process	12732	211	187.85	0.01911	Bos_taurus_newGene_13049,Bos_taurus_newGene_13107,Bos_taurus_newGene_1360,Bos_taurus_newGene_16361,Bos_taurus_newGene_17008,Bos_taurus_newGene_1839,Bos_taurus_newGene_1856,Bos_taurus_newGene_19252,Bos_taurus_newGene_19692,Bos_taurus_newGene_20226,Bos_taurus_newGene_23069,Bos_taurus_newGene_24784,Bos_taurus_newGene_26148,Bos_taurus_newGene_27761,Bos_taurus_newGene_28280,Bos_taurus_newGene_2837,Bos…
Biological Process	GO:0006270	DNA replication initiation	18	0	0.27	0.01914	0.01914
Biological Process	GO:0021953	central nervous system neuron differentiation	177	1	2.61	0.01917	ENSBTAG00000011994
Biological Process	GO:0033598	mammary gland epithelial cell proliferation	30	2	0.44	0.01925	ENSBTAG00000007476,ENSBTAG00000017243
Biological Process	GO:0000398	mRNA splicing, via spliceosome	154	0	2.27	0.01927	0.01927
Biological Process	GO:0000375	RNA splicing, via transesterification reactions	154	0	2.27	0.01927	0.01927
Biological Process	GO:0000377	RNA splicing, via transesterification reactions with bulged adenosine as nucleophile	154	0	2.27	0.01927	0.01927
Biological Process	GO:0032502	developmental process	8546	157	126.09	0.01928	Bos_taurus_newGene_38425,Bos_taurus_newGene_3887,Bos_taurus_newGene_44924,Bos_taurus_newGene_4853,Bos_taurus_newGene_9792,ENSBTAG00000000163,ENSBTAG00000000421,ENSBTAG00000001086,ENSBTAG00000001945,ENSBTAG00000001987,ENSBTAG00000002606,ENSBTAG00000002929,ENSBTAG00000003045,ENSBTAG00000003049,ENSBTAG00000003075,ENSBTAG00000003166,ENSBTAG00000003192,ENSBTAG00000003512,ENSBTAG00000003546,ENSBTAG0000…
Biological Process	GO:0001825	blastocyst formation	30	0	0.44	0.01938	0.01938
Biological Process	GO:0030705	cytoskeleton-dependent intracellular transport	107	3	1.58	0.01951	Bos_taurus_newGene_4853,Bos_taurus_newGene_51247,ENSBTAG00000011994
Biological Process	GO:0006813	potassium ion transport	173	3	2.55	0.01954	ENSBTAG00000003049,ENSBTAG00000010328,ENSBTAG00000020605
Biological Process	GO:0051235	maintenance of location	402	5	5.93	0.01956	Bos_taurus_newGene_4853,ENSBTAG00000016683,ENSBTAG00000017542,ENSBTAG00000031134,ENSBTAG00000046117
Biological Process	GO:0042592	homeostatic process	1436	20	21.19	0.0197	Bos_taurus_newGene_23069,Bos_taurus_newGene_44514,ENSBTAG00000004118,ENSBTAG00000005524,ENSBTAG00000010457,ENSBTAG00000011437,ENSBTAG00000012116,ENSBTAG00000013294,ENSBTAG00000013881,ENSBTAG00000013888,ENSBTAG00000014069,ENSBTAG00000014113,ENSBTAG00000015766,ENSBTAG00000017024,ENSBTAG00000017042,ENSBTAG00000017243,ENSBTAG00000017542,ENSBTAG00000018114,ENSBTAG00000021900,ENSBTAG00000039050
Biological Process	GO:0042770	signal transduction in response to DNA damage	79	2	1.17	0.01977	ENSBTAG00000013860,ENSBTAG00000022520
Biological Process	GO:0071867	response to monoamine	24	1	0.35	0.01978	ENSBTAG00000007644
Biological Process	GO:0071868	cellular response to monoamine stimulus	24	1	0.35	0.01978	ENSBTAG00000007644
Biological Process	GO:0071869	response to catecholamine	24	1	0.35	0.01978	ENSBTAG00000007644
Biological Process	GO:0071870	cellular response to catecholamine stimulus	24	1	0.35	0.01978	ENSBTAG00000007644
Biological Process	GO:0007030	Golgi organization	49	1	0.72	0.01979	ENSBTAG00000006125
Biological Process	GO:0031062	positive regulation of histone methylation	19	1	0.28	0.01982	ENSBTAG00000022520
Biological Process	GO:0032011	ARF protein signal transduction	39	0	0.58	0.01989	0.01989
Biological Process	GO:0032012	regulation of ARF protein signal transduction	39	0	0.58	0.01989	0.01989
Biological Process	GO:0007274	neuromuscular synaptic transmission	35	0	0.52	0.0199	0.0199
Biological Process	GO:0032645	regulation of granulocyte macrophage colony-stimulating factor production	8	0	0.12	0.01997	0.01997
Biological Process	GO:0032604	granulocyte macrophage colony-stimulating factor production	8	0	0.12	0.01997	0.01997
Biological Process	GO:0031326	regulation of cellular biosynthetic process	4431	99	65.38	0.02	Bos_taurus_newGene_13049,Bos_taurus_newGene_13107,Bos_taurus_newGene_1360,Bos_taurus_newGene_16361,Bos_taurus_newGene_17008,Bos_taurus_newGene_1839,Bos_taurus_newGene_1856,Bos_taurus_newGene_19692,Bos_taurus_newGene_20226,Bos_taurus_newGene_26148,Bos_taurus_newGene_27761,Bos_taurus_newGene_28280,Bos_taurus_newGene_2837,Bos_taurus_newGene_3584,Bos_taurus_newGene_37146,Bos_taurus_newGene_38425,Bos_…
Biological Process	GO:0007588	excretion	30	0	0.44	0.02002	0.02002
Biological Process	GO:0097479	synaptic vesicle localization	95	1	1.4	0.02007	ENSBTAG00000003891
Biological Process	GO:0043123	positive regulation of I-kappaB kinase/NF-kappaB signaling	138	4	2.04	0.02007	ENSBTAG00000000379,ENSBTAG00000008173,ENSBTAG00000017401,ENSBTAG00000039731
Biological Process	GO:0032088	negative regulation of NF-kappaB transcription factor activity	64	4	0.94	0.02023	Bos_taurus_newGene_1360,ENSBTAG00000014492,ENSBTAG00000016683,ENSBTAG00000020410
Biological Process	GO:0071826	ribonucleoprotein complex subunit organization	112	2	1.65	0.02033	ENSBTAG00000005998,ENSBTAG00000011155
Biological Process	GO:0034109	homotypic cell-cell adhesion	63	1	0.93	0.02035	ENSBTAG00000021900
Biological Process	GO:0022618	ribonucleoprotein complex assembly	106	2	1.56	0.0204	ENSBTAG00000005998,ENSBTAG00000011155
Biological Process	GO:0071222	cellular response to lipopolysaccharide	119	4	1.76	0.0206	ENSBTAG00000014113,ENSBTAG00000014492,ENSBTAG00000016683,ENSBTAG00000021900
Biological Process	GO:0003007	heart morphogenesis	324	12	4.78	0.0206	ENSBTAG00000001086,ENSBTAG00000003075,ENSBTAG00000003512,ENSBTAG00000009863,ENSBTAG00000012555,ENSBTAG00000013881,ENSBTAG00000015717,ENSBTAG00000015766,ENSBTAG00000017243,ENSBTAG00000019313,ENSBTAG00000020244,ENSBTAG00000031476
Biological Process	GO:0045742	positive regulation of epidermal growth factor receptor signaling pathway	12	0	0.18	0.02062	0.02062
Biological Process	GO:0051188	cofactor biosynthetic process	98	3	1.45	0.02064	ENSBTAG00000004118,ENSBTAG00000014069,ENSBTAG00000015509
Biological Process	GO:0006281	DNA repair	558	14	8.23	0.02065	Bos_taurus_newGene_17008,Bos_taurus_newGene_27761,Bos_taurus_newGene_28280,Bos_taurus_newGene_3887,Bos_taurus_newGene_4261,Bos_taurus_newGene_44924,Bos_taurus_newGene_4735,Bos_taurus_newGene_4853,ENSBTAG00000011083,ENSBTAG00000015655,ENSBTAG00000020175,ENSBTAG00000022520,ENSBTAG00000027983,ENSBTAG00000034529
Biological Process	GO:0051093	negative regulation of developmental process	844	22	12.45	0.02065	Bos_taurus_newGene_44924,Bos_taurus_newGene_9792,ENSBTAG00000005524,ENSBTAG00000006844,ENSBTAG00000009451,ENSBTAG00000009863,ENSBTAG00000012555,ENSBTAG00000013888,ENSBTAG00000014113,ENSBTAG00000015655,ENSBTAG00000015717,ENSBTAG00000015766,ENSBTAG00000016260,ENSBTAG00000016683,ENSBTAG00000017243,ENSBTAG00000017542,ENSBTAG00000020244,ENSBTAG00000031134,ENSBTAG00000031476,ENSBTAG00000031763,ENSBTAG0…
Biological Process	GO:0006310	DNA recombination	197	3	2.91	0.02066	ENSBTAG00000001987,ENSBTAG00000006844,ENSBTAG00000022520
Biological Process	GO:0051291	protein heterooligomerization	27	0	0.4	0.02072	0.02072
Biological Process	GO:1900046	regulation of hemostasis	74	2	1.09	0.02082	ENSBTAG00000014541,ENSBTAG00000021900
Biological Process	GO:0030193	regulation of blood coagulation	74	2	1.09	0.02082	ENSBTAG00000014541,ENSBTAG00000021900
Biological Process	GO:0032324	molybdopterin cofactor biosynthetic process	7	0	0.1	0.02085	0.02085
Biological Process	GO:0019720	Mo-molybdopterin cofactor metabolic process	7	0	0.1	0.02085	0.02085
Biological Process	GO:0051189	prosthetic group metabolic process	7	0	0.1	0.02085	0.02085
Biological Process	GO:0006777	Mo-molybdopterin cofactor biosynthetic process	7	0	0.1	0.02085	0.02085
Biological Process	GO:0043545	molybdopterin cofactor metabolic process	7	0	0.1	0.02085	0.02085
Biological Process	GO:0038093	Fc receptor signaling pathway	9	0	0.13	0.02086	0.02086
Biological Process	GO:0042509	regulation of tyrosine phosphorylation of STAT protein	44	1	0.65	0.0209	ENSBTAG00000004386
Biological Process	GO:0042517	positive regulation of tyrosine phosphorylation of STAT protein	20	0	0.3	0.021	0.021
Biological Process	GO:0060560	developmental growth involved in morphogenesis	150	2	2.21	0.02103	ENSBTAG00000003075,ENSBTAG00000023806
Biological Process	GO:0007050	cell cycle arrest	113	2	1.67	0.02103	ENSBTAG00000013860,ENSBTAG00000015655
Biological Process	GO:0061564	axon development	430	9	6.34	0.0211	ENSBTAG00000003075,ENSBTAG00000005474,ENSBTAG00000011994,ENSBTAG00000014270,ENSBTAG00000015655,ENSBTAG00000016442,ENSBTAG00000017243,ENSBTAG00000020244,ENSBTAG00000023806
Biological Process	GO:0006650	glycerophospholipid metabolic process	165	3	2.43	0.02111	ENSBTAG00000012007,ENSBTAG00000014541,ENSBTAG00000018247
Biological Process	GO:0031532	actin cytoskeleton reorganization	85	3	1.25	0.02112	ENSBTAG00000004131,ENSBTAG00000009736,ENSBTAG00000016961
Biological Process	GO:0030900	forebrain development	452	12	6.67	0.02114	ENSBTAG00000005257,ENSBTAG00000005474,ENSBTAG00000006844,ENSBTAG00000009863,ENSBTAG00000011994,ENSBTAG00000012628,ENSBTAG00000013888,ENSBTAG00000014016,ENSBTAG00000014863,ENSBTAG00000016260,ENSBTAG00000021661,ENSBTAG00000031134
Biological Process	GO:0097193	intrinsic apoptotic signaling pathway	168	2	2.48	0.02114	ENSBTAG00000000163,ENSBTAG00000031134
Biological Process	GO:1901184	regulation of ERBB signaling pathway	40	0	0.59	0.0213	0.0213
Biological Process	GO:0051345	positive regulation of hydrolase activity	499	8	7.36	0.02144	ENSBTAG00000004131,ENSBTAG00000004709,ENSBTAG00000007169,ENSBTAG00000011994,ENSBTAG00000014113,ENSBTAG00000016961,ENSBTAG00000017542,ENSBTAG00000021661
Biological Process	GO:0042060	wound healing	386	8	5.7	0.0215	ENSBTAG00000003512,ENSBTAG00000007169,ENSBTAG00000010682,ENSBTAG00000012116,ENSBTAG00000014541,ENSBTAG00000017542,ENSBTAG00000021900,ENSBTAG00000039050
Biological Process	GO:0021984	adenohypophysis development	14	0	0.21	0.02163	0.02163
Biological Process	GO:0042403	thyroid hormone metabolic process	16	0	0.24	0.02167	0.02167
Biological Process	GO:0030501	positive regulation of bone mineralization	31	1	0.46	0.02167	ENSBTAG00000018114
Biological Process	GO:0070830	bicellular tight junction assembly	53	1	0.78	0.02188	ENSBTAG00000014270
Biological Process	GO:0032667	regulation of interleukin-23 production	12	0	0.18	0.02195	0.02195
Biological Process	GO:0032627	interleukin-23 production	12	0	0.18	0.02195	0.02195
Biological Process	GO:0042981	regulation of apoptotic process	1560	32	23.02	0.02199	ENSBTAG00000001086,ENSBTAG00000002929,ENSBTAG00000004709,ENSBTAG00000006125,ENSBTAG00000006844,ENSBTAG00000007169,ENSBTAG00000007319,ENSBTAG00000009417,ENSBTAG00000010457,ENSBTAG00000011437,ENSBTAG00000012180,ENSBTAG00000013888,ENSBTAG00000014016,ENSBTAG00000014069,ENSBTAG00000014113,ENSBTAG00000014270,ENSBTAG00000015655,ENSBTAG00000016260,ENSBTAG00000016442,ENSBTAG00000017024,ENSBTAG00000017243,…
Biological Process	GO:0043409	negative regulation of MAPK cascade	120	3	1.77	0.02227	ENSBTAG00000013863,ENSBTAG00000030999,ENSBTAG00000044105
Biological Process	GO:0043276	anoikis	21	2	0.31	0.02227	ENSBTAG00000011437,ENSBTAG00000014069
Biological Process	GO:0071482	cellular response to light stimulus	146	5	2.15	0.02229	Bos_taurus_newGene_27761,Bos_taurus_newGene_28280,Bos_taurus_newGene_3887,Bos_taurus_newGene_4261,Bos_taurus_newGene_4735
Biological Process	GO:0071897	DNA biosynthetic process	47	2	0.69	0.02233	ENSBTAG00000011083,ENSBTAG00000014541
Biological Process	GO:0006364	rRNA processing	99	0	1.46	0.02235	0.02235
Biological Process	GO:0006836	neurotransmitter transport	137	1	2.02	0.02236	ENSBTAG00000003891
Biological Process	GO:0051570	regulation of histone H3-K9 methylation	8	1	0.12	0.02251	ENSBTAG00000022520
Biological Process	GO:0010595	positive regulation of endothelial cell migration	58	2	0.86	0.02254	ENSBTAG00000014541,ENSBTAG00000017243
Biological Process	GO:0032535	regulation of cellular component size	227	4	3.35	0.02267	ENSBTAG00000005474,ENSBTAG00000018819,ENSBTAG00000021900,ENSBTAG00000046117
Biological Process	GO:0030206	chondroitin sulfate biosynthetic process	12	0	0.18	0.02277	0.02277
Biological Process	GO:0032318	regulation of GTPase activity	200	4	2.95	0.02282	ENSBTAG00000004131,ENSBTAG00000011994,ENSBTAG00000016961,ENSBTAG00000018247
Biological Process	GO:0006399	tRNA metabolic process	114	0	1.68	0.02284	0.02284
Biological Process	GO:0006626	protein targeting to mitochondrion	39	0	0.58	0.02318	0.02318
Biological Process	GO:0048286	lung alveolus development	47	2	0.69	0.0232	ENSBTAG00000005474,ENSBTAG00000014541
Biological Process	GO:0042503	tyrosine phosphorylation of STAT protein	26	1	0.38	0.0232	ENSBTAG00000004386
Biological Process	GO:0015748	organophosphate ester transport	58	0	0.86	0.02321	0.02321
Biological Process	GO:0072393	microtubule anchoring at microtubule organizing center	7	0	0.1	0.02329	0.02329
Biological Process	GO:0001817	regulation of cytokine production	595	16	8.78	0.02339	ENSBTAG00000002606,ENSBTAG00000002929,ENSBTAG00000006844,ENSBTAG00000008280,ENSBTAG00000012116,ENSBTAG00000013888,ENSBTAG00000014113,ENSBTAG00000014492,ENSBTAG00000015766,ENSBTAG00000017243,ENSBTAG00000017401,ENSBTAG00000017542,ENSBTAG00000021900,ENSBTAG00000033299,ENSBTAG00000039050,ENSBTAG00000047904
Biological Process	GO:0002449	lymphocyte mediated immunity	178	2	2.63	0.02342	Bos_taurus_newGene_38425,ENSBTAG00000001987
Biological Process	GO:0051098	regulation of binding	187	6	2.76	0.02346	ENSBTAG00000002929,ENSBTAG00000003045,ENSBTAG00000004709,ENSBTAG00000006844,ENSBTAG00000015717,ENSBTAG00000015766
Biological Process	GO:0042246	tissue regeneration	25	0	0.37	0.0235	0.0235
Biological Process	GO:0043403	skeletal muscle tissue regeneration	18	0	0.27	0.02351	0.02351
Biological Process	GO:1901360	organic cyclic compound metabolic process	7764	146	114.55	0.02354	Bos_taurus_newGene_13049,Bos_taurus_newGene_13107,Bos_taurus_newGene_1360,Bos_taurus_newGene_16361,Bos_taurus_newGene_17008,Bos_taurus_newGene_1839,Bos_taurus_newGene_1856,Bos_taurus_newGene_19252,Bos_taurus_newGene_20226,Bos_taurus_newGene_23069,Bos_taurus_newGene_26148,Bos_taurus_newGene_27761,Bos_taurus_newGene_28280,Bos_taurus_newGene_2837,Bos_taurus_newGene_32956,Bos_taurus_newGene_3584,Bos_…
Biological Process	GO:0044723	single-organism carbohydrate metabolic process	570	14	8.41	0.02369	Bos_taurus_newGene_17008,Bos_taurus_newGene_4261,Bos_taurus_newGene_4853,ENSBTAG00000000163,ENSBTAG00000002914,ENSBTAG00000009451,ENSBTAG00000010457,ENSBTAG00000010709,ENSBTAG00000011437,ENSBTAG00000011534,ENSBTAG00000014069,ENSBTAG00000014831,ENSBTAG00000017542,ENSBTAG00000044105
Biological Process	GO:0018107	peptidyl-threonine phosphorylation	71	4	1.05	0.02382	ENSBTAG00000000163,ENSBTAG00000004709,ENSBTAG00000016260,ENSBTAG00000021900
Biological Process	GO:0002573	myeloid leukocyte differentiation	159	6	2.35	0.02404	ENSBTAG00000002929,ENSBTAG00000006844,ENSBTAG00000014016,ENSBTAG00000015766,ENSBTAG00000017243,ENSBTAG00000017542
Biological Process	GO:0007409	axonogenesis	422	9	6.23	0.02407	ENSBTAG00000003075,ENSBTAG00000005474,ENSBTAG00000011994,ENSBTAG00000014270,ENSBTAG00000015655,ENSBTAG00000016442,ENSBTAG00000017243,ENSBTAG00000020244,ENSBTAG00000023806
Biological Process	GO:0006869	lipid transport	196	3	2.89	0.02421	ENSBTAG00000016683,ENSBTAG00000017542,ENSBTAG00000044158
Biological Process	GO:0051302	regulation of cell division	200	3	2.95	0.02432	ENSBTAG00000014541,ENSBTAG00000021900,ENSBTAG00000039731
Biological Process	GO:2001235	positive regulation of apoptotic signaling pathway	57	1	0.84	0.02449	ENSBTAG00000004709
Biological Process	GO:0031098	stress-activated protein kinase signaling cascade	202	7	2.98	0.02465	ENSBTAG00000003075,ENSBTAG00000004131,ENSBTAG00000004709,ENSBTAG00000016260,ENSBTAG00000016961,ENSBTAG00000018114,ENSBTAG00000044105
Biological Process	GO:0019752	carboxylic acid metabolic process	850	17	12.54	0.02471	ENSBTAG00000000163,ENSBTAG00000001945,ENSBTAG00000005257,ENSBTAG00000010709,ENSBTAG00000011437,ENSBTAG00000012116,ENSBTAG00000012628,ENSBTAG00000014069,ENSBTAG00000015314,ENSBTAG00000016249,ENSBTAG00000017542,ENSBTAG00000019453,ENSBTAG00000020698,ENSBTAG00000022520,ENSBTAG00000025485,ENSBTAG00000038369,ENSBTAG00000039289
Biological Process	GO:0043086	negative regulation of catalytic activity	578	8	8.53	0.02471	ENSBTAG00000006844,ENSBTAG00000008996,ENSBTAG00000013860,ENSBTAG00000016260,ENSBTAG00000021900,ENSBTAG00000025462,ENSBTAG00000031134,ENSBTAG00000046587
Biological Process	GO:0051924	regulation of calcium ion transport	180	2	2.66	0.02494	ENSBTAG00000007169,ENSBTAG00000020605
Biological Process	GO:0051170	nuclear import	240	4	3.54	0.02499	ENSBTAG00000003045,ENSBTAG00000004709,ENSBTAG00000016683,ENSBTAG00000039289
Biological Process	GO:0009068	aspartate family amino acid catabolic process	10	0	0.15	0.02505	0.02505
Biological Process	GO:0043436	oxoacid metabolic process	902	17	13.31	0.02506	ENSBTAG00000000163,ENSBTAG00000001945,ENSBTAG00000005257,ENSBTAG00000010709,ENSBTAG00000011437,ENSBTAG00000012116,ENSBTAG00000012628,ENSBTAG00000014069,ENSBTAG00000015314,ENSBTAG00000016249,ENSBTAG00000017542,ENSBTAG00000019453,ENSBTAG00000020698,ENSBTAG00000022520,ENSBTAG00000025485,ENSBTAG00000038369,ENSBTAG00000039289
Biological Process	GO:0001667	ameboidal-type cell migration	386	9	5.7	0.0251	Bos_taurus_newGene_44924,Bos_taurus_newGene_9792,ENSBTAG00000009417,ENSBTAG00000014541,ENSBTAG00000017243,ENSBTAG00000017542,ENSBTAG00000018114,ENSBTAG00000020244,ENSBTAG00000021900
Biological Process	GO:0032504	multicellular organism reproduction	678	16	10	0.02511	Bos_taurus_newGene_38425,ENSBTAG00000002606,ENSBTAG00000005474,ENSBTAG00000007169,ENSBTAG00000007319,ENSBTAG00000010077,ENSBTAG00000010682,ENSBTAG00000013888,ENSBTAG00000014355,ENSBTAG00000017542,ENSBTAG00000018114,ENSBTAG00000019313,ENSBTAG00000019787,ENSBTAG00000030671,ENSBTAG00000044105,ENSBTAG00000047434
Biological Process	GO:0090092	regulation of transmembrane receptor protein serine/threonine kinase signaling pathway	177	1	2.61	0.02512	ENSBTAG00000018114
Biological Process	GO:0007267	cell-cell signaling	1037	18	15.3	0.02529	ENSBTAG00000002606,ENSBTAG00000003891,ENSBTAG00000004131,ENSBTAG00000004709,ENSBTAG00000005474,ENSBTAG00000006125,ENSBTAG00000010457,ENSBTAG00000012116,ENSBTAG00000013881,ENSBTAG00000013888,ENSBTAG00000014113,ENSBTAG00000014541,ENSBTAG00000016615,ENSBTAG00000017243,ENSBTAG00000018114,ENSBTAG00000021900,ENSBTAG00000031134,ENSBTAG00000031476
Biological Process	GO:0001836	release of cytochrome c from mitochondria	68	2	1	0.02557	ENSBTAG00000012180,ENSBTAG00000031134
Biological Process	GO:0031648	protein destabilization	17	1	0.25	0.0256	ENSBTAG00000007476
Biological Process	GO:0007517	muscle organ development	459	8	6.77	0.02562	ENSBTAG00000003512,ENSBTAG00000004322,ENSBTAG00000006844,ENSBTAG00000009451,ENSBTAG00000013888,ENSBTAG00000015717,ENSBTAG00000015766,ENSBTAG00000045877
Biological Process	GO:0010506	regulation of autophagy	61	4	0.9	0.02575	ENSBTAG00000008173,ENSBTAG00000011437,ENSBTAG00000016260,ENSBTAG00000019787
Biological Process	GO:0010523	negative regulation of calcium ion transport into cytosol	9	0	0.13	0.02586	0.02586
Biological Process	GO:0016126	sterol biosynthetic process	42	0	0.62	0.02588	0.02588
Biological Process	GO:0001553	luteinization	11	0	0.16	0.02602	0.02602
Biological Process	GO:0045935	positive regulation of nucleobase-containing compound metabolic process	1444	37	21.31	0.02605	ENSBTAG00000002606,ENSBTAG00000002929,ENSBTAG00000003045,ENSBTAG00000003075,ENSBTAG00000003546,ENSBTAG00000004322,ENSBTAG00000004709,ENSBTAG00000004745,ENSBTAG00000005351,ENSBTAG00000005474,ENSBTAG00000005524,ENSBTAG00000006844,ENSBTAG00000007476,ENSBTAG00000008280,ENSBTAG00000011534,ENSBTAG00000011721,ENSBTAG00000012060,ENSBTAG00000012116,ENSBTAG00000012555,ENSBTAG00000013888,ENSBTAG00000014016,…
Biological Process	GO:0044744	protein localization to nucleus	232	4	3.42	0.02606	ENSBTAG00000003045,ENSBTAG00000004709,ENSBTAG00000016683,ENSBTAG00000039289
Biological Process	GO:0006606	protein import into nucleus	232	4	3.42	0.02606	ENSBTAG00000003045,ENSBTAG00000004709,ENSBTAG00000016683,ENSBTAG00000039289
Biological Process	GO:1902593	single-organism nuclear import	232	4	3.42	0.02606	ENSBTAG00000003045,ENSBTAG00000004709,ENSBTAG00000016683,ENSBTAG00000039289
Biological Process	GO:0002443	leukocyte mediated immunity	236	3	3.48	0.02646	Bos_taurus_newGene_38425,ENSBTAG00000001987,ENSBTAG00000003891
Biological Process	GO:0071216	cellular response to biotic stimulus	145	4	2.14	0.02646	ENSBTAG00000014113,ENSBTAG00000014492,ENSBTAG00000016683,ENSBTAG00000021900
Biological Process	GO:0051403	stress-activated MAPK cascade	201	7	2.97	0.02648	ENSBTAG00000003075,ENSBTAG00000004131,ENSBTAG00000004709,ENSBTAG00000016260,ENSBTAG00000016961,ENSBTAG00000018114,ENSBTAG00000044105
Biological Process	GO:0000075	cell cycle checkpoint	249	8	3.67	0.02664	Bos_taurus_newGene_27761,Bos_taurus_newGene_28280,Bos_taurus_newGene_3887,Bos_taurus_newGene_4261,Bos_taurus_newGene_4735,ENSBTAG00000004709,ENSBTAG00000006125,ENSBTAG00000008703
Biological Process	GO:0010959	regulation of metal ion transport	287	4	4.23	0.02674	ENSBTAG00000003049,ENSBTAG00000007169,ENSBTAG00000020605,ENSBTAG00000031134
Biological Process	GO:0051641	cellular localization	2815	39	41.53	0.02675	Bos_taurus_newGene_4853,Bos_taurus_newGene_51247,ENSBTAG00000002606,ENSBTAG00000003045,ENSBTAG00000003049,ENSBTAG00000003075,ENSBTAG00000003891,ENSBTAG00000004131,ENSBTAG00000004643,ENSBTAG00000004709,ENSBTAG00000005257,ENSBTAG00000005474,ENSBTAG00000007169,ENSBTAG00000007476,ENSBTAG00000009417,ENSBTAG00000011534,ENSBTAG00000011994,ENSBTAG00000012007,ENSBTAG00000012116,ENSBTAG00000014113,ENSBTAG0…
Biological Process	GO:0022607	cellular component assembly	2259	43	33.33	0.02682	ENSBTAG00000000421,ENSBTAG00000003049,ENSBTAG00000003512,ENSBTAG00000003546,ENSBTAG00000004131,ENSBTAG00000004832,ENSBTAG00000005998,ENSBTAG00000008112,ENSBTAG00000009736,ENSBTAG00000011155,ENSBTAG00000011677,ENSBTAG00000011994,ENSBTAG00000012180,ENSBTAG00000013881,ENSBTAG00000014113,ENSBTAG00000014137,ENSBTAG00000014270,ENSBTAG00000014541,ENSBTAG00000015450,ENSBTAG00000016260,ENSBTAG00000016442,…
Biological Process	GO:0002460	adaptive immune response based on somatic recombination of immune receptors built from immunoglobulin superfamily domains	197	6	2.91	0.02684	Bos_taurus_newGene_38425,ENSBTAG00000001987,ENSBTAG00000002929,ENSBTAG00000004322,ENSBTAG00000006844,ENSBTAG00000009451
Biological Process	GO:0010744	positive regulation of macrophage derived foam cell differentiation	7	1	0.1	0.02685	ENSBTAG00000004709
Biological Process	GO:0090313	regulation of protein targeting to membrane	14	0	0.21	0.0269	0.0269
Biological Process	GO:0051259	protein oligomerization	321	2	4.74	0.02696	ENSBTAG00000012180,ENSBTAG00000039289
Biological Process	GO:0071495	cellular response to endogenous stimulus	845	23	12.47	0.02716	Bos_taurus_newGene_4853,ENSBTAG00000003891,ENSBTAG00000004131,ENSBTAG00000004322,ENSBTAG00000004386,ENSBTAG00000005524,ENSBTAG00000006561,ENSBTAG00000007644,ENSBTAG00000008280,ENSBTAG00000010457,ENSBTAG00000011437,ENSBTAG00000012007,ENSBTAG00000012116,ENSBTAG00000014069,ENSBTAG00000014113,ENSBTAG00000016961,ENSBTAG00000017243,ENSBTAG00000017542,ENSBTAG00000018114,ENSBTAG00000021087,ENSBTAG0000002…
Biological Process	GO:0000226	microtubule cytoskeleton organization	546	10	8.06	0.02727	Bos_taurus_newGene_4853,ENSBTAG00000006125,ENSBTAG00000008703,ENSBTAG00000010457,ENSBTAG00000011994,ENSBTAG00000013860,ENSBTAG00000014302,ENSBTAG00000018530,ENSBTAG00000022520,ENSBTAG00000039731
Biological Process	GO:0050801	ion homeostasis	570	8	8.41	0.02728	Bos_taurus_newGene_23069,ENSBTAG00000011437,ENSBTAG00000012116,ENSBTAG00000013881,ENSBTAG00000014069,ENSBTAG00000014113,ENSBTAG00000017042,ENSBTAG00000039050
Biological Process	GO:0031343	positive regulation of cell killing	46	1	0.68	0.02728	Bos_taurus_newGene_38425
Biological Process	GO:0034329	cell junction assembly	153	3	2.26	0.0273	ENSBTAG00000014270,ENSBTAG00000021900,ENSBTAG00000039731
Biological Process	GO:0006753	nucleoside phosphate metabolic process	1215	18	17.93	0.02737	Bos_taurus_newGene_17008,Bos_taurus_newGene_4261,Bos_taurus_newGene_4853,ENSBTAG00000003049,ENSBTAG00000003512,ENSBTAG00000004131,ENSBTAG00000005344,ENSBTAG00000007644,ENSBTAG00000011534,ENSBTAG00000011994,ENSBTAG00000015509,ENSBTAG00000016260,ENSBTAG00000016961,ENSBTAG00000017024,ENSBTAG00000018247,ENSBTAG00000018530,ENSBTAG00000020605,ENSBTAG00000021900
Biological Process	GO:0034605	cellular response to heat	23	0	0.34	0.02747	0.02747
Biological Process	GO:0007098	centrosome cycle	50	3	0.74	0.02776	ENSBTAG00000006125,ENSBTAG00000013860,ENSBTAG00000022520
Biological Process	GO:0030098	lymphocyte differentiation	283	7	4.18	0.02788	ENSBTAG00000002929,ENSBTAG00000004322,ENSBTAG00000006844,ENSBTAG00000007319,ENSBTAG00000009451,ENSBTAG00000014016,ENSBTAG00000017243
Biological Process	GO:2001237	negative regulation of extrinsic apoptotic signaling pathway	31	1	0.46	0.02789	ENSBTAG00000014270
Biological Process	GO:0090501	RNA phosphodiester bond hydrolysis	8	0	0.12	0.02801	0.02801
Biological Process	GO:0032526	response to retinoic acid	61	1	0.9	0.02805	ENSBTAG00000017542
Biological Process	GO:0043401	steroid hormone mediated signaling pathway	48	3	0.71	0.02806	ENSBTAG00000008280,ENSBTAG00000012116,ENSBTAG00000017542
Biological Process	GO:1901565	organonitrogen compound catabolic process	1170	22	17.26	0.02813	Bos_taurus_newGene_17008,Bos_taurus_newGene_1839,Bos_taurus_newGene_1856,Bos_taurus_newGene_19692,Bos_taurus_newGene_27761,Bos_taurus_newGene_28280,Bos_taurus_newGene_3584,Bos_taurus_newGene_38425,Bos_taurus_newGene_3887,Bos_taurus_newGene_4261,Bos_taurus_newGene_44924,Bos_taurus_newGene_4853,ENSBTAG00000003049,ENSBTAG00000003512,ENSBTAG00000004131,ENSBTAG00000007644,ENSBTAG00000011994,ENSBTAG000…
Biological Process	GO:0008361	regulation of cell size	85	1	1.25	0.02843	ENSBTAG00000005474
Biological Process	GO:0043085	positive regulation of catalytic activity	1153	21	17.01	0.02854	ENSBTAG00000003075,ENSBTAG00000004131,ENSBTAG00000004709,ENSBTAG00000006561,ENSBTAG00000007169,ENSBTAG00000008703,ENSBTAG00000010682,ENSBTAG00000011994,ENSBTAG00000014113,ENSBTAG00000014541,ENSBTAG00000016260,ENSBTAG00000016442,ENSBTAG00000016961,ENSBTAG00000017542,ENSBTAG00000018114,ENSBTAG00000018819,ENSBTAG00000020244,ENSBTAG00000021661,ENSBTAG00000021900,ENSBTAG00000025462,ENSBTAG00000031134
Biological Process	GO:0038127	ERBB signaling pathway	58	0	0.86	0.0287	0.0287
Biological Process	GO:0035113	embryonic appendage morphogenesis	183	2	2.7	0.02903	ENSBTAG00000006844,ENSBTAG00000013598
Biological Process	GO:0030326	embryonic limb morphogenesis	183	2	2.7	0.02903	ENSBTAG00000006844,ENSBTAG00000013598
Biological Process	GO:0042058	regulation of epidermal growth factor receptor signaling pathway	39	0	0.58	0.02912	0.02912
Biological Process	GO:0045682	regulation of epidermis development	53	1	0.78	0.02914	ENSBTAG00000031476
Biological Process	GO:0071902	positive regulation of protein serine/threonine kinase activity	220	5	3.25	0.02924	ENSBTAG00000003075,ENSBTAG00000014541,ENSBTAG00000016442,ENSBTAG00000018819,ENSBTAG00000020244
Biological Process	GO:0006914	autophagy	127	6	1.87	0.02927	ENSBTAG00000003891,ENSBTAG00000008173,ENSBTAG00000010457,ENSBTAG00000011437,ENSBTAG00000016260,ENSBTAG00000019787
Biological Process	GO:1901607	alpha-amino acid biosynthetic process	63	2	0.93	0.02936	ENSBTAG00000015314,ENSBTAG00000020698
Biological Process	GO:0010975	regulation of neuron projection development	291	9	4.29	0.02938	ENSBTAG00000004131,ENSBTAG00000010457,ENSBTAG00000011994,ENSBTAG00000016260,ENSBTAG00000016961,ENSBTAG00000020244,ENSBTAG00000021900,ENSBTAG00000023806,ENSBTAG00000031134
Biological Process	GO:0010216	maintenance of DNA methylation	6	0	0.09	0.02939	0.02939
Biological Process	GO:0038179	neurotrophin signaling pathway	43	3	0.63	0.02944	ENSBTAG00000000163,ENSBTAG00000004131,ENSBTAG00000016961
Biological Process	GO:1902531	regulation of intracellular signal transduction	1321	38	19.49	0.02965	Bos_taurus_newGene_4853,ENSBTAG00000000163,ENSBTAG00000000379,ENSBTAG00000003075,ENSBTAG00000003166,ENSBTAG00000004131,ENSBTAG00000004386,ENSBTAG00000006561,ENSBTAG00000007476,ENSBTAG00000008173,ENSBTAG00000008703,ENSBTAG00000009417,ENSBTAG00000010245,ENSBTAG00000010682,ENSBTAG00000011437,ENSBTAG00000011994,ENSBTAG00000013401,ENSBTAG00000013863,ENSBTAG00000014541,ENSBTAG00000016260,ENSBTAG0000001…
Biological Process	GO:0051603	proteolysis involved in cellular protein catabolic process	448	7	6.61	0.0297	ENSBTAG00000006125,ENSBTAG00000007476,ENSBTAG00000008173,ENSBTAG00000016260,ENSBTAG00000020119,ENSBTAG00000020175,ENSBTAG00000021087
Biological Process	GO:0051640	organelle localization	259	5	3.82	0.02971	ENSBTAG00000003891,ENSBTAG00000004643,ENSBTAG00000005257,ENSBTAG00000011994,ENSBTAG00000016260
Biological Process	GO:0071901	negative regulation of protein serine/threonine kinase activity	75	0	1.11	0.02972	0.02972
Biological Process	GO:0033327	Leydig cell differentiation	8	0	0.12	0.03029	0.03029
Biological Process	GO:0072009	nephron epithelium development	110	3	1.62	0.03044	ENSBTAG00000002606,ENSBTAG00000017243,ENSBTAG00000031476
Biological Process	GO:0009799	specification of symmetry	107	3	1.58	0.03055	ENSBTAG00000004709,ENSBTAG00000018114,ENSBTAG00000031476
Biological Process	GO:0000910	cytokinesis	142	5	2.1	0.03076	ENSBTAG00000004131,ENSBTAG00000016961,ENSBTAG00000018773,ENSBTAG00000021900,ENSBTAG00000039731
Biological Process	GO:0043297	apical junction assembly	72	3	1.06	0.03078	ENSBTAG00000014270,ENSBTAG00000021900,ENSBTAG00000039731
Biological Process	GO:0048609	multicellular organismal reproductive process	654	16	9.65	0.03079	Bos_taurus_newGene_38425,ENSBTAG00000002606,ENSBTAG00000005474,ENSBTAG00000007169,ENSBTAG00000007319,ENSBTAG00000010077,ENSBTAG00000010682,ENSBTAG00000013888,ENSBTAG00000014355,ENSBTAG00000017542,ENSBTAG00000018114,ENSBTAG00000019313,ENSBTAG00000019787,ENSBTAG00000030671,ENSBTAG00000044105,ENSBTAG00000047434
Biological Process	GO:0051493	regulation of cytoskeleton organization	411	8	6.06	0.03086	ENSBTAG00000006125,ENSBTAG00000016442,ENSBTAG00000018773,ENSBTAG00000018819,ENSBTAG00000021900,ENSBTAG00000022520,ENSBTAG00000039731,ENSBTAG00000046117
Biological Process	GO:0009117	nucleotide metabolic process	1200	18	17.71	0.03096	Bos_taurus_newGene_17008,Bos_taurus_newGene_4261,Bos_taurus_newGene_4853,ENSBTAG00000003049,ENSBTAG00000003512,ENSBTAG00000004131,ENSBTAG00000005344,ENSBTAG00000007644,ENSBTAG00000011534,ENSBTAG00000011994,ENSBTAG00000015509,ENSBTAG00000016260,ENSBTAG00000016961,ENSBTAG00000017024,ENSBTAG00000018247,ENSBTAG00000018530,ENSBTAG00000020605,ENSBTAG00000021900
Biological Process	GO:0050691	regulation of defense response to virus by host	19	0	0.28	0.03114	0.03114
Biological Process	GO:0050819	negative regulation of coagulation	32	1	0.47	0.03134	ENSBTAG00000014541
Biological Process	GO:0006801	superoxide metabolic process	42	0	0.62	0.03141	0.03141
Biological Process	GO:0042304	regulation of fatty acid biosynthetic process	25	2	0.37	0.03162	ENSBTAG00000014069,ENSBTAG00000022520
Biological Process	GO:0019627	urea metabolic process	8	2	0.12	0.03163	ENSBTAG00000001945,ENSBTAG00000015314
Biological Process	GO:0071941	nitrogen cycle metabolic process	8	2	0.12	0.03163	ENSBTAG00000001945,ENSBTAG00000015314
Biological Process	GO:0060065	uterus development	19	1	0.28	0.03168	ENSBTAG00000017243
Biological Process	GO:1901615	organic hydroxy compound metabolic process	403	5	5.95	0.0317	ENSBTAG00000011197,ENSBTAG00000011437,ENSBTAG00000017243,ENSBTAG00000038369,ENSBTAG00000039289
Biological Process	GO:0042904	9-cis-retinoic acid biosynthetic process	6	0	0.09	0.0318	0.0318
Biological Process	GO:0042905	9-cis-retinoic acid metabolic process	6	0	0.09	0.0318	0.0318
Biological Process	GO:0008637	apoptotic mitochondrial changes	104	2	1.53	0.03187	ENSBTAG00000012180,ENSBTAG00000031134
Biological Process	GO:0021700	developmental maturation	228	6	3.36	0.03206	ENSBTAG00000013888,ENSBTAG00000016260,ENSBTAG00000017243,ENSBTAG00000017542,ENSBTAG00000018773,ENSBTAG00000039731
Biological Process	GO:1902115	regulation of organelle assembly	35	0	0.52	0.03243	0.03243
Biological Process	GO:0007219	Notch signaling pathway	83	5	1.22	0.03269	ENSBTAG00000007319,ENSBTAG00000012555,ENSBTAG00000015717,ENSBTAG00000016683,ENSBTAG00000031476
Biological Process	GO:0010922	positive regulation of phosphatase activity	22	0	0.32	0.03281	0.03281
Biological Process	GO:1901362	organic cyclic compound biosynthetic process	4563	101	67.32	0.03288	Bos_taurus_newGene_13049,Bos_taurus_newGene_13107,Bos_taurus_newGene_1360,Bos_taurus_newGene_16361,Bos_taurus_newGene_17008,Bos_taurus_newGene_1856,Bos_taurus_newGene_19252,Bos_taurus_newGene_20226,Bos_taurus_newGene_26148,Bos_taurus_newGene_27761,Bos_taurus_newGene_2837,Bos_taurus_newGene_32956,Bos_taurus_newGene_3584,Bos_taurus_newGene_37146,Bos_taurus_newGene_38425,Bos_taurus_newGene_3887,Bos_…
Biological Process	GO:0044712	single-organism catabolic process	1282	20	18.91	0.03312	ENSBTAG00000000163,ENSBTAG00000003049,ENSBTAG00000003512,ENSBTAG00000003891,ENSBTAG00000004131,ENSBTAG00000005257,ENSBTAG00000007644,ENSBTAG00000008173,ENSBTAG00000011437,ENSBTAG00000011994,ENSBTAG00000016260,ENSBTAG00000016961,ENSBTAG00000017542,ENSBTAG00000018247,ENSBTAG00000018530,ENSBTAG00000019787,ENSBTAG00000020605,ENSBTAG00000021900,ENSBTAG00000031134,ENSBTAG00000039289
Biological Process	GO:0048513	animal organ development	5873	113	86.65	0.03315	Bos_taurus_newGene_3887,Bos_taurus_newGene_4853,ENSBTAG00000000163,ENSBTAG00000000421,ENSBTAG00000001086,ENSBTAG00000001945,ENSBTAG00000001987,ENSBTAG00000002606,ENSBTAG00000002929,ENSBTAG00000003045,ENSBTAG00000003049,ENSBTAG00000003075,ENSBTAG00000003166,ENSBTAG00000003192,ENSBTAG00000003512,ENSBTAG00000004118,ENSBTAG00000004322,ENSBTAG00000004386,ENSBTAG00000004709,ENSBTAG00000004832,ENSBTAG00…
Biological Process	GO:1901214	regulation of neuron death	158	3	2.33	0.03323	ENSBTAG00000000163,ENSBTAG00000017024,ENSBTAG00000017243
Biological Process	GO:0030330	DNA damage response, signal transduction by p53 class mediator	62	1	0.91	0.0333	ENSBTAG00000022520
Biological Process	GO:0051050	positive regulation of transport	631	15	9.31	0.03333	ENSBTAG00000003045,ENSBTAG00000003049,ENSBTAG00000003891,ENSBTAG00000004709,ENSBTAG00000005474,ENSBTAG00000007169,ENSBTAG00000012007,ENSBTAG00000012628,ENSBTAG00000014113,ENSBTAG00000016683,ENSBTAG00000020605,ENSBTAG00000021900,ENSBTAG00000031134,ENSBTAG00000039050,ENSBTAG00000047904
Biological Process	GO:0009855	determination of bilateral symmetry	106	3	1.56	0.03359	ENSBTAG00000004709,ENSBTAG00000018114,ENSBTAG00000031476
Biological Process	GO:0006595	polyamine metabolic process	291	12	4.29	0.03371	Bos_taurus_newGene_17008,Bos_taurus_newGene_1839,Bos_taurus_newGene_1856,Bos_taurus_newGene_19692,Bos_taurus_newGene_27761,Bos_taurus_newGene_28280,Bos_taurus_newGene_3584,Bos_taurus_newGene_38425,Bos_taurus_newGene_3887,Bos_taurus_newGene_4261,Bos_taurus_newGene_44924,Bos_taurus_newGene_4853
Biological Process	GO:0070206	protein trimerization	24	0	0.35	0.03372	0.03372
Biological Process	GO:0050793	regulation of developmental process	2624	53	38.72	0.0338	Bos_taurus_newGene_44924,Bos_taurus_newGene_9792,ENSBTAG00000002606,ENSBTAG00000003045,ENSBTAG00000003075,ENSBTAG00000003512,ENSBTAG00000004131,ENSBTAG00000004386,ENSBTAG00000004709,ENSBTAG00000005474,ENSBTAG00000005524,ENSBTAG00000006561,ENSBTAG00000006844,ENSBTAG00000009451,ENSBTAG00000009736,ENSBTAG00000009863,ENSBTAG00000010457,ENSBTAG00000010682,ENSBTAG00000011437,ENSBTAG00000011994,ENSBTAG0…
Biological Process	GO:0007043	cell-cell junction assembly	87	3	1.28	0.03383	ENSBTAG00000014270,ENSBTAG00000021900,ENSBTAG00000039731
Biological Process	GO:0045859	regulation of protein kinase activity	609	13	8.99	0.03388	ENSBTAG00000003075,ENSBTAG00000004131,ENSBTAG00000008703,ENSBTAG00000013860,ENSBTAG00000014541,ENSBTAG00000016260,ENSBTAG00000016442,ENSBTAG00000016961,ENSBTAG00000018114,ENSBTAG00000018819,ENSBTAG00000020244,ENSBTAG00000025462,ENSBTAG00000031134
Biological Process	GO:0048489	synaptic vesicle transport	90	1	1.33	0.03391	ENSBTAG00000003891
Biological Process	GO:0097480	establishment of synaptic vesicle localization	90	1	1.33	0.03391	ENSBTAG00000003891
Biological Process	GO:0006672	ceramide metabolic process	49	1	0.72	0.03407	ENSBTAG00000007169
Biological Process	GO:0046474	glycerophospholipid biosynthetic process	98	1	1.45	0.03407	ENSBTAG00000014541
Biological Process	GO:0060840	artery development	64	3	0.94	0.0341	ENSBTAG00000015717,ENSBTAG00000018114,ENSBTAG00000019313
Biological Process	GO:0046483	heterocycle metabolic process	7460	143	110.07	0.03413	Bos_taurus_newGene_13049,Bos_taurus_newGene_13107,Bos_taurus_newGene_1360,Bos_taurus_newGene_16361,Bos_taurus_newGene_17008,Bos_taurus_newGene_1839,Bos_taurus_newGene_1856,Bos_taurus_newGene_19252,Bos_taurus_newGene_20226,Bos_taurus_newGene_23069,Bos_taurus_newGene_26148,Bos_taurus_newGene_27761,Bos_taurus_newGene_28280,Bos_taurus_newGene_2837,Bos_taurus_newGene_32956,Bos_taurus_newGene_3584,Bos_…
Biological Process	GO:0048864	stem cell development	272	8	4.01	0.03421	ENSBTAG00000003045,ENSBTAG00000005524,ENSBTAG00000006844,ENSBTAG00000009863,ENSBTAG00000013888,ENSBTAG00000015717,ENSBTAG00000020244,ENSBTAG00000031476
Biological Process	GO:0051923	sulfation	8	1	0.12	0.03424	ENSBTAG00000038369
Biological Process	GO:2000810	regulation of bicellular tight junction assembly	8	0	0.12	0.03424	0.03424
Biological Process	GO:0048745	smooth muscle tissue development	30	1	0.44	0.03424	ENSBTAG00000009417
Biological Process	GO:0032801	receptor catabolic process	10	1	0.15	0.03441	ENSBTAG00000020119
Biological Process	GO:0050909	sensory perception of taste	300	5	4.43	0.03444	Bos_taurus_newGene_1856,Bos_taurus_newGene_35139,Bos_taurus_newGene_44924,Bos_taurus_newGene_9792,ENSBTAG00000006844
Biological Process	GO:0048762	mesenchymal cell differentiation	203	5	3	0.03459	ENSBTAG00000003045,ENSBTAG00000006844,ENSBTAG00000013888,ENSBTAG00000015717,ENSBTAG00000020244
Biological Process	GO:0006446	regulation of translational initiation	65	0	0.96	0.03467	0.03467
Biological Process	GO:0048598	embryonic morphogenesis	767	14	11.32	0.03474	ENSBTAG00000003075,ENSBTAG00000005524,ENSBTAG00000006844,ENSBTAG00000007319,ENSBTAG00000011197,ENSBTAG00000012116,ENSBTAG00000013598,ENSBTAG00000013881,ENSBTAG00000017243,ENSBTAG00000018114,ENSBTAG00000020244,ENSBTAG00000021661,ENSBTAG00000023806,ENSBTAG00000031476
Biological Process	GO:0018023	peptidyl-lysine trimethylation	15	0	0.22	0.03474	0.03474
Biological Process	GO:0070613	regulation of protein processing	146	4	2.15	0.03499	ENSBTAG00000006125,ENSBTAG00000007476,ENSBTAG00000016260,ENSBTAG00000044158
Biological Process	GO:1903317	regulation of protein maturation	146	4	2.15	0.03499	ENSBTAG00000006125,ENSBTAG00000007476,ENSBTAG00000016260,ENSBTAG00000044158
Biological Process	GO:0070372	regulation of ERK1 and ERK2 cascade	123	3	1.81	0.03515	ENSBTAG00000004131,ENSBTAG00000014541,ENSBTAG00000016961
Biological Process	GO:0010039	response to iron ion	10	0	0.15	0.03515	0.03515
Biological Process	GO:0009991	response to extracellular stimulus	177	9	2.61	0.03538	ENSBTAG00000003891,ENSBTAG00000004322,ENSBTAG00000008173,ENSBTAG00000010457,ENSBTAG00000011437,ENSBTAG00000012628,ENSBTAG00000014069,ENSBTAG00000017542,ENSBTAG00000019787
Biological Process	GO:0046641	positive regulation of alpha-beta T cell proliferation	15	1	0.22	0.03567	ENSBTAG00000018059
Biological Process	GO:0008630	intrinsic apoptotic signaling pathway in response to DNA damage	61	2	0.9	0.0358	ENSBTAG00000000163,ENSBTAG00000031134
Biological Process	GO:0051056	regulation of small GTPase mediated signal transduction	402	6	5.93	0.0358	ENSBTAG00000004131,ENSBTAG00000006561,ENSBTAG00000011994,ENSBTAG00000013401,ENSBTAG00000016961,ENSBTAG00000018247
Biological Process	GO:0048733	sebaceous gland development	6	1	0.09	0.03584	ENSBTAG00000006197
Biological Process	GO:0019217	regulation of fatty acid metabolic process	51	3	0.75	0.03592	ENSBTAG00000014069,ENSBTAG00000017542,ENSBTAG00000022520
Biological Process	GO:0015696	ammonium transport	6	0	0.09	0.03599	0.03599
Biological Process	GO:0043312	neutrophil degranulation	13	0	0.19	0.03608	0.03608
Biological Process	GO:0030540	female genitalia development	17	0	0.25	0.03608	0.03608
Biological Process	GO:0016486	peptide hormone processing	19	0	0.28	0.03609	0.03609
Biological Process	GO:0048667	cell morphogenesis involved in neuron differentiation	555	14	8.19	0.03619	ENSBTAG00000003075,ENSBTAG00000004131,ENSBTAG00000004709,ENSBTAG00000005474,ENSBTAG00000011994,ENSBTAG00000014270,ENSBTAG00000015655,ENSBTAG00000016260,ENSBTAG00000016442,ENSBTAG00000016961,ENSBTAG00000017243,ENSBTAG00000020244,ENSBTAG00000023806,ENSBTAG00000031134
Biological Process	GO:0002253	activation of immune response	270	9	3.98	0.03621	ENSBTAG00000002606,ENSBTAG00000002929,ENSBTAG00000009736,ENSBTAG00000014492,ENSBTAG00000016683,ENSBTAG00000017243,ENSBTAG00000017401,ENSBTAG00000021900,ENSBTAG00000033299
Biological Process	GO:0032368	regulation of lipid transport	63	2	0.93	0.03622	ENSBTAG00000016683,ENSBTAG00000017542
Biological Process	GO:0006835	dicarboxylic acid transport	34	2	0.5	0.03651	ENSBTAG00000003891,ENSBTAG00000012628
Biological Process	GO:0006110	regulation of glycolytic process	22	3	0.32	0.03656	ENSBTAG00000000163,ENSBTAG00000011437,ENSBTAG00000017542
Biological Process	GO:0070371	ERK1 and ERK2 cascade	133	3	1.96	0.0368	ENSBTAG00000004131,ENSBTAG00000014541,ENSBTAG00000016961
Biological Process	GO:0002274	myeloid leukocyte activation	176	2	2.6	0.03689	ENSBTAG00000002929,ENSBTAG00000003891
Biological Process	GO:0031401	positive regulation of protein modification process	800	17	11.8	0.03689	ENSBTAG00000003075,ENSBTAG00000004131,ENSBTAG00000008703,ENSBTAG00000009451,ENSBTAG00000011534,ENSBTAG00000014090,ENSBTAG00000014541,ENSBTAG00000016260,ENSBTAG00000016442,ENSBTAG00000016961,ENSBTAG00000018059,ENSBTAG00000018114,ENSBTAG00000018819,ENSBTAG00000020175,ENSBTAG00000020244,ENSBTAG00000022520,ENSBTAG00000025462
Biological Process	GO:1902106	negative regulation of leukocyte differentiation	59	1	0.87	0.03699	ENSBTAG00000015766
Biological Process	GO:0002418	immune response to tumor cell	15	1	0.22	0.0371	Bos_taurus_newGene_38425
Biological Process	GO:1901880	negative regulation of protein depolymerization	46	0	0.68	0.03716	0.03716
Biological Process	GO:0035088	establishment or maintenance of apical/basal cell polarity	26	0	0.38	0.03727	0.03727
Biological Process	GO:0061245	establishment or maintenance of bipolar cell polarity	26	0	0.38	0.03727	0.03727
Biological Process	GO:0060412	ventricular septum morphogenesis	26	2	0.38	0.0373	ENSBTAG00000012555,ENSBTAG00000015766
Biological Process	GO:0031060	regulation of histone methylation	36	2	0.53	0.03732	ENSBTAG00000017243,ENSBTAG00000022520
Biological Process	GO:0003157	endocardium development	12	0	0.18	0.03734	0.03734
Biological Process	GO:0006518	peptide metabolic process	84	1	1.24	0.03741	ENSBTAG00000025485
Biological Process	GO:0003205	cardiac chamber development	166	7	2.45	0.03765	ENSBTAG00000001086,ENSBTAG00000003512,ENSBTAG00000012555,ENSBTAG00000013881,ENSBTAG00000015717,ENSBTAG00000015766,ENSBTAG00000017243
Biological Process	GO:0010923	negative regulation of phosphatase activity	73	1	1.08	0.03769	ENSBTAG00000008996
Biological Process	GO:0003281	ventricular septum development	43	3	0.63	0.03777	ENSBTAG00000012555,ENSBTAG00000015766,ENSBTAG00000017243
Biological Process	GO:0019915	lipid storage	55	2	0.81	0.03778	ENSBTAG00000016683,ENSBTAG00000017542
Biological Process	GO:1901617	organic hydroxy compound biosynthetic process	160	3	2.36	0.03785	ENSBTAG00000011197,ENSBTAG00000017243,ENSBTAG00000039289
Biological Process	GO:0042271	susceptibility to natural killer cell mediated cytotoxicity	6	1	0.09	0.03808	Bos_taurus_newGene_38425
Biological Process	GO:0097061	dendritic spine organization	27	2	0.4	0.03815	ENSBTAG00000016260,ENSBTAG00000020244
Biological Process	GO:0030101	natural killer cell activation	38	1	0.56	0.0382	ENSBTAG00000014016
Biological Process	GO:0033627	cell adhesion mediated by integrin	83	1	1.22	0.03837	ENSBTAG00000020244
Biological Process	GO:0030282	bone mineralization	92	3	1.36	0.03842	ENSBTAG00000002606,ENSBTAG00000013598,ENSBTAG00000018114
Biological Process	GO:0060674	placenta blood vessel development	31	1	0.46	0.03844	ENSBTAG00000012555
Biological Process	GO:0034976	response to endoplasmic reticulum stress	70	1	1.03	0.03851	ENSBTAG00000008703
Biological Process	GO:0009187	cyclic nucleotide metabolic process	237	3	3.5	0.03852	ENSBTAG00000007644,ENSBTAG00000011534,ENSBTAG00000021900
Biological Process	GO:2000272	negative regulation of receptor activity	13	0	0.19	0.03855	0.03855
Biological Process	GO:0007160	cell-matrix adhesion	150	1	2.21	0.03856	ENSBTAG00000010682
Biological Process	GO:1901863	positive regulation of muscle tissue development	14	1	0.21	0.03864	ENSBTAG00000017024
Biological Process	GO:0032270	positive regulation of cellular protein metabolic process	943	21	13.91	0.03877	ENSBTAG00000003075,ENSBTAG00000004131,ENSBTAG00000006125,ENSBTAG00000007476,ENSBTAG00000008703,ENSBTAG00000009451,ENSBTAG00000011534,ENSBTAG00000014090,ENSBTAG00000014541,ENSBTAG00000016260,ENSBTAG00000016442,ENSBTAG00000016683,ENSBTAG00000016961,ENSBTAG00000018059,ENSBTAG00000018114,ENSBTAG00000018819,ENSBTAG00000020175,ENSBTAG00000020244,ENSBTAG00000021900,ENSBTAG00000022520,ENSBTAG00000025462
Biological Process	GO:0014065	phosphatidylinositol 3-kinase signaling	66	3	0.97	0.0388	ENSBTAG00000014541,ENSBTAG00000017243,ENSBTAG00000017542
Biological Process	GO:0002708	positive regulation of lymphocyte mediated immunity	65	1	0.96	0.03901	Bos_taurus_newGene_38425
Biological Process	GO:0051648	vesicle localization	134	2	1.98	0.03924	ENSBTAG00000003891,ENSBTAG00000011994
Biological Process	GO:0048519	negative regulation of biological process	5529	109	81.58	0.0393	Bos_taurus_newGene_27761,Bos_taurus_newGene_28280,Bos_taurus_newGene_3887,Bos_taurus_newGene_4261,Bos_taurus_newGene_44924,Bos_taurus_newGene_4735,Bos_taurus_newGene_4853,Bos_taurus_newGene_9792,ENSBTAG00000000163,ENSBTAG00000001086,ENSBTAG00000001987,ENSBTAG00000002315,ENSBTAG00000002606,ENSBTAG00000002929,ENSBTAG00000003049,ENSBTAG00000003075,ENSBTAG00000003166,ENSBTAG00000003889,ENSBTAG0000000…
Biological Process	GO:0035601	protein deacylation	63	1	0.93	0.03933	ENSBTAG00000009451
Biological Process	GO:0098732	macromolecule deacylation	63	1	0.93	0.03933	ENSBTAG00000009451
Biological Process	GO:0090314	positive regulation of protein targeting to membrane	10	0	0.15	0.03936	0.03936
Biological Process	GO:0006641	triglyceride metabolic process	61	1	0.9	0.03941	ENSBTAG00000011437
Biological Process	GO:0072525	pyridine-containing compound biosynthetic process	18	1	0.27	0.03942	ENSBTAG00000015509
Biological Process	GO:0070373	negative regulation of ERK1 and ERK2 cascade	19	0	0.28	0.03943	0.03943
Biological Process	GO:0007167	enzyme linked receptor protein signaling pathway	872	25	12.87	0.03949	Bos_taurus_newGene_44924,Bos_taurus_newGene_4853,Bos_taurus_newGene_9792,ENSBTAG00000000163,ENSBTAG00000003166,ENSBTAG00000003512,ENSBTAG00000004322,ENSBTAG00000004386,ENSBTAG00000004709,ENSBTAG00000006844,ENSBTAG00000007644,ENSBTAG00000009417,ENSBTAG00000010457,ENSBTAG00000010682,ENSBTAG00000011437,ENSBTAG00000012007,ENSBTAG00000012116,ENSBTAG00000014069,ENSBTAG00000014541,ENSBTAG00000016260,ENS…
Biological Process	GO:0018130	heterocycle biosynthetic process	4436	99	65.45	0.03951	Bos_taurus_newGene_13049,Bos_taurus_newGene_13107,Bos_taurus_newGene_1360,Bos_taurus_newGene_16361,Bos_taurus_newGene_17008,Bos_taurus_newGene_1856,Bos_taurus_newGene_19252,Bos_taurus_newGene_20226,Bos_taurus_newGene_26148,Bos_taurus_newGene_27761,Bos_taurus_newGene_2837,Bos_taurus_newGene_32956,Bos_taurus_newGene_3584,Bos_taurus_newGene_37146,Bos_taurus_newGene_38425,Bos_taurus_newGene_3887,Bos_…
Biological Process	GO:0032649	regulation of interferon-gamma production	62	2	0.91	0.03952	ENSBTAG00000015766,ENSBTAG00000017243
Biological Process	GO:0009083	branched-chain amino acid catabolic process	7	0	0.1	0.03952	0.03952
Biological Process	GO:0048638	regulation of developmental growth	144	1	2.12	0.03957	ENSBTAG00000003512
Biological Process	GO:0019318	hexose metabolic process	185	9	2.73	0.03969	Bos_taurus_newGene_17008,Bos_taurus_newGene_4261,Bos_taurus_newGene_4853,ENSBTAG00000009451,ENSBTAG00000010457,ENSBTAG00000010709,ENSBTAG00000011437,ENSBTAG00000014069,ENSBTAG00000044105
Biological Process	GO:0030224	monocyte differentiation	30	1	0.44	0.03987	ENSBTAG00000017542
Biological Process	GO:0060998	regulation of dendritic spine development	34	2	0.5	0.03992	ENSBTAG00000016260,ENSBTAG00000020244
Biological Process	GO:0003014	renal system process	71	0	1.05	0.0401	0.0401
Biological Process	GO:0007269	neurotransmitter secretion	86	1	1.27	0.04012	ENSBTAG00000003891
Biological Process	GO:0051270	regulation of cellular component movement	1035	20	15.27	0.04017	Bos_taurus_newGene_20226,Bos_taurus_newGene_26148,Bos_taurus_newGene_2837,Bos_taurus_newGene_37146,Bos_taurus_newGene_44924,Bos_taurus_newGene_50775,Bos_taurus_newGene_9792,ENSBTAG00000003049,ENSBTAG00000004131,ENSBTAG00000006844,ENSBTAG00000014113,ENSBTAG00000014541,ENSBTAG00000016615,ENSBTAG00000016961,ENSBTAG00000017243,ENSBTAG00000018114,ENSBTAG00000020244,ENSBTAG00000021900,ENSBTAG0000003973…
Biological Process	GO:0090002	protein localization to plasma membrane	131	2	1.93	0.04033	ENSBTAG00000003891,ENSBTAG00000012007
Biological Process	GO:0051783	regulation of nuclear division	109	0	1.61	0.04037	0.04037
Biological Process	GO:0098655	cation transmembrane transport	413	2	6.09	0.04041	ENSBTAG00000010328,ENSBTAG00000031134
Biological Process	GO:0001958	endochondral ossification	31	0	0.46	0.04043	0.04043
Biological Process	GO:0036075	replacement ossification	31	0	0.46	0.04043	0.04043
Biological Process	GO:0060591	chondroblast differentiation	6	0	0.09	0.04051	0.04051
Biological Process	GO:0060411	cardiac septum morphogenesis	53	3	0.78	0.04055	ENSBTAG00000012555,ENSBTAG00000013881,ENSBTAG00000015766
Biological Process	GO:0006622	protein targeting to lysosome	10	1	0.15	0.04058	ENSBTAG00000021577
Biological Process	GO:0031668	cellular response to extracellular stimulus	137	8	2.02	0.04072	ENSBTAG00000003891,ENSBTAG00000004322,ENSBTAG00000008173,ENSBTAG00000010457,ENSBTAG00000011437,ENSBTAG00000012628,ENSBTAG00000014069,ENSBTAG00000019787
Biological Process	GO:0018195	peptidyl-arginine modification	12	0	0.18	0.04073	0.04073
Biological Process	GO:0002250	adaptive immune response	222	6	3.28	0.04078	Bos_taurus_newGene_38425,ENSBTAG00000001987,ENSBTAG00000002929,ENSBTAG00000004322,ENSBTAG00000006844,ENSBTAG00000009451
Biological Process	GO:0045926	negative regulation of growth	191	4	2.82	0.0408	ENSBTAG00000007644,ENSBTAG00000012116,ENSBTAG00000012508,ENSBTAG00000015655
Biological Process	GO:0043523	regulation of neuron apoptotic process	155	2	2.29	0.04084	ENSBTAG00000017024,ENSBTAG00000017243
Biological Process	GO:0006082	organic acid metabolic process	924	17	13.63	0.04105	ENSBTAG00000000163,ENSBTAG00000001945,ENSBTAG00000005257,ENSBTAG00000010709,ENSBTAG00000011437,ENSBTAG00000012116,ENSBTAG00000012628,ENSBTAG00000014069,ENSBTAG00000015314,ENSBTAG00000016249,ENSBTAG00000017542,ENSBTAG00000019453,ENSBTAG00000020698,ENSBTAG00000022520,ENSBTAG00000025485,ENSBTAG00000038369,ENSBTAG00000039289
Biological Process	GO:0016070	RNA metabolic process	4910	102	72.44	0.04106	Bos_taurus_newGene_13049,Bos_taurus_newGene_13107,Bos_taurus_newGene_1360,Bos_taurus_newGene_16361,Bos_taurus_newGene_1856,Bos_taurus_newGene_20226,Bos_taurus_newGene_23069,Bos_taurus_newGene_26148,Bos_taurus_newGene_27761,Bos_taurus_newGene_2837,Bos_taurus_newGene_3584,Bos_taurus_newGene_37146,Bos_taurus_newGene_38425,Bos_taurus_newGene_3887,Bos_taurus_newGene_43580,Bos_taurus_newGene_4735,Bos_t…
Biological Process	GO:0030816	positive regulation of cAMP metabolic process	109	2	1.61	0.04106	ENSBTAG00000011534,ENSBTAG00000021900
Biological Process	GO:0030819	positive regulation of cAMP biosynthetic process	109	2	1.61	0.04106	ENSBTAG00000011534,ENSBTAG00000021900
Biological Process	GO:0090316	positive regulation of intracellular protein transport	109	4	1.61	0.04112	ENSBTAG00000003045,ENSBTAG00000003891,ENSBTAG00000004709,ENSBTAG00000031134
Biological Process	GO:0002429	immune response-activating cell surface receptor signaling pathway	101	2	1.49	0.04117	ENSBTAG00000017243,ENSBTAG00000021900
Biological Process	GO:0061138	morphogenesis of a branching epithelium	330	9	4.87	0.04118	ENSBTAG00000002606,ENSBTAG00000005524,ENSBTAG00000006844,ENSBTAG00000007476,ENSBTAG00000010682,ENSBTAG00000012555,ENSBTAG00000013598,ENSBTAG00000013888,ENSBTAG00000014541
Biological Process	GO:0072148	epithelial cell fate commitment	22	1	0.32	0.04124	ENSBTAG00000007319
Biological Process	GO:1903076	regulation of protein localization to plasma membrane	57	1	0.84	0.04124	ENSBTAG00000012007
Biological Process	GO:0090003	regulation of protein localization to plasma membrane	57	1	0.84	0.04124	ENSBTAG00000012007
Biological Process	GO:0055123	digestive system development	126	3	1.86	0.04127	ENSBTAG00000017243,ENSBTAG00000018114,ENSBTAG00000023806
Biological Process	GO:0097190	apoptotic signaling pathway	302	6	4.46	0.04127	ENSBTAG00000000163,ENSBTAG00000004709,ENSBTAG00000012180,ENSBTAG00000014270,ENSBTAG00000017542,ENSBTAG00000031134
Biological Process	GO:0032271	regulation of protein polymerization	177	3	2.61	0.04136	ENSBTAG00000018819,ENSBTAG00000021900,ENSBTAG00000046117
Biological Process	GO:1903310	positive regulation of chromatin organization	46	3	0.68	0.04148	ENSBTAG00000009451,ENSBTAG00000014090,ENSBTAG00000022520
Biological Process	GO:0033993	response to lipid	463	14	6.83	0.04156	ENSBTAG00000004709,ENSBTAG00000007644,ENSBTAG00000008280,ENSBTAG00000012007,ENSBTAG00000012116,ENSBTAG00000013888,ENSBTAG00000014069,ENSBTAG00000014113,ENSBTAG00000014492,ENSBTAG00000016683,ENSBTAG00000017243,ENSBTAG00000017542,ENSBTAG00000021900,ENSBTAG00000039289
Biological Process	GO:0043299	leukocyte degranulation	52	1	0.77	0.04173	ENSBTAG00000003891
Biological Process	GO:0045669	positive regulation of osteoblast differentiation	46	2	0.68	0.04186	ENSBTAG00000015717,ENSBTAG00000018114
Biological Process	GO:0048731	system development	7257	131	107.07	0.04192	Bos_taurus_newGene_3887,Bos_taurus_newGene_44924,Bos_taurus_newGene_4853,Bos_taurus_newGene_9792,ENSBTAG00000000163,ENSBTAG00000000421,ENSBTAG00000001086,ENSBTAG00000001945,ENSBTAG00000001987,ENSBTAG00000002606,ENSBTAG00000002929,ENSBTAG00000003045,ENSBTAG00000003049,ENSBTAG00000003075,ENSBTAG00000003166,ENSBTAG00000003192,ENSBTAG00000003512,ENSBTAG00000003546,ENSBTAG00000003889,ENSBTAG0000000401…
Biological Process	GO:0007379	segment specification	17	3	0.25	0.04212	ENSBTAG00000003075,ENSBTAG00000023806,ENSBTAG00000031476
Biological Process	GO:0006368	transcription elongation from RNA polymerase II promoter	26	1	0.38	0.04218	ENSBTAG00000007214
Biological Process	GO:0033344	cholesterol efflux	34	1	0.5	0.04231	ENSBTAG00000016683
Biological Process	GO:0048736	appendage development	236	2	3.48	0.04246	ENSBTAG00000006844,ENSBTAG00000013598
Biological Process	GO:0060173	limb development	236	2	3.48	0.04246	ENSBTAG00000006844,ENSBTAG00000013598
Biological Process	GO:0006357	regulation of transcription from RNA polymerase II promoter	1384	38	20.42	0.04248	Bos_taurus_newGene_43580,ENSBTAG00000001086,ENSBTAG00000002929,ENSBTAG00000003512,ENSBTAG00000003889,ENSBTAG00000004322,ENSBTAG00000004709,ENSBTAG00000005474,ENSBTAG00000005524,ENSBTAG00000006125,ENSBTAG00000006844,ENSBTAG00000009451,ENSBTAG00000009863,ENSBTAG00000011721,ENSBTAG00000012060,ENSBTAG00000012116,ENSBTAG00000012555,ENSBTAG00000013888,ENSBTAG00000014016,ENSBTAG00000014090,ENSBTAG000000…
Biological Process	GO:0009066	aspartate family amino acid metabolic process	30	1	0.44	0.0425	ENSBTAG00000020698
Biological Process	GO:0045785	positive regulation of cell adhesion	204	3	3.01	0.04253	ENSBTAG00000004014,ENSBTAG00000006844,ENSBTAG00000021900
Biological Process	GO:0051095	regulation of helicase activity	7	0	0.1	0.04255	0.04255
Biological Process	GO:0072080	nephron tubule development	73	3	1.08	0.04257	ENSBTAG00000002606,ENSBTAG00000017243,ENSBTAG00000031476
Biological Process	GO:0035305	negative regulation of dephosphorylation	13	1	0.19	0.0426	ENSBTAG00000031134
Biological Process	GO:0016197	endosomal transport	164	3	2.42	0.04269	ENSBTAG00000003891,ENSBTAG00000021577,ENSBTAG00000030671
Biological Process	GO:0044818	mitotic G2/M transition checkpoint	10	0	0.15	0.04274	0.04274
Biological Process	GO:0001816	cytokine production	674	16	9.94	0.04277	ENSBTAG00000002606,ENSBTAG00000002929,ENSBTAG00000006844,ENSBTAG00000008280,ENSBTAG00000012116,ENSBTAG00000013888,ENSBTAG00000014113,ENSBTAG00000014492,ENSBTAG00000015766,ENSBTAG00000017243,ENSBTAG00000017401,ENSBTAG00000017542,ENSBTAG00000021900,ENSBTAG00000033299,ENSBTAG00000039050,ENSBTAG00000047904
Biological Process	GO:1901216	positive regulation of neuron death	42	1	0.62	0.0428	ENSBTAG00000000163
Biological Process	GO:0032269	negative regulation of cellular protein metabolic process	415	10	6.12	0.04283	ENSBTAG00000000163,ENSBTAG00000004386,ENSBTAG00000008703,ENSBTAG00000013860,ENSBTAG00000015450,ENSBTAG00000020410,ENSBTAG00000021900,ENSBTAG00000022520,ENSBTAG00000025462,ENSBTAG00000031134
Biological Process	GO:0048806	genitalia development	60	1	0.89	0.04301	ENSBTAG00000002606
Biological Process	GO:0009108	coenzyme biosynthetic process	73	2	1.08	0.04305	ENSBTAG00000014069,ENSBTAG00000015509
Biological Process	GO:0031647	regulation of protein stability	133	2	1.96	0.04328	ENSBTAG00000005474,ENSBTAG00000007476
Biological Process	GO:0060317	cardiac epithelial to mesenchymal transition	26	2	0.38	0.04336	ENSBTAG00000015717,ENSBTAG00000020244
Biological Process	GO:0022410	circadian sleep/wake cycle process	8	0	0.12	0.04339	0.04339
Biological Process	GO:0060537	muscle tissue development	631	14	9.31	0.04355	ENSBTAG00000000421,ENSBTAG00000001086,ENSBTAG00000003512,ENSBTAG00000004322,ENSBTAG00000006844,ENSBTAG00000009417,ENSBTAG00000009451,ENSBTAG00000011437,ENSBTAG00000013888,ENSBTAG00000015717,ENSBTAG00000015766,ENSBTAG00000017024,ENSBTAG00000017243,ENSBTAG00000045877
Biological Process	GO:0048705	skeletal system morphogenesis	548	9	8.09	0.04357	ENSBTAG00000004948,ENSBTAG00000005524,ENSBTAG00000009417,ENSBTAG00000012508,ENSBTAG00000014090,ENSBTAG00000018114,ENSBTAG00000019081,ENSBTAG00000032548,ENSBTAG00000037830
Biological Process	GO:0098662	inorganic cation transmembrane transport	411	2	6.06	0.04367	ENSBTAG00000010328,ENSBTAG00000031134
Biological Process	GO:0008334	histone mRNA metabolic process	17	1	0.25	0.0437	Bos_taurus_newGene_23069
Biological Process	GO:0032388	positive regulation of intracellular transport	151	4	2.23	0.04393	ENSBTAG00000003045,ENSBTAG00000003891,ENSBTAG00000004709,ENSBTAG00000031134
Biological Process	GO:0045766	positive regulation of angiogenesis	81	0	1.2	0.04435	0.04435
Biological Process	GO:0001704	formation of primary germ layer	108	1	1.59	0.04442	ENSBTAG00000006844
Biological Process	GO:0001819	positive regulation of cytokine production	283	4	4.18	0.04447	ENSBTAG00000002929,ENSBTAG00000017243,ENSBTAG00000017401,ENSBTAG00000033299
Biological Process	GO:0002699	positive regulation of immune effector process	137	2	2.02	0.04461	Bos_taurus_newGene_38425,ENSBTAG00000014113
Biological Process	GO:0006919	activation of cysteine-type endopeptidase activity involved in apoptotic process	79	3	1.17	0.04488	ENSBTAG00000007169,ENSBTAG00000017542,ENSBTAG00000021661
Biological Process	GO:0032104	regulation of response to extracellular stimulus	43	3	0.63	0.04494	ENSBTAG00000008173,ENSBTAG00000017542,ENSBTAG00000019787
Biological Process	GO:0032107	regulation of response to nutrient levels	43	3	0.63	0.04494	ENSBTAG00000008173,ENSBTAG00000017542,ENSBTAG00000019787
Biological Process	GO:0035264	multicellular organism growth	160	4	2.36	0.045	Bos_taurus_newGene_44514,ENSBTAG00000005474,ENSBTAG00000012628,ENSBTAG00000014016
Biological Process	GO:0002230	positive regulation of defense response to virus by host	13	0	0.19	0.04506	0.04506
Biological Process	GO:0043266	regulation of potassium ion transport	55	2	0.81	0.04511	ENSBTAG00000003049,ENSBTAG00000020605
Biological Process	GO:0003341	cilium movement	25	0	0.37	0.04518	0.04518
Biological Process	GO:0033599	regulation of mammary gland epithelial cell proliferation	16	1	0.24	0.04522	ENSBTAG00000017243
Biological Process	GO:0006725	cellular aromatic compound metabolic process	7504	144	110.72	0.04524	Bos_taurus_newGene_13049,Bos_taurus_newGene_13107,Bos_taurus_newGene_1360,Bos_taurus_newGene_16361,Bos_taurus_newGene_17008,Bos_taurus_newGene_1839,Bos_taurus_newGene_1856,Bos_taurus_newGene_19252,Bos_taurus_newGene_20226,Bos_taurus_newGene_23069,Bos_taurus_newGene_26148,Bos_taurus_newGene_27761,Bos_taurus_newGene_28280,Bos_taurus_newGene_2837,Bos_taurus_newGene_32956,Bos_taurus_newGene_3584,Bos_…
Biological Process	GO:0007155	cell adhesion	1662	30	24.52	0.04526	Bos_taurus_newGene_20226,Bos_taurus_newGene_26148,Bos_taurus_newGene_2837,Bos_taurus_newGene_37146,Bos_taurus_newGene_38425,Bos_taurus_newGene_44924,Bos_taurus_newGene_50775,Bos_taurus_newGene_9792,ENSBTAG00000001086,ENSBTAG00000003049,ENSBTAG00000003891,ENSBTAG00000004014,ENSBTAG00000006835,ENSBTAG00000006844,ENSBTAG00000007319,ENSBTAG00000010457,ENSBTAG00000010682,ENSBTAG00000011932,ENSBTAG0000…
Biological Process	GO:1901623	regulation of lymphocyte chemotaxis	18	1	0.27	0.04527	ENSBTAG00000014113
Biological Process	GO:0019216	regulation of lipid metabolic process	236	10	3.48	0.04531	ENSBTAG00000005474,ENSBTAG00000011437,ENSBTAG00000012007,ENSBTAG00000012116,ENSBTAG00000014069,ENSBTAG00000014541,ENSBTAG00000017542,ENSBTAG00000021900,ENSBTAG00000022520,ENSBTAG00000039289
Biological Process	GO:0016331	morphogenesis of embryonic epithelium	184	6	2.71	0.0455	ENSBTAG00000003075,ENSBTAG00000007319,ENSBTAG00000011197,ENSBTAG00000017243,ENSBTAG00000021661,ENSBTAG00000023806
Biological Process	GO:0009225	nucleotide-sugar metabolic process	48	4	0.71	0.04563	Bos_taurus_newGene_17008,Bos_taurus_newGene_4261,Bos_taurus_newGene_4853,ENSBTAG00000005344
Biological Process	GO:1902105	regulation of leukocyte differentiation	197	5	2.91	0.04567	ENSBTAG00000006844,ENSBTAG00000014016,ENSBTAG00000015766,ENSBTAG00000017243,ENSBTAG00000021900
Biological Process	GO:0032753	positive regulation of interleukin-4 production	16	1	0.24	0.04567	ENSBTAG00000017243
Biological Process	GO:0006476	protein deacetylation	57	1	0.84	0.0459	ENSBTAG00000009451
Biological Process	GO:0038084	vascular endothelial growth factor signaling pathway	19	0	0.28	0.04617	0.04617
Biological Process	GO:0097581	lamellipodium organization	48	0	0.71	0.04633	0.04633
Biological Process	GO:0003158	endothelium development	68	1	1	0.04646	ENSBTAG00000018114
Biological Process	GO:0002711	positive regulation of T cell mediated immunity	44	1	0.65	0.04654	Bos_taurus_newGene_38425
Biological Process	GO:0031058	positive regulation of histone modification	45	3	0.66	0.04666	ENSBTAG00000009451,ENSBTAG00000014090,ENSBTAG00000022520
Biological Process	GO:0007566	embryo implantation	32	1	0.47	0.04669	ENSBTAG00000010682
Biological Process	GO:0048514	blood vessel morphogenesis	697	17	10.28	0.0467	Bos_taurus_newGene_44924,Bos_taurus_newGene_9792,ENSBTAG00000004131,ENSBTAG00000004709,ENSBTAG00000006844,ENSBTAG00000011534,ENSBTAG00000012555,ENSBTAG00000013881,ENSBTAG00000014113,ENSBTAG00000014541,ENSBTAG00000015717,ENSBTAG00000016260,ENSBTAG00000016961,ENSBTAG00000018114,ENSBTAG00000019313,ENSBTAG00000020244,ENSBTAG00000021900
Biological Process	GO:0070508	cholesterol import	7	0	0.1	0.04673	0.04673
Biological Process	GO:0035382	sterol transmembrane transport	7	0	0.1	0.04673	0.04673
Biological Process	GO:0035376	sterol import	7	0	0.1	0.04673	0.04673
Biological Process	GO:0007254	JNK cascade	157	4	2.32	0.04682	ENSBTAG00000003075,ENSBTAG00000004131,ENSBTAG00000004709,ENSBTAG00000016961
Biological Process	GO:0002275	myeloid cell activation involved in immune response	91	1	1.34	0.04685	ENSBTAG00000003891
Biological Process	GO:0043525	positive regulation of neuron apoptotic process	41	0	0.6	0.047	0.047
Biological Process	GO:0045017	glycerolipid biosynthetic process	121	2	1.79	0.04703	ENSBTAG00000011437,ENSBTAG00000014541
Biological Process	GO:0051262	protein tetramerization	100	0	1.48	0.04704	0.04704
Biological Process	GO:0019438	aromatic compound biosynthetic process	4440	99	65.51	0.04715	Bos_taurus_newGene_13049,Bos_taurus_newGene_13107,Bos_taurus_newGene_1360,Bos_taurus_newGene_16361,Bos_taurus_newGene_17008,Bos_taurus_newGene_1856,Bos_taurus_newGene_19252,Bos_taurus_newGene_20226,Bos_taurus_newGene_26148,Bos_taurus_newGene_27761,Bos_taurus_newGene_2837,Bos_taurus_newGene_32956,Bos_taurus_newGene_3584,Bos_taurus_newGene_37146,Bos_taurus_newGene_38425,Bos_taurus_newGene_3887,Bos_…
Biological Process	GO:0007163	establishment or maintenance of cell polarity	162	3	2.39	0.04728	ENSBTAG00000004131,ENSBTAG00000016961,ENSBTAG00000017243
Biological Process	GO:0061448	connective tissue development	360	8	5.31	0.04746	Bos_taurus_newGene_4853,ENSBTAG00000005524,ENSBTAG00000013598,ENSBTAG00000013888,ENSBTAG00000014090,ENSBTAG00000014541,ENSBTAG00000017542,ENSBTAG00000019081
Biological Process	GO:0050851	antigen receptor-mediated signaling pathway	88	2	1.3	0.04756	ENSBTAG00000017243,ENSBTAG00000021900
Biological Process	GO:0043271	negative regulation of ion transport	44	0	0.65	0.04764	0.04764
Biological Process	GO:0043038	amino acid activation	47	0	0.69	0.04771	0.04771
Biological Process	GO:0043039	tRNA aminoacylation	47	0	0.69	0.04771	0.04771
Biological Process	GO:0060428	lung epithelium development	55	2	0.81	0.04781	ENSBTAG00000005474,ENSBTAG00000013888
Biological Process	GO:0008285	negative regulation of cell proliferation	535	11	7.89	0.04781	ENSBTAG00000008703,ENSBTAG00000010682,ENSBTAG00000012116,ENSBTAG00000013888,ENSBTAG00000016260,ENSBTAG00000017243,ENSBTAG00000017542,ENSBTAG00000019453,ENSBTAG00000031134,ENSBTAG00000034529,ENSBTAG00000047000
Biological Process	GO:0045055	regulated exocytosis	59	1	0.87	0.04796	ENSBTAG00000003891
Biological Process	GO:1901990	regulation of mitotic cell cycle phase transition	236	7	3.48	0.04803	Bos_taurus_newGene_27761,Bos_taurus_newGene_28280,Bos_taurus_newGene_3887,Bos_taurus_newGene_4261,Bos_taurus_newGene_4735,ENSBTAG00000006125,ENSBTAG00000008703
Biological Process	GO:0006778	porphyrin-containing compound metabolic process	33	1	0.49	0.04811	ENSBTAG00000004118
Biological Process	GO:1901741	positive regulation of myoblast fusion	6	0	0.09	0.04822	0.04822
Biological Process	GO:1901739	regulation of myoblast fusion	6	0	0.09	0.04822	0.04822
Biological Process	GO:0010243	response to organonitrogen compound	452	15	6.67	0.04829	ENSBTAG00000003891,ENSBTAG00000004386,ENSBTAG00000004709,ENSBTAG00000007169,ENSBTAG00000007644,ENSBTAG00000010457,ENSBTAG00000011437,ENSBTAG00000012007,ENSBTAG00000012628,ENSBTAG00000014069,ENSBTAG00000016683,ENSBTAG00000017542,ENSBTAG00000021087,ENSBTAG00000021900,ENSBTAG00000044105
Biological Process	GO:0030001	metal ion transport	926	11	13.66	0.0485	Bos_taurus_newGene_23069,Bos_taurus_newGene_3887,Bos_taurus_newGene_4853,ENSBTAG00000003049,ENSBTAG00000007169,ENSBTAG00000008788,ENSBTAG00000010328,ENSBTAG00000011534,ENSBTAG00000014113,ENSBTAG00000020605,ENSBTAG00000031134
Biological Process	GO:0022407	regulation of cell-cell adhesion	85	2	1.25	0.04877	ENSBTAG00000006844,ENSBTAG00000021900
Biological Process	GO:0018105	peptidyl-serine phosphorylation	233	7	3.44	0.04882	ENSBTAG00000000163,ENSBTAG00000004709,ENSBTAG00000009736,ENSBTAG00000010457,ENSBTAG00000011437,ENSBTAG00000016260,ENSBTAG00000018819
Biological Process	GO:0034440	lipid oxidation	63	3	0.93	0.04894	ENSBTAG00000005257,ENSBTAG00000014069,ENSBTAG00000017542
Biological Process	GO:0071825	protein-lipid complex subunit organization	35	0	0.52	0.04931	0.04931
Biological Process	GO:0007099	centriole replication	23	2	0.34	0.04932	ENSBTAG00000006125,ENSBTAG00000022520
Biological Process	GO:0098534	centriole assembly	23	2	0.34	0.04932	ENSBTAG00000006125,ENSBTAG00000022520
Biological Process	GO:0007275	multicellular organism development	7787	142	114.89	0.04938	Bos_taurus_newGene_3887,Bos_taurus_newGene_44924,Bos_taurus_newGene_4853,Bos_taurus_newGene_9792,ENSBTAG00000000163,ENSBTAG00000000421,ENSBTAG00000001086,ENSBTAG00000001945,ENSBTAG00000001987,ENSBTAG00000002606,ENSBTAG00000002929,ENSBTAG00000003045,ENSBTAG00000003049,ENSBTAG00000003075,ENSBTAG00000003166,ENSBTAG00000003192,ENSBTAG00000003512,ENSBTAG00000003546,ENSBTAG00000003889,ENSBTAG0000000401…
Biological Process	GO:0006901	vesicle coating	23	0	0.34	0.0495	0.0495
Biological Process	GO:0060997	dendritic spine morphogenesis	26	2	0.38	0.04974	ENSBTAG00000016260,ENSBTAG00000020244
Biological Process	GO:0060795	cell fate commitment involved in formation of primary germ layer	39	0	0.58	0.04975	0.04975
Biological Process	GO:0048285	organelle fission	432	7	6.37	0.04975	ENSBTAG00000002756,ENSBTAG00000006125,ENSBTAG00000008703,ENSBTAG00000010077,ENSBTAG00000020175,ENSBTAG00000039731,ENSBTAG00000046594
Biological Process	GO:0006396	RNA processing	806	6	11.89	0.04983	Bos_taurus_newGene_23069,ENSBTAG00000005898,ENSBTAG00000007476,ENSBTAG00000011083,ENSBTAG00000012070,ENSBTAG00000016230
Biological Process	GO:0014719	skeletal muscle satellite cell activation	7	0	0.1	0.0499	0.0499
Biological Process	GO:0034660	ncRNA metabolic process	253	1	3.73	0.04993	ENSBTAG00000012070
Biological Process	GO:0016311	dephosphorylation	323	7	4.77	0.04998	ENSBTAG00000007476,ENSBTAG00000008996,ENSBTAG00000010457,ENSBTAG00000013863,ENSBTAG00000018247,ENSBTAG00000030999,ENSBTAG00000031134
Biological Process	GO:0050852	T cell receptor signaling pathway	48	1	0.71	0.05016	ENSBTAG00000017243
Biological Process	GO:0051973	positive regulation of telomerase activity	9	0	0.13	0.05028	0.05028
Biological Process	GO:0050731	positive regulation of peptidyl-tyrosine phosphorylation	120	4	1.77	0.05038	ENSBTAG00000003075,ENSBTAG00000014541,ENSBTAG00000018059,ENSBTAG00000020244
Biological Process	GO:0043277	apoptotic cell clearance	28	1	0.41	0.05039	ENSBTAG00000014113
Biological Process	GO:0034644	cellular response to UV	137	5	2.02	0.05044	Bos_taurus_newGene_27761,Bos_taurus_newGene_28280,Bos_taurus_newGene_3887,Bos_taurus_newGene_4261,Bos_taurus_newGene_4735
Biological Process	GO:0043393	regulation of protein binding	103	4	1.52	0.05055	ENSBTAG00000003045,ENSBTAG00000004709,ENSBTAG00000006844,ENSBTAG00000015766
Biological Process	GO:0036465	synaptic vesicle recycling	38	0	0.56	0.05058	0.05058
Biological Process	GO:0060324	face development	45	2	0.66	0.05058	ENSBTAG00000006844,ENSBTAG00000009417
Biological Process	GO:0030334	regulation of cell migration	676	13	9.97	0.05061	Bos_taurus_newGene_44924,Bos_taurus_newGene_9792,ENSBTAG00000004131,ENSBTAG00000006844,ENSBTAG00000014113,ENSBTAG00000014541,ENSBTAG00000016615,ENSBTAG00000016961,ENSBTAG00000017243,ENSBTAG00000020244,ENSBTAG00000021900,ENSBTAG00000039731,ENSBTAG00000046117
Biological Process	GO:0072088	nephron epithelium morphogenesis	47	1	0.69	0.05063	ENSBTAG00000002606
Biological Process	GO:0034446	substrate adhesion-dependent cell spreading	55	2	0.81	0.05072	ENSBTAG00000003891,ENSBTAG00000020244
Biological Process	GO:0015695	organic cation transport	7	1	0.1	0.05083	ENSBTAG00000008540
Biological Process	GO:0006631	fatty acid metabolic process	327	6	4.82	0.05103	ENSBTAG00000005257,ENSBTAG00000014069,ENSBTAG00000017542,ENSBTAG00000019453,ENSBTAG00000022520,ENSBTAG00000039289
Biological Process	GO:0060443	mammary gland morphogenesis	67	3	0.99	0.05125	ENSBTAG00000007476,ENSBTAG00000010682,ENSBTAG00000014113
Biological Process	GO:0006790	sulfur compound metabolic process	202	5	2.98	0.05128	Bos_taurus_newGene_38718,ENSBTAG00000014069,ENSBTAG00000020698,ENSBTAG00000025485,ENSBTAG00000038369
Biological Process	GO:0050770	regulation of axonogenesis	107	1	1.58	0.05203	ENSBTAG00000020244
Biological Process	GO:0046058	cAMP metabolic process	184	3	2.71	0.05205	ENSBTAG00000007644,ENSBTAG00000011534,ENSBTAG00000021900
Biological Process	GO:0032060	bleb assembly	7	0	0.1	0.05206	0.05206
Biological Process	GO:0098660	inorganic ion transmembrane transport	422	2	6.23	0.05212	ENSBTAG00000010328,ENSBTAG00000031134
Biological Process	GO:0006865	amino acid transport	114	3	1.68	0.05216	ENSBTAG00000003891,ENSBTAG00000012628,ENSBTAG00000031340
Biological Process	GO:0051767	nitric-oxide synthase biosynthetic process	15	1	0.22	0.05217	ENSBTAG00000014113
Biological Process	GO:0051769	regulation of nitric-oxide synthase biosynthetic process	15	1	0.22	0.05217	ENSBTAG00000014113
Biological Process	GO:0006999	nuclear pore organization	10	0	0.15	0.05223	0.05223
Biological Process	GO:0007173	epidermal growth factor receptor signaling pathway	52	0	0.77	0.05225	0.05225
Biological Process	GO:0045732	positive regulation of protein catabolic process	91	2	1.34	0.05227	ENSBTAG00000006125,ENSBTAG00000016260
Biological Process	GO:0022610	biological adhesion	1663	30	24.54	0.05236	Bos_taurus_newGene_20226,Bos_taurus_newGene_26148,Bos_taurus_newGene_2837,Bos_taurus_newGene_37146,Bos_taurus_newGene_38425,Bos_taurus_newGene_44924,Bos_taurus_newGene_50775,Bos_taurus_newGene_9792,ENSBTAG00000001086,ENSBTAG00000003049,ENSBTAG00000003891,ENSBTAG00000004014,ENSBTAG00000006835,ENSBTAG00000006844,ENSBTAG00000007319,ENSBTAG00000010457,ENSBTAG00000010682,ENSBTAG00000011932,ENSBTAG0000…
Biological Process	GO:0055088	lipid homeostasis	96	2	1.42	0.05241	ENSBTAG00000011437,ENSBTAG00000012116
Biological Process	GO:0046425	regulation of JAK-STAT cascade	79	1	1.17	0.05261	ENSBTAG00000004386
Biological Process	GO:0045596	negative regulation of cell differentiation	586	17	8.65	0.05268	ENSBTAG00000005524,ENSBTAG00000009451,ENSBTAG00000009863,ENSBTAG00000012555,ENSBTAG00000013888,ENSBTAG00000015655,ENSBTAG00000015717,ENSBTAG00000015766,ENSBTAG00000016260,ENSBTAG00000016683,ENSBTAG00000017243,ENSBTAG00000017542,ENSBTAG00000020244,ENSBTAG00000031134,ENSBTAG00000031476,ENSBTAG00000031763,ENSBTAG00000044105
Biological Process	GO:0090399	replicative senescence	12	0	0.18	0.05272	0.05272
Biological Process	GO:0042991	transcription factor import into nucleus	64	1	0.94	0.05287	ENSBTAG00000016683
Biological Process	GO:0071478	cellular response to radiation	185	7	2.73	0.05288	Bos_taurus_newGene_27761,Bos_taurus_newGene_28280,Bos_taurus_newGene_3887,Bos_taurus_newGene_4261,Bos_taurus_newGene_4735,ENSBTAG00000013860,ENSBTAG00000039731
Biological Process	GO:0022616	DNA strand elongation	7	0	0.1	0.05293	0.05293
Biological Process	GO:0000460	maturation of 5.8S rRNA	14	0	0.21	0.05302	0.05302
Biological Process	GO:0016246	RNA interference	6	0	0.09	0.05303	0.05303
Biological Process	GO:0009408	response to heat	53	0	0.78	0.05312	0.05312
Biological Process	GO:0042472	inner ear morphogenesis	125	2	1.84	0.05313	ENSBTAG00000003075,ENSBTAG00000017243
Biological Process	GO:0015849	organic acid transport	178	4	2.63	0.05313	ENSBTAG00000003891,ENSBTAG00000012628,ENSBTAG00000017542,ENSBTAG00000031340
Biological Process	GO:0046942	carboxylic acid transport	178	4	2.63	0.05313	ENSBTAG00000003891,ENSBTAG00000012628,ENSBTAG00000017542,ENSBTAG00000031340
Biological Process	GO:0021795	cerebral cortex cell migration	39	2	0.58	0.05327	ENSBTAG00000005257,ENSBTAG00000011994
Biological Process	GO:0016575	histone deacetylation	44	1	0.65	0.05339	ENSBTAG00000009451
Biological Process	GO:0035107	appendage morphogenesis	216	2	3.19	0.05343	ENSBTAG00000006844,ENSBTAG00000013598
Biological Process	GO:0035108	limb morphogenesis	216	2	3.19	0.05343	ENSBTAG00000006844,ENSBTAG00000013598
Biological Process	GO:0051896	regulation of protein kinase B signaling	114	3	1.68	0.05344	ENSBTAG00000014541,ENSBTAG00000017243,ENSBTAG00000039289
Biological Process	GO:0070507	regulation of microtubule cytoskeleton organization	140	2	2.07	0.0535	ENSBTAG00000006125,ENSBTAG00000022520
Biological Process	GO:0060384	innervation	19	0	0.28	0.05382	0.05382
Biological Process	GO:0007154	cell communication	6958	125	102.66	0.05394	Bos_taurus_newGene_1856,Bos_taurus_newGene_20226,Bos_taurus_newGene_26148,Bos_taurus_newGene_27761,Bos_taurus_newGene_2837,Bos_taurus_newGene_35139,Bos_taurus_newGene_37146,Bos_taurus_newGene_38425,Bos_taurus_newGene_3887,Bos_taurus_newGene_44924,Bos_taurus_newGene_4735,Bos_taurus_newGene_4853,Bos_taurus_newGene_50775,Bos_taurus_newGene_9792,ENSBTAG00000000163,ENSBTAG00000000379,ENSBTAG0000000108…
Biological Process	GO:1901137	carbohydrate derivative biosynthetic process	647	10	9.55	0.0541	Bos_taurus_newGene_17008,Bos_taurus_newGene_4261,Bos_taurus_newGene_4853,ENSBTAG00000002914,ENSBTAG00000005344,ENSBTAG00000007644,ENSBTAG00000011534,ENSBTAG00000017024,ENSBTAG00000021900,ENSBTAG00000034985
Biological Process	GO:0010954	positive regulation of protein processing	87	3	1.28	0.05449	ENSBTAG00000006125,ENSBTAG00000007476,ENSBTAG00000016260
Biological Process	GO:1903319	positive regulation of protein maturation	87	3	1.28	0.05449	ENSBTAG00000006125,ENSBTAG00000007476,ENSBTAG00000016260
Biological Process	GO:0002684	positive regulation of immune system process	733	19	10.81	0.05458	Bos_taurus_newGene_27761,Bos_taurus_newGene_38425,Bos_taurus_newGene_4735,Bos_taurus_newGene_4853,ENSBTAG00000002606,ENSBTAG00000002929,ENSBTAG00000009736,ENSBTAG00000014016,ENSBTAG00000014113,ENSBTAG00000014492,ENSBTAG00000016683,ENSBTAG00000017243,ENSBTAG00000017401,ENSBTAG00000018059,ENSBTAG00000021900,ENSBTAG00000033299,ENSBTAG00000039050,ENSBTAG00000047904,ENSBTAG00000047988
Biological Process	GO:0051129	negative regulation of cellular component organization	437	8	6.45	0.05471	ENSBTAG00000013888,ENSBTAG00000016260,ENSBTAG00000020244,ENSBTAG00000021900,ENSBTAG00000022520,ENSBTAG00000025964,ENSBTAG00000031134,ENSBTAG00000046117
Biological Process	GO:0042113	B cell activation	193	5	2.85	0.0548	ENSBTAG00000001987,ENSBTAG00000006844,ENSBTAG00000014016,ENSBTAG00000015766,ENSBTAG00000021900
Biological Process	GO:0009954	proximal/distal pattern formation	35	0	0.52	0.05493	0.05493
Biological Process	GO:0032872	regulation of stress-activated MAPK cascade	164	4	2.42	0.0551	ENSBTAG00000003075,ENSBTAG00000004131,ENSBTAG00000016961,ENSBTAG00000044105
Biological Process	GO:0070302	regulation of stress-activated protein kinase signaling cascade	164	4	2.42	0.0551	ENSBTAG00000003075,ENSBTAG00000004131,ENSBTAG00000016961,ENSBTAG00000044105
Biological Process	GO:0051491	positive regulation of filopodium assembly	15	1	0.22	0.05542	ENSBTAG00000018819
Biological Process	GO:0032516	positive regulation of phosphoprotein phosphatase activity	11	0	0.16	0.05552	0.05552
Biological Process	GO:0060271	cilium assembly	149	3	2.2	0.05563	ENSBTAG00000004631,ENSBTAG00000014137,ENSBTAG00000018247
Biological Process	GO:0060713	labyrinthine layer morphogenesis	21	1	0.31	0.05565	ENSBTAG00000006844
Biological Process	GO:0033036	macromolecule localization	2401	35	35.43	0.05567	Bos_taurus_newGene_23069,Bos_taurus_newGene_4853,ENSBTAG00000000379,ENSBTAG00000002606,ENSBTAG00000003045,ENSBTAG00000003049,ENSBTAG00000003075,ENSBTAG00000003891,ENSBTAG00000004014,ENSBTAG00000004131,ENSBTAG00000004643,ENSBTAG00000004709,ENSBTAG00000005257,ENSBTAG00000009417,ENSBTAG00000011534,ENSBTAG00000012007,ENSBTAG00000014302,ENSBTAG00000016683,ENSBTAG00000016961,ENSBTAG00000017243,ENSBTAG0…
Biological Process	GO:0032305	positive regulation of icosanoid secretion	9	0	0.13	0.0558	0.0558
Biological Process	GO:2000193	positive regulation of fatty acid transport	9	0	0.13	0.0558	0.0558
Biological Process	GO:0034383	low-density lipoprotein particle clearance	17	0	0.25	0.05581	0.05581
Biological Process	GO:0019395	fatty acid oxidation	61	3	0.9	0.05603	ENSBTAG00000005257,ENSBTAG00000014069,ENSBTAG00000017542
Biological Process	GO:0006040	amino sugar metabolic process	31	1	0.46	0.05606	ENSBTAG00000005344
Biological Process	GO:0033014	tetrapyrrole biosynthetic process	26	1	0.38	0.0561	ENSBTAG00000004118
Biological Process	GO:0060763	mammary duct terminal end bud growth	7	0	0.1	0.05614	0.05614
Biological Process	GO:0010869	regulation of receptor biosynthetic process	20	1	0.3	0.05614	ENSBTAG00000017542
Biological Process	GO:0033108	mitochondrial respiratory chain complex assembly	22	1	0.32	0.05634	ENSBTAG00000003546
Biological Process	GO:0071827	plasma lipoprotein particle organization	34	0	0.5	0.05634	0.05634
Biological Process	GO:0021557	oculomotor nerve development	6	0	0.09	0.05645	0.05645
Biological Process	GO:0010720	positive regulation of cell development	180	2	2.66	0.05656	ENSBTAG00000003045,ENSBTAG00000006844
Biological Process	GO:0006909	phagocytosis	121	1	1.79	0.05665	ENSBTAG00000014113
Biological Process	GO:0001539	cilium or flagellum-dependent cell motility	35	0	0.52	0.05665	0.05665
Biological Process	GO:1902850	microtubule cytoskeleton organization involved in mitosis	23	0	0.34	0.05674	0.05674
Biological Process	GO:0048048	embryonic eye morphogenesis	33	0	0.49	0.05689	0.05689
Biological Process	GO:0031331	positive regulation of cellular catabolic process	138	7	2.04	0.05693	ENSBTAG00000006125,ENSBTAG00000008173,ENSBTAG00000008703,ENSBTAG00000010457,ENSBTAG00000011437,ENSBTAG00000016260,ENSBTAG00000019787
Biological Process	GO:0007417	central nervous system development	923	22	13.62	0.05701	ENSBTAG00000000163,ENSBTAG00000003512,ENSBTAG00000004709,ENSBTAG00000005257,ENSBTAG00000005474,ENSBTAG00000005524,ENSBTAG00000006844,ENSBTAG00000008280,ENSBTAG00000009863,ENSBTAG00000011994,ENSBTAG00000012628,ENSBTAG00000013888,ENSBTAG00000014016,ENSBTAG00000014137,ENSBTAG00000014863,ENSBTAG00000015717,ENSBTAG00000016230,ENSBTAG00000016260,ENSBTAG00000021661,ENSBTAG00000031134,ENSBTAG00000038888,…
Biological Process	GO:0010623	programmed cell death involved in cell development	29	1	0.43	0.05731	ENSBTAG00000006844
Biological Process	GO:0030220	platelet formation	16	1	0.24	0.05732	ENSBTAG00000015766
Biological Process	GO:0036344	platelet morphogenesis	16	1	0.24	0.05732	ENSBTAG00000015766
Biological Process	GO:0000731	DNA synthesis involved in DNA repair	8	1	0.12	0.05737	ENSBTAG00000011083
Biological Process	GO:0032735	positive regulation of interleukin-12 production	19	0	0.28	0.05749	0.05749
Biological Process	GO:0035904	aorta development	28	0	0.41	0.0575	0.0575
Biological Process	GO:0090307	mitotic spindle assembly	20	0	0.3	0.05759	0.05759
Biological Process	GO:2000209	regulation of anoikis	17	2	0.25	0.05761	ENSBTAG00000011437,ENSBTAG00000014069
Biological Process	GO:0070167	regulation of biomineral tissue development	64	1	0.94	0.05761	ENSBTAG00000018114
Biological Process	GO:0002705	positive regulation of leukocyte mediated immunity	66	1	0.97	0.05772	Bos_taurus_newGene_38425
Biological Process	GO:0072006	nephron development	219	6	3.23	0.05785	ENSBTAG00000002606,ENSBTAG00000009863,ENSBTAG00000014541,ENSBTAG00000015717,ENSBTAG00000017243,ENSBTAG00000031476
Biological Process	GO:0001522	pseudouridine synthesis	17	0	0.25	0.05789	0.05789
Biological Process	GO:0090005	negative regulation of protein localization to plasma membrane	14	0	0.21	0.05801	0.05801
Biological Process	GO:2000106	regulation of leukocyte apoptotic process	55	0	0.81	0.05808	0.05808
Biological Process	GO:0051573	negative regulation of histone H3-K9 methylation	6	1	0.09	0.05813	ENSBTAG00000022520
Biological Process	GO:0018022	peptidyl-lysine methylation	25	0	0.37	0.05822	0.05822
Biological Process	GO:0051489	regulation of filopodium assembly	67	1	0.99	0.05842	ENSBTAG00000018819
Biological Process	GO:0032370	positive regulation of lipid transport	31	1	0.46	0.05877	ENSBTAG00000016683
Biological Process	GO:0006695	cholesterol biosynthetic process	37	0	0.55	0.05884	0.05884
Biological Process	GO:0030100	regulation of endocytosis	126	1	1.86	0.05895	ENSBTAG00000014113
Biological Process	GO:2000177	regulation of neural precursor cell proliferation	53	1	0.78	0.05918	ENSBTAG00000016260
Biological Process	GO:0032609	interferon-gamma production	70	2	1.03	0.05928	ENSBTAG00000015766,ENSBTAG00000017243
Biological Process	GO:0044248	cellular catabolic process	1890	29	27.89	0.05945	ENSBTAG00000000163,ENSBTAG00000003049,ENSBTAG00000003512,ENSBTAG00000003871,ENSBTAG00000003891,ENSBTAG00000004131,ENSBTAG00000005257,ENSBTAG00000005998,ENSBTAG00000006125,ENSBTAG00000007476,ENSBTAG00000007644,ENSBTAG00000008173,ENSBTAG00000008703,ENSBTAG00000010457,ENSBTAG00000011437,ENSBTAG00000011994,ENSBTAG00000016260,ENSBTAG00000016961,ENSBTAG00000017542,ENSBTAG00000018247,ENSBTAG00000018530,…
Biological Process	GO:0042180	cellular ketone metabolic process	147	7	2.17	0.05955	ENSBTAG00000003871,ENSBTAG00000011437,ENSBTAG00000014069,ENSBTAG00000017542,ENSBTAG00000022520,ENSBTAG00000039289,ENSBTAG00000044105
Biological Process	GO:0097150	neuronal stem cell population maintenance	12	1	0.18	0.05961	ENSBTAG00000031476
Biological Process	GO:0035051	cardiocyte differentiation	148	4	2.18	0.05962	ENSBTAG00000001086,ENSBTAG00000003512,ENSBTAG00000011437,ENSBTAG00000013888
Biological Process	GO:0002065	columnar/cuboidal epithelial cell differentiation	75	1	1.11	0.05963	ENSBTAG00000013888
Biological Process	GO:0018200	peptidyl-glutamic acid modification	13	0	0.19	0.05971	0.05971
Biological Process	GO:0048754	branching morphogenesis of an epithelial tube	256	7	3.78	0.05972	ENSBTAG00000002606,ENSBTAG00000006844,ENSBTAG00000007476,ENSBTAG00000010682,ENSBTAG00000012555,ENSBTAG00000013598,ENSBTAG00000013888
Biological Process	GO:0006047	UDP-N-acetylglucosamine metabolic process	6	1	0.09	0.05972	ENSBTAG00000005344
Biological Process	GO:0033124	obsolete regulation of GTP catabolic process	306	5	4.51	0.05987	ENSBTAG00000004131,ENSBTAG00000011994,ENSBTAG00000016260,ENSBTAG00000016961,ENSBTAG00000018247
Biological Process	GO:0048167	regulation of synaptic plasticity	103	4	1.52	0.05993	ENSBTAG00000006125,ENSBTAG00000010457,ENSBTAG00000016615,ENSBTAG00000031134
Biological Process	GO:0043112	receptor metabolic process	122	3	1.8	0.05996	ENSBTAG00000003891,ENSBTAG00000017542,ENSBTAG00000020119
Biological Process	GO:0032312	regulation of GTPase activity	22	0	0.32	0.0601	0.0601
Biological Process	GO:0001912	positive regulation of leukocyte mediated cytotoxicity	41	1	0.6	0.06025	Bos_taurus_newGene_38425
Biological Process	GO:0001709	cell fate determination	39	1	0.58	0.06025	ENSBTAG00000017243
Biological Process	GO:0043242	negative regulation of protein complex disassembly	48	0	0.71	0.06028	0.06028
Biological Process	GO:0010883	regulation of lipid storage	35	2	0.52	0.06032	ENSBTAG00000016683,ENSBTAG00000017542
Biological Process	GO:0033619	membrane protein proteolysis	39	0	0.58	0.06075	0.06075
Biological Process	GO:0061326	renal tubule development	75	3	1.11	0.06084	ENSBTAG00000002606,ENSBTAG00000017243,ENSBTAG00000031476
Biological Process	GO:0006793	phosphorus metabolic process	3517	62	51.89	0.06105	Bos_taurus_newGene_17008,Bos_taurus_newGene_2837,Bos_taurus_newGene_38718,Bos_taurus_newGene_3887,Bos_taurus_newGene_4261,Bos_taurus_newGene_4735,Bos_taurus_newGene_4853,ENSBTAG00000000163,ENSBTAG00000003049,ENSBTAG00000003075,ENSBTAG00000003166,ENSBTAG00000003512,ENSBTAG00000004131,ENSBTAG00000004386,ENSBTAG00000004709,ENSBTAG00000005344,ENSBTAG00000005474,ENSBTAG00000006125,ENSBTAG00000006561,E…
Biological Process	GO:0030850	prostate gland development	58	2	0.86	0.06106	ENSBTAG00000005524,ENSBTAG00000013888
Biological Process	GO:0032981	mitochondrial respiratory chain complex I assembly	15	0	0.22	0.06113	0.06113
Biological Process	GO:0010257	NADH dehydrogenase complex assembly	15	0	0.22	0.06113	0.06113
Biological Process	GO:0055080	cation homeostasis	511	5	7.54	0.0616	Bos_taurus_newGene_23069,ENSBTAG00000014069,ENSBTAG00000014113,ENSBTAG00000017042,ENSBTAG00000039050
Biological Process	GO:0001953	negative regulation of cell-matrix adhesion	21	0	0.31	0.06167	0.06167
Biological Process	GO:0050994	regulation of lipid catabolic process	40	2	0.59	0.06202	ENSBTAG00000011437,ENSBTAG00000021900
Biological Process	GO:0006103	2-oxoglutarate metabolic process	10	0	0.15	0.06205	0.06205
Biological Process	GO:0046640	regulation of alpha-beta T cell proliferation	18	1	0.27	0.06217	ENSBTAG00000018059
Biological Process	GO:0051898	negative regulation of protein kinase B signaling	21	0	0.31	0.06217	0.06217
Biological Process	GO:0002318	myeloid progenitor cell differentiation	6	0	0.09	0.06222	0.06222
Biological Process	GO:2000112	regulation of cellular macromolecule biosynthetic process	3894	85	57.45	0.0624	Bos_taurus_newGene_13049,Bos_taurus_newGene_13107,Bos_taurus_newGene_1360,Bos_taurus_newGene_16361,Bos_taurus_newGene_1856,Bos_taurus_newGene_20226,Bos_taurus_newGene_26148,Bos_taurus_newGene_27761,Bos_taurus_newGene_2837,Bos_taurus_newGene_3584,Bos_taurus_newGene_37146,Bos_taurus_newGene_38425,Bos_taurus_newGene_3887,Bos_taurus_newGene_43580,Bos_taurus_newGene_4735,Bos_taurus_newGene_4853,Bos_ta…
Biological Process	GO:0007368	determination of left/right symmetry	94	2	1.39	0.06247	ENSBTAG00000018114,ENSBTAG00000031476
Biological Process	GO:0060413	atrial septum morphogenesis	11	1	0.16	0.06254	ENSBTAG00000015766
Biological Process	GO:0051248	negative regulation of protein metabolic process	505	12	7.45	0.06286	ENSBTAG00000000163,ENSBTAG00000004386,ENSBTAG00000008703,ENSBTAG00000013860,ENSBTAG00000013888,ENSBTAG00000015450,ENSBTAG00000015766,ENSBTAG00000020410,ENSBTAG00000021900,ENSBTAG00000022520,ENSBTAG00000025462,ENSBTAG00000031134
Biological Process	GO:0003159	morphogenesis of an endothelium	6	0	0.09	0.06302	0.06302
Biological Process	GO:0061154	endothelial tube morphogenesis	6	0	0.09	0.06302	0.06302
Biological Process	GO:0050730	regulation of peptidyl-tyrosine phosphorylation	185	7	2.73	0.06318	ENSBTAG00000003075,ENSBTAG00000004131,ENSBTAG00000004386,ENSBTAG00000014541,ENSBTAG00000016961,ENSBTAG00000018059,ENSBTAG00000020244
Biological Process	GO:0030148	sphingolipid biosynthetic process	36	1	0.53	0.06318	ENSBTAG00000007169
Biological Process	GO:0043647	inositol phosphate metabolic process	28	1	0.41	0.06348	ENSBTAG00000011197
Biological Process	GO:0021681	cerebellar granular layer development	11	0	0.16	0.0636	0.0636
Biological Process	GO:0072017	distal tubule development	28	0	0.41	0.0637	0.0637
Biological Process	GO:0045647	negative regulation of erythrocyte differentiation	8	0	0.12	0.06383	0.06383
Biological Process	GO:0030804	positive regulation of cyclic nucleotide biosynthetic process	115	2	1.7	0.06389	ENSBTAG00000011534,ENSBTAG00000021900
Biological Process	GO:0034332	adherens junction organization	113	0	1.67	0.06395	0.06395
Biological Process	GO:0060716	labyrinthine layer blood vessel development	19	0	0.28	0.06404	0.06404
Biological Process	GO:0034763	negative regulation of transmembrane transport	10	0	0.15	0.06418	0.06418
Biological Process	GO:0044267	cellular protein metabolic process	4290	73	63.3	0.06435	Bos_taurus_newGene_24784,Bos_taurus_newGene_2837,Bos_taurus_newGene_49262,ENSBTAG00000000163,ENSBTAG00000001987,ENSBTAG00000002315,ENSBTAG00000002914,ENSBTAG00000002929,ENSBTAG00000003075,ENSBTAG00000003166,ENSBTAG00000003891,ENSBTAG00000004131,ENSBTAG00000004386,ENSBTAG00000004709,ENSBTAG00000004745,ENSBTAG00000004832,ENSBTAG00000005376,ENSBTAG00000005474,ENSBTAG00000006125,ENSBTAG00000006197,EN…
Biological Process	GO:0007176	regulation of epidermal growth factor-activated receptor activity	18	0	0.27	0.06456	0.06456
Biological Process	GO:0048636	positive regulation of muscle organ development	13	0	0.19	0.06484	0.06484
Biological Process	GO:0045844	positive regulation of striated muscle tissue development	13	0	0.19	0.06484	0.06484
Biological Process	GO:0002286	T cell activation involved in immune response	68	5	1	0.06511	ENSBTAG00000002929,ENSBTAG00000004322,ENSBTAG00000006844,ENSBTAG00000009451,ENSBTAG00000017243
Biological Process	GO:0006779	porphyrin-containing compound biosynthetic process	24	1	0.35	0.06511	ENSBTAG00000004118
Biological Process	GO:0071493	cellular response to UV-B	9	0	0.13	0.06548	0.06548
Biological Process	GO:0098900	regulation of action potential	247	5	3.64	0.06596	Bos_taurus_newGene_20226,Bos_taurus_newGene_26148,Bos_taurus_newGene_2837,Bos_taurus_newGene_37146,Bos_taurus_newGene_50775
Biological Process	GO:0072073	kidney epithelium development	244	4	3.6	0.06603	ENSBTAG00000001945,ENSBTAG00000002606,ENSBTAG00000017243,ENSBTAG00000031476
Biological Process	GO:0060491	regulation of cell projection assembly	100	2	1.48	0.06603	ENSBTAG00000018819,ENSBTAG00000039731
Biological Process	GO:0048566	embryonic digestive tract development	38	0	0.56	0.06627	0.06627
Biological Process	GO:0043407	negative regulation of MAP kinase activity	52	0	0.77	0.06639	0.06639
Biological Process	GO:0048009	insulin-like growth factor receptor signaling pathway	31	0	0.46	0.06643	0.06643
Biological Process	GO:0042730	fibrinolysis	16	0	0.24	0.06654	0.06654
Biological Process	GO:0080134	regulation of response to stress	959	30	14.15	0.06668	Bos_taurus_newGene_27761,Bos_taurus_newGene_38425,Bos_taurus_newGene_3887,Bos_taurus_newGene_4735,Bos_taurus_newGene_4853,ENSBTAG00000002606,ENSBTAG00000002929,ENSBTAG00000003075,ENSBTAG00000004131,ENSBTAG00000008173,ENSBTAG00000010457,ENSBTAG00000013863,ENSBTAG00000014492,ENSBTAG00000014541,ENSBTAG00000015655,ENSBTAG00000016683,ENSBTAG00000016961,ENSBTAG00000017243,ENSBTAG00000017401,ENSBTAG0000…
Biological Process	GO:0042771	intrinsic apoptotic signaling pathway in response to DNA damage by p53 class mediator	23	1	0.34	0.06675	ENSBTAG00000000163
Biological Process	GO:0007626	locomotory behavior	183	3	2.7	0.06677	ENSBTAG00000005257,ENSBTAG00000007644,ENSBTAG00000015314
Biological Process	GO:0010886	positive regulation of cholesterol storage	10	0	0.15	0.06686	0.06686
Biological Process	GO:0034384	high-density lipoprotein particle clearance	10	0	0.15	0.06686	0.06686
Biological Process	GO:0043087	regulation of GTPase activity	305	5	4.5	0.0669	ENSBTAG00000004131,ENSBTAG00000011994,ENSBTAG00000016260,ENSBTAG00000016961,ENSBTAG00000018247
Biological Process	GO:0014066	regulation of phosphatidylinositol 3-kinase signaling	49	2	0.72	0.06692	ENSBTAG00000014541,ENSBTAG00000017542
Biological Process	GO:0006398	mRNA 3'-end processing by stem-loop binding and cleavage	7	1	0.1	0.06702	Bos_taurus_newGene_23069
Biological Process	GO:0045740	positive regulation of DNA replication	41	1	0.6	0.06706	ENSBTAG00000014541
Biological Process	GO:0042487	regulation of odontogenesis of dentin-containing tooth	10	0	0.15	0.06707	0.06707
Biological Process	GO:0046501	protoporphyrinogen IX metabolic process	9	1	0.13	0.06707	ENSBTAG00000004118
Biological Process	GO:0000077	DNA damage checkpoint	174	6	2.57	0.06707	Bos_taurus_newGene_27761,Bos_taurus_newGene_28280,Bos_taurus_newGene_3887,Bos_taurus_newGene_4261,Bos_taurus_newGene_4735,ENSBTAG00000004709
Biological Process	GO:0046328	regulation of JNK cascade	134	3	1.98	0.06708	ENSBTAG00000003075,ENSBTAG00000004131,ENSBTAG00000016961
Biological Process	GO:1900544	positive regulation of purine nucleotide metabolic process	120	3	1.77	0.06709	ENSBTAG00000011534,ENSBTAG00000017024,ENSBTAG00000021900
Biological Process	GO:0006885	regulation of pH	68	1	1	0.06735	ENSBTAG00000014069
Biological Process	GO:0030210	heparin biosynthetic process	6	0	0.09	0.06745	0.06745
Biological Process	GO:0007017	microtubule-based process	807	16	11.91	0.06753	Bos_taurus_newGene_4853,Bos_taurus_newGene_51247,ENSBTAG00000004832,ENSBTAG00000005257,ENSBTAG00000006125,ENSBTAG00000007181,ENSBTAG00000007476,ENSBTAG00000008703,ENSBTAG00000010457,ENSBTAG00000011994,ENSBTAG00000013860,ENSBTAG00000014302,ENSBTAG00000018530,ENSBTAG00000021661,ENSBTAG00000022520,ENSBTAG00000039731
Biological Process	GO:0007009	plasma membrane organization	215	4	3.17	0.06782	ENSBTAG00000003512,ENSBTAG00000003891,ENSBTAG00000011534,ENSBTAG00000012007
Biological Process	GO:0034260	negative regulation of GTPase activity	20	1	0.3	0.06788	ENSBTAG00000016260
Biological Process	GO:0010771	negative regulation of cell morphogenesis involved in differentiation	18	2	0.27	0.06804	ENSBTAG00000013888,ENSBTAG00000020244
Biological Process	GO:0033013	tetrapyrrole metabolic process	42	1	0.62	0.06812	ENSBTAG00000004118
Biological Process	GO:0046890	regulation of lipid biosynthetic process	109	6	1.61	0.06824	ENSBTAG00000005474,ENSBTAG00000011437,ENSBTAG00000014069,ENSBTAG00000014541,ENSBTAG00000022520,ENSBTAG00000039289
Biological Process	GO:0035855	megakaryocyte development	11	1	0.16	0.06836	ENSBTAG00000015766
Biological Process	GO:0001702	gastrulation with mouth forming second	29	1	0.43	0.06841	ENSBTAG00000018114
Biological Process	GO:0044270	cellular nitrogen compound catabolic process	941	12	13.88	0.06847	ENSBTAG00000003049,ENSBTAG00000003512,ENSBTAG00000004131,ENSBTAG00000005998,ENSBTAG00000007644,ENSBTAG00000011994,ENSBTAG00000016260,ENSBTAG00000016961,ENSBTAG00000018247,ENSBTAG00000018530,ENSBTAG00000020605,ENSBTAG00000021661
Biological Process	GO:0051304	chromosome separation	9	0	0.13	0.06855	0.06855
Biological Process	GO:0032615	interleukin-12 production	45	0	0.66	0.06887	0.06887
Biological Process	GO:0007229	integrin-mediated signaling pathway	65	0	0.96	0.06895	0.06895
Biological Process	GO:0034097	response to cytokine	519	15	7.66	0.06922	Bos_taurus_newGene_27761,Bos_taurus_newGene_38425,Bos_taurus_newGene_3887,Bos_taurus_newGene_4735,Bos_taurus_newGene_4853,ENSBTAG00000002929,ENSBTAG00000004386,ENSBTAG00000006844,ENSBTAG00000008703,ENSBTAG00000009417,ENSBTAG00000014113,ENSBTAG00000017243,ENSBTAG00000017542,ENSBTAG00000018530,ENSBTAG00000047000
Biological Process	GO:0050663	cytokine secretion	155	5	2.29	0.06949	ENSBTAG00000002606,ENSBTAG00000017243,ENSBTAG00000021900,ENSBTAG00000039050,ENSBTAG00000047904
Biological Process	GO:0019730	antimicrobial humoral response	9	0	0.13	0.06952	0.06952
Biological Process	GO:0018065	protein-cofactor linkage	7	0	0.1	0.06961	0.06961
Biological Process	GO:0051346	negative regulation of hydrolase activity	335	5	4.94	0.06982	ENSBTAG00000006844,ENSBTAG00000008996,ENSBTAG00000016260,ENSBTAG00000031134,ENSBTAG00000046587
Biological Process	GO:0048488	synaptic vesicle endocytosis	37	0	0.55	0.06992	0.06992
Biological Process	GO:0019674	NAD metabolic process	20	1	0.3	0.07006	ENSBTAG00000015509
Biological Process	GO:0031061	negative regulation of histone methylation	11	1	0.16	0.07014	ENSBTAG00000022520
Biological Process	GO:0046931	pore complex assembly	9	0	0.13	0.07018	0.07018
Biological Process	GO:0046467	membrane lipid biosynthetic process	63	1	0.93	0.07024	ENSBTAG00000007169
Biological Process	GO:0051090	regulation of sequence-specific DNA binding transcription factor activity	310	12	4.57	0.07024	Bos_taurus_newGene_1360,ENSBTAG00000003075,ENSBTAG00000008703,ENSBTAG00000009863,ENSBTAG00000011437,ENSBTAG00000013888,ENSBTAG00000014090,ENSBTAG00000014492,ENSBTAG00000016683,ENSBTAG00000017024,ENSBTAG00000017542,ENSBTAG00000020410
Biological Process	GO:0021978	telencephalon regionalization	10	0	0.15	0.07028	0.07028
Biological Process	GO:0050867	positive regulation of cell activation	214	4	3.16	0.07042	ENSBTAG00000014016,ENSBTAG00000014113,ENSBTAG00000017243,ENSBTAG00000018059
Biological Process	GO:0042127	regulation of cell proliferation	1444	31	21.31	0.07063	ENSBTAG00000002929,ENSBTAG00000003045,ENSBTAG00000003075,ENSBTAG00000004131,ENSBTAG00000005524,ENSBTAG00000006844,ENSBTAG00000007319,ENSBTAG00000008703,ENSBTAG00000010682,ENSBTAG00000012116,ENSBTAG00000013888,ENSBTAG00000014016,ENSBTAG00000014113,ENSBTAG00000014541,ENSBTAG00000016260,ENSBTAG00000016683,ENSBTAG00000017243,ENSBTAG00000017542,ENSBTAG00000018059,ENSBTAG00000018114,ENSBTAG00000018773,…
Biological Process	GO:0034969	histone arginine methylation	8	0	0.12	0.07069	0.07069
Biological Process	GO:0070536	protein K63-linked deubiquitination	17	0	0.25	0.07079	0.07079
Biological Process	GO:0046847	filopodium assembly	82	1	1.21	0.0708	ENSBTAG00000018819
Biological Process	GO:0001829	trophectodermal cell differentiation	21	0	0.31	0.07091	0.07091
Biological Process	GO:0019439	aromatic compound catabolic process	946	12	13.96	0.07091	ENSBTAG00000003049,ENSBTAG00000003512,ENSBTAG00000004131,ENSBTAG00000005998,ENSBTAG00000007644,ENSBTAG00000011994,ENSBTAG00000016260,ENSBTAG00000016961,ENSBTAG00000018247,ENSBTAG00000018530,ENSBTAG00000020605,ENSBTAG00000021661
Biological Process	GO:0043518	negative regulation of DNA damage response, signal transduction by p53 class mediator	11	0	0.16	0.07113	0.07113
Biological Process	GO:0010212	response to ionizing radiation	100	4	1.48	0.07119	ENSBTAG00000008173,ENSBTAG00000010077,ENSBTAG00000013860,ENSBTAG00000039731
Biological Process	GO:0045862	positive regulation of proteolysis	73	3	1.08	0.07123	ENSBTAG00000006125,ENSBTAG00000007476,ENSBTAG00000016260
Biological Process	GO:0010820	positive regulation of T cell chemotaxis	6	0	0.09	0.07126	0.07126
Biological Process	GO:0010819	regulation of T cell chemotaxis	6	0	0.09	0.07126	0.07126
Biological Process	GO:0009743	response to carbohydrate	76	3	1.12	0.07128	Bos_taurus_newGene_44514,ENSBTAG00000012116,ENSBTAG00000018114
Biological Process	GO:0007266	Rho protein signal transduction	220	3	3.25	0.07129	ENSBTAG00000011994,ENSBTAG00000013401,ENSBTAG00000018247
Biological Process	GO:0031529	ruffle organization	32	0	0.47	0.0716	0.0716
Biological Process	GO:0035023	regulation of Rho protein signal transduction	199	3	2.94	0.07193	ENSBTAG00000011994,ENSBTAG00000013401,ENSBTAG00000018247
Biological Process	GO:0044237	cellular metabolic process	11902	202	175.61	0.07199	Bos_taurus_newGene_13049,Bos_taurus_newGene_13107,Bos_taurus_newGene_1360,Bos_taurus_newGene_16361,Bos_taurus_newGene_17008,Bos_taurus_newGene_1839,Bos_taurus_newGene_1856,Bos_taurus_newGene_19252,Bos_taurus_newGene_19692,Bos_taurus_newGene_20226,Bos_taurus_newGene_23069,Bos_taurus_newGene_24784,Bos_taurus_newGene_26148,Bos_taurus_newGene_27761,Bos_taurus_newGene_28280,Bos_taurus_newGene_2837,Bos…
Biological Process	GO:1902742	apoptotic process involved in development	20	1	0.3	0.07199	ENSBTAG00000006844
Biological Process	GO:0051204	protein insertion into mitochondrial membrane	9	0	0.13	0.07203	0.07203
Biological Process	GO:0030388	fructose 1,6-bisphosphate metabolic process	7	0	0.1	0.07222	0.07222
Biological Process	GO:0015918	sterol transport	61	1	0.9	0.07226	ENSBTAG00000016683
Biological Process	GO:0030301	cholesterol transport	61	1	0.9	0.07226	ENSBTAG00000016683
Biological Process	GO:0009891	positive regulation of biosynthetic process	1785	52	26.34	0.07282	Bos_taurus_newGene_17008,Bos_taurus_newGene_1839,Bos_taurus_newGene_1856,Bos_taurus_newGene_19692,Bos_taurus_newGene_27761,Bos_taurus_newGene_28280,Bos_taurus_newGene_3584,Bos_taurus_newGene_38425,Bos_taurus_newGene_3887,Bos_taurus_newGene_4261,Bos_taurus_newGene_44924,Bos_taurus_newGene_4735,Bos_taurus_newGene_4853,ENSBTAG00000002606,ENSBTAG00000002929,ENSBTAG00000003045,ENSBTAG00000003075,ENSBT…
Biological Process	GO:0034394	protein localization to cell surface	37	0	0.55	0.07292	0.07292
Biological Process	GO:0008156	negative regulation of DNA replication	31	0	0.46	0.07294	0.07294
Biological Process	GO:0034367	macromolecular complex remodeling	25	0	0.37	0.07295	0.07295
Biological Process	GO:0034368	protein-lipid complex remodeling	25	0	0.37	0.07295	0.07295
Biological Process	GO:0034369	plasma lipoprotein particle remodeling	25	0	0.37	0.07295	0.07295
Biological Process	GO:0009653	anatomical structure morphogenesis	5140	99	75.84	0.07316	Bos_taurus_newGene_38425,Bos_taurus_newGene_44924,Bos_taurus_newGene_4853,Bos_taurus_newGene_9792,ENSBTAG00000000163,ENSBTAG00000000421,ENSBTAG00000001086,ENSBTAG00000001987,ENSBTAG00000002606,ENSBTAG00000003045,ENSBTAG00000003049,ENSBTAG00000003075,ENSBTAG00000003512,ENSBTAG00000003891,ENSBTAG00000004131,ENSBTAG00000004386,ENSBTAG00000004631,ENSBTAG00000004709,ENSBTAG00000004832,ENSBTAG000000049…
Biological Process	GO:0051339	regulation of lyase activity	114	2	1.68	0.07322	ENSBTAG00000007644,ENSBTAG00000021900
Biological Process	GO:0009790	embryo development	1505	29	22.21	0.07328	ENSBTAG00000003075,ENSBTAG00000003512,ENSBTAG00000004709,ENSBTAG00000005524,ENSBTAG00000006844,ENSBTAG00000006990,ENSBTAG00000007319,ENSBTAG00000009417,ENSBTAG00000009863,ENSBTAG00000011197,ENSBTAG00000011994,ENSBTAG00000012116,ENSBTAG00000013598,ENSBTAG00000013881,ENSBTAG00000013888,ENSBTAG00000015717,ENSBTAG00000015766,ENSBTAG00000017243,ENSBTAG00000018114,ENSBTAG00000018247,ENSBTAG00000019081,…
Biological Process	GO:1900740	positive regulation of protein insertion into mitochondrial membrane involved in apoptotic signaling pathway	7	0	0.1	0.07343	0.07343
Biological Process	GO:1900739	regulation of protein insertion into mitochondrial membrane involved in apoptotic signaling pathway	7	0	0.1	0.07343	0.07343
Biological Process	GO:0036336	dendritic cell migration	29	0	0.43	0.07347	0.07347
Biological Process	GO:0023061	signal release	248	5	3.66	0.07348	ENSBTAG00000003891,ENSBTAG00000005474,ENSBTAG00000012116,ENSBTAG00000017243,ENSBTAG00000018114
Biological Process	GO:0051674	localization of cell	1556	32	22.96	0.0741	Bos_taurus_newGene_44924,Bos_taurus_newGene_9792,ENSBTAG00000000163,ENSBTAG00000003045,ENSBTAG00000004131,ENSBTAG00000004709,ENSBTAG00000005257,ENSBTAG00000006844,ENSBTAG00000008280,ENSBTAG00000009417,ENSBTAG00000009736,ENSBTAG00000010682,ENSBTAG00000011994,ENSBTAG00000014090,ENSBTAG00000014113,ENSBTAG00000014137,ENSBTAG00000014541,ENSBTAG00000015655,ENSBTAG00000016260,ENSBTAG00000016615,ENSBTAG0…
Biological Process	GO:0001505	regulation of neurotransmitter levels	136	1	2.01	0.07419	ENSBTAG00000003891
Biological Process	GO:0035989	tendon development	16	0	0.24	0.07425	0.07425
Biological Process	GO:0045600	positive regulation of fat cell differentiation	37	2	0.55	0.07442	ENSBTAG00000005474,ENSBTAG00000017542
Biological Process	GO:0008544	epidermis development	306	10	4.51	0.07443	ENSBTAG00000006197,ENSBTAG00000007319,ENSBTAG00000014541,ENSBTAG00000017542,ENSBTAG00000018773,ENSBTAG00000031134,ENSBTAG00000031476,ENSBTAG00000039731,ENSBTAG00000046587,ENSBTAG00000047000
Biological Process	GO:0042255	ribosome assembly	23	0	0.34	0.07457	0.07457
Biological Process	GO:0007032	endosome organization	28	1	0.41	0.07483	ENSBTAG00000030671
Biological Process	GO:0001945	lymph vessel development	24	1	0.35	0.07495	ENSBTAG00000018114
Biological Process	GO:0045623	negative regulation of T-helper cell differentiation	11	0	0.16	0.07512	0.07512
Biological Process	GO:0043371	negative regulation of CD4-positive, alpha-beta T cell differentiation	11	0	0.16	0.07512	0.07512
Biological Process	GO:2000515	negative regulation of CD4-positive, alpha-beta T cell activation	11	0	0.16	0.07512	0.07512
Biological Process	GO:0021903	rostrocaudal neural tube patterning	15	0	0.22	0.07525	0.07525
Biological Process	GO:0046700	heterocycle catabolic process	943	12	13.91	0.07532	ENSBTAG00000003049,ENSBTAG00000003512,ENSBTAG00000004131,ENSBTAG00000005998,ENSBTAG00000007644,ENSBTAG00000011994,ENSBTAG00000016260,ENSBTAG00000016961,ENSBTAG00000018247,ENSBTAG00000018530,ENSBTAG00000020605,ENSBTAG00000021661
Biological Process	GO:0030516	regulation of axon extension	48	0	0.71	0.07532	0.07532
Biological Process	GO:0048011	neurotrophin TRK receptor signaling pathway	23	1	0.34	0.07533	ENSBTAG00000000163
Biological Process	GO:0048663	neuron fate commitment	87	2	1.28	0.07534	ENSBTAG00000007319,ENSBTAG00000013888
Biological Process	GO:0032989	cellular component morphogenesis	1687	35	24.89	0.07548	Bos_taurus_newGene_38425,ENSBTAG00000000421,ENSBTAG00000003045,ENSBTAG00000003075,ENSBTAG00000003512,ENSBTAG00000003891,ENSBTAG00000004131,ENSBTAG00000004631,ENSBTAG00000004709,ENSBTAG00000004832,ENSBTAG00000005474,ENSBTAG00000006844,ENSBTAG00000010682,ENSBTAG00000011994,ENSBTAG00000013888,ENSBTAG00000014113,ENSBTAG00000014137,ENSBTAG00000014270,ENSBTAG00000015655,ENSBTAG00000015717,ENSBTAG000000…
Biological Process	GO:0070588	calcium ion transmembrane transport	128	0	1.89	0.07556	0.07556
Biological Process	GO:0003206	cardiac chamber morphogenesis	146	7	2.15	0.07564	ENSBTAG00000001086,ENSBTAG00000003512,ENSBTAG00000012555,ENSBTAG00000013881,ENSBTAG00000015717,ENSBTAG00000015766,ENSBTAG00000017243
Biological Process	GO:0050857	positive regulation of antigen receptor-mediated signaling pathway	15	0	0.22	0.07568	0.07568
Biological Process	GO:0051349	positive regulation of lyase activity	82	1	1.21	0.07576	ENSBTAG00000021900
Biological Process	GO:0048268	clathrin coat assembly	15	0	0.22	0.07577	0.07577
Biological Process	GO:0006418	tRNA aminoacylation for protein translation	44	0	0.65	0.07587	0.07587
Biological Process	GO:0021559	trigeminal nerve development	9	0	0.13	0.07605	0.07605
Biological Process	GO:0061101	neuroendocrine cell differentiation	7	0	0.1	0.07619	0.07619
Biological Process	GO:0031570	DNA integrity checkpoint	178	6	2.63	0.0762	Bos_taurus_newGene_27761,Bos_taurus_newGene_28280,Bos_taurus_newGene_3887,Bos_taurus_newGene_4261,Bos_taurus_newGene_4735,ENSBTAG00000004709
Biological Process	GO:0061008	hepaticobiliary system development	71	1	1.05	0.07628	ENSBTAG00000023806
Biological Process	GO:0031638	zymogen activation	108	3	1.59	0.0764	ENSBTAG00000007169,ENSBTAG00000017542,ENSBTAG00000021661
Biological Process	GO:0070727	cellular macromolecule localization	1303	18	19.22	0.07645	Bos_taurus_newGene_4853,ENSBTAG00000003045,ENSBTAG00000003075,ENSBTAG00000003891,ENSBTAG00000004131,ENSBTAG00000004643,ENSBTAG00000004709,ENSBTAG00000005257,ENSBTAG00000009417,ENSBTAG00000011534,ENSBTAG00000012007,ENSBTAG00000014302,ENSBTAG00000016683,ENSBTAG00000016961,ENSBTAG00000018322,ENSBTAG00000021577,ENSBTAG00000031134,ENSBTAG00000039289
Biological Process	GO:0019233	sensory perception of pain	61	0	0.9	0.07647	0.07647
Biological Process	GO:1903035	negative regulation of response to wounding	70	1	1.03	0.07648	ENSBTAG00000017243
Biological Process	GO:0032655	regulation of interleukin-12 production	44	0	0.65	0.07652	0.07652
Biological Process	GO:0051241	negative regulation of multicellular organismal process	415	7	6.12	0.07676	ENSBTAG00000005524,ENSBTAG00000006844,ENSBTAG00000013888,ENSBTAG00000014492,ENSBTAG00000014541,ENSBTAG00000016260,ENSBTAG00000017243
Biological Process	GO:0002834	regulation of response to tumor cell	14	1	0.21	0.07677	Bos_taurus_newGene_38425
Biological Process	GO:0002836	positive regulation of response to tumor cell	14	1	0.21	0.07677	Bos_taurus_newGene_38425
Biological Process	GO:0002837	regulation of immune response to tumor cell	14	1	0.21	0.07677	Bos_taurus_newGene_38425
Biological Process	GO:0002839	positive regulation of immune response to tumor cell	14	1	0.21	0.07677	Bos_taurus_newGene_38425
Biological Process	GO:0042990	regulation of transcription factor import into nucleus	62	1	0.91	0.07692	ENSBTAG00000016683
Biological Process	GO:0034375	high-density lipoprotein particle remodeling	13	0	0.19	0.07711	0.07711
Biological Process	GO:0015012	heparan sulfate proteoglycan biosynthetic process	19	0	0.28	0.07712	0.07712
Biological Process	GO:0034505	tooth mineralization	19	1	0.28	0.07715	ENSBTAG00000017542
Biological Process	GO:0050727	regulation of inflammatory response	171	1	2.52	0.07723	ENSBTAG00000017243
Biological Process	GO:0021877	forebrain neuron fate commitment	9	0	0.13	0.07726	0.07726
Biological Process	GO:0051569	regulation of histone H3-K4 methylation	14	2	0.21	0.07731	ENSBTAG00000017243,ENSBTAG00000022520
Biological Process	GO:0034381	plasma lipoprotein particle clearance	29	0	0.43	0.0774	0.0774
Biological Process	GO:0032733	positive regulation of interleukin-10 production	14	0	0.21	0.0775	0.0775
Biological Process	GO:0048588	developmental cell growth	82	2	1.21	0.07755	ENSBTAG00000003075,ENSBTAG00000023806
Biological Process	GO:0032727	positive regulation of interferon-alpha production	9	1	0.13	0.07767	ENSBTAG00000017401
Biological Process	GO:0050995	negative regulation of lipid catabolic process	14	1	0.21	0.07781	ENSBTAG00000011437
Biological Process	GO:0031099	regeneration	48	0	0.71	0.07782	0.07782
Biological Process	GO:0048565	digestive tract development	116	3	1.71	0.07789	ENSBTAG00000017243,ENSBTAG00000018114,ENSBTAG00000023806
Biological Process	GO:0003197	endocardial cushion development	30	1	0.44	0.07794	ENSBTAG00000015717
Biological Process	GO:1902749	regulation of cell cycle G2/M phase transition	16	0	0.24	0.07803	0.07803
Biological Process	GO:0010389	regulation of G2/M transition of mitotic cell cycle	16	0	0.24	0.07803	0.07803
Biological Process	GO:0010608	posttranscriptional regulation of gene expression	514	6	7.58	0.0783	ENSBTAG00000005474,ENSBTAG00000007476,ENSBTAG00000008703,ENSBTAG00000011155,ENSBTAG00000015450,ENSBTAG00000047000
Biological Process	GO:0000003	reproduction	987	19	14.56	0.07839	Bos_taurus_newGene_38425,ENSBTAG00000002606,ENSBTAG00000005474,ENSBTAG00000007169,ENSBTAG00000007319,ENSBTAG00000010077,ENSBTAG00000010682,ENSBTAG00000011677,ENSBTAG00000013888,ENSBTAG00000014355,ENSBTAG00000017542,ENSBTAG00000018114,ENSBTAG00000019313,ENSBTAG00000019787,ENSBTAG00000020175,ENSBTAG00000030671,ENSBTAG00000039163,ENSBTAG00000044105,ENSBTAG00000047434
Biological Process	GO:0044106	cellular amine metabolic process	372	12	5.49	0.07847	Bos_taurus_newGene_17008,Bos_taurus_newGene_1839,Bos_taurus_newGene_1856,Bos_taurus_newGene_19692,Bos_taurus_newGene_27761,Bos_taurus_newGene_28280,Bos_taurus_newGene_3584,Bos_taurus_newGene_38425,Bos_taurus_newGene_3887,Bos_taurus_newGene_4261,Bos_taurus_newGene_44924,Bos_taurus_newGene_4853
Biological Process	GO:0019363	pyridine nucleotide biosynthetic process	15	1	0.22	0.07868	ENSBTAG00000015509
Biological Process	GO:0032291	axon ensheathment in central nervous system	10	0	0.15	0.07876	0.07876
Biological Process	GO:0022010	central nervous system myelination	10	0	0.15	0.07876	0.07876
Biological Process	GO:0002285	lymphocyte activation involved in immune response	114	6	1.68	0.07884	ENSBTAG00000001987,ENSBTAG00000002929,ENSBTAG00000004322,ENSBTAG00000006844,ENSBTAG00000009451,ENSBTAG00000017243
Biological Process	GO:0071880	adenylate cyclase-activating adrenergic receptor signaling pathway	9	0	0.13	0.07895	0.07895
Biological Process	GO:0006590	thyroid hormone generation	12	0	0.18	0.07906	0.07906
Biological Process	GO:0046321	positive regulation of fatty acid oxidation	8	1	0.12	0.07914	ENSBTAG00000017542
Biological Process	GO:0045605	negative regulation of epidermal cell differentiation	11	1	0.16	0.0792	ENSBTAG00000031476
Biological Process	GO:0061572	actin filament bundle organization	106	2	1.56	0.07921	ENSBTAG00000018773,ENSBTAG00000039731
Biological Process	GO:0051017	actin filament bundle assembly	106	2	1.56	0.07921	ENSBTAG00000018773,ENSBTAG00000039731
Biological Process	GO:0035992	tendon formation	9	0	0.13	0.07923	0.07923
Biological Process	GO:1902591	single-organism membrane budding	12	0	0.18	0.07927	0.07927
Biological Process	GO:0072089	stem cell proliferation	155	4	2.29	0.07959	ENSBTAG00000006844,ENSBTAG00000014541,ENSBTAG00000016260,ENSBTAG00000020119
Biological Process	GO:0006024	glycosaminoglycan biosynthetic process	33	0	0.49	0.0796	0.0796
Biological Process	GO:0045604	regulation of epidermal cell differentiation	35	1	0.52	0.07968	ENSBTAG00000031476
Biological Process	GO:0000280	nuclear division	405	7	5.98	0.07971	ENSBTAG00000002756,ENSBTAG00000006125,ENSBTAG00000008703,ENSBTAG00000010077,ENSBTAG00000020175,ENSBTAG00000039731,ENSBTAG00000046594
Biological Process	GO:0022411	cellular component disassembly	179	7	2.64	0.07983	Bos_taurus_newGene_49262,ENSBTAG00000000163,ENSBTAG00000003049,ENSBTAG00000006125,ENSBTAG00000010682,ENSBTAG00000020605,ENSBTAG00000021661
Biological Process	GO:0090207	regulation of triglyceride metabolic process	22	1	0.32	0.07983	ENSBTAG00000011437
Biological Process	GO:0051147	regulation of muscle cell differentiation	97	1	1.43	0.08006	ENSBTAG00000011437
Biological Process	GO:0043416	regulation of skeletal muscle tissue regeneration	6	0	0.09	0.08029	0.08029
Biological Process	GO:0008033	tRNA processing	69	0	1.02	0.0806	0.0806
Biological Process	GO:0018216	peptidyl-arginine methylation	7	0	0.1	0.08062	0.08062
Biological Process	GO:0051642	centrosome localization	8	1	0.12	0.08076	ENSBTAG00000011994
Biological Process	GO:0051571	positive regulation of histone H3-K4 methylation	9	1	0.13	0.08088	ENSBTAG00000022520
Biological Process	GO:0030801	positive regulation of cyclic nucleotide metabolic process	123	2	1.81	0.08092	ENSBTAG00000011534,ENSBTAG00000021900
Biological Process	GO:0007041	lysosomal transport	45	2	0.66	0.08118	ENSBTAG00000021577,ENSBTAG00000030671
Biological Process	GO:0043281	regulation of cysteine-type endopeptidase activity involved in apoptotic process	193	5	2.85	0.08124	ENSBTAG00000006844,ENSBTAG00000007169,ENSBTAG00000017542,ENSBTAG00000021661,ENSBTAG00000031134
Biological Process	GO:0045922	negative regulation of fatty acid metabolic process	14	1	0.21	0.08164	ENSBTAG00000022520
Biological Process	GO:0046636	negative regulation of alpha-beta T cell activation	17	0	0.25	0.08166	0.08166
Biological Process	GO:0044272	sulfur compound biosynthetic process	88	2	1.3	0.08177	ENSBTAG00000014069,ENSBTAG00000020698
Biological Process	GO:0009101	glycoprotein biosynthetic process	235	3	3.47	0.08207	ENSBTAG00000002914,ENSBTAG00000011534,ENSBTAG00000034985
Biological Process	GO:0003351	epithelial cilium movement	14	0	0.21	0.08237	0.08237
Biological Process	GO:0097035	regulation of membrane lipid distribution	12	0	0.18	0.08239	0.08239
Biological Process	GO:0061371	determination of heart left/right asymmetry	48	1	0.71	0.08241	ENSBTAG00000031476
Biological Process	GO:0032308	positive regulation of prostaglandin secretion	6	0	0.09	0.08252	0.08252
Biological Process	GO:0045332	phospholipid translocation	6	0	0.09	0.08252	0.08252
Biological Process	GO:0034204	lipid translocation	6	0	0.09	0.08252	0.08252
Biological Process	GO:0035640	exploration behavior	17	1	0.25	0.08252	ENSBTAG00000016260
Biological Process	GO:0021799	cerebral cortex radially oriented cell migration	24	1	0.35	0.08256	ENSBTAG00000011994
Biological Process	GO:0070849	response to epidermal growth factor	17	0	0.25	0.08267	0.08267
Biological Process	GO:0000266	mitochondrial fission	18	0	0.27	0.08274	0.08274
Biological Process	GO:0019751	polyol metabolic process	74	1	1.09	0.08276	ENSBTAG00000011197
Biological Process	GO:1901379	regulation of potassium ion transmembrane transport	20	0	0.3	0.08284	0.08284
Biological Process	GO:0009081	branched-chain amino acid metabolic process	11	0	0.16	0.08285	0.08285
Biological Process	GO:0044275	cellular carbohydrate catabolic process	42	3	0.62	0.08288	ENSBTAG00000000163,ENSBTAG00000011437,ENSBTAG00000017542
Biological Process	GO:0090023	positive regulation of neutrophil chemotaxis	13	0	0.19	0.08291	0.08291
Biological Process	GO:1902624	positive regulation of neutrophil migration	13	0	0.19	0.08291	0.08291
Biological Process	GO:0030511	positive regulation of transforming growth factor beta receptor signaling pathway	20	0	0.3	0.08307	0.08307
Biological Process	GO:0060976	coronary vasculature development	16	0	0.24	0.08315	0.08315
Biological Process	GO:0071800	podosome assembly	15	0	0.22	0.0832	0.0832
Biological Process	GO:0002761	regulation of myeloid leukocyte differentiation	80	3	1.18	0.08321	ENSBTAG00000006844,ENSBTAG00000014016,ENSBTAG00000015766
Biological Process	GO:0048871	multicellular organismal homeostasis	186	4	2.74	0.08341	ENSBTAG00000005524,ENSBTAG00000011437,ENSBTAG00000014069,ENSBTAG00000017024
Biological Process	GO:0042510	regulation of tyrosine phosphorylation of STAT protein	11	0	0.16	0.08343	0.08343
Biological Process	GO:0032273	positive regulation of protein polymerization	101	1	1.49	0.08348	ENSBTAG00000018819
Biological Process	GO:0030851	granulocyte differentiation	30	3	0.44	0.08355	ENSBTAG00000006844,ENSBTAG00000014016,ENSBTAG00000015766
Biological Process	GO:0051651	maintenance of location in cell	209	3	3.08	0.08359	Bos_taurus_newGene_4853,ENSBTAG00000016683,ENSBTAG00000031134
Biological Process	GO:0061001	regulation of dendritic spine morphogenesis	24	2	0.35	0.08359	ENSBTAG00000016260,ENSBTAG00000020244
Biological Process	GO:2001026	regulation of endothelial cell chemotaxis	11	0	0.16	0.08376	0.08376
Biological Process	GO:0060438	trachea development	11	2	0.16	0.08388	ENSBTAG00000006844,ENSBTAG00000013598
Biological Process	GO:0022406	membrane docking	50	3	0.74	0.08397	ENSBTAG00000004131,ENSBTAG00000005257,ENSBTAG00000016961
Biological Process	GO:0030810	positive regulation of nucleotide biosynthetic process	117	3	1.73	0.08403	ENSBTAG00000011534,ENSBTAG00000017024,ENSBTAG00000021900
Biological Process	GO:1900373	positive regulation of purine nucleotide biosynthetic process	117	3	1.73	0.08403	ENSBTAG00000011534,ENSBTAG00000017024,ENSBTAG00000021900
Biological Process	GO:0006054	N-acetylneuraminate metabolic process	8	0	0.12	0.08404	0.08404
Biological Process	GO:0006576	cellular biogenic amine metabolic process	348	12	5.13	0.08422	Bos_taurus_newGene_17008,Bos_taurus_newGene_1839,Bos_taurus_newGene_1856,Bos_taurus_newGene_19692,Bos_taurus_newGene_27761,Bos_taurus_newGene_28280,Bos_taurus_newGene_3584,Bos_taurus_newGene_38425,Bos_taurus_newGene_3887,Bos_taurus_newGene_4261,Bos_taurus_newGene_44924,Bos_taurus_newGene_4853
Biological Process	GO:0001865	NK T cell differentiation	6	1	0.09	0.08426	ENSBTAG00000014016
Biological Process	GO:0043473	pigmentation	96	0	1.42	0.08426	0.08426
Biological Process	GO:0046326	positive regulation of glucose import	26	2	0.38	0.08429	ENSBTAG00000012007,ENSBTAG00000012628
Biological Process	GO:0034613	cellular protein localization	1300	18	19.18	0.08438	Bos_taurus_newGene_4853,ENSBTAG00000003045,ENSBTAG00000003075,ENSBTAG00000003891,ENSBTAG00000004131,ENSBTAG00000004643,ENSBTAG00000004709,ENSBTAG00000005257,ENSBTAG00000009417,ENSBTAG00000011534,ENSBTAG00000012007,ENSBTAG00000014302,ENSBTAG00000016683,ENSBTAG00000016961,ENSBTAG00000018322,ENSBTAG00000021577,ENSBTAG00000031134,ENSBTAG00000039289
Biological Process	GO:0046036	CTP metabolic process	17	0	0.25	0.08458	0.08458
Biological Process	GO:0006241	CTP biosynthetic process	17	0	0.25	0.08458	0.08458
Biological Process	GO:0009209	pyrimidine ribonucleoside triphosphate biosynthetic process	17	0	0.25	0.08458	0.08458
Biological Process	GO:0032729	positive regulation of interferon-gamma production	34	0	0.5	0.0846	0.0846
Biological Process	GO:2000145	regulation of cell motility	717	13	10.58	0.08485	Bos_taurus_newGene_44924,Bos_taurus_newGene_9792,ENSBTAG00000004131,ENSBTAG00000006844,ENSBTAG00000014113,ENSBTAG00000014541,ENSBTAG00000016615,ENSBTAG00000016961,ENSBTAG00000017243,ENSBTAG00000020244,ENSBTAG00000021900,ENSBTAG00000039731,ENSBTAG00000046117
Biological Process	GO:0032042	mitochondrial DNA metabolic process	15	1	0.22	0.08543	ENSBTAG00000017024
Biological Process	GO:0002292	T cell differentiation involved in immune response	53	5	0.78	0.08558	ENSBTAG00000002929,ENSBTAG00000004322,ENSBTAG00000006844,ENSBTAG00000009451,ENSBTAG00000017243
Biological Process	GO:0002293	alpha-beta T cell differentiation involved in immune response	53	5	0.78	0.08558	ENSBTAG00000002929,ENSBTAG00000004322,ENSBTAG00000006844,ENSBTAG00000009451,ENSBTAG00000017243
Biological Process	GO:0002287	alpha-beta T cell activation involved in immune response	53	5	0.78	0.08558	ENSBTAG00000002929,ENSBTAG00000004322,ENSBTAG00000006844,ENSBTAG00000009451,ENSBTAG00000017243
Biological Process	GO:0006379	mRNA cleavage	10	0	0.15	0.08565	0.08565
Biological Process	GO:0060462	lung lobe development	7	0	0.1	0.08567	0.08567
Biological Process	GO:0060463	lung lobe morphogenesis	7	0	0.1	0.08567	0.08567
Biological Process	GO:0035630	bone mineralization involved in bone maturation	7	0	0.1	0.08567	0.08567
Biological Process	GO:0009190	cyclic nucleotide biosynthetic process	196	3	2.89	0.08578	ENSBTAG00000007644,ENSBTAG00000011534,ENSBTAG00000021900
Biological Process	GO:1990138	neuron projection extension	63	1	0.93	0.0858	ENSBTAG00000003075
Biological Process	GO:0051649	establishment of localization in cell	2230	30	32.9	0.08595	Bos_taurus_newGene_4853,Bos_taurus_newGene_51247,ENSBTAG00000002606,ENSBTAG00000003045,ENSBTAG00000003049,ENSBTAG00000003891,ENSBTAG00000004131,ENSBTAG00000004709,ENSBTAG00000005257,ENSBTAG00000005474,ENSBTAG00000007169,ENSBTAG00000007476,ENSBTAG00000009417,ENSBTAG00000011534,ENSBTAG00000011994,ENSBTAG00000012116,ENSBTAG00000014113,ENSBTAG00000016683,ENSBTAG00000016961,ENSBTAG00000017243,ENSBTAG0…
Biological Process	GO:0072170	metanephric tubule development	41	1	0.6	0.08596	ENSBTAG00000002606
Biological Process	GO:0006171	cAMP biosynthetic process	162	3	2.39	0.08615	ENSBTAG00000007644,ENSBTAG00000011534,ENSBTAG00000021900
Biological Process	GO:0043648	dicarboxylic acid metabolic process	55	2	0.81	0.08619	ENSBTAG00000015314,ENSBTAG00000016249
Biological Process	GO:0007184	SMAD protein import into nucleus	19	0	0.28	0.08632	0.08632
Biological Process	GO:0010565	regulation of cellular ketone metabolic process	112	6	1.65	0.08633	ENSBTAG00000011437,ENSBTAG00000014069,ENSBTAG00000017542,ENSBTAG00000022520,ENSBTAG00000039289,ENSBTAG00000044105
Biological Process	GO:0032906	transforming growth factor beta2 production	8	0	0.12	0.08651	0.08651
Biological Process	GO:0032909	regulation of transforming growth factor beta2 production	8	0	0.12	0.08651	0.08651
Biological Process	GO:0043412	macromolecule modification	3324	65	49.04	0.08664	Bos_taurus_newGene_24784,Bos_taurus_newGene_2837,ENSBTAG00000000163,ENSBTAG00000001987,ENSBTAG00000002315,ENSBTAG00000002914,ENSBTAG00000002929,ENSBTAG00000003075,ENSBTAG00000003166,ENSBTAG00000004131,ENSBTAG00000004386,ENSBTAG00000004709,ENSBTAG00000004745,ENSBTAG00000004832,ENSBTAG00000005376,ENSBTAG00000005474,ENSBTAG00000006125,ENSBTAG00000006197,ENSBTAG00000006844,ENSBTAG00000007476,ENSBTAG0…
Biological Process	GO:0003300	cardiac muscle hypertrophy	36	0	0.53	0.08669	0.08669
Biological Process	GO:0014896	muscle hypertrophy	36	0	0.53	0.08669	0.08669
Biological Process	GO:0014897	striated muscle hypertrophy	36	0	0.53	0.08669	0.08669
Biological Process	GO:0031334	positive regulation of protein complex assembly	150	3	2.21	0.08698	ENSBTAG00000012180,ENSBTAG00000018819,ENSBTAG00000039731
Biological Process	GO:0008380	RNA splicing	343	0	5.06	0.0872	0.0872
Biological Process	GO:0046889	positive regulation of lipid biosynthetic process	31	1	0.46	0.08732	ENSBTAG00000005474
Biological Process	GO:0032633	interleukin-4 production	31	4	0.46	0.08733	ENSBTAG00000002929,ENSBTAG00000006844,ENSBTAG00000015766,ENSBTAG00000017243
Biological Process	GO:0042501	serine phosphorylation of STAT protein	6	0	0.09	0.08751	0.08751
Biological Process	GO:0031665	negative regulation of lipopolysaccharide-mediated signaling pathway	7	1	0.1	0.08758	ENSBTAG00000014492
Biological Process	GO:0007412	axon target recognition	6	0	0.09	0.08808	0.08808
Biological Process	GO:1901576	organic substance biosynthetic process	6741	131	99.46	0.08843	Bos_taurus_newGene_13049,Bos_taurus_newGene_13107,Bos_taurus_newGene_1360,Bos_taurus_newGene_16361,Bos_taurus_newGene_17008,Bos_taurus_newGene_1839,Bos_taurus_newGene_1856,Bos_taurus_newGene_19252,Bos_taurus_newGene_19692,Bos_taurus_newGene_20226,Bos_taurus_newGene_23069,Bos_taurus_newGene_26148,Bos_taurus_newGene_27761,Bos_taurus_newGene_28280,Bos_taurus_newGene_2837,Bos_taurus_newGene_32956,Bos…
Biological Process	GO:0060021	palate development	85	2	1.25	0.08861	ENSBTAG00000006844,ENSBTAG00000018114
Biological Process	GO:0007416	synapse assembly	58	0	0.86	0.08865	0.08865
Biological Process	GO:0009953	dorsal/ventral pattern formation	126	1	1.86	0.08887	ENSBTAG00000004709
Biological Process	GO:0032386	regulation of intracellular transport	389	5	5.74	0.08925	ENSBTAG00000003045,ENSBTAG00000003891,ENSBTAG00000004709,ENSBTAG00000016683,ENSBTAG00000031134
Biological Process	GO:0001707	mesoderm formation	79	1	1.17	0.0893	ENSBTAG00000006844
Biological Process	GO:0043666	regulation of phosphoprotein phosphatase activity	32	1	0.47	0.08935	ENSBTAG00000010457
Biological Process	GO:2000278	regulation of DNA biosynthetic process	29	1	0.43	0.08959	ENSBTAG00000014541
Biological Process	GO:0001889	liver development	69	1	1.02	0.08979	ENSBTAG00000023806
Biological Process	GO:0032656	regulation of interleukin-13 production	15	3	0.22	0.08993	ENSBTAG00000002929,ENSBTAG00000006844,ENSBTAG00000017243
Biological Process	GO:0032616	interleukin-13 production	15	3	0.22	0.08993	ENSBTAG00000002929,ENSBTAG00000006844,ENSBTAG00000017243
Biological Process	GO:0002819	regulation of adaptive immune response	109	1	1.61	0.09023	Bos_taurus_newGene_38425
Biological Process	GO:0072600	establishment of protein localization to Golgi	12	0	0.18	0.09033	0.09033
Biological Process	GO:0001947	heart looping	47	1	0.69	0.09038	ENSBTAG00000031476
Biological Process	GO:0048738	cardiac muscle tissue development	263	8	3.88	0.0905	ENSBTAG00000000421,ENSBTAG00000001086,ENSBTAG00000003512,ENSBTAG00000011437,ENSBTAG00000013888,ENSBTAG00000015717,ENSBTAG00000015766,ENSBTAG00000017243
Biological Process	GO:0072659	protein localization to plasma membrane	169	3	2.49	0.09069	ENSBTAG00000003891,ENSBTAG00000011534,ENSBTAG00000012007
Biological Process	GO:0051091	positive regulation of sequence-specific DNA binding transcription factor activity	175	6	2.58	0.09075	ENSBTAG00000003075,ENSBTAG00000008703,ENSBTAG00000013888,ENSBTAG00000014090,ENSBTAG00000017024,ENSBTAG00000017542
Biological Process	GO:0048857	neural nucleus development	27	0	0.4	0.09093	0.09093
Biological Process	GO:0002200	somatic diversification of immune receptors	74	2	1.09	0.09099	ENSBTAG00000001987,ENSBTAG00000006844
Biological Process	GO:0006183	GTP biosynthetic process	12	0	0.18	0.09135	0.09135
Biological Process	GO:0006228	UTP biosynthetic process	12	0	0.18	0.09135	0.09135
Biological Process	GO:2000027	regulation of organ morphogenesis	252	5	3.72	0.09136	ENSBTAG00000002606,ENSBTAG00000003075,ENSBTAG00000005524,ENSBTAG00000014541,ENSBTAG00000017243
Biological Process	GO:2000291	regulation of myoblast proliferation	6	0	0.09	0.09139	0.09139
Biological Process	GO:0052652	cyclic purine nucleotide metabolic process	195	3	2.88	0.09163	ENSBTAG00000007644,ENSBTAG00000011534,ENSBTAG00000021900
Biological Process	GO:0002762	negative regulation of myeloid leukocyte differentiation	30	1	0.44	0.09169	ENSBTAG00000015766
Biological Process	GO:0050804	modulation of chemical synaptic transmission	243	5	3.59	0.09203	ENSBTAG00000004131,ENSBTAG00000006125,ENSBTAG00000010457,ENSBTAG00000016615,ENSBTAG00000031134
Biological Process	GO:0021987	cerebral cortex development	96	2	1.42	0.09212	ENSBTAG00000005257,ENSBTAG00000011994
Biological Process	GO:0043248	proteasome assembly	9	0	0.13	0.09244	0.09244
Biological Process	GO:0060350	endochondral bone morphogenesis	56	0	0.83	0.09275	0.09275
Biological Process	GO:0051052	regulation of DNA metabolic process	233	4	3.44	0.09289	ENSBTAG00000014541,ENSBTAG00000015655,ENSBTAG00000017024,ENSBTAG00000022520
Biological Process	GO:0032365	intracellular lipid transport	16	0	0.24	0.09307	0.09307
Biological Process	GO:2001020	regulation of response to DNA damage stimulus	108	2	1.59	0.0932	ENSBTAG00000015655,ENSBTAG00000022520
Biological Process	GO:0072521	purine-containing compound metabolic process	1093	13	16.13	0.09337	ENSBTAG00000003049,ENSBTAG00000003512,ENSBTAG00000004131,ENSBTAG00000007644,ENSBTAG00000011534,ENSBTAG00000011994,ENSBTAG00000016260,ENSBTAG00000016961,ENSBTAG00000017024,ENSBTAG00000018247,ENSBTAG00000018530,ENSBTAG00000020605,ENSBTAG00000021900
Biological Process	GO:0032460	negative regulation of protein oligomerization	6	0	0.09	0.09339	0.09339
Biological Process	GO:0043589	skin morphogenesis	51	0	0.75	0.09396	0.09396
Biological Process	GO:0006367	transcription initiation from RNA polymerase II promoter	51	1	0.75	0.09398	ENSBTAG00000011721
Biological Process	GO:0009063	cellular amino acid catabolic process	87	0	1.28	0.09406	0.09406
Biological Process	GO:0010507	negative regulation of autophagy	16	0	0.24	0.09419	0.09419
Biological Process	GO:0018095	protein polyglutamylation	8	0	0.12	0.09437	0.09437
Biological Process	GO:0042953	lipoprotein transport	13	1	0.19	0.09446	ENSBTAG00000017542
Biological Process	GO:0010591	regulation of lamellipodium assembly	14	0	0.21	0.09457	0.09457
Biological Process	GO:0035567	non-canonical Wnt signaling pathway	49	1	0.72	0.09461	ENSBTAG00000003075
Biological Process	GO:0008589	regulation of smoothened signaling pathway	47	0	0.69	0.09465	0.09465
Biological Process	GO:0050802	circadian sleep/wake cycle, sleep	6	0	0.09	0.09509	0.09509
Biological Process	GO:1901606	alpha-amino acid catabolic process	76	0	1.12	0.09514	0.09514
Biological Process	GO:0006986	response to unfolded protein	53	2	0.78	0.09523	ENSBTAG00000008703,ENSBTAG00000021752
Biological Process	GO:0008356	asymmetric cell division	8	0	0.12	0.09523	0.09523
Biological Process	GO:0035094	response to nicotine	17	0	0.25	0.09525	0.09525
Biological Process	GO:2000811	negative regulation of anoikis	12	1	0.18	0.09546	ENSBTAG00000014069
Biological Process	GO:0070166	enamel mineralization	11	1	0.16	0.09568	ENSBTAG00000017542
Biological Process	GO:0002685	regulation of leukocyte migration	99	1	1.46	0.09571	ENSBTAG00000014113
Biological Process	GO:0034641	cellular nitrogen compound metabolic process	7750	148	114.35	0.09584	Bos_taurus_newGene_13049,Bos_taurus_newGene_13107,Bos_taurus_newGene_1360,Bos_taurus_newGene_16361,Bos_taurus_newGene_17008,Bos_taurus_newGene_1839,Bos_taurus_newGene_1856,Bos_taurus_newGene_19252,Bos_taurus_newGene_19692,Bos_taurus_newGene_20226,Bos_taurus_newGene_23069,Bos_taurus_newGene_26148,Bos_taurus_newGene_27761,Bos_taurus_newGene_28280,Bos_taurus_newGene_2837,Bos_taurus_newGene_32956,Bos…
Biological Process	GO:0014855	striated muscle cell proliferation	43	0	0.63	0.09588	0.09588
Biological Process	GO:0007175	negative regulation of epidermal growth factor-activated receptor activity	8	0	0.12	0.09604	0.09604
Biological Process	GO:0010508	positive regulation of autophagy	29	4	0.43	0.09628	ENSBTAG00000008173,ENSBTAG00000011437,ENSBTAG00000016260,ENSBTAG00000019787
Biological Process	GO:0003062	regulation of heart rate by chemical signal	7	0	0.1	0.09636	0.09636
Biological Process	GO:1900542	regulation of purine nucleotide metabolic process	571	12	8.42	0.09652	ENSBTAG00000003049,ENSBTAG00000003512,ENSBTAG00000004131,ENSBTAG00000007644,ENSBTAG00000011534,ENSBTAG00000011994,ENSBTAG00000016260,ENSBTAG00000016961,ENSBTAG00000017024,ENSBTAG00000018247,ENSBTAG00000020605,ENSBTAG00000021900
Biological Process	GO:0030178	negative regulation of Wnt signaling pathway	128	2	1.89	0.09656	ENSBTAG00000006844,ENSBTAG00000020119
Biological Process	GO:0071335	hair follicle cell proliferation	8	0	0.12	0.09659	0.09659
Biological Process	GO:0050854	regulation of antigen receptor-mediated signaling pathway	36	0	0.53	0.09667	0.09667
Biological Process	GO:0030201	heparan sulfate proteoglycan metabolic process	23	0	0.34	0.0967	0.0967
Biological Process	GO:0019725	cellular homeostasis	641	5	9.46	0.09686	Bos_taurus_newGene_23069,ENSBTAG00000014113,ENSBTAG00000017042,ENSBTAG00000021900,ENSBTAG00000039050
Biological Process	GO:0048523	negative regulation of cellular process	4648	102	68.58	0.09691	Bos_taurus_newGene_27761,Bos_taurus_newGene_28280,Bos_taurus_newGene_3887,Bos_taurus_newGene_4261,Bos_taurus_newGene_44924,Bos_taurus_newGene_4735,Bos_taurus_newGene_4853,Bos_taurus_newGene_9792,ENSBTAG00000000163,ENSBTAG00000001086,ENSBTAG00000001987,ENSBTAG00000002315,ENSBTAG00000002606,ENSBTAG00000002929,ENSBTAG00000003049,ENSBTAG00000003075,ENSBTAG00000003166,ENSBTAG00000003889,ENSBTAG0000000…
Biological Process	GO:0044242	cellular lipid catabolic process	130	3	1.92	0.09716	ENSBTAG00000005257,ENSBTAG00000017542,ENSBTAG00000039289
Biological Process	GO:0000413	protein peptidyl-prolyl isomerization	41	1	0.6	0.0974	Bos_taurus_newGene_24784
Biological Process	GO:0072668	obsolete tubulin complex biogenesis	8	0	0.12	0.0976	0.0976
Biological Process	GO:0007126	meiotic cell cycle	142	1	2.1	0.09768	ENSBTAG00000010077
Biological Process	GO:2000116	regulation of cysteine-type endopeptidase activity	201	5	2.97	0.09779	ENSBTAG00000006844,ENSBTAG00000007169,ENSBTAG00000017542,ENSBTAG00000021661,ENSBTAG00000031134
Biological Process	GO:0070848	response to growth factor	470	12	6.93	0.09794	Bos_taurus_newGene_4853,ENSBTAG00000000163,ENSBTAG00000004131,ENSBTAG00000004322,ENSBTAG00000004709,ENSBTAG00000005474,ENSBTAG00000014113,ENSBTAG00000014541,ENSBTAG00000016961,ENSBTAG00000017243,ENSBTAG00000018114,ENSBTAG00000021900
Biological Process	GO:0043255	regulation of carbohydrate biosynthetic process	40	2	0.59	0.09803	ENSBTAG00000011437,ENSBTAG00000044105
Biological Process	GO:0010828	positive regulation of glucose transport	30	2	0.44	0.09818	ENSBTAG00000012007,ENSBTAG00000012628
Biological Process	GO:0001881	receptor recycling	24	1	0.35	0.09858	ENSBTAG00000003891
Biological Process	GO:0050798	activated T cell proliferation	35	0	0.52	0.09868	0.09868
Biological Process	GO:0007252	I-kappaB phosphorylation	8	0	0.12	0.09871	0.09871
Biological Process	GO:0006338	chromatin remodeling	81	2	1.2	0.09876	ENSBTAG00000013888,ENSBTAG00000034529
Biological Process	GO:0030833	regulation of actin filament polymerization	125	3	1.84	0.09898	ENSBTAG00000018819,ENSBTAG00000021900,ENSBTAG00000046117
Biological Process	GO:0002347	response to tumor cell	17	1	0.25	0.09906	Bos_taurus_newGene_38425
Biological Process	GO:0051054	positive regulation of DNA metabolic process	93	4	1.37	0.09914	ENSBTAG00000014541,ENSBTAG00000015655,ENSBTAG00000017024,ENSBTAG00000022520
Biological Process	GO:0046639	negative regulation of alpha-beta T cell differentiation	14	0	0.21	0.09921	0.09921
Biological Process	GO:1900024	regulation of substrate adhesion-dependent cell spreading	20	0	0.3	0.09924	0.09924
Biological Process	GO:0034110	regulation of homotypic cell-cell adhesion	33	1	0.49	0.09924	ENSBTAG00000021900
Biological Process	GO:1901264	carbohydrate derivative transport	39	0	0.58	0.09934	0.09934
Biological Process	GO:0033500	carbohydrate homeostasis	139	6	2.05	0.09944	Bos_taurus_newGene_44514,ENSBTAG00000011437,ENSBTAG00000012116,ENSBTAG00000013888,ENSBTAG00000014069,ENSBTAG00000017542
Biological Process	GO:0042593	glucose homeostasis	139	6	2.05	0.09944	Bos_taurus_newGene_44514,ENSBTAG00000011437,ENSBTAG00000012116,ENSBTAG00000013888,ENSBTAG00000014069,ENSBTAG00000017542
Biological Process	GO:0021683	cerebellar granular layer morphogenesis	8	0	0.12	0.09965	0.09965
Biological Process	GO:0048675	axon extension	62	1	0.91	0.09967	ENSBTAG00000003075
Biological Process	GO:0006302	double-strand break repair	126	1	1.86	0.09974	ENSBTAG00000015655
Biological Process	GO:0014068	positive regulation of phosphatidylinositol 3-kinase signaling	38	2	0.56	0.09984	ENSBTAG00000014541,ENSBTAG00000017542
Biological Process	GO:0061640	cytoskeleton-dependent cytokinesis	36	1	0.53	0.09987	ENSBTAG00000039731
Biological Process	GO:0032856	activation of GTPase activity	36	1	0.53	0.10027	ENSBTAG00000011994
Biological Process	GO:0048332	mesoderm morphogenesis	83	1	1.22	0.10028	ENSBTAG00000006844
Biological Process	GO:0009060	aerobic respiration	43	1	0.63	0.10031	ENSBTAG00000010709
Biological Process	GO:0042632	cholesterol homeostasis	60	1	0.89	0.10037	ENSBTAG00000012116
Biological Process	GO:0055092	sterol homeostasis	60	1	0.89	0.10037	ENSBTAG00000012116
Biological Process	GO:0045086	positive regulation of interleukin-2 biosynthetic process	10	1	0.15	0.1004	ENSBTAG00000002929
Biological Process	GO:0048584	positive regulation of response to stimulus	1733	46	25.57	0.10045	Bos_taurus_newGene_27761,Bos_taurus_newGene_38425,Bos_taurus_newGene_3887,Bos_taurus_newGene_4735,Bos_taurus_newGene_4853,ENSBTAG00000000379,ENSBTAG00000002606,ENSBTAG00000002929,ENSBTAG00000003045,ENSBTAG00000003075,ENSBTAG00000004131,ENSBTAG00000004709,ENSBTAG00000008173,ENSBTAG00000009736,ENSBTAG00000009863,ENSBTAG00000010682,ENSBTAG00000013598,ENSBTAG00000013888,ENSBTAG00000014113,ENSBTAG0000…
Biological Process	GO:0043506	regulation of JUN kinase activity	54	1	0.8	0.10047	ENSBTAG00000003075
Biological Process	GO:0019359	nicotinamide nucleotide biosynthetic process	14	1	0.21	0.10069	ENSBTAG00000015509
Biological Process	GO:0032674	regulation of interleukin-5 production	15	2	0.22	0.10072	ENSBTAG00000006844,ENSBTAG00000017243
Biological Process	GO:0032634	interleukin-5 production	15	2	0.22	0.10072	ENSBTAG00000006844,ENSBTAG00000017243
Biological Process	GO:0015931	nucleobase-containing compound transport	133	1	1.96	0.10082	Bos_taurus_newGene_23069
Biological Process	GO:0006783	heme biosynthetic process	18	1	0.27	0.10089	ENSBTAG00000004118
Biological Process	GO:0000956	nuclear-transcribed mRNA catabolic process	94	1	1.39	0.10092	ENSBTAG00000005998
Biological Process	GO:0017148	negative regulation of translation	86	2	1.27	0.10117	ENSBTAG00000008703,ENSBTAG00000015450
Biological Process	GO:0019827	stem cell population maintenance	105	1	1.55	0.10117	ENSBTAG00000031476
Biological Process	GO:0030854	positive regulation of granulocyte differentiation	8	2	0.12	0.10127	ENSBTAG00000006844,ENSBTAG00000014016
Biological Process	GO:0045446	endothelial cell differentiation	58	1	0.86	0.10132	ENSBTAG00000018114
Biological Process	GO:0035966	response to topologically incorrect protein	62	2	0.91	0.10135	ENSBTAG00000008703,ENSBTAG00000021752
Biological Process	GO:0071345	cellular response to cytokine stimulus	437	14	6.45	0.10154	Bos_taurus_newGene_27761,Bos_taurus_newGene_38425,Bos_taurus_newGene_3887,Bos_taurus_newGene_4735,Bos_taurus_newGene_4853,ENSBTAG00000002929,ENSBTAG00000004386,ENSBTAG00000006844,ENSBTAG00000009417,ENSBTAG00000014113,ENSBTAG00000017243,ENSBTAG00000017542,ENSBTAG00000018530,ENSBTAG00000047000
Biological Process	GO:0045022	early endosome to late endosome transport	26	1	0.38	0.1017	ENSBTAG00000030671
Biological Process	GO:0010970	transport along microtubule	88	3	1.3	0.1017	Bos_taurus_newGene_4853,Bos_taurus_newGene_51247,ENSBTAG00000011994
Biological Process	GO:0008104	protein localization	2038	32	30.07	0.10195	Bos_taurus_newGene_4853,ENSBTAG00000000379,ENSBTAG00000002606,ENSBTAG00000003045,ENSBTAG00000003049,ENSBTAG00000003075,ENSBTAG00000003891,ENSBTAG00000004014,ENSBTAG00000004131,ENSBTAG00000004643,ENSBTAG00000004709,ENSBTAG00000005257,ENSBTAG00000009417,ENSBTAG00000011534,ENSBTAG00000012007,ENSBTAG00000014302,ENSBTAG00000016683,ENSBTAG00000016961,ENSBTAG00000017243,ENSBTAG00000017542,ENSBTAG0000001…
Biological Process	GO:0002011	morphogenesis of an epithelial sheet	35	2	0.52	0.10215	ENSBTAG00000003075,ENSBTAG00000010682
Biological Process	GO:0072507	divalent inorganic cation homeostasis	358	2	5.28	0.10218	ENSBTAG00000014113,ENSBTAG00000039050
Biological Process	GO:0045981	positive regulation of nucleotide metabolic process	125	3	1.84	0.10265	ENSBTAG00000011534,ENSBTAG00000017024,ENSBTAG00000021900
Biological Process	GO:0045649	regulation of macrophage differentiation	16	0	0.24	0.10278	0.10278
Biological Process	GO:0031341	regulation of cell killing	51	1	0.75	0.10317	Bos_taurus_newGene_38425
Biological Process	GO:0023014	signal transduction by protein phosphorylation	724	22	10.68	0.10321	Bos_taurus_newGene_4853,ENSBTAG00000003075,ENSBTAG00000003166,ENSBTAG00000004131,ENSBTAG00000004709,ENSBTAG00000008703,ENSBTAG00000010245,ENSBTAG00000010682,ENSBTAG00000013863,ENSBTAG00000014113,ENSBTAG00000014541,ENSBTAG00000016260,ENSBTAG00000016442,ENSBTAG00000016961,ENSBTAG00000018114,ENSBTAG00000018819,ENSBTAG00000020244,ENSBTAG00000021900,ENSBTAG00000025462,ENSBTAG00000030999,ENSBTAG0000003…
Biological Process	GO:0060323	head morphogenesis	37	1	0.55	0.10325	ENSBTAG00000006844
Biological Process	GO:0060677	ureteric bud elongation	11	0	0.16	0.10327	0.10327
Biological Process	GO:0030500	regulation of bone mineralization	59	1	0.87	0.10333	ENSBTAG00000018114
Biological Process	GO:0051781	positive regulation of cell division	73	3	1.08	0.10341	ENSBTAG00000014541,ENSBTAG00000021900,ENSBTAG00000039731
Biological Process	GO:0046165	alcohol biosynthetic process	117	2	1.73	0.10345	ENSBTAG00000011197,ENSBTAG00000039289
Biological Process	GO:0030150	protein import into mitochondrial matrix	6	0	0.09	0.1036	0.1036
Biological Process	GO:0016042	lipid catabolic process	227	7	3.35	0.10377	ENSBTAG00000005257,ENSBTAG00000011437,ENSBTAG00000017542,ENSBTAG00000019787,ENSBTAG00000021900,ENSBTAG00000031134,ENSBTAG00000039289
Biological Process	GO:0043241	protein complex disassembly	112	4	1.65	0.10379	Bos_taurus_newGene_49262,ENSBTAG00000000163,ENSBTAG00000003049,ENSBTAG00000020605
Biological Process	GO:0010906	regulation of glucose metabolic process	50	3	0.74	0.10413	ENSBTAG00000011437,ENSBTAG00000014069,ENSBTAG00000044105
Biological Process	GO:0009150	purine ribonucleotide metabolic process	1027	13	15.15	0.10421	ENSBTAG00000003049,ENSBTAG00000003512,ENSBTAG00000004131,ENSBTAG00000007644,ENSBTAG00000011534,ENSBTAG00000011994,ENSBTAG00000016260,ENSBTAG00000016961,ENSBTAG00000017024,ENSBTAG00000018247,ENSBTAG00000018530,ENSBTAG00000020605,ENSBTAG00000021900
Biological Process	GO:0005996	monosaccharide metabolic process	206	9	3.04	0.10423	Bos_taurus_newGene_17008,Bos_taurus_newGene_4261,Bos_taurus_newGene_4853,ENSBTAG00000009451,ENSBTAG00000010457,ENSBTAG00000010709,ENSBTAG00000011437,ENSBTAG00000014069,ENSBTAG00000044105
Biological Process	GO:0033280	response to vitamin D	12	0	0.18	0.10462	0.10462
Biological Process	GO:0042787	protein ubiquitination involved in ubiquitin-dependent protein catabolic process	45	1	0.66	0.10463	ENSBTAG00000020119
Biological Process	GO:0006465	signal peptide processing	10	0	0.15	0.10466	0.10466
Biological Process	GO:0046503	glycerolipid catabolic process	26	0	0.38	0.10492	0.10492
Biological Process	GO:0006509	membrane protein ectodomain proteolysis	33	0	0.49	0.10497	0.10497
Biological Process	GO:0070071	proton-transporting two-sector ATPase complex assembly	6	0	0.09	0.10514	0.10514
Biological Process	GO:0060425	lung morphogenesis	87	2	1.28	0.10515	ENSBTAG00000013598,ENSBTAG00000013888
Biological Process	GO:0030802	regulation of cyclic nucleotide biosynthetic process	164	3	2.42	0.10534	ENSBTAG00000007644,ENSBTAG00000011534,ENSBTAG00000021900
Biological Process	GO:0045581	negative regulation of T cell differentiation	23	0	0.34	0.10534	0.10534
Biological Process	GO:0060501	positive regulation of epithelial cell proliferation involved in lung morphogenesis	7	0	0.1	0.10554	0.10554
Biological Process	GO:0048596	embryonic camera-type eye morphogenesis	29	0	0.43	0.10559	0.10559
Biological Process	GO:0022603	regulation of anatomical structure morphogenesis	1100	23	16.23	0.10563	Bos_taurus_newGene_44924,Bos_taurus_newGene_9792,ENSBTAG00000002606,ENSBTAG00000003045,ENSBTAG00000003075,ENSBTAG00000004131,ENSBTAG00000004709,ENSBTAG00000005524,ENSBTAG00000006844,ENSBTAG00000010682,ENSBTAG00000012116,ENSBTAG00000013888,ENSBTAG00000014113,ENSBTAG00000014541,ENSBTAG00000016230,ENSBTAG00000016260,ENSBTAG00000016961,ENSBTAG00000017243,ENSBTAG00000017655,ENSBTAG00000018773,ENSBTAG0…
Biological Process	GO:0021796	cerebral cortex regionalization	6	0	0.09	0.10574	0.10574
Biological Process	GO:0006888	ER to Golgi vesicle-mediated transport	44	1	0.65	0.10579	ENSBTAG00000018322
Biological Process	GO:0032984	macromolecular complex disassembly	118	4	1.74	0.10587	Bos_taurus_newGene_49262,ENSBTAG00000000163,ENSBTAG00000003049,ENSBTAG00000020605
Biological Process	GO:0023052	signaling	6886	122	101.6	0.10588	Bos_taurus_newGene_1856,Bos_taurus_newGene_20226,Bos_taurus_newGene_26148,Bos_taurus_newGene_27761,Bos_taurus_newGene_2837,Bos_taurus_newGene_35139,Bos_taurus_newGene_37146,Bos_taurus_newGene_38425,Bos_taurus_newGene_3887,Bos_taurus_newGene_44924,Bos_taurus_newGene_4735,Bos_taurus_newGene_4853,Bos_taurus_newGene_50775,Bos_taurus_newGene_9792,ENSBTAG00000000163,ENSBTAG00000000379,ENSBTAG0000000108…
Biological Process	GO:0044700	single organism signaling	6886	122	101.6	0.10588	Bos_taurus_newGene_1856,Bos_taurus_newGene_20226,Bos_taurus_newGene_26148,Bos_taurus_newGene_27761,Bos_taurus_newGene_2837,Bos_taurus_newGene_35139,Bos_taurus_newGene_37146,Bos_taurus_newGene_38425,Bos_taurus_newGene_3887,Bos_taurus_newGene_44924,Bos_taurus_newGene_4735,Bos_taurus_newGene_4853,Bos_taurus_newGene_50775,Bos_taurus_newGene_9792,ENSBTAG00000000163,ENSBTAG00000000379,ENSBTAG0000000108…
Biological Process	GO:0048706	embryonic skeletal system development	155	1	2.29	0.10622	ENSBTAG00000018114
Biological Process	GO:0031346	positive regulation of cell projection organization	168	4	2.48	0.10631	ENSBTAG00000004131,ENSBTAG00000016961,ENSBTAG00000018819,ENSBTAG00000023806
Biological Process	GO:0031642	negative regulation of myelination	7	0	0.1	0.10636	0.10636
Biological Process	GO:0097194	execution phase of apoptosis	95	2	1.4	0.10647	ENSBTAG00000016442,ENSBTAG00000021661
Biological Process	GO:0006890	retrograde vesicle-mediated transport, Golgi to ER	20	0	0.3	0.1066	0.1066
Biological Process	GO:0051251	positive regulation of lymphocyte activation	191	4	2.82	0.10664	ENSBTAG00000014016,ENSBTAG00000014113,ENSBTAG00000017243,ENSBTAG00000018059
Biological Process	GO:0009791	post-embryonic development	133	3	1.96	0.10664	ENSBTAG00000015314,ENSBTAG00000017243,ENSBTAG00000018114
Biological Process	GO:0097305	response to alcohol	101	2	1.49	0.10665	ENSBTAG00000012007,ENSBTAG00000013888
Biological Process	GO:0010543	regulation of platelet activation	38	2	0.56	0.10693	ENSBTAG00000014541,ENSBTAG00000021900
Biological Process	GO:0048260	positive regulation of receptor-mediated endocytosis	26	0	0.38	0.10704	0.10704
Biological Process	GO:0016043	cellular component organization	6659	127	98.25	0.10727	Bos_taurus_newGene_27761,Bos_taurus_newGene_28280,Bos_taurus_newGene_38425,Bos_taurus_newGene_3887,Bos_taurus_newGene_4261,Bos_taurus_newGene_4735,Bos_taurus_newGene_4853,Bos_taurus_newGene_49262,Bos_taurus_newGene_51247,ENSBTAG00000000163,ENSBTAG00000000421,ENSBTAG00000000561,ENSBTAG00000001086,ENSBTAG00000001987,ENSBTAG00000002315,ENSBTAG00000002756,ENSBTAG00000002929,ENSBTAG00000003045,ENSBTAG…
Biological Process	GO:0031641	regulation of myelination	17	0	0.25	0.10736	0.10736
Biological Process	GO:0048666	neuron development	1021	19	15.06	0.10743	ENSBTAG00000003075,ENSBTAG00000004131,ENSBTAG00000004709,ENSBTAG00000005474,ENSBTAG00000010457,ENSBTAG00000011994,ENSBTAG00000014270,ENSBTAG00000014302,ENSBTAG00000015655,ENSBTAG00000016260,ENSBTAG00000016442,ENSBTAG00000016961,ENSBTAG00000017243,ENSBTAG00000018773,ENSBTAG00000020244,ENSBTAG00000021900,ENSBTAG00000023806,ENSBTAG00000031134,ENSBTAG00000039731
Biological Process	GO:0000278	mitotic cell cycle	740	18	10.92	0.10752	Bos_taurus_newGene_27761,Bos_taurus_newGene_28280,Bos_taurus_newGene_3887,Bos_taurus_newGene_4261,Bos_taurus_newGene_44924,Bos_taurus_newGene_4735,Bos_taurus_newGene_4853,ENSBTAG00000002756,ENSBTAG00000006125,ENSBTAG00000008703,ENSBTAG00000010457,ENSBTAG00000011437,ENSBTAG00000013888,ENSBTAG00000018773,ENSBTAG00000020175,ENSBTAG00000021900,ENSBTAG00000039731,ENSBTAG00000046594
Biological Process	GO:0002237	response to molecule of bacterial origin	225	5	3.32	0.10757	ENSBTAG00000004709,ENSBTAG00000014113,ENSBTAG00000014492,ENSBTAG00000016683,ENSBTAG00000021900
Biological Process	GO:0090502	RNA phosphodiester bond hydrolysis, endonucleolytic	6	0	0.09	0.10762	0.10762
Biological Process	GO:0000469	cleavage involved in rRNA processing	6	0	0.09	0.10762	0.10762
Biological Process	GO:0000478	endonucleolytic cleavage involved in rRNA processing	6	0	0.09	0.10762	0.10762
Biological Process	GO:0000479	endonucleolytic cleavage of tricistronic rRNA transcript (SSU-rRNA, 5.8S rRNA, LSU-rRNA)	6	0	0.09	0.10762	0.10762
Biological Process	GO:0006979	response to oxidative stress	239	7	3.53	0.10766	ENSBTAG00000004322,ENSBTAG00000006125,ENSBTAG00000016260,ENSBTAG00000017024,ENSBTAG00000039289,ENSBTAG00000039731,ENSBTAG00000044105
Biological Process	GO:0035990	tendon cell differentiation	6	0	0.09	0.1078	0.1078
Biological Process	GO:0050715	positive regulation of cytokine secretion	75	1	1.11	0.10782	ENSBTAG00000021900
Biological Process	GO:0002696	positive regulation of leukocyte activation	208	4	3.07	0.10786	ENSBTAG00000014016,ENSBTAG00000014113,ENSBTAG00000017243,ENSBTAG00000018059
Biological Process	GO:0097091	synaptic vesicle clustering	6	0	0.09	0.10789	0.10789
Biological Process	GO:0010035	response to inorganic substance	276	8	4.07	0.10792	ENSBTAG00000004322,ENSBTAG00000004709,ENSBTAG00000012628,ENSBTAG00000014270,ENSBTAG00000017542,ENSBTAG00000039289,ENSBTAG00000039731,ENSBTAG00000044105
Biological Process	GO:0060059	embryonic retina morphogenesis in camera-type eye	7	0	0.1	0.10793	0.10793
Biological Process	GO:1901998	toxin transport	7	0	0.1	0.10793	0.10793
Biological Process	GO:0014047	glutamate secretion	9	1	0.13	0.108	ENSBTAG00000003891
Biological Process	GO:0044344	cellular response to fibroblast growth factor stimulus	85	2	1.25	0.10812	Bos_taurus_newGene_4853,ENSBTAG00000014113
Biological Process	GO:0071774	response to fibroblast growth factor	85	2	1.25	0.10812	Bos_taurus_newGene_4853,ENSBTAG00000014113
Biological Process	GO:0043516	regulation of DNA damage response, signal transduction by p53 class mediator	26	0	0.38	0.10819	0.10819
Biological Process	GO:0034405	response to fluid shear stress	14	0	0.21	0.10829	0.10829
Biological Process	GO:0046427	positive regulation of JAK-STAT cascade	62	0	0.91	0.10845	0.10845
Biological Process	GO:0006000	fructose metabolic process	10	0	0.15	0.10846	0.10846
Biological Process	GO:0032105	negative regulation of response to extracellular stimulus	18	1	0.27	0.10854	ENSBTAG00000017542
Biological Process	GO:0032108	negative regulation of response to nutrient levels	18	1	0.27	0.10854	ENSBTAG00000017542
Biological Process	GO:0050435	amyloid-beta metabolic process	12	0	0.18	0.10859	0.10859
Biological Process	GO:0016180	snRNA processing	15	1	0.22	0.10862	ENSBTAG00000012070
Biological Process	GO:0042523	positive regulation of tyrosine phosphorylation of STAT protein	16	0	0.24	0.10863	0.10863
Biological Process	GO:0097031	mitochondrial respiratory chain complex I biogenesis	16	0	0.24	0.10867	0.10867
Biological Process	GO:0009259	ribonucleotide metabolic process	1038	13	15.31	0.10867	ENSBTAG00000003049,ENSBTAG00000003512,ENSBTAG00000004131,ENSBTAG00000007644,ENSBTAG00000011534,ENSBTAG00000011994,ENSBTAG00000016260,ENSBTAG00000016961,ENSBTAG00000017024,ENSBTAG00000018247,ENSBTAG00000018530,ENSBTAG00000020605,ENSBTAG00000021900
Biological Process	GO:1902745	positive regulation of lamellipodium organization	10	0	0.15	0.10877	0.10877
Biological Process	GO:0032412	regulation of ion transmembrane transporter activity	163	2	2.4	0.10901	ENSBTAG00000020605,ENSBTAG00000031134
Biological Process	GO:0052547	regulation of peptidase activity	314	6	4.63	0.10914	ENSBTAG00000006844,ENSBTAG00000007169,ENSBTAG00000017542,ENSBTAG00000021661,ENSBTAG00000031134,ENSBTAG00000046587
Biological Process	GO:0031281	positive regulation of cyclase activity	78	1	1.15	0.10919	ENSBTAG00000021900
Biological Process	GO:0042149	cellular response to glucose starvation	15	1	0.22	0.10952	ENSBTAG00000011437
Biological Process	GO:0031076	embryonic camera-type eye development	37	0	0.55	0.10973	0.10973
Biological Process	GO:0060444	branching involved in mammary gland duct morphogenesis	37	2	0.55	0.11003	ENSBTAG00000007476,ENSBTAG00000010682
Biological Process	GO:0031279	regulation of cyclase activity	109	2	1.61	0.11007	ENSBTAG00000007644,ENSBTAG00000021900
Biological Process	GO:0007093	mitotic cell cycle checkpoint	171	6	2.52	0.1103	Bos_taurus_newGene_27761,Bos_taurus_newGene_28280,Bos_taurus_newGene_3887,Bos_taurus_newGene_4261,Bos_taurus_newGene_4735,ENSBTAG00000006125
Biological Process	GO:0008088	axo-dendritic transport	62	2	0.91	0.11035	Bos_taurus_newGene_4853,ENSBTAG00000011994
Biological Process	GO:0051589	negative regulation of neurotransmitter transport	7	0	0.1	0.11071	0.11071
Biological Process	GO:0010927	cellular component assembly involved in morphogenesis	252	3	3.72	0.11074	ENSBTAG00000003512,ENSBTAG00000014137,ENSBTAG00000018247
Biological Process	GO:0055024	regulation of cardiac muscle tissue development	45	0	0.66	0.11086	0.11086
Biological Process	GO:0009059	macromolecule biosynthetic process	5665	111	83.58	0.11106	Bos_taurus_newGene_13049,Bos_taurus_newGene_13107,Bos_taurus_newGene_1360,Bos_taurus_newGene_16361,Bos_taurus_newGene_1839,Bos_taurus_newGene_1856,Bos_taurus_newGene_19252,Bos_taurus_newGene_20226,Bos_taurus_newGene_23069,Bos_taurus_newGene_26148,Bos_taurus_newGene_27761,Bos_taurus_newGene_2837,Bos_taurus_newGene_32956,Bos_taurus_newGene_3584,Bos_taurus_newGene_37146,Bos_taurus_newGene_38425,Bos_…
Biological Process	GO:0097202	activation of cysteine-type endopeptidase activity	84	3	1.24	0.11116	ENSBTAG00000007169,ENSBTAG00000017542,ENSBTAG00000021661
Biological Process	GO:0006094	gluconeogenesis	37	3	0.55	0.11123	ENSBTAG00000009451,ENSBTAG00000011437,ENSBTAG00000044105
Biological Process	GO:0051205	protein insertion into membrane	19	0	0.28	0.11135	0.11135
Biological Process	GO:0043588	skin development	357	10	5.27	0.11143	ENSBTAG00000006197,ENSBTAG00000007319,ENSBTAG00000014541,ENSBTAG00000017542,ENSBTAG00000018773,ENSBTAG00000031134,ENSBTAG00000031476,ENSBTAG00000039731,ENSBTAG00000046587,ENSBTAG00000047000
Biological Process	GO:0030032	lamellipodium assembly	41	0	0.6	0.11153	0.11153
Biological Process	GO:0060044	negative regulation of cardiac muscle cell proliferation	7	0	0.1	0.11169	0.11169
Biological Process	GO:0030521	androgen receptor signaling pathway	61	1	0.9	0.11171	ENSBTAG00000011721
Biological Process	GO:0044767	single-organism developmental process	8317	151	122.71	0.11182	Bos_taurus_newGene_38425,Bos_taurus_newGene_3887,Bos_taurus_newGene_44924,Bos_taurus_newGene_4853,Bos_taurus_newGene_9792,ENSBTAG00000000163,ENSBTAG00000000421,ENSBTAG00000001086,ENSBTAG00000001945,ENSBTAG00000001987,ENSBTAG00000002606,ENSBTAG00000002929,ENSBTAG00000003045,ENSBTAG00000003049,ENSBTAG00000003075,ENSBTAG00000003166,ENSBTAG00000003192,ENSBTAG00000003512,ENSBTAG00000003546,ENSBTAG0000…
Biological Process	GO:0048265	response to pain	35	0	0.52	0.11187	0.11187
Biological Process	GO:0034654	nucleobase-containing compound biosynthetic process	4370	98	64.48	0.112	Bos_taurus_newGene_13049,Bos_taurus_newGene_13107,Bos_taurus_newGene_1360,Bos_taurus_newGene_16361,Bos_taurus_newGene_17008,Bos_taurus_newGene_1856,Bos_taurus_newGene_19252,Bos_taurus_newGene_20226,Bos_taurus_newGene_26148,Bos_taurus_newGene_27761,Bos_taurus_newGene_2837,Bos_taurus_newGene_32956,Bos_taurus_newGene_3584,Bos_taurus_newGene_37146,Bos_taurus_newGene_38425,Bos_taurus_newGene_3887,Bos_…
Biological Process	GO:0051450	myoblast proliferation	8	0	0.12	0.11202	0.11202
Biological Process	GO:0002067	glandular epithelial cell differentiation	33	1	0.49	0.11221	ENSBTAG00000013888
Biological Process	GO:0051693	actin filament capping	22	0	0.32	0.11222	0.11222
Biological Process	GO:0043632	modification-dependent macromolecule catabolic process	412	7	6.08	0.11222	ENSBTAG00000006125,ENSBTAG00000007476,ENSBTAG00000008173,ENSBTAG00000016260,ENSBTAG00000020119,ENSBTAG00000020175,ENSBTAG00000021087
Biological Process	GO:0008340	determination of adult lifespan	12	1	0.18	0.11225	ENSBTAG00000016260
Biological Process	GO:2000179	positive regulation of neural precursor cell proliferation	32	0	0.47	0.11236	0.11236
Biological Process	GO:0002822	regulation of adaptive immune response based on somatic recombination of immune receptors built from immunoglobulin superfamily domains	102	1	1.5	0.11249	Bos_taurus_newGene_38425
Biological Process	GO:0050862	positive regulation of T cell receptor signaling pathway	6	0	0.09	0.11259	0.11259
Biological Process	GO:0035383	thioester metabolic process	42	2	0.62	0.1126	Bos_taurus_newGene_38718,ENSBTAG00000014069
Biological Process	GO:0006637	acyl-CoA metabolic process	42	2	0.62	0.1126	Bos_taurus_newGene_38718,ENSBTAG00000014069
Biological Process	GO:0050996	positive regulation of lipid catabolic process	23	1	0.34	0.11262	ENSBTAG00000021900
Biological Process	GO:0016444	somatic cell DNA recombination	72	2	1.06	0.11273	ENSBTAG00000001987,ENSBTAG00000006844
Biological Process	GO:0002562	somatic diversification of immune receptors via germline recombination within a single locus	72	2	1.06	0.11273	ENSBTAG00000001987,ENSBTAG00000006844
Biological Process	GO:0071695	anatomical structure maturation	63	2	0.93	0.11279	ENSBTAG00000017243,ENSBTAG00000017542
Biological Process	GO:1901879	regulation of protein depolymerization	54	0	0.8	0.1128	0.1128
Biological Process	GO:0007033	vacuole organization	66	1	0.97	0.11288	ENSBTAG00000030671
Biological Process	GO:0003307	regulation of Wnt signaling pathway involved in heart development	8	0	0.12	0.11301	0.11301
Biological Process	GO:0003308	negative regulation of Wnt signaling pathway involved in heart development	8	0	0.12	0.11301	0.11301
Biological Process	GO:0010469	regulation of receptor activity	56	0	0.83	0.11306	0.11306
Biological Process	GO:0032330	regulation of chondrocyte differentiation	43	0	0.63	0.11327	0.11327
Biological Process	GO:0031348	negative regulation of defense response	81	1	1.2	0.11337	ENSBTAG00000017243
Biological Process	GO:0097070	ductus arteriosus closure	7	0	0.1	0.11357	0.11357
Biological Process	GO:0055012	ventricular cardiac muscle cell differentiation	22	1	0.32	0.11375	ENSBTAG00000001086
Biological Process	GO:0001844	protein insertion into mitochondrial membrane involved in apoptotic signaling pathway	8	0	0.12	0.11402	0.11402
Biological Process	GO:0006591	ornithine metabolic process	6	2	0.09	0.11429	ENSBTAG00000012116,ENSBTAG00000015314
Biological Process	GO:0034333	adherens junction assembly	80	0	1.18	0.11437	0.11437
Biological Process	GO:0010907	positive regulation of glucose metabolic process	19	1	0.28	0.11437	ENSBTAG00000044105
Biological Process	GO:0002407	dendritic cell chemotaxis	26	0	0.38	0.11441	0.11441
Biological Process	GO:0014031	mesenchymal cell development	156	5	2.3	0.11449	ENSBTAG00000003045,ENSBTAG00000006844,ENSBTAG00000013888,ENSBTAG00000015717,ENSBTAG00000020244
Biological Process	GO:0046632	alpha-beta T cell differentiation	88	6	1.3	0.11449	ENSBTAG00000002929,ENSBTAG00000004322,ENSBTAG00000006844,ENSBTAG00000009451,ENSBTAG00000014016,ENSBTAG00000017243
Biological Process	GO:0030111	regulation of Wnt signaling pathway	211	6	3.11	0.11462	ENSBTAG00000002606,ENSBTAG00000003045,ENSBTAG00000003075,ENSBTAG00000006844,ENSBTAG00000013598,ENSBTAG00000020119
Biological Process	GO:0034655	nucleobase-containing compound catabolic process	910	12	13.43	0.11467	ENSBTAG00000003049,ENSBTAG00000003512,ENSBTAG00000004131,ENSBTAG00000005998,ENSBTAG00000007644,ENSBTAG00000011994,ENSBTAG00000016260,ENSBTAG00000016961,ENSBTAG00000018247,ENSBTAG00000018530,ENSBTAG00000020605,ENSBTAG00000021661
Biological Process	GO:0072207	metanephric epithelium development	45	1	0.66	0.11475	ENSBTAG00000002606
Biological Process	GO:0040029	regulation of gene expression, epigenetic	130	1	1.92	0.11475	ENSBTAG00000022520
Biological Process	GO:0045665	negative regulation of neuron differentiation	58	2	0.86	0.11496	ENSBTAG00000015655,ENSBTAG00000031476
Biological Process	GO:0035810	positive regulation of urine volume	12	0	0.18	0.115	0.115
Biological Process	GO:0035809	regulation of urine volume	12	0	0.18	0.115	0.115
Biological Process	GO:0098602	single organism cell adhesion	621	10	9.16	0.11505	Bos_taurus_newGene_20226,Bos_taurus_newGene_26148,Bos_taurus_newGene_2837,Bos_taurus_newGene_37146,Bos_taurus_newGene_50775,ENSBTAG00000003891,ENSBTAG00000006844,ENSBTAG00000020244,ENSBTAG00000021900,ENSBTAG00000025964
Biological Process	GO:0008286	insulin receptor signaling pathway	89	7	1.31	0.11527	ENSBTAG00000004386,ENSBTAG00000010457,ENSBTAG00000011437,ENSBTAG00000012007,ENSBTAG00000014069,ENSBTAG00000021900,ENSBTAG00000044105
Biological Process	GO:0090100	positive regulation of transmembrane receptor protein serine/threonine kinase signaling pathway	79	1	1.17	0.11534	ENSBTAG00000018114
Biological Process	GO:0043010	camera-type eye development	353	4	5.21	0.11553	ENSBTAG00000008126,ENSBTAG00000014016,ENSBTAG00000017243,ENSBTAG00000018114
Biological Process	GO:0048870	cell motility	1552	32	22.9	0.11556	Bos_taurus_newGene_44924,Bos_taurus_newGene_9792,ENSBTAG00000000163,ENSBTAG00000003045,ENSBTAG00000004131,ENSBTAG00000004709,ENSBTAG00000005257,ENSBTAG00000006844,ENSBTAG00000008280,ENSBTAG00000009417,ENSBTAG00000009736,ENSBTAG00000010682,ENSBTAG00000011994,ENSBTAG00000014090,ENSBTAG00000014113,ENSBTAG00000014137,ENSBTAG00000014541,ENSBTAG00000015655,ENSBTAG00000016260,ENSBTAG00000016615,ENSBTAG0…
Biological Process	GO:0090312	positive regulation of protein deacetylation	13	1	0.19	0.1156	ENSBTAG00000009451
Biological Process	GO:0045136	development of secondary sexual characteristics	13	0	0.19	0.1156	0.1156
Biological Process	GO:0008593	regulation of Notch signaling pathway	36	3	0.53	0.11565	ENSBTAG00000015717,ENSBTAG00000016683,ENSBTAG00000031476
Biological Process	GO:0042551	neuron maturation	29	2	0.43	0.11567	ENSBTAG00000016260,ENSBTAG00000018773
Biological Process	GO:0015718	monocarboxylic acid transport	65	1	0.96	0.11568	ENSBTAG00000017542
Biological Process	GO:0090330	regulation of platelet aggregation	25	1	0.37	0.11575	ENSBTAG00000021900
Biological Process	GO:0001775	cell activation	921	20	13.59	0.11575	ENSBTAG00000001987,ENSBTAG00000002929,ENSBTAG00000003891,ENSBTAG00000004322,ENSBTAG00000006844,ENSBTAG00000007169,ENSBTAG00000007319,ENSBTAG00000009451,ENSBTAG00000013888,ENSBTAG00000014016,ENSBTAG00000014113,ENSBTAG00000014541,ENSBTAG00000015766,ENSBTAG00000017243,ENSBTAG00000018059,ENSBTAG00000021900,ENSBTAG00000025964,ENSBTAG00000033515,ENSBTAG00000039050,ENSBTAG00000047904
Biological Process	GO:0044786	cell cycle DNA replication	14	1	0.21	0.11578	Bos_taurus_newGene_23069
Biological Process	GO:0006165	nucleoside diphosphate phosphorylation	10	0	0.15	0.11581	0.11581
Biological Process	GO:0090114	COPII-coated vesicle budding	7	0	0.1	0.11592	0.11592
Biological Process	GO:0032875	regulation of DNA endoreduplication	8	0	0.12	0.11594	0.11594
Biological Process	GO:0042023	DNA endoreduplication	8	0	0.12	0.11594	0.11594
Biological Process	GO:0002791	regulation of peptide secretion	88	2	1.3	0.11606	ENSBTAG00000003891,ENSBTAG00000012116
Biological Process	GO:0006163	purine nucleotide metabolic process	1055	13	15.57	0.11606	ENSBTAG00000003049,ENSBTAG00000003512,ENSBTAG00000004131,ENSBTAG00000007644,ENSBTAG00000011534,ENSBTAG00000011994,ENSBTAG00000016260,ENSBTAG00000016961,ENSBTAG00000017024,ENSBTAG00000018247,ENSBTAG00000018530,ENSBTAG00000020605,ENSBTAG00000021900
Biological Process	GO:1901361	organic cyclic compound catabolic process	981	13	14.47	0.11609	ENSBTAG00000003049,ENSBTAG00000003512,ENSBTAG00000004131,ENSBTAG00000005998,ENSBTAG00000007644,ENSBTAG00000011994,ENSBTAG00000016260,ENSBTAG00000016961,ENSBTAG00000018247,ENSBTAG00000018530,ENSBTAG00000020605,ENSBTAG00000021661,ENSBTAG00000031134
Biological Process	GO:0031333	negative regulation of protein complex assembly	90	1	1.33	0.11615	ENSBTAG00000046117
Biological Process	GO:0030166	proteoglycan biosynthetic process	36	0	0.53	0.11618	0.11618
Biological Process	GO:0003171	atrioventricular valve development	17	2	0.25	0.11635	ENSBTAG00000015766,ENSBTAG00000020244
Biological Process	GO:0070646	protein modification by small protein removal	93	0	1.37	0.11639	0.11639
Biological Process	GO:0097186	amelogenesis	16	1	0.24	0.11647	ENSBTAG00000017542
Biological Process	GO:0055015	ventricular cardiac muscle cell development	15	1	0.22	0.1165	ENSBTAG00000001086
Biological Process	GO:0007015	actin filament organization	302	10	4.46	0.11669	ENSBTAG00000003049,ENSBTAG00000004643,ENSBTAG00000016442,ENSBTAG00000018773,ENSBTAG00000018819,ENSBTAG00000020605,ENSBTAG00000021900,ENSBTAG00000023806,ENSBTAG00000039731,ENSBTAG00000046117
Biological Process	GO:0002824	positive regulation of adaptive immune response based on somatic recombination of immune receptors built from immunoglobulin superfamily domains	69	1	1.02	0.11671	Bos_taurus_newGene_38425
Biological Process	GO:0002283	neutrophil activation involved in immune response	17	0	0.25	0.11678	0.11678
Biological Process	GO:0006862	nucleotide transport	22	0	0.32	0.11683	0.11683
Biological Process	GO:0048664	neuron fate determination	12	0	0.18	0.11719	0.11719
Biological Process	GO:0009058	biosynthetic process	6862	133	101.24	0.11728	Bos_taurus_newGene_13049,Bos_taurus_newGene_13107,Bos_taurus_newGene_1360,Bos_taurus_newGene_16361,Bos_taurus_newGene_17008,Bos_taurus_newGene_1839,Bos_taurus_newGene_1856,Bos_taurus_newGene_19252,Bos_taurus_newGene_19692,Bos_taurus_newGene_20226,Bos_taurus_newGene_23069,Bos_taurus_newGene_26148,Bos_taurus_newGene_27761,Bos_taurus_newGene_28280,Bos_taurus_newGene_2837,Bos_taurus_newGene_32956,Bos…
Biological Process	GO:0007265	Ras protein signal transduction	440	6	6.49	0.11729	ENSBTAG00000004131,ENSBTAG00000006125,ENSBTAG00000011994,ENSBTAG00000013401,ENSBTAG00000016961,ENSBTAG00000018247
Biological Process	GO:0050951	sensory perception of temperature stimulus	9	0	0.13	0.11733	0.11733
Biological Process	GO:0006200	obsolete ATP catabolic process	177	3	2.61	0.11738	ENSBTAG00000003049,ENSBTAG00000003512,ENSBTAG00000020605
Biological Process	GO:0002698	negative regulation of immune effector process	55	0	0.81	0.11749	0.11749
Biological Process	GO:0032819	positive regulation of natural killer cell proliferation	6	0	0.09	0.11759	0.11759
Biological Process	GO:0002228	natural killer cell mediated immunity	37	1	0.55	0.11769	Bos_taurus_newGene_38425
Biological Process	GO:0042267	natural killer cell mediated cytotoxicity	37	1	0.55	0.11769	Bos_taurus_newGene_38425
Biological Process	GO:0035295	tube development	866	25	12.78	0.11773	ENSBTAG00000001945,ENSBTAG00000002606,ENSBTAG00000003075,ENSBTAG00000005474,ENSBTAG00000005524,ENSBTAG00000006844,ENSBTAG00000007476,ENSBTAG00000009863,ENSBTAG00000010245,ENSBTAG00000010682,ENSBTAG00000011197,ENSBTAG00000012555,ENSBTAG00000013598,ENSBTAG00000013881,ENSBTAG00000013888,ENSBTAG00000014113,ENSBTAG00000014541,ENSBTAG00000015717,ENSBTAG00000016442,ENSBTAG00000017243,ENSBTAG00000018114,…
Biological Process	GO:0006140	regulation of nucleotide metabolic process	581	12	8.57	0.11775	ENSBTAG00000003049,ENSBTAG00000003512,ENSBTAG00000004131,ENSBTAG00000007644,ENSBTAG00000011534,ENSBTAG00000011994,ENSBTAG00000016260,ENSBTAG00000016961,ENSBTAG00000017024,ENSBTAG00000018247,ENSBTAG00000020605,ENSBTAG00000021900
Biological Process	GO:0043244	regulation of protein complex disassembly	59	0	0.87	0.11784	0.11784
Biological Process	GO:0002021	response to dietary excess	21	1	0.31	0.11792	Bos_taurus_newGene_44514
Biological Process	GO:0045851	pH reduction	28	0	0.41	0.11798	0.11798
Biological Process	GO:0006910	phagocytosis, recognition	10	0	0.15	0.11821	0.11821
Biological Process	GO:0010821	regulation of mitochondrion organization	76	2	1.12	0.1184	ENSBTAG00000012180,ENSBTAG00000017024
Biological Process	GO:0019368	fatty acid elongation, unsaturated fatty acid	7	0	0.1	0.11863	0.11863
Biological Process	GO:0002227	innate immune response in mucosa	6	0	0.09	0.11877	0.11877
Biological Process	GO:0070561	vitamin D receptor signaling pathway	7	0	0.1	0.11891	0.11891
Biological Process	GO:0060487	lung epithelial cell differentiation	27	2	0.4	0.11895	ENSBTAG00000005474,ENSBTAG00000013888
Biological Process	GO:0060479	lung cell differentiation	27	2	0.4	0.11895	ENSBTAG00000005474,ENSBTAG00000013888
Biological Process	GO:0042093	T-helper cell differentiation	51	5	0.75	0.11902	ENSBTAG00000002929,ENSBTAG00000004322,ENSBTAG00000006844,ENSBTAG00000009451,ENSBTAG00000017243
Biological Process	GO:0002294	CD4-positive, alpha-beta T cell differentiation involved in immune response	51	5	0.75	0.11902	ENSBTAG00000002929,ENSBTAG00000004322,ENSBTAG00000006844,ENSBTAG00000009451,ENSBTAG00000017243
Biological Process	GO:0019319	hexose biosynthetic process	41	3	0.6	0.11914	ENSBTAG00000009451,ENSBTAG00000011437,ENSBTAG00000044105
Biological Process	GO:0030808	regulation of nucleotide biosynthetic process	167	4	2.46	0.11922	ENSBTAG00000007644,ENSBTAG00000011534,ENSBTAG00000017024,ENSBTAG00000021900
Biological Process	GO:1900371	regulation of purine nucleotide biosynthetic process	167	4	2.46	0.11922	ENSBTAG00000007644,ENSBTAG00000011534,ENSBTAG00000017024,ENSBTAG00000021900
Biological Process	GO:0051650	establishment of vesicle localization	123	2	1.81	0.11923	ENSBTAG00000003891,ENSBTAG00000011994
Biological Process	GO:0006006	glucose metabolic process	119	6	1.76	0.11928	ENSBTAG00000009451,ENSBTAG00000010457,ENSBTAG00000010709,ENSBTAG00000011437,ENSBTAG00000014069,ENSBTAG00000044105
Biological Process	GO:0060045	positive regulation of cardiac muscle cell proliferation	20	0	0.3	0.11931	0.11931
Biological Process	GO:0043567	regulation of insulin-like growth factor receptor signaling pathway	16	0	0.24	0.11932	0.11932
Biological Process	GO:0055074	calcium ion homeostasis	331	2	4.88	0.11933	ENSBTAG00000014113,ENSBTAG00000039050
Biological Process	GO:0016265	obsolete death	2199	43	32.44	0.11934	Bos_taurus_newGene_4735,ENSBTAG00000000163,ENSBTAG00000001086,ENSBTAG00000002315,ENSBTAG00000002929,ENSBTAG00000004131,ENSBTAG00000004709,ENSBTAG00000006125,ENSBTAG00000006844,ENSBTAG00000007169,ENSBTAG00000007319,ENSBTAG00000008173,ENSBTAG00000009417,ENSBTAG00000010457,ENSBTAG00000011437,ENSBTAG00000011912,ENSBTAG00000012180,ENSBTAG00000013888,ENSBTAG00000014016,ENSBTAG00000014069,ENSBTAG0000001…
Biological Process	GO:0071260	cellular response to mechanical stimulus	39	2	0.58	0.11946	ENSBTAG00000004709,ENSBTAG00000013860
Biological Process	GO:0019430	removal of superoxide radicals	17	0	0.25	0.11951	0.11951
Biological Process	GO:0071450	cellular response to oxygen radical	17	0	0.25	0.11951	0.11951
Biological Process	GO:0071451	cellular response to superoxide	17	0	0.25	0.11951	0.11951
Biological Process	GO:0071425	hematopoietic stem cell proliferation	9	0	0.13	0.11954	0.11954
Biological Process	GO:0050870	positive regulation of T cell activation	146	4	2.15	0.11963	ENSBTAG00000014016,ENSBTAG00000014113,ENSBTAG00000017243,ENSBTAG00000018059
Biological Process	GO:0050778	positive regulation of immune response	401	13	5.92	0.11967	Bos_taurus_newGene_27761,Bos_taurus_newGene_38425,Bos_taurus_newGene_4735,Bos_taurus_newGene_4853,ENSBTAG00000002606,ENSBTAG00000002929,ENSBTAG00000009736,ENSBTAG00000014492,ENSBTAG00000016683,ENSBTAG00000017243,ENSBTAG00000017401,ENSBTAG00000021900,ENSBTAG00000033299
Biological Process	GO:0010977	negative regulation of neuron projection development	31	0	0.46	0.11979	0.11979
Biological Process	GO:0007143	female meiotic nuclear division	21	0	0.31	0.11981	0.11981
Biological Process	GO:0000183	chromatin silencing at rDNA	8	0	0.12	0.11982	0.11982
Biological Process	GO:0043616	keratinocyte proliferation	35	2	0.52	0.11988	ENSBTAG00000017542,ENSBTAG00000031134
Biological Process	GO:0042307	positive regulation of protein import into nucleus	69	1	1.02	0.11991	ENSBTAG00000003045
Biological Process	GO:0019240	citrulline biosynthetic process	7	0	0.1	0.12027	0.12027
Biological Process	GO:0005975	carbohydrate metabolic process	671	14	9.9	0.12041	Bos_taurus_newGene_17008,Bos_taurus_newGene_4261,Bos_taurus_newGene_4853,ENSBTAG00000000163,ENSBTAG00000002914,ENSBTAG00000009451,ENSBTAG00000010457,ENSBTAG00000010709,ENSBTAG00000011437,ENSBTAG00000011534,ENSBTAG00000014069,ENSBTAG00000014831,ENSBTAG00000017542,ENSBTAG00000044105
Biological Process	GO:0045747	positive regulation of Notch signaling pathway	18	1	0.27	0.12054	ENSBTAG00000031476
Biological Process	GO:0009109	coenzyme catabolic process	7	0	0.1	0.1206	0.1206
Biological Process	GO:0032465	regulation of cytokinesis	52	2	0.77	0.12072	ENSBTAG00000021900,ENSBTAG00000039731
Biological Process	GO:0060043	regulation of cardiac muscle cell proliferation	28	0	0.41	0.12073	0.12073
Biological Process	GO:0001654	eye development	412	4	6.08	0.12083	ENSBTAG00000008126,ENSBTAG00000014016,ENSBTAG00000017243,ENSBTAG00000018114
Biological Process	GO:0048853	forebrain morphogenesis	18	0	0.27	0.12099	0.12099
Biological Process	GO:0045599	negative regulation of fat cell differentiation	31	4	0.46	0.12105	ENSBTAG00000009451,ENSBTAG00000015766,ENSBTAG00000017243,ENSBTAG00000044105
Biological Process	GO:0030149	sphingolipid catabolic process	17	0	0.25	0.12132	0.12132
Biological Process	GO:0006612	protein targeting to membrane	80	0	1.18	0.12134	0.12134
Biological Process	GO:0043046	DNA methylation involved in gamete generation	11	0	0.16	0.12154	0.12154
Biological Process	GO:0060563	neuroepithelial cell differentiation	38	0	0.56	0.12154	0.12154
Biological Process	GO:0060972	left/right pattern formation	13	1	0.19	0.1216	ENSBTAG00000031476
Biological Process	GO:0043029	T cell homeostasis	32	0	0.47	0.12165	0.12165
Biological Process	GO:0010810	regulation of cell-substrate adhesion	244	4	3.6	0.12174	Bos_taurus_newGene_44924,Bos_taurus_newGene_9792,ENSBTAG00000004014,ENSBTAG00000010682
Biological Process	GO:0050861	positive regulation of B cell receptor signaling pathway	8	0	0.12	0.12178	0.12178
Biological Process	GO:0019693	ribose phosphate metabolic process	1043	13	15.39	0.12178	ENSBTAG00000003049,ENSBTAG00000003512,ENSBTAG00000004131,ENSBTAG00000007644,ENSBTAG00000011534,ENSBTAG00000011994,ENSBTAG00000016260,ENSBTAG00000016961,ENSBTAG00000017024,ENSBTAG00000018247,ENSBTAG00000018530,ENSBTAG00000020605,ENSBTAG00000021900
Biological Process	GO:0051051	negative regulation of transport	326	3	4.81	0.12183	ENSBTAG00000002606,ENSBTAG00000016683,ENSBTAG00000031134
Biological Process	GO:0000290	deadenylation-dependent decapping of nuclear-transcribed mRNA	7	1	0.1	0.12188	ENSBTAG00000005998
Biological Process	GO:0060561	apoptotic process involved in morphogenesis	16	1	0.24	0.1219	ENSBTAG00000006844
Biological Process	GO:0032147	activation of protein kinase activity	172	5	2.54	0.12198	ENSBTAG00000008703,ENSBTAG00000016260,ENSBTAG00000018114,ENSBTAG00000020244,ENSBTAG00000025462
Biological Process	GO:0006525	arginine metabolic process	10	2	0.15	0.12228	ENSBTAG00000001945,ENSBTAG00000015314
Biological Process	GO:0009749	response to glucose	65	3	0.96	0.12238	Bos_taurus_newGene_44514,ENSBTAG00000012116,ENSBTAG00000018114
Biological Process	GO:0009100	glycoprotein metabolic process	270	3	3.98	0.12249	ENSBTAG00000002914,ENSBTAG00000011534,ENSBTAG00000034985
Biological Process	GO:0000301	retrograde transport, vesicle recycling within Golgi	11	0	0.16	0.12251	0.12251
Biological Process	GO:0060326	cell chemotaxis	219	3	3.23	0.12252	ENSBTAG00000006844,ENSBTAG00000014113,ENSBTAG00000014541
Biological Process	GO:0035095	behavioral response to nicotine	10	0	0.15	0.12262	0.12262
Biological Process	GO:0010888	negative regulation of lipid storage	15	2	0.22	0.12278	ENSBTAG00000016683,ENSBTAG00000017542
Biological Process	GO:0048869	cellular developmental process	5188	100	76.55	0.12329	Bos_taurus_newGene_38425,Bos_taurus_newGene_44924,Bos_taurus_newGene_4853,Bos_taurus_newGene_9792,ENSBTAG00000000163,ENSBTAG00000000421,ENSBTAG00000001086,ENSBTAG00000001987,ENSBTAG00000002606,ENSBTAG00000002929,ENSBTAG00000003045,ENSBTAG00000003075,ENSBTAG00000003512,ENSBTAG00000003891,ENSBTAG00000004118,ENSBTAG00000004131,ENSBTAG00000004322,ENSBTAG00000004386,ENSBTAG00000004631,ENSBTAG000000047…
Biological Process	GO:0006342	chromatin silencing	25	0	0.37	0.12338	0.12338
Biological Process	GO:0034067	protein localization to Golgi apparatus	22	0	0.32	0.12343	0.12343
Biological Process	GO:0050900	leukocyte migration	242	2	3.57	0.12344	ENSBTAG00000014113,ENSBTAG00000017243
Biological Process	GO:0051321	meiotic cell cycle	154	1	2.27	0.12349	ENSBTAG00000010077
Biological Process	GO:0031110	regulation of microtubule polymerization or depolymerization	83	0	1.22	0.12361	0.12361
Biological Process	GO:0016445	somatic diversification of immunoglobulins	46	1	0.68	0.12392	ENSBTAG00000001987
Biological Process	GO:0010714	positive regulation of collagen metabolic process	15	0	0.22	0.12398	0.12398
Biological Process	GO:0032967	positive regulation of collagen biosynthetic process	15	0	0.22	0.12398	0.12398
Biological Process	GO:0019724	B cell mediated immunity	92	1	1.36	0.12401	ENSBTAG00000001987
Biological Process	GO:0009067	aspartate family amino acid biosynthetic process	19	1	0.28	0.1242	ENSBTAG00000020698
Biological Process	GO:0021915	neural tube development	166	4	2.45	0.1242	ENSBTAG00000003075,ENSBTAG00000011197,ENSBTAG00000021661,ENSBTAG00000023806
Biological Process	GO:0043433	negative regulation of sequence-specific DNA binding transcription factor activity	133	7	1.96	0.1243	Bos_taurus_newGene_1360,ENSBTAG00000009863,ENSBTAG00000011437,ENSBTAG00000013888,ENSBTAG00000014492,ENSBTAG00000016683,ENSBTAG00000020410
Biological Process	GO:0051972	regulation of telomerase activity	13	0	0.19	0.12446	0.12446
Biological Process	GO:0060026	convergent extension	25	1	0.37	0.1245	ENSBTAG00000003075
Biological Process	GO:0032892	positive regulation of organic acid transport	10	0	0.15	0.1247	0.1247
Biological Process	GO:0006450	regulation of translational fidelity	11	0	0.16	0.12501	0.12501
Biological Process	GO:0055082	cellular chemical homeostasis	531	5	7.83	0.12508	Bos_taurus_newGene_23069,ENSBTAG00000014113,ENSBTAG00000017042,ENSBTAG00000021900,ENSBTAG00000039050
Biological Process	GO:0055067	monovalent inorganic cation homeostasis	91	1	1.34	0.12511	ENSBTAG00000014069
Biological Process	GO:0031667	response to nutrient levels	155	7	2.29	0.12528	ENSBTAG00000003891,ENSBTAG00000008173,ENSBTAG00000010457,ENSBTAG00000011437,ENSBTAG00000014069,ENSBTAG00000017542,ENSBTAG00000019787
Biological Process	GO:0010887	negative regulation of cholesterol storage	7	1	0.1	0.12529	ENSBTAG00000017542
Biological Process	GO:0048538	thymus development	38	2	0.56	0.12544	ENSBTAG00000014016,ENSBTAG00000017243
Biological Process	GO:0060510	Type II pneumocyte differentiation	9	0	0.13	0.12547	0.12547
Biological Process	GO:0055065	metal ion homeostasis	452	4	6.67	0.12552	Bos_taurus_newGene_23069,ENSBTAG00000014113,ENSBTAG00000017042,ENSBTAG00000039050
Biological Process	GO:2001234	negative regulation of apoptotic signaling pathway	66	1	0.97	0.1256	ENSBTAG00000014270
Biological Process	GO:1901652	response to peptide	209	10	3.08	0.1257	ENSBTAG00000003891,ENSBTAG00000004386,ENSBTAG00000010457,ENSBTAG00000011437,ENSBTAG00000012007,ENSBTAG00000014069,ENSBTAG00000016683,ENSBTAG00000017542,ENSBTAG00000021900,ENSBTAG00000044105
Biological Process	GO:0046173	polyol biosynthetic process	24	1	0.35	0.12574	ENSBTAG00000011197
Biological Process	GO:0070227	lymphocyte apoptotic process	46	0	0.68	0.12576	0.12576
Biological Process	GO:0040012	regulation of locomotion	804	16	11.86	0.12601	Bos_taurus_newGene_44924,Bos_taurus_newGene_9792,ENSBTAG00000004131,ENSBTAG00000006844,ENSBTAG00000014113,ENSBTAG00000014541,ENSBTAG00000016260,ENSBTAG00000016615,ENSBTAG00000016961,ENSBTAG00000017243,ENSBTAG00000020244,ENSBTAG00000021900,ENSBTAG00000039050,ENSBTAG00000039731,ENSBTAG00000046117,ENSBTAG00000047904
Biological Process	GO:0050684	regulation of mRNA processing	110	0	1.62	0.12605	0.12605
Biological Process	GO:0003151	outflow tract morphogenesis	69	2	1.02	0.12643	ENSBTAG00000003075,ENSBTAG00000015766
Biological Process	GO:0010891	negative regulation of sequestering of triglyceride	8	1	0.12	0.12656	ENSBTAG00000017542
Biological Process	GO:0036230	granulocyte activation	37	1	0.55	0.12663	ENSBTAG00000003891
Biological Process	GO:0051292	nuclear pore complex assembly	7	0	0.1	0.12668	0.12668
Biological Process	GO:2000678	negative regulation of transcription regulatory region DNA binding	12	1	0.18	0.12675	ENSBTAG00000015717
Biological Process	GO:0001711	endodermal cell fate commitment	17	0	0.25	0.12675	0.12675
Biological Process	GO:0015837	amine transport	26	0	0.38	0.12681	0.12681
Biological Process	GO:0072235	metanephric distal tubule development	21	0	0.31	0.1269	0.1269
Biological Process	GO:0000819	sister chromatid segregation	48	0	0.71	0.12699	0.12699
Biological Process	GO:0060534	trachea cartilage development	6	1	0.09	0.12702	ENSBTAG00000013598
Biological Process	GO:0030010	establishment of cell polarity	114	3	1.68	0.12708	ENSBTAG00000004131,ENSBTAG00000016961,ENSBTAG00000017243
Biological Process	GO:0021523	somatic motor neuron differentiation	9	0	0.13	0.12727	0.12727
Biological Process	GO:0033077	T cell differentiation in thymus	69	2	1.02	0.12729	ENSBTAG00000007319,ENSBTAG00000017243
Biological Process	GO:1901991	negative regulation of mitotic cell cycle phase transition	186	6	2.74	0.1274	Bos_taurus_newGene_27761,Bos_taurus_newGene_28280,Bos_taurus_newGene_3887,Bos_taurus_newGene_4261,Bos_taurus_newGene_4735,ENSBTAG00000006125
Biological Process	GO:2001135	regulation of endocytic recycling	7	0	0.1	0.12743	0.12743
Biological Process	GO:0042982	amyloid precursor protein metabolic process	17	0	0.25	0.12777	0.12777
Biological Process	GO:0043467	regulation of generation of precursor metabolites and energy	54	4	0.8	0.12787	ENSBTAG00000000163,ENSBTAG00000011437,ENSBTAG00000017024,ENSBTAG00000017542
Biological Process	GO:0006139	nucleobase-containing compound metabolic process	7339	141	108.28	0.12801	Bos_taurus_newGene_13049,Bos_taurus_newGene_13107,Bos_taurus_newGene_1360,Bos_taurus_newGene_16361,Bos_taurus_newGene_17008,Bos_taurus_newGene_1839,Bos_taurus_newGene_1856,Bos_taurus_newGene_19252,Bos_taurus_newGene_20226,Bos_taurus_newGene_23069,Bos_taurus_newGene_26148,Bos_taurus_newGene_27761,Bos_taurus_newGene_28280,Bos_taurus_newGene_2837,Bos_taurus_newGene_32956,Bos_taurus_newGene_3584,Bos_…
Biological Process	GO:0006915	apoptotic process	2091	41	30.85	0.12806	Bos_taurus_newGene_4735,ENSBTAG00000000163,ENSBTAG00000001086,ENSBTAG00000002315,ENSBTAG00000002929,ENSBTAG00000004131,ENSBTAG00000004709,ENSBTAG00000006125,ENSBTAG00000006844,ENSBTAG00000007169,ENSBTAG00000007319,ENSBTAG00000009417,ENSBTAG00000010457,ENSBTAG00000011437,ENSBTAG00000012180,ENSBTAG00000013888,ENSBTAG00000014016,ENSBTAG00000014069,ENSBTAG00000014113,ENSBTAG00000014270,ENSBTAG0000001…
Biological Process	GO:0032613	interleukin-10 production	37	1	0.55	0.12806	ENSBTAG00000002929
Biological Process	GO:0090276	regulation of peptide hormone secretion	86	2	1.27	0.12817	ENSBTAG00000003891,ENSBTAG00000012116
Biological Process	GO:0008219	cell death	2191	43	32.33	0.12829	Bos_taurus_newGene_4735,ENSBTAG00000000163,ENSBTAG00000001086,ENSBTAG00000002315,ENSBTAG00000002929,ENSBTAG00000004131,ENSBTAG00000004709,ENSBTAG00000006125,ENSBTAG00000006844,ENSBTAG00000007169,ENSBTAG00000007319,ENSBTAG00000008173,ENSBTAG00000009417,ENSBTAG00000010457,ENSBTAG00000011437,ENSBTAG00000011912,ENSBTAG00000012180,ENSBTAG00000013888,ENSBTAG00000014016,ENSBTAG00000014069,ENSBTAG0000001…
Biological Process	GO:0050796	regulation of insulin secretion	77	2	1.14	0.12832	ENSBTAG00000003891,ENSBTAG00000012116
Biological Process	GO:0031063	regulation of histone deacetylation	17	1	0.25	0.12835	ENSBTAG00000009451
Biological Process	GO:0019941	modification-dependent protein catabolic process	409	7	6.03	0.12838	ENSBTAG00000006125,ENSBTAG00000007476,ENSBTAG00000008173,ENSBTAG00000016260,ENSBTAG00000020119,ENSBTAG00000020175,ENSBTAG00000021087
Biological Process	GO:0002689	negative regulation of leukocyte chemotaxis	8	1	0.12	0.1284	ENSBTAG00000014113
Biological Process	GO:0046631	alpha-beta T cell activation	111	7	1.64	0.12844	ENSBTAG00000002929,ENSBTAG00000004322,ENSBTAG00000006844,ENSBTAG00000009451,ENSBTAG00000014016,ENSBTAG00000017243,ENSBTAG00000018059
Biological Process	GO:0001913	T cell mediated cytotoxicity	36	1	0.53	0.12856	Bos_taurus_newGene_38425
Biological Process	GO:0006265	DNA topological change	31	0	0.46	0.12885	0.12885
Biological Process	GO:0048483	autonomic nervous system development	41	1	0.6	0.12904	ENSBTAG00000017243
Biological Process	GO:0042481	regulation of odontogenesis	26	0	0.38	0.12921	0.12921
Biological Process	GO:1903311	regulation of mRNA metabolic process	116	0	1.71	0.1293	0.1293
Biological Process	GO:0045132	meiotic chromosome segregation	15	0	0.22	0.12935	0.12935
Biological Process	GO:0071336	regulation of hair follicle cell proliferation	7	0	0.1	0.12938	0.12938
Biological Process	GO:0050707	regulation of cytokine secretion	124	4	1.83	0.12948	ENSBTAG00000002606,ENSBTAG00000021900,ENSBTAG00000039050,ENSBTAG00000047904
Biological Process	GO:0000038	very long-chain fatty acid metabolic process	22	0	0.32	0.12952	0.12952
Biological Process	GO:0022898	regulation of transmembrane transporter activity	167	2	2.46	0.12958	ENSBTAG00000020605,ENSBTAG00000031134
Biological Process	GO:0036293	response to decreased oxygen levels	140	3	2.07	0.12959	ENSBTAG00000000163,ENSBTAG00000004118,ENSBTAG00000006125
Biological Process	GO:0001666	response to hypoxia	140	3	2.07	0.12959	ENSBTAG00000000163,ENSBTAG00000004118,ENSBTAG00000006125
Biological Process	GO:0035883	enteroendocrine cell differentiation	19	0	0.28	0.12965	0.12965
Biological Process	GO:0006511	ubiquitin-dependent protein catabolic process	404	7	5.96	0.12965	ENSBTAG00000006125,ENSBTAG00000007476,ENSBTAG00000008173,ENSBTAG00000016260,ENSBTAG00000020119,ENSBTAG00000020175,ENSBTAG00000021087
Biological Process	GO:0060836	lymphatic endothelial cell differentiation	8	1	0.12	0.12975	ENSBTAG00000018114
Biological Process	GO:0052548	regulation of endopeptidase activity	267	6	3.94	0.12987	ENSBTAG00000006844,ENSBTAG00000007169,ENSBTAG00000017542,ENSBTAG00000021661,ENSBTAG00000031134,ENSBTAG00000046587
Biological Process	GO:0051216	cartilage development	271	4	4	0.13047	Bos_taurus_newGene_4853,ENSBTAG00000005524,ENSBTAG00000013598,ENSBTAG00000014090
Biological Process	GO:0030154	cell differentiation	4811	96	70.98	0.13057	Bos_taurus_newGene_38425,Bos_taurus_newGene_44924,Bos_taurus_newGene_4853,Bos_taurus_newGene_9792,ENSBTAG00000000163,ENSBTAG00000000421,ENSBTAG00000001086,ENSBTAG00000001987,ENSBTAG00000002606,ENSBTAG00000002929,ENSBTAG00000003045,ENSBTAG00000003075,ENSBTAG00000003512,ENSBTAG00000003891,ENSBTAG00000004118,ENSBTAG00000004131,ENSBTAG00000004322,ENSBTAG00000004386,ENSBTAG00000004709,ENSBTAG000000048…
Biological Process	GO:0040007	growth	840	20	12.39	0.13095	Bos_taurus_newGene_44514,ENSBTAG00000003075,ENSBTAG00000003512,ENSBTAG00000005474,ENSBTAG00000006844,ENSBTAG00000007644,ENSBTAG00000010682,ENSBTAG00000011994,ENSBTAG00000012007,ENSBTAG00000012116,ENSBTAG00000012508,ENSBTAG00000012628,ENSBTAG00000013598,ENSBTAG00000014016,ENSBTAG00000015655,ENSBTAG00000017243,ENSBTAG00000018114,ENSBTAG00000019313,ENSBTAG00000023806,ENSBTAG00000031134
Biological Process	GO:0030518	intracellular steroid hormone receptor signaling pathway	114	4	1.68	0.131	ENSBTAG00000011721,ENSBTAG00000013888,ENSBTAG00000031134,ENSBTAG00000039731
Biological Process	GO:0034243	regulation of transcription elongation from RNA polymerase II promoter	17	0	0.25	0.13118	0.13118
Biological Process	GO:0046209	nitric oxide metabolic process	46	0	0.68	0.13128	0.13128
Biological Process	GO:0031664	regulation of lipopolysaccharide-mediated signaling pathway	20	1	0.3	0.13136	ENSBTAG00000014492
Biological Process	GO:0045651	positive regulation of macrophage differentiation	11	0	0.16	0.13147	0.13147
Biological Process	GO:0055001	muscle cell development	409	7	6.03	0.13153	ENSBTAG00000000421,ENSBTAG00000001086,ENSBTAG00000003512,ENSBTAG00000011994,ENSBTAG00000014137,ENSBTAG00000021980,ENSBTAG00000030671
Biological Process	GO:0060768	regulation of epithelial cell proliferation involved in prostate gland development	9	0	0.13	0.1316	0.1316
Biological Process	GO:0060770	negative regulation of epithelial cell proliferation involved in prostate gland development	9	0	0.13	0.1316	0.1316
Biological Process	GO:0043534	blood vessel endothelial cell migration	147	4	2.17	0.13163	Bos_taurus_newGene_44924,Bos_taurus_newGene_9792,ENSBTAG00000014541,ENSBTAG00000020244
Biological Process	GO:0010745	negative regulation of macrophage derived foam cell differentiation	11	2	0.16	0.1317	ENSBTAG00000016683,ENSBTAG00000017542
Biological Process	GO:0090102	cochlea development	40	1	0.59	0.13178	ENSBTAG00000003075
Biological Process	GO:0007088	regulation of mitotic nuclear division	81	0	1.2	0.13182	0.13182
Biological Process	GO:0048873	homeostasis of number of cells within a tissue	23	0	0.34	0.13187	0.13187
Biological Process	GO:0071466	cellular response to xenobiotic stimulus	19	3	0.28	0.1319	ENSBTAG00000003871,ENSBTAG00000012116,ENSBTAG00000025485
Biological Process	GO:0006805	xenobiotic metabolic process	19	3	0.28	0.1319	ENSBTAG00000003871,ENSBTAG00000012116,ENSBTAG00000025485
Biological Process	GO:0032409	regulation of transporter activity	175	2	2.58	0.13195	ENSBTAG00000020605,ENSBTAG00000031134
Biological Process	GO:0046488	phosphatidylinositol metabolic process	104	3	1.53	0.13204	ENSBTAG00000012007,ENSBTAG00000014541,ENSBTAG00000018247
Biological Process	GO:0030817	regulation of cAMP biosynthetic process	151	3	2.23	0.13208	ENSBTAG00000007644,ENSBTAG00000011534,ENSBTAG00000021900
Biological Process	GO:0031114	regulation of microtubule depolymerization	23	0	0.34	0.13228	0.13228
Biological Process	GO:0038034	signal transduction in absence of ligand	13	1	0.19	0.13235	ENSBTAG00000014270
Biological Process	GO:0097192	extrinsic apoptotic signaling pathway in absence of ligand	13	1	0.19	0.13235	ENSBTAG00000014270
Biological Process	GO:0046637	regulation of alpha-beta T cell differentiation	42	2	0.62	0.13237	ENSBTAG00000014016,ENSBTAG00000017243
Biological Process	GO:0072091	regulation of stem cell proliferation	86	2	1.27	0.13267	ENSBTAG00000014541,ENSBTAG00000016260
Biological Process	GO:0033206	meiotic cytokinesis	6	0	0.09	0.13277	0.13277
Biological Process	GO:0016064	immunoglobulin mediated immune response	91	1	1.34	0.13287	ENSBTAG00000001987
Biological Process	GO:0090087	regulation of peptide transport	94	2	1.39	0.1329	ENSBTAG00000003891,ENSBTAG00000012116
Biological Process	GO:0042490	mechanoreceptor differentiation	66	2	0.97	0.13302	ENSBTAG00000007319,ENSBTAG00000031476
Biological Process	GO:0002702	positive regulation of production of molecular mediator of immune response	25	0	0.37	0.13309	0.13309
Biological Process	GO:0015991	ATP hydrolysis coupled proton transport	32	0	0.47	0.13311	0.13311
Biological Process	GO:0015988	energy coupled proton transmembrane transport, against electrochemical gradient	32	0	0.47	0.13311	0.13311
Biological Process	GO:0009892	negative regulation of metabolic process	1944	47	28.68	0.13311	ENSBTAG00000000163,ENSBTAG00000001086,ENSBTAG00000002606,ENSBTAG00000002929,ENSBTAG00000003075,ENSBTAG00000003889,ENSBTAG00000004386,ENSBTAG00000005474,ENSBTAG00000005524,ENSBTAG00000006125,ENSBTAG00000006844,ENSBTAG00000007476,ENSBTAG00000008280,ENSBTAG00000008703,ENSBTAG00000009451,ENSBTAG00000009863,ENSBTAG00000010682,ENSBTAG00000011437,ENSBTAG00000012116,ENSBTAG00000012555,ENSBTAG00000013860,…
Biological Process	GO:0061387	regulation of extent of cell growth	60	0	0.89	0.13385	0.13385
Biological Process	GO:0030534	adult behavior	143	1	2.11	0.13388	ENSBTAG00000012628
Biological Process	GO:0032007	negative regulation of TOR signaling	20	3	0.3	0.13393	ENSBTAG00000000163,ENSBTAG00000011437,ENSBTAG00000021087
Biological Process	GO:0050688	regulation of defense response to virus	35	0	0.52	0.13397	0.13397
Biological Process	GO:0060284	regulation of cell development	741	18	10.93	0.13398	ENSBTAG00000003045,ENSBTAG00000004131,ENSBTAG00000005524,ENSBTAG00000006844,ENSBTAG00000009863,ENSBTAG00000010457,ENSBTAG00000011994,ENSBTAG00000013888,ENSBTAG00000015655,ENSBTAG00000015717,ENSBTAG00000016260,ENSBTAG00000016961,ENSBTAG00000020244,ENSBTAG00000021900,ENSBTAG00000023806,ENSBTAG00000031134,ENSBTAG00000031476,ENSBTAG00000039731
Biological Process	GO:0042558	pteridine-containing compound metabolic process	25	1	0.37	0.13409	ENSBTAG00000020698
Biological Process	GO:0032303	regulation of icosanoid secretion	12	0	0.18	0.13416	0.13416
Biological Process	GO:0009410	response to xenobiotic stimulus	22	3	0.32	0.13418	ENSBTAG00000003871,ENSBTAG00000012116,ENSBTAG00000025485
Biological Process	GO:0000027	ribosomal large subunit assembly	6	0	0.09	0.13442	0.13442
Biological Process	GO:0060231	mesenchymal to epithelial transition	29	1	0.43	0.13481	ENSBTAG00000017243
Biological Process	GO:0001738	morphogenesis of a polarized epithelium	85	1	1.25	0.13502	ENSBTAG00000003075
Biological Process	GO:0003283	atrial septum development	17	1	0.25	0.13505	ENSBTAG00000015766
Biological Process	GO:0010605	negative regulation of macromolecule metabolic process	1692	41	24.96	0.13514	ENSBTAG00000000163,ENSBTAG00000001086,ENSBTAG00000002606,ENSBTAG00000002929,ENSBTAG00000003075,ENSBTAG00000003889,ENSBTAG00000004386,ENSBTAG00000005474,ENSBTAG00000005524,ENSBTAG00000006125,ENSBTAG00000006844,ENSBTAG00000007476,ENSBTAG00000008280,ENSBTAG00000008703,ENSBTAG00000009451,ENSBTAG00000009863,ENSBTAG00000010682,ENSBTAG00000012116,ENSBTAG00000012555,ENSBTAG00000013860,ENSBTAG00000013888,…
Biological Process	GO:0014812	muscle cell migration	31	2	0.46	0.13524	ENSBTAG00000010682,ENSBTAG00000014541
Biological Process	GO:0007191	adenylate cyclase-activating dopamine receptor signaling pathway	29	1	0.43	0.13541	ENSBTAG00000007644
Biological Process	GO:0002063	chondrocyte development	24	0	0.35	0.13542	0.13542
Biological Process	GO:0031669	cellular response to nutrient levels	117	6	1.73	0.13552	ENSBTAG00000003891,ENSBTAG00000008173,ENSBTAG00000010457,ENSBTAG00000011437,ENSBTAG00000014069,ENSBTAG00000019787
Biological Process	GO:0009148	pyrimidine nucleoside triphosphate biosynthetic process	19	0	0.28	0.13565	0.13565
Biological Process	GO:0051153	regulation of striated muscle cell differentiation	74	1	1.09	0.13599	ENSBTAG00000011437
Biological Process	GO:2000479	regulation of cAMP-dependent protein kinase activity	7	0	0.1	0.13625	0.13625
Biological Process	GO:0043624	cellular protein complex disassembly	95	3	1.4	0.13636	Bos_taurus_newGene_49262,ENSBTAG00000003049,ENSBTAG00000020605
Biological Process	GO:0060038	cardiac muscle cell proliferation	39	0	0.58	0.1367	0.1367
Biological Process	GO:0051917	regulation of fibrinolysis	9	0	0.13	0.13675	0.13675
Biological Process	GO:0032102	negative regulation of response to external stimulus	227	6	3.35	0.13677	Bos_taurus_newGene_44924,Bos_taurus_newGene_9792,ENSBTAG00000014113,ENSBTAG00000014492,ENSBTAG00000017243,ENSBTAG00000017542
Biological Process	GO:0048557	embryonic digestive tract morphogenesis	20	0	0.3	0.13684	0.13684
Biological Process	GO:0045683	negative regulation of epidermis development	13	1	0.19	0.13688	ENSBTAG00000031476
Biological Process	GO:0060416	response to growth hormone	15	1	0.22	0.13724	ENSBTAG00000012007
Biological Process	GO:0006536	glutamate metabolic process	26	2	0.38	0.13746	ENSBTAG00000015314,ENSBTAG00000016249
Biological Process	GO:2001028	positive regulation of endothelial cell chemotaxis	9	0	0.13	0.13759	0.13759
Biological Process	GO:0070486	leukocyte aggregation	10	0	0.15	0.13764	0.13764
Biological Process	GO:0060977	coronary vasculature morphogenesis	8	0	0.12	0.13779	0.13779
Biological Process	GO:0043414	macromolecule methylation	194	2	2.86	0.13784	ENSBTAG00000017243,ENSBTAG00000022520
Biological Process	GO:0002832	negative regulation of response to biotic stimulus	18	1	0.27	0.13798	ENSBTAG00000014492
Biological Process	GO:0042745	circadian sleep/wake cycle	9	0	0.13	0.138	0.138
Biological Process	GO:0010824	regulation of centrosome duplication	19	2	0.28	0.13805	ENSBTAG00000006125,ENSBTAG00000022520
Biological Process	GO:0006760	folic acid-containing compound metabolic process	19	1	0.28	0.13827	ENSBTAG00000020698
Biological Process	GO:0007040	lysosome organization	32	1	0.47	0.13869	ENSBTAG00000030671
Biological Process	GO:2000105	positive regulation of DNA-dependent DNA replication	7	0	0.1	0.13881	0.13881
Biological Process	GO:0070482	response to oxygen levels	145	3	2.14	0.13912	ENSBTAG00000000163,ENSBTAG00000004118,ENSBTAG00000006125
Biological Process	GO:0006275	regulation of DNA replication	98	1	1.45	0.13915	ENSBTAG00000014541
Biological Process	GO:0070085	glycosylation	191	2	2.82	0.13966	ENSBTAG00000002914,ENSBTAG00000011534
Biological Process	GO:0046697	decidualization	11	0	0.16	0.13971	0.13971
Biological Process	GO:0030168	platelet activation	86	3	1.27	0.13979	ENSBTAG00000007169,ENSBTAG00000014541,ENSBTAG00000021900
Biological Process	GO:0019221	cytokine-mediated signaling pathway	283	10	4.18	0.13984	Bos_taurus_newGene_27761,Bos_taurus_newGene_38425,Bos_taurus_newGene_3887,Bos_taurus_newGene_4735,Bos_taurus_newGene_4853,ENSBTAG00000002929,ENSBTAG00000004386,ENSBTAG00000014113,ENSBTAG00000017542,ENSBTAG00000047000
Biological Process	GO:0007610	behavior	798	13	11.77	0.13998	Bos_taurus_newGene_44514,Bos_taurus_newGene_44924,Bos_taurus_newGene_9792,ENSBTAG00000005257,ENSBTAG00000007644,ENSBTAG00000012628,ENSBTAG00000014113,ENSBTAG00000014541,ENSBTAG00000015314,ENSBTAG00000015655,ENSBTAG00000016260,ENSBTAG00000039050,ENSBTAG00000047904
Biological Process	GO:0048066	developmental pigmentation	44	0	0.65	0.14035	0.14035
Biological Process	GO:2000191	regulation of fatty acid transport	16	0	0.24	0.14049	0.14049
Biological Process	GO:2001240	negative regulation of extrinsic apoptotic signaling pathway in absence of ligand	9	1	0.13	0.14057	ENSBTAG00000014270
Biological Process	GO:1901099	negative regulation of signal transduction in absence of ligand	9	1	0.13	0.14057	ENSBTAG00000014270
Biological Process	GO:0046824	positive regulation of nucleocytoplasmic transport	88	2	1.3	0.14076	ENSBTAG00000003045,ENSBTAG00000031134
Biological Process	GO:0032736	positive regulation of interleukin-13 production	8	1	0.12	0.14088	ENSBTAG00000017243
Biological Process	GO:0010818	T cell chemotaxis	11	0	0.16	0.14136	0.14136
Biological Process	GO:0035136	forelimb morphogenesis	50	1	0.74	0.14147	ENSBTAG00000013598
Biological Process	GO:0002072	optic cup morphogenesis involved in camera-type eye development	7	0	0.1	0.14148	0.14148
Biological Process	GO:0033673	negative regulation of kinase activity	147	2	2.17	0.14162	ENSBTAG00000013860,ENSBTAG00000025462
Biological Process	GO:1902743	regulation of lamellipodium organization	18	0	0.27	0.14173	0.14173
Biological Process	GO:0050728	negative regulation of inflammatory response	64	1	0.94	0.14235	ENSBTAG00000017243
Biological Process	GO:0009070	serine family amino acid biosynthetic process	12	0	0.18	0.14242	0.14242
Biological Process	GO:0032371	regulation of sterol transport	34	1	0.5	0.14286	ENSBTAG00000016683
Biological Process	GO:0032374	regulation of cholesterol transport	34	1	0.5	0.14286	ENSBTAG00000016683
Biological Process	GO:0015914	phospholipid transport	34	0	0.5	0.14286	0.14286
Biological Process	GO:0034390	smooth muscle cell apoptotic process	9	0	0.13	0.14288	0.14288
Biological Process	GO:0034391	regulation of smooth muscle cell apoptotic process	9	0	0.13	0.14288	0.14288
Biological Process	GO:0030073	insulin secretion	101	3	1.49	0.14293	ENSBTAG00000003891,ENSBTAG00000012116,ENSBTAG00000018114
Biological Process	GO:0042471	ear morphogenesis	164	2	2.42	0.14294	ENSBTAG00000003075,ENSBTAG00000017243
Biological Process	GO:0030832	regulation of actin filament length	135	3	1.99	0.14299	ENSBTAG00000018819,ENSBTAG00000021900,ENSBTAG00000046117
Biological Process	GO:0008064	regulation of actin polymerization or depolymerization	135	3	1.99	0.14299	ENSBTAG00000018819,ENSBTAG00000021900,ENSBTAG00000046117
Biological Process	GO:0071600	otic vesicle morphogenesis	8	0	0.12	0.14309	0.14309
Biological Process	GO:0006898	receptor-mediated endocytosis	120	1	1.77	0.14316	ENSBTAG00000044158
Biological Process	GO:1902107	positive regulation of leukocyte differentiation	108	4	1.59	0.14325	ENSBTAG00000006844,ENSBTAG00000014016,ENSBTAG00000017243,ENSBTAG00000021900
Biological Process	GO:0021872	forebrain generation of neurons	66	1	0.97	0.14332	ENSBTAG00000006844
Biological Process	GO:0040014	regulation of multicellular organism growth	88	3	1.3	0.14335	Bos_taurus_newGene_44514,ENSBTAG00000005474,ENSBTAG00000014016
Biological Process	GO:0042059	negative regulation of epidermal growth factor receptor signaling pathway	19	0	0.28	0.14346	0.14346
Biological Process	GO:1901185	negative regulation of ERBB signaling pathway	19	0	0.28	0.14346	0.14346
Biological Process	GO:0008643	carbohydrate transport	118	3	1.74	0.14364	ENSBTAG00000012007,ENSBTAG00000012628,ENSBTAG00000021900
Biological Process	GO:0045058	T cell selection	31	3	0.46	0.14388	ENSBTAG00000002929,ENSBTAG00000007319,ENSBTAG00000017243
Biological Process	GO:2000021	regulation of ion homeostasis	161	1	2.38	0.14396	ENSBTAG00000013881
Biological Process	GO:0042508	tyrosine phosphorylation of STAT protein	12	0	0.18	0.14407	0.14407
Biological Process	GO:0007218	neuropeptide signaling pathway	78	0	1.15	0.14436	0.14436
Biological Process	GO:0045814	negative regulation of gene expression, epigenetic	32	0	0.47	0.14439	0.14439
Biological Process	GO:0000466	maturation of 5.8S rRNA from tricistronic rRNA transcript (SSU-rRNA, 5.8S rRNA, LSU-rRNA)	8	0	0.12	0.14456	0.14456
Biological Process	GO:0051234	establishment of localization	5403	78	79.72	0.14469	Bos_taurus_newGene_19692,Bos_taurus_newGene_23069,Bos_taurus_newGene_35139,Bos_taurus_newGene_38425,Bos_taurus_newGene_3887,Bos_taurus_newGene_4735,Bos_taurus_newGene_4853,Bos_taurus_newGene_51247,ENSBTAG00000000379,ENSBTAG00000000421,ENSBTAG00000002606,ENSBTAG00000003045,ENSBTAG00000003049,ENSBTAG00000003891,ENSBTAG00000004014,ENSBTAG00000004131,ENSBTAG00000004709,ENSBTAG00000004948,ENSBTAG00000…
Biological Process	GO:0030202	heparin metabolic process	7	0	0.1	0.14471	0.14471
Biological Process	GO:0071599	otic vesicle development	17	1	0.25	0.14497	ENSBTAG00000017243
Biological Process	GO:0035404	histone-serine phosphorylation	51	1	0.75	0.14525	ENSBTAG00000011437
Biological Process	GO:0001832	blastocyst growth	17	1	0.25	0.14529	ENSBTAG00000011994
Biological Process	GO:0050775	positive regulation of dendrite morphogenesis	6	0	0.09	0.14531	0.14531
Biological Process	GO:0070932	histone H3 deacetylation	12	0	0.18	0.14532	0.14532
Biological Process	GO:0045582	positive regulation of T cell differentiation	55	2	0.81	0.14535	ENSBTAG00000014016,ENSBTAG00000017243
Biological Process	GO:0007423	sensory organ development	671	11	9.9	0.14553	ENSBTAG00000003075,ENSBTAG00000005524,ENSBTAG00000006694,ENSBTAG00000006844,ENSBTAG00000007319,ENSBTAG00000008126,ENSBTAG00000010682,ENSBTAG00000014016,ENSBTAG00000017243,ENSBTAG00000018114,ENSBTAG00000031476
Biological Process	GO:0033365	protein localization to organelle	493	7	7.27	0.14556	ENSBTAG00000003045,ENSBTAG00000004709,ENSBTAG00000005257,ENSBTAG00000009417,ENSBTAG00000016683,ENSBTAG00000021577,ENSBTAG00000039289
Biological Process	GO:0060113	inner ear receptor cell differentiation	58	2	0.86	0.14584	ENSBTAG00000007319,ENSBTAG00000031476
Biological Process	GO:0012501	programmed cell death	2132	41	31.46	0.14602	Bos_taurus_newGene_4735,ENSBTAG00000000163,ENSBTAG00000001086,ENSBTAG00000002315,ENSBTAG00000002929,ENSBTAG00000004131,ENSBTAG00000004709,ENSBTAG00000006125,ENSBTAG00000006844,ENSBTAG00000007169,ENSBTAG00000007319,ENSBTAG00000009417,ENSBTAG00000010457,ENSBTAG00000011437,ENSBTAG00000012180,ENSBTAG00000013888,ENSBTAG00000014016,ENSBTAG00000014069,ENSBTAG00000014113,ENSBTAG00000014270,ENSBTAG0000001…
Biological Process	GO:0046856	phosphatidylinositol dephosphorylation	17	1	0.25	0.14609	ENSBTAG00000018247
Biological Process	GO:0030852	regulation of granulocyte differentiation	17	2	0.25	0.14609	ENSBTAG00000006844,ENSBTAG00000014016
Biological Process	GO:0001764	neuron migration	145	5	2.14	0.1462	ENSBTAG00000000163,ENSBTAG00000005257,ENSBTAG00000011994,ENSBTAG00000015655,ENSBTAG00000017243
Biological Process	GO:0010721	negative regulation of cell development	116	4	1.71	0.1462	ENSBTAG00000013888,ENSBTAG00000016260,ENSBTAG00000020244,ENSBTAG00000031134
Biological Process	GO:0000387	spliceosomal snRNP assembly	6	0	0.09	0.14623	0.14623
Biological Process	GO:0035246	peptidyl-arginine N-methylation	6	0	0.09	0.14623	0.14623
Biological Process	GO:0034766	negative regulation of ion transmembrane transport	7	0	0.1	0.14632	0.14632
Biological Process	GO:0043032	positive regulation of macrophage activation	11	0	0.16	0.14667	0.14667
Biological Process	GO:0016447	somatic recombination of immunoglobulin gene segments	44	1	0.65	0.14672	ENSBTAG00000001987
Biological Process	GO:0007026	negative regulation of microtubule depolymerization	22	0	0.32	0.14677	0.14677
Biological Process	GO:0051568	histone H3-K4 methylation	23	2	0.34	0.14686	ENSBTAG00000017243,ENSBTAG00000022520
Biological Process	GO:0055081	anion homeostasis	38	2	0.56	0.14696	ENSBTAG00000011437,ENSBTAG00000012116
Biological Process	GO:0090201	negative regulation of release of cytochrome c from mitochondria	25	0	0.37	0.14704	0.14704
Biological Process	GO:0003209	cardiac atrium morphogenesis	35	2	0.52	0.14735	ENSBTAG00000003512,ENSBTAG00000015766
Biological Process	GO:0071624	positive regulation of granulocyte chemotaxis	14	0	0.21	0.14743	0.14743
Biological Process	GO:0046626	regulation of insulin receptor signaling pathway	47	2	0.69	0.14744	ENSBTAG00000004386,ENSBTAG00000021900
Biological Process	GO:1901655	cellular response to ketone	31	1	0.46	0.14769	ENSBTAG00000007644
Biological Process	GO:0035272	exocrine system development	65	1	0.96	0.1477	ENSBTAG00000014541
Biological Process	GO:0010575	positive regulation of vascular endothelial growth factor production	13	0	0.19	0.14776	0.14776
Biological Process	GO:0046006	regulation of activated T cell proliferation	25	0	0.37	0.14786	0.14786
Biological Process	GO:0001916	positive regulation of T cell mediated cytotoxicity	28	1	0.41	0.14787	Bos_taurus_newGene_38425
Biological Process	GO:0010470	regulation of gastrulation	28	1	0.41	0.14791	ENSBTAG00000012116
Biological Process	GO:0021587	cerebellum morphogenesis	29	0	0.43	0.14795	0.14795
Biological Process	GO:0045954	positive regulation of natural killer cell mediated cytotoxicity	19	1	0.28	0.14806	Bos_taurus_newGene_38425
Biological Process	GO:0002717	positive regulation of natural killer cell mediated immunity	19	1	0.28	0.14806	Bos_taurus_newGene_38425
Biological Process	GO:0009725	response to hormone	492	16	7.26	0.14808	ENSBTAG00000001086,ENSBTAG00000003891,ENSBTAG00000004386,ENSBTAG00000007644,ENSBTAG00000008280,ENSBTAG00000010457,ENSBTAG00000011437,ENSBTAG00000012007,ENSBTAG00000012116,ENSBTAG00000013888,ENSBTAG00000014069,ENSBTAG00000017243,ENSBTAG00000017542,ENSBTAG00000021900,ENSBTAG00000039289,ENSBTAG00000044105
Biological Process	GO:0050808	synapse organization	145	2	2.14	0.14828	ENSBTAG00000003075,ENSBTAG00000016260
Biological Process	GO:0032862	activation of GTPase activity	18	1	0.27	0.1486	ENSBTAG00000011994
Biological Process	GO:0015813	L-glutamate transport	19	1	0.28	0.14869	ENSBTAG00000012628
Biological Process	GO:0015800	acidic amino acid transport	19	1	0.28	0.14869	ENSBTAG00000012628
Biological Process	GO:0002634	regulation of germinal center formation	9	0	0.13	0.14885	0.14885
Biological Process	GO:0071806	protein transmembrane transport	44	1	0.65	0.14899	ENSBTAG00000005257
Biological Process	GO:0032787	monocarboxylic acid metabolic process	499	9	7.36	0.14904	ENSBTAG00000000163,ENSBTAG00000005257,ENSBTAG00000010709,ENSBTAG00000011437,ENSBTAG00000014069,ENSBTAG00000017542,ENSBTAG00000019453,ENSBTAG00000022520,ENSBTAG00000039289
Biological Process	GO:1901861	regulation of muscle tissue development	107	3	1.58	0.14911	ENSBTAG00000006844,ENSBTAG00000017024,ENSBTAG00000045877
Biological Process	GO:0043434	response to peptide hormone	195	9	2.88	0.14912	ENSBTAG00000003891,ENSBTAG00000004386,ENSBTAG00000010457,ENSBTAG00000011437,ENSBTAG00000012007,ENSBTAG00000014069,ENSBTAG00000017542,ENSBTAG00000021900,ENSBTAG00000044105
Biological Process	GO:0030517	negative regulation of axon extension	17	0	0.25	0.14912	0.14912
Biological Process	GO:0000422	autophagy of mitochondrion	14	0	0.21	0.14983	0.14983
Biological Process	GO:0021697	cerebellar cortex formation	17	0	0.25	0.14993	0.14993
Biological Process	GO:0032467	positive regulation of cytokinesis	33	2	0.49	0.14994	ENSBTAG00000021900,ENSBTAG00000039731
Biological Process	GO:0046461	neutral lipid catabolic process	18	0	0.27	0.15001	0.15001
Biological Process	GO:0046464	acylglycerol catabolic process	18	0	0.27	0.15001	0.15001
Biological Process	GO:0061339	establishment or maintenance of monopolar cell polarity	7	0	0.1	0.1502	0.1502
Biological Process	GO:0061162	establishment of monopolar cell polarity	7	0	0.1	0.1502	0.1502
Biological Process	GO:0022412	cellular process involved in reproduction in multicellular organism	221	3	3.26	0.15022	Bos_taurus_newGene_38425,ENSBTAG00000019313,ENSBTAG00000030671
Biological Process	GO:1901988	negative regulation of cell cycle phase transition	189	6	2.79	0.15036	Bos_taurus_newGene_27761,Bos_taurus_newGene_28280,Bos_taurus_newGene_3887,Bos_taurus_newGene_4261,Bos_taurus_newGene_4735,ENSBTAG00000006125
Biological Process	GO:1902692	regulation of neuroblast proliferation	31	1	0.46	0.15043	ENSBTAG00000016260
Biological Process	GO:0050850	positive regulation of calcium-mediated signaling	24	0	0.35	0.15047	0.15047
Biological Process	GO:0072673	lamellipodium morphogenesis	8	0	0.12	0.1505	0.1505
Biological Process	GO:0016079	synaptic vesicle exocytosis	40	1	0.59	0.1506	ENSBTAG00000003891
Biological Process	GO:2000026	regulation of multicellular organismal development	2066	41	30.48	0.15062	Bos_taurus_newGene_44924,Bos_taurus_newGene_9792,ENSBTAG00000002606,ENSBTAG00000003045,ENSBTAG00000003075,ENSBTAG00000003512,ENSBTAG00000004131,ENSBTAG00000004709,ENSBTAG00000005524,ENSBTAG00000006561,ENSBTAG00000006844,ENSBTAG00000009863,ENSBTAG00000010457,ENSBTAG00000010682,ENSBTAG00000011994,ENSBTAG00000012116,ENSBTAG00000012555,ENSBTAG00000013881,ENSBTAG00000013888,ENSBTAG00000014016,ENSBTAG0…
Biological Process	GO:0010092	specification of animal organ identity	43	0	0.63	0.15062	0.15062
Biological Process	GO:0060071	Wnt signaling pathway, planar cell polarity pathway	38	1	0.56	0.15085	ENSBTAG00000003075
Biological Process	GO:0090175	regulation of establishment of planar polarity	38	1	0.56	0.15085	ENSBTAG00000003075
Biological Process	GO:0000070	mitotic sister chromatid segregation	44	0	0.65	0.15088	0.15088
Biological Process	GO:0009895	negative regulation of catabolic process	108	2	1.59	0.15095	ENSBTAG00000000163,ENSBTAG00000011437
Biological Process	GO:0048568	embryonic organ development	564	10	8.32	0.15118	ENSBTAG00000003075,ENSBTAG00000005524,ENSBTAG00000006844,ENSBTAG00000013881,ENSBTAG00000015766,ENSBTAG00000017243,ENSBTAG00000020244,ENSBTAG00000023806,ENSBTAG00000031476,ENSBTAG00000047000
Biological Process	GO:0051004	regulation of lipoprotein lipase activity	34	0	0.5	0.15121	0.15121
Biological Process	GO:0070208	protein heterotrimerization	10	0	0.15	0.15123	0.15123
Biological Process	GO:0009746	response to hexose	68	3	1	0.15133	Bos_taurus_newGene_44514,ENSBTAG00000012116,ENSBTAG00000018114
Biological Process	GO:0034284	response to monosaccharide	68	3	1	0.15133	Bos_taurus_newGene_44514,ENSBTAG00000012116,ENSBTAG00000018114
Biological Process	GO:0032320	positive regulation of GTPase activity	148	3	2.18	0.15151	ENSBTAG00000004131,ENSBTAG00000011994,ENSBTAG00000016961
Biological Process	GO:0051561	positive regulation of mitochondrial calcium ion concentration	7	0	0.1	0.15158	0.15158
Biological Process	GO:0010971	positive regulation of G2/M transition of mitotic cell cycle	7	0	0.1	0.15163	0.15163
Biological Process	GO:1902751	positive regulation of cell cycle G2/M phase transition	7	0	0.1	0.15163	0.15163
Biological Process	GO:0048713	regulation of oligodendrocyte differentiation	17	0	0.25	0.15164	0.15164
Biological Process	GO:0002420	natural killer cell mediated cytotoxicity directed against tumor cell target	9	1	0.13	0.15188	Bos_taurus_newGene_38425
Biological Process	GO:0002423	natural killer cell mediated immune response to tumor cell	9	1	0.13	0.15188	Bos_taurus_newGene_38425
Biological Process	GO:0002860	positive regulation of natural killer cell mediated cytotoxicity directed against tumor cell target	9	1	0.13	0.15188	Bos_taurus_newGene_38425
Biological Process	GO:0002855	regulation of natural killer cell mediated immune response to tumor cell	9	1	0.13	0.15188	Bos_taurus_newGene_38425
Biological Process	GO:0002857	positive regulation of natural killer cell mediated immune response to tumor cell	9	1	0.13	0.15188	Bos_taurus_newGene_38425
Biological Process	GO:0002858	regulation of natural killer cell mediated cytotoxicity directed against tumor cell target	9	1	0.13	0.15188	Bos_taurus_newGene_38425
Biological Process	GO:0002703	regulation of leukocyte mediated immunity	111	1	1.64	0.1521	Bos_taurus_newGene_38425
Biological Process	GO:0061024	membrane organization	507	6	7.48	0.15255	ENSBTAG00000000421,ENSBTAG00000003075,ENSBTAG00000003512,ENSBTAG00000003891,ENSBTAG00000011534,ENSBTAG00000012007
Biological Process	GO:0046475	glycerophospholipid catabolic process	8	0	0.12	0.15264	0.15264
Biological Process	GO:0001833	inner cell mass cell proliferation	12	1	0.18	0.15266	ENSBTAG00000011994
Biological Process	GO:0060592	mammary gland formation	8	0	0.12	0.15291	0.15291
Biological Process	GO:0051926	negative regulation of calcium ion transport	18	0	0.27	0.15294	0.15294
Biological Process	GO:0014059	regulation of dopamine secretion	11	0	0.16	0.15303	0.15303
Biological Process	GO:0014046	dopamine secretion	11	0	0.16	0.15303	0.15303
Biological Process	GO:0071480	cellular response to gamma radiation	9	0	0.13	0.15306	0.15306
Biological Process	GO:0033623	regulation of integrin activation	10	0	0.15	0.15314	0.15314
Biological Process	GO:0007343	egg activation	11	0	0.16	0.15315	0.15315
Biological Process	GO:0070293	renal absorption	15	0	0.22	0.15319	0.15319
Biological Process	GO:0048730	epidermis morphogenesis	44	0	0.65	0.15327	0.15327
Biological Process	GO:0042063	gliogenesis	179	3	2.64	0.15333	ENSBTAG00000006844,ENSBTAG00000009863,ENSBTAG00000014113
Biological Process	GO:0020027	hemoglobin metabolic process	13	1	0.19	0.15371	ENSBTAG00000004118
Biological Process	GO:0007162	negative regulation of cell adhesion	173	4	2.55	0.15373	Bos_taurus_newGene_44924,Bos_taurus_newGene_9792,ENSBTAG00000006844,ENSBTAG00000018773
Biological Process	GO:1901889	negative regulation of cell junction assembly	10	0	0.15	0.15382	0.15382
Biological Process	GO:0032799	low-density lipoprotein receptor particle metabolic process	13	1	0.19	0.15394	ENSBTAG00000017542
Biological Process	GO:0006470	protein dephosphorylation	165	3	2.43	0.15407	ENSBTAG00000007476,ENSBTAG00000013863,ENSBTAG00000031134
Biological Process	GO:0060600	dichotomous subdivision of an epithelial terminal unit	10	0	0.15	0.15412	0.15412
Biological Process	GO:0001893	maternal placenta development	27	0	0.4	0.15435	0.15435
Biological Process	GO:0010761	fibroblast migration	21	1	0.31	0.1547	ENSBTAG00000009417
Biological Process	GO:0071364	cellular response to epidermal growth factor stimulus	14	0	0.21	0.15476	0.15476
Biological Process	GO:0043967	histone H4 acetylation	56	3	0.83	0.15477	ENSBTAG00000002929,ENSBTAG00000006844,ENSBTAG00000022520
Biological Process	GO:0044253	positive regulation of multicellular organismal metabolic process	24	0	0.35	0.15479	0.15479
Biological Process	GO:0010592	positive regulation of lamellipodium assembly	9	0	0.13	0.15481	0.15481
Biological Process	GO:0051952	regulation of amine transport	25	0	0.37	0.15494	0.15494
Biological Process	GO:0006821	chloride transport	62	1	0.91	0.15499	ENSBTAG00000020700
Biological Process	GO:0032620	interleukin-17 production	19	0	0.28	0.15501	0.15501
Biological Process	GO:0090022	regulation of neutrophil chemotaxis	19	0	0.28	0.15501	0.15501
Biological Process	GO:1902622	regulation of neutrophil migration	19	0	0.28	0.15501	0.15501
Biological Process	GO:0043569	negative regulation of insulin-like growth factor receptor signaling pathway	7	0	0.1	0.15511	0.15511
Biological Process	GO:0006733	oxidoreduction coenzyme metabolic process	54	1	0.8	0.15512	ENSBTAG00000015509
Biological Process	GO:0070059	intrinsic apoptotic signaling pathway in response to endoplasmic reticulum stress	23	0	0.34	0.15521	0.15521
Biological Process	GO:0009165	nucleotide biosynthetic process	378	9	5.58	0.15555	Bos_taurus_newGene_17008,Bos_taurus_newGene_4261,Bos_taurus_newGene_4853,ENSBTAG00000005344,ENSBTAG00000007644,ENSBTAG00000011534,ENSBTAG00000015509,ENSBTAG00000017024,ENSBTAG00000021900
Biological Process	GO:0050709	negative regulation of protein secretion	42	1	0.62	0.15562	ENSBTAG00000002606
Biological Process	GO:0042168	heme metabolic process	24	1	0.35	0.15562	ENSBTAG00000004118
Biological Process	GO:0007281	germ cell development	178	2	2.63	0.15566	Bos_taurus_newGene_38425,ENSBTAG00000030671
Biological Process	GO:0034142	toll-like receptor 4 signaling pathway	21	1	0.31	0.1557	ENSBTAG00000016683
Biological Process	GO:0050433	regulation of catecholamine secretion	15	0	0.22	0.1558	0.1558
Biological Process	GO:0050961	detection of temperature stimulus involved in sensory perception	6	0	0.09	0.15601	0.15601
Biological Process	GO:0050965	detection of temperature stimulus involved in sensory perception of pain	6	0	0.09	0.15601	0.15601
Biological Process	GO:0015812	gamma-aminobutyric acid transport	8	0	0.12	0.15661	0.15661
Biological Process	GO:0014051	gamma-aminobutyric acid secretion	8	0	0.12	0.15661	0.15661
Biological Process	GO:0060396	growth hormone receptor signaling pathway	14	1	0.21	0.15669	ENSBTAG00000012007
Biological Process	GO:0071378	cellular response to growth hormone stimulus	14	1	0.21	0.15669	ENSBTAG00000012007
Biological Process	GO:0001942	hair follicle development	117	3	1.73	0.15677	ENSBTAG00000006197,ENSBTAG00000014541,ENSBTAG00000017542
Biological Process	GO:0022404	molting cycle process	117	3	1.73	0.15677	ENSBTAG00000006197,ENSBTAG00000014541,ENSBTAG00000017542
Biological Process	GO:0022405	hair cycle process	117	3	1.73	0.15677	ENSBTAG00000006197,ENSBTAG00000014541,ENSBTAG00000017542
Biological Process	GO:0033299	secretion of lysosomal enzymes	6	0	0.09	0.15684	0.15684
Biological Process	GO:0015698	inorganic anion transport	99	1	1.46	0.15708	ENSBTAG00000020700
Biological Process	GO:0035335	peptidyl-tyrosine dephosphorylation	73	1	1.08	0.15717	ENSBTAG00000013863
Biological Process	GO:0003139	secondary heart field specification	8	0	0.12	0.15722	0.15722
Biological Process	GO:0072595	maintenance of protein localization in organelle	21	0	0.31	0.15733	0.15733
Biological Process	GO:0050769	positive regulation of neurogenesis	122	0	1.8	0.15747	0.15747
Biological Process	GO:0006573	valine metabolic process	7	0	0.1	0.15773	0.15773
Biological Process	GO:0019953	sexual reproduction	664	13	9.8	0.15787	Bos_taurus_newGene_38425,ENSBTAG00000002606,ENSBTAG00000007169,ENSBTAG00000007319,ENSBTAG00000010077,ENSBTAG00000011677,ENSBTAG00000014355,ENSBTAG00000018114,ENSBTAG00000019313,ENSBTAG00000019787,ENSBTAG00000030671,ENSBTAG00000039163,ENSBTAG00000047434
Biological Process	GO:0019885	antigen processing and presentation of endogenous peptide antigen via MHC class I	6	0	0.09	0.15794	0.15794
Biological Process	GO:0002483	antigen processing and presentation of endogenous peptide antigen	6	0	0.09	0.15794	0.15794
Biological Process	GO:0048709	oligodendrocyte differentiation	47	0	0.69	0.15802	0.15802
Biological Process	GO:0007158	neuron cell-cell adhesion	7	0	0.1	0.1585	0.1585
Biological Process	GO:0072283	metanephric renal vesicle morphogenesis	21	0	0.31	0.15882	0.15882
Biological Process	GO:0033158	regulation of protein import into nucleus, translocation	13	0	0.19	0.15902	0.15902
Biological Process	GO:0060249	anatomical structure homeostasis	216	2	3.19	0.15942	ENSBTAG00000005524,ENSBTAG00000014069
Biological Process	GO:0045821	positive regulation of glycolytic process	8	1	0.12	0.15948	ENSBTAG00000011437
Biological Process	GO:2000505	regulation of energy homeostasis	8	2	0.12	0.15948	ENSBTAG00000011437,ENSBTAG00000017024
Biological Process	GO:0021707	cerebellar granule cell differentiation	7	0	0.1	0.16004	0.16004
Biological Process	GO:0021684	cerebellar granular layer formation	7	0	0.1	0.16004	0.16004
Biological Process	GO:0006493	protein O-linked glycosylation	27	0	0.4	0.16014	0.16014
Biological Process	GO:0072524	pyridine-containing compound metabolic process	50	1	0.74	0.16036	ENSBTAG00000015509
Biological Process	GO:0060037	pharyngeal system development	18	1	0.27	0.16083	ENSBTAG00000017243
Biological Process	GO:0019367	fatty acid elongation, saturated fatty acid	6	0	0.09	0.16088	0.16088
Biological Process	GO:0032691	negative regulation of interleukin-1 beta production	11	0	0.16	0.16109	0.16109
Biological Process	GO:0010934	macrophage cytokine production	11	0	0.16	0.16114	0.16114
Biological Process	GO:0031572	G2 DNA damage checkpoint	32	0	0.47	0.16121	0.16121
Biological Process	GO:0042886	amide transport	147	3	2.17	0.16127	ENSBTAG00000003891,ENSBTAG00000012116,ENSBTAG00000018114
Biological Process	GO:0006829	zinc II ion transport	19	0	0.28	0.16148	0.16148
Biological Process	GO:0022408	negative regulation of cell-cell adhesion	30	1	0.44	0.16152	ENSBTAG00000006844
Biological Process	GO:0006415	translational termination	12	1	0.18	0.16163	Bos_taurus_newGene_49262
Biological Process	GO:0071300	cellular response to retinoic acid	25	0	0.37	0.16168	0.16168
Biological Process	GO:0042775	mitochondrial ATP synthesis coupled electron transport	21	0	0.31	0.16205	0.16205
Biological Process	GO:0018904	ether metabolic process	19	0	0.28	0.16215	0.16215
Biological Process	GO:0006662	glycerol ether metabolic process	19	0	0.28	0.16215	0.16215
Biological Process	GO:0061098	positive regulation of protein tyrosine kinase activity	25	1	0.37	0.16217	ENSBTAG00000003075
Biological Process	GO:2000242	negative regulation of reproductive process	37	0	0.55	0.16227	0.16227
Biological Process	GO:0016242	negative regulation of macroautophagy	7	0	0.1	0.16257	0.16257
Biological Process	GO:0038003	opioid receptor signaling pathway	7	0	0.1	0.16285	0.16285
Biological Process	GO:0032886	regulation of microtubule-based process	161	2	2.38	0.16298	ENSBTAG00000006125,ENSBTAG00000022520
Biological Process	GO:0042159	lipoprotein catabolic process	9	0	0.13	0.16306	0.16306
Biological Process	GO:0044782	cilium organization	128	3	1.89	0.1632	Bos_taurus_newGene_51247,ENSBTAG00000014137,ENSBTAG00000018247
Biological Process	GO:0046541	saliva secretion	13	0	0.19	0.16364	0.16364
Biological Process	GO:0046677	response to antibiotic	34	0	0.5	0.16389	0.16389
Biological Process	GO:0061072	iris morphogenesis	6	0	0.09	0.16397	0.16397
Biological Process	GO:0097090	presynaptic membrane organization	7	0	0.1	0.16405	0.16405
Biological Process	GO:0009435	NAD biosynthetic process	12	1	0.18	0.1641	ENSBTAG00000015509
Biological Process	GO:0002467	germinal center formation	16	0	0.24	0.16415	0.16415
Biological Process	GO:0010559	regulation of glycoprotein biosynthetic process	22	1	0.32	0.16417	ENSBTAG00000011534
Biological Process	GO:1903018	regulation of glycoprotein metabolic process	22	1	0.32	0.16417	ENSBTAG00000011534
Biological Process	GO:0002323	natural killer cell activation involved in immune response	10	0	0.15	0.16426	0.16426
Biological Process	GO:0045616	regulation of keratinocyte differentiation	25	0	0.37	0.16431	0.16431
[truncated: 6,360 more rows]
