# Supplementary material for: Comparative Transcriptomic and Proteomic Analyses Identify Key Genes Associated With Milk Fat Traits in Chinese Holstein Cows
Source: Front Genet. 2019 Aug 13;10:672. doi: 10.3389/fgene.2019.00672 (PMC6700372; doi:10.3389/fgene.2019.00672)
Supplement: Supplementary file 12 [file Table_5.xlsx]

## Sheet: LTL1_LTL2_LTL3_vs_LTH5_LTH6_LTH
Table S4. List of significant pathway assignment for DEGs in bovine liver tissues between high and low milk fat percentage using transcriptomic profiles
#Kegg_pathway	ko_id	Cluter_frequency	Genome_frequency	P-value
Tuberculosis	ko05152	9 out of 116 7.75862068965517%	183 out of 8013 2.28378884312991%	0.00129627
Circadian rhythm	ko04710	4 out of 116 3.44827586206897%	35 out of 8013 0.436790215899164%	0.00154414
Hepatitis C	ko05160	7 out of 116 6.03448275862069%	125 out of 8013 1.55996505678273%	0.00217173
Arginine biosynthesis	ko00220	3 out of 116 2.58620689655172%	19 out of 8013 0.237114688630975%	0.00241878
Osteoclast differentiation	ko04380	7 out of 116 6.03448275862069%	135 out of 8013 1.68476226132535%	0.00334999
Notch signaling pathway	ko04330	4 out of 116 3.44827586206897%	48 out of 8013 0.599026581804568%	0.00496818
Apoptosis	ko04210	7 out of 116 6.03448275862069%	146 out of 8013 1.82203918632223%	0.00515314
Fanconi anemia pathway	ko03460	4 out of 116 3.44827586206897%	53 out of 8013 0.661425184075877%	0.00707503
Insulin resistance	ko04931	6 out of 116 5.17241379310345%	118 out of 8013 1.4726070136029%	0.00715739
Prostate cancer	ko05215	5 out of 116 4.31034482758621%	92 out of 8013 1.14813428179209%	0.0105574
Toll-like receptor signaling pathway	ko04620	5 out of 116 4.31034482758621%	98 out of 8013 1.22301260451766%	0.0136207
Choline metabolism in cancer	ko05231	5 out of 116 4.31034482758621%	100 out of 8013 1.24797204542618%	0.0147622
MAPK signaling pathway	ko04010	9 out of 116 7.75862068965517%	272 out of 8013 3.39448396355922%	0.0168806
Hepatitis B	ko05161	6 out of 116 5.17241379310345%	149 out of 8013 1.85947834768501%	0.0208315
Wnt signaling pathway	ko04310	6 out of 116 5.17241379310345%	150 out of 8013 1.87195806813927%	0.021451
Herpes simplex infection	ko05168	7 out of 116 6.03448275862069%	196 out of 8013 2.44602520903532%	0.0233853
Insulin signaling pathway	ko04910	6 out of 116 5.17241379310345%	155 out of 8013 1.93435667041058%	0.0247365
Prolactin signaling pathway	ko04917	4 out of 116 3.44827586206897%	77 out of 8013 0.960938474978161%	0.0251287
Leishmaniasis	ko05140	4 out of 116 3.44827586206897%	79 out of 8013 0.985897915886684%	0.027298
Epstein-Barr virus infection	ko05169	7 out of 116 6.03448275862069%	210 out of 8013 2.62074129539498%	0.0324304
Type II diabetes mellitus	ko04930	3 out of 116 2.58620689655172%	50 out of 8013 0.623986022713091%	0.0354167
Salmonella infection	ko05132	4 out of 116 3.44827586206897%	87 out of 8013 1.08573567952078%	0.0370713
Allograft rejection	ko05330	3 out of 116 2.58620689655172%	55 out of 8013 0.6863846249844%	0.0450286
FoxO signaling pathway	ko04068	5 out of 116 4.31034482758621%	137 out of 8013 1.70972170223387%	0.0483237
PI3K-Akt signaling pathway	ko04151	10 out of 116 8.62068965517241%	385 out of 8013 4.8046923748908%	0.0518192
Maturity onset diabetes of the young	ko04950	2 out of 116 1.72413793103448%	26 out of 8013 0.324472731810807%	0.0538813
Glucagon signaling pathway	ko04922	4 out of 116 3.44827586206897%	99 out of 8013 1.23549232497192%	0.0550608
Circadian entrainment	ko04713	4 out of 116 3.44827586206897%	99 out of 8013 1.23549232497192%	0.0550608
Endocrine resistance	ko01522	4 out of 116 3.44827586206897%	101 out of 8013 1.26045176588044%	0.0584465
MicroRNAs in cancer	ko05206	5 out of 116 4.31034482758621%	150 out of 8013 1.87195806813927%	0.0662137
Autoimmune thyroid disease	ko05320	3 out of 116 2.58620689655172%	65 out of 8013 0.811181829527019%	0.0676789
Intestinal immune network for IgA production	ko04672	3 out of 116 2.58620689655172%	65 out of 8013 0.811181829527019%	0.0676789
Rheumatoid arthritis	ko05323	4 out of 116 3.44827586206897%	107 out of 8013 1.33533008860602%	0.0692564
Colorectal cancer	ko05210	3 out of 116 2.58620689655172%	67 out of 8013 0.836141270435542%	0.0727285
TNF signaling pathway	ko04668	4 out of 116 3.44827586206897%	113 out of 8013 1.41020841133159%	0.0810259
p53 signaling pathway	ko04115	3 out of 116 2.58620689655172%	71 out of 8013 0.886060152252589%	0.0833156
RIG-I-like receptor signaling pathway	ko04622	3 out of 116 2.58620689655172%	71 out of 8013 0.886060152252589%	0.0833156
cAMP signaling pathway	ko04024	6 out of 116 5.17241379310345%	214 out of 8013 2.67066017721203%	0.0898455
Apoptosis - multiple species	ko04215	2 out of 116 1.72413793103448%	35 out of 8013 0.436790215899164%	0.0907841
Adipocytokine signaling pathway	ko04920	3 out of 116 2.58620689655172%	74 out of 8013 0.923499313615375%	0.0916655
Pathways in cancer	ko05200	10 out of 116 8.62068965517241%	430 out of 8013 5.36627979533258%	0.0928492
Toxoplasmosis	ko05145	4 out of 116 3.44827586206897%	123 out of 8013 1.5350056158742%	0.102681
Biosynthesis of amino acids	ko01230	3 out of 116 2.58620689655172%	79 out of 8013 0.985897915886684%	0.106316
Nucleotide excision repair	ko03420	3 out of 116 2.58620689655172%	80 out of 8013 0.998377636340946%	0.109351
Platinum drug resistance	ko01524	3 out of 116 2.58620689655172%	80 out of 8013 0.998377636340946%	0.109351
Phagosome	ko04145	5 out of 116 4.31034482758621%	175 out of 8013 2.18395107949582%	0.109631
Antigen processing and presentation	ko04612	3 out of 116 2.58620689655172%	81 out of 8013 1.01085735679521%	0.112419
Viral myocarditis	ko05416	3 out of 116 2.58620689655172%	81 out of 8013 1.01085735679521%	0.112419
AMPK signaling pathway	ko04152	4 out of 116 3.44827586206897%	128 out of 8013 1.59740421814551%	0.114414
Influenza A	ko05164	5 out of 116 4.31034482758621%	178 out of 8013 2.2213902408586%	0.1156
Cell adhesion molecules (CAMs)	ko04514	5 out of 116 4.31034482758621%	179 out of 8013 2.23386996131287%	0.117625
Graft-versus-host disease	ko05332	2 out of 116 1.72413793103448%	41 out of 8013 0.511668538624735%	0.118437
B cell receptor signaling pathway	ko04662	3 out of 116 2.58620689655172%	83 out of 8013 1.03581679770373%	0.118653
HTLV-I infection	ko05166	7 out of 116 6.03448275862069%	286 out of 8013 3.56920004991888%	0.12047
Chemokine signaling pathway	ko04062	5 out of 116 4.31034482758621%	183 out of 8013 2.28378884312991%	0.125889
TGF-beta signaling pathway	ko04350	3 out of 116 2.58620689655172%	86 out of 8013 1.07325595906652%	0.12824
Dopaminergic synapse	ko04728	4 out of 116 3.44827586206897%	134 out of 8013 1.67228254087108%	0.129237
Asthma	ko05310	2 out of 116 1.72413793103448%	44 out of 8013 0.54910769998752%	0.13296
Primary immunodeficiency	ko05340	2 out of 116 1.72413793103448%	46 out of 8013 0.574067140896044%	0.142857
Ubiquinone and other terpenoid-quinone biosynthesis	ko00130	1 out of 116 0.862068965517241%	11 out of 8013 0.13727692499688%	0.148287
Longevity regulating pathway	ko04211	3 out of 116 2.58620689655172%	93 out of 8013 1.16061400224635%	0.151622
Tight junction	ko04530	4 out of 116 3.44827586206897%	143 out of 8013 1.78460002495944%	0.152876
Ras signaling pathway	ko04014	6 out of 116 5.17241379310345%	252 out of 8013 3.14488955447398%	0.158078
Measles	ko05162	4 out of 116 3.44827586206897%	148 out of 8013 1.84699862723075%	0.166675
Vasopressin-regulated water reabsorption	ko04962	2 out of 116 1.72413793103448%	51 out of 8013 0.636465743167353%	0.168223
Amyotrophic lateral sclerosis (ALS)	ko05014	2 out of 116 1.72413793103448%	52 out of 8013 0.648945463621615%	0.173387
NOD-like receptor signaling pathway	ko04621	2 out of 116 1.72413793103448%	53 out of 8013 0.661425184075877%	0.178577
Type I diabetes mellitus	ko04940	2 out of 116 1.72413793103448%	54 out of 8013 0.673904904530139%	0.183791
Retrograde endocannabinoid signaling	ko04723	3 out of 116 2.58620689655172%	103 out of 8013 1.28541120678897%	0.187121
Cytosolic DNA-sensing pathway	ko04623	2 out of 116 1.72413793103448%	56 out of 8013 0.698864345438662%	0.194285
Ubiquitin mediated proteolysis	ko04120	4 out of 116 3.44827586206897%	159 out of 8013 1.98427555222763%	0.198494
Hippo signaling pathway	ko04390	4 out of 116 3.44827586206897%	162 out of 8013 2.02171471359042%	0.207482
Acute myeloid leukemia	ko05221	2 out of 116 1.72413793103448%	59 out of 8013 0.736303506801448%	0.210162
Melanogenesis	ko04916	3 out of 116 2.58620689655172%	111 out of 8013 1.38524897042306%	0.216926
2-Oxocarboxylic acid metabolism	ko01210	1 out of 116 0.862068965517241%	17 out of 8013 0.212155247722451%	0.219756
Cytokine-cytokine receptor interaction	ko04060	5 out of 116 4.31034482758621%	224 out of 8013 2.79545738175465%	0.224033
Chagas disease (American trypanosomiasis)	ko05142	3 out of 116 2.58620689655172%	113 out of 8013 1.41020841133159%	0.224532
Basal cell carcinoma	ko05217	2 out of 116 1.72413793103448%	62 out of 8013 0.773742668164233%	0.226167
Cholinergic synapse	ko04725	3 out of 116 2.58620689655172%	114 out of 8013 1.42268813178585%	0.228355
Nitrogen metabolism	ko00910	1 out of 116 0.862068965517241%	18 out of 8013 0.224634968176713%	0.231075
Leukocyte transendothelial migration	ko04670	3 out of 116 2.58620689655172%	118 out of 8013 1.4726070136029%	0.243768
Protein digestion and absorption	ko04974	3 out of 116 2.58620689655172%	120 out of 8013 1.49756645451142%	0.251538
Thyroid hormone signaling pathway	ko04919	3 out of 116 2.58620689655172%	120 out of 8013 1.49756645451142%	0.251538
Amphetamine addiction	ko05031	2 out of 116 1.72413793103448%	67 out of 8013 0.836141270435542%	0.253019
Legionellosis	ko05134	2 out of 116 1.72413793103448%	67 out of 8013 0.836141270435542%	0.253019
One carbon pool by folate	ko00670	1 out of 116 0.862068965517241%	21 out of 8013 0.262074129539498%	0.264065
Viral carcinogenesis	ko05203	5 out of 116 4.31034482758621%	239 out of 8013 2.98265318856858%	0.264644
Staphylococcus aureus infection	ko05150	2 out of 116 1.72413793103448%	70 out of 8013 0.873580431798328%	0.269179
Pertussis	ko05133	2 out of 116 1.72413793103448%	71 out of 8013 0.886060152252589%	0.274566
Inositol phosphate metabolism	ko00562	2 out of 116 1.72413793103448%	71 out of 8013 0.886060152252589%	0.274566
Transcriptional misregulation in cancer	ko05202	4 out of 116 3.44827586206897%	184 out of 8013 2.29626856358418%	0.276455
Oocyte meiosis	ko04114	3 out of 116 2.58620689655172%	128 out of 8013 1.59740421814551%	0.282952
Mismatch repair	ko03430	1 out of 116 0.862068965517241%	23 out of 8013 0.287033570448022%	0.285275
Chemical carcinogenesis	ko05204	2 out of 116 1.72413793103448%	76 out of 8013 0.948458754523899%	0.30146
Adherens junction	ko04520	2 out of 116 1.72413793103448%	77 out of 8013 0.960938474978161%	0.306823
Fc epsilon RI signaling pathway	ko04664	2 out of 116 1.72413793103448%	77 out of 8013 0.960938474978161%	0.306823
Arachidonic acid metabolism	ko00590	2 out of 116 1.72413793103448%	82 out of 8013 1.02333707724947%	0.333507
Cell cycle	ko04110	3 out of 116 2.58620689655172%	141 out of 8013 1.75964058405092%	0.334604
Homologous recombination	ko03440	1 out of 116 0.862068965517241%	29 out of 8013 0.361911893173593%	0.345335
Insulin secretion	ko04911	2 out of 116 1.72413793103448%	86 out of 8013 1.07325595906652%	0.35465
Mucin type O-Glycan biosynthesis	ko00512	1 out of 116 0.862068965517241%	30 out of 8013 0.374391613627855%	0.354847
Melanoma	ko05218	2 out of 116 1.72413793103448%	87 out of 8013 1.08573567952078%	0.3599
Gap junction	ko04540	2 out of 116 1.72413793103448%	87 out of 8013 1.08573567952078%	0.3599
Dorso-ventral axis formation	ko04320	1 out of 116 0.862068965517241%	31 out of 8013 0.386871334082117%	0.364222
EGFR tyrosine kinase inhibitor resistance	ko01521	2 out of 116 1.72413793103448%	89 out of 8013 1.1106951204293%	0.370355
Thyroid cancer	ko05216	1 out of 116 0.862068965517241%	32 out of 8013 0.399351054536378%	0.373461
Huntington's disease	ko05016	4 out of 116 3.44827586206897%	215 out of 8013 2.68313989766629%	0.378412
Base excision repair	ko03410	1 out of 116 0.862068965517241%	33 out of 8013 0.41183077499064%	0.382568
Citrate cycle (TCA cycle)	ko00020	1 out of 116 0.862068965517241%	34 out of 8013 0.424310495444902%	0.391543
Nicotinate and nicotinamide metabolism	ko00760	1 out of 116 0.862068965517241%	35 out of 8013 0.436790215899164%	0.400389
Alanine, aspartate and glutamate metabolism	ko00250	1 out of 116 0.862068965517241%	36 out of 8013 0.449269936353426%	0.409107
SNARE interactions in vesicular transport	ko04130	1 out of 116 0.862068965517241%	36 out of 8013 0.449269936353426%	0.409107
Progesterone-mediated oocyte maturation	ko04914	2 out of 116 1.72413793103448%	98 out of 8013 1.22301260451766%	0.416511
Small cell lung cancer	ko05222	2 out of 116 1.72413793103448%	99 out of 8013 1.23549232497192%	0.421539
Hematopoietic cell lineage	ko04640	2 out of 116 1.72413793103448%	99 out of 8013 1.23549232497192%	0.421539
DNA replication	ko03030	1 out of 116 0.862068965517241%	38 out of 8013 0.474229377261949%	0.426169
Phosphatidylinositol signaling system	ko04070	2 out of 116 1.72413793103448%	100 out of 8013 1.24797204542618%	0.426545
Fc gamma R-mediated phagocytosis	ko04666	2 out of 116 1.72413793103448%	100 out of 8013 1.24797204542618%	0.426545
Porphyrin and chlorophyll metabolism	ko00860	1 out of 116 0.862068965517241%	40 out of 8013 0.499188818170473%	0.442741
Pyruvate metabolism	ko00620	1 out of 116 0.862068965517241%	40 out of 8013 0.499188818170473%	0.442741
Regulation of actin cytoskeleton	ko04810	4 out of 116 3.44827586206897%	235 out of 8013 2.93273430675153%	0.443978
Estrogen signaling pathway	ko04915	2 out of 116 1.72413793103448%	104 out of 8013 1.29789092724323%	0.446343
AGE-RAGE signaling pathway in diabetic complications	ko04933	2 out of 116 1.72413793103448%	104 out of 8013 1.29789092724323%	0.446343
Inflammatory mediator regulation of TRP channels	ko04750	2 out of 116 1.72413793103448%	105 out of 8013 1.31037064769749%	0.451233
Systemic lupus erythematosus	ko05322	3 out of 116 2.58620689655172%	171 out of 8013 2.13403219767877%	0.452064
NF-kappa B signaling pathway	ko04064	2 out of 116 1.72413793103448%	107 out of 8013 1.33533008860602%	0.460942
African trypanosomiasis	ko05143	1 out of 116 0.862068965517241%	43 out of 8013 0.536627979533258%	0.466715
T cell receptor signaling pathway	ko04660	2 out of 116 1.72413793103448%	113 out of 8013 1.41020841133159%	0.489464
Glutamatergic synapse	ko04724	2 out of 116 1.72413793103448%	113 out of 8013 1.41020841133159%	0.489464
Basal transcription factors	ko03022	1 out of 116 0.862068965517241%	46 out of 8013 0.574067140896044%	0.489666
Amoebiasis	ko05146	2 out of 116 1.72413793103448%	115 out of 8013 1.43516785224011%	0.498762
Axon guidance	ko04360	3 out of 116 2.58620689655172%	184 out of 8013 2.29626856358418%	0.50051
Glycine, serine and threonine metabolism	ko00260	1 out of 116 0.862068965517241%	48 out of 8013 0.599026581804568%	0.50442
Protein processing in endoplasmic reticulum	ko04141	3 out of 116 2.58620689655172%	187 out of 8013 2.33370772494696%	0.51139
Ether lipid metabolism	ko00565	1 out of 116 0.862068965517241%	49 out of 8013 0.611506302258829%	0.511637
Hedgehog signaling pathway	ko04340	1 out of 116 0.862068965517241%	50 out of 8013 0.623986022713091%	0.51875
Arginine and proline metabolism	ko00330	1 out of 116 0.862068965517241%	50 out of 8013 0.623986022713091%	0.51875
Carbon metabolism	ko01200	2 out of 116 1.72413793103448%	120 out of 8013 1.49756645451142%	0.521536
Amino sugar and nucleotide sugar metabolism	ko00520	1 out of 116 0.862068965517241%	51 out of 8013 0.636465743167353%	0.525761
Cocaine addiction	ko05030	1 out of 116 0.862068965517241%	51 out of 8013 0.636465743167353%	0.525761
Endometrial cancer	ko05213	1 out of 116 0.862068965517241%	54 out of 8013 0.673904904530139%	0.546191
Neurotrophin signaling pathway	ko04722	2 out of 116 1.72413793103448%	127 out of 8013 1.58492449769125%	0.552252
Mineral absorption	ko04978	1 out of 116 0.862068965517241%	56 out of 8013 0.698864345438662%	0.559323
Malaria	ko05144	1 out of 116 0.862068965517241%	57 out of 8013 0.711344065892924%	0.565748
Glutathione metabolism	ko00480	1 out of 116 0.862068965517241%	60 out of 8013 0.748783227255709%	0.584469
Longevity regulating pathway - multiple species	ko04213	1 out of 116 0.862068965517241%	62 out of 8013 0.773742668164233%	0.596503
Retinol metabolism	ko00830	1 out of 116 0.862068965517241%	62 out of 8013 0.773742668164233%	0.596503
Steroid hormone biosynthesis	ko00140	1 out of 116 0.862068965517241%	62 out of 8013 0.773742668164233%	0.596503
Drug metabolism - cytochrome P450	ko00982	1 out of 116 0.862068965517241%	63 out of 8013 0.786222388618495%	0.60239
Glycerolipid metabolism	ko00561	1 out of 116 0.862068965517241%	67 out of 8013 0.836141270435542%	0.625097
Synaptic vesicle cycle	ko04721	1 out of 116 0.862068965517241%	67 out of 8013 0.836141270435542%	0.625097
Metabolism of xenobiotics by cytochrome P450	ko00980	1 out of 116 0.862068965517241%	67 out of 8013 0.836141270435542%	0.625097
Signaling pathways regulating pluripotency of stem cells	ko04550	2 out of 116 1.72413793103448%	148 out of 8013 1.84699862723075%	0.635953
Pancreatic cancer	ko05212	1 out of 116 0.862068965517241%	69 out of 8013 0.861100711344066%	0.635964
Inflammatory bowel disease (IBD)	ko05321	1 out of 116 0.862068965517241%	69 out of 8013 0.861100711344066%	0.635964
Renin secretion	ko04924	1 out of 116 0.862068965517241%	70 out of 8013 0.873580431798328%	0.64128
Glioma	ko05214	1 out of 116 0.862068965517241%	70 out of 8013 0.873580431798328%	0.64128
Glycolysis / Gluconeogenesis	ko00010	1 out of 116 0.862068965517241%	70 out of 8013 0.873580431798328%	0.64128
Thyroid hormone synthesis	ko04918	1 out of 116 0.862068965517241%	71 out of 8013 0.886060152252589%	0.646519
Parkinson's disease	ko05012	2 out of 116 1.72413793103448%	154 out of 8013 1.92187694995632%	0.657527
Phospholipase D signaling pathway	ko04072	2 out of 116 1.72413793103448%	155 out of 8013 1.93435667041058%	0.661023
Arrhythmogenic right ventricular cardiomyopathy (ARVC)	ko05412	1 out of 116 0.862068965517241%	74 out of 8013 0.923499313615375%	0.661784
PPAR signaling pathway	ko03320	1 out of 116 0.862068965517241%	76 out of 8013 0.948458754523899%	0.671596
Rap1 signaling pathway	ko04015	3 out of 116 2.58620689655172%	238 out of 8013 2.97017346811431%	0.675038
Chronic myeloid leukemia	ko05220	1 out of 116 0.862068965517241%	79 out of 8013 0.985897915886684%	0.685787
Jak-STAT signaling pathway	ko04630	2 out of 116 1.72413793103448%	163 out of 8013 2.03419443404468%	0.687977
Bacterial invasion of epithelial cells	ko05100	1 out of 116 0.862068965517241%	80 out of 8013 0.998377636340946%	0.690381
Aldosterone synthesis and secretion	ko04925	1 out of 116 0.862068965517241%	81 out of 8013 1.01085735679521%	0.694909
Complement and coagulation cascades	ko04610	1 out of 116 0.862068965517241%	82 out of 8013 1.02333707724947%	0.699371
Bile secretion	ko04976	1 out of 116 0.862068965517241%	84 out of 8013 1.04829651815799%	0.708101
Peroxisome	ko04146	1 out of 116 0.862068965517241%	85 out of 8013 1.06077623861226%	0.712371
mTOR signaling pathway	ko04150	2 out of 116 1.72413793103448%	173 out of 8013 2.1589916385873%	0.719193
GABAergic synapse	ko04727	1 out of 116 0.862068965517241%	87 out of 8013 1.08573567952078%	0.720727
Salivary secretion	ko04970	1 out of 116 0.862068965517241%	87 out of 8013 1.08573567952078%	0.720727
GnRH signaling pathway	ko04912	1 out of 116 0.862068965517241%	92 out of 8013 1.14813428179209%	0.740579
Endocytosis	ko04144	3 out of 116 2.58620689655172%	265 out of 8013 3.30712592037938%	0.743909
ErbB signaling pathway	ko04012	1 out of 116 0.862068965517241%	93 out of 8013 1.16061400224635%	0.744378
Alzheimer's disease	ko05010	2 out of 116 1.72413793103448%	182 out of 8013 2.27130912267565%	0.745024
mRNA surveillance pathway	ko03015	1 out of 116 0.862068965517241%	94 out of 8013 1.17309372270061%	0.748122
Morphine addiction	ko05032	1 out of 116 0.862068965517241%	95 out of 8013 1.18557344315487%	0.751812
Dilated cardiomyopathy	ko05414	1 out of 116 0.862068965517241%	99 out of 8013 1.23549232497192%	0.766042
Glycerophospholipid metabolism	ko00564	1 out of 116 0.862068965517241%	102 out of 8013 1.27293148633471%	0.776181
Pyrimidine metabolism	ko00240	1 out of 116 0.862068965517241%	104 out of 8013 1.29789092724323%	0.782697
Alcoholism	ko05034	2 out of 116 1.72413793103448%	208 out of 8013 2.59578185448646%	0.808557
Calcium signaling pathway	ko04020	2 out of 116 1.72413793103448%	209 out of 8013 2.60826157494072%	0.810696
Focal adhesion	ko04510	2 out of 116 1.72413793103448%	217 out of 8013 2.70809933857482%	0.827062
Sphingolipid signaling pathway	ko04071	1 out of 116 0.862068965517241%	121 out of 8013 1.51004617496568%	0.831007
Platelet activation	ko04611	1 out of 116 0.862068965517241%	123 out of 8013 1.5350056158742%	0.835939
Serotonergic synapse	ko04726	1 out of 116 0.862068965517241%	123 out of 8013 1.5350056158742%	0.835939
Natural killer cell mediated cytotoxicity	ko04650	1 out of 116 0.862068965517241%	125 out of 8013 1.55996505678273%	0.840728
Vascular smooth muscle contraction	ko04270	1 out of 116 0.862068965517241%	130 out of 8013 1.62236365905404%	0.852103
Adrenergic signaling in cardiomyocytes	ko04261	1 out of 116 0.862068965517241%	155 out of 8013 1.93435667041058%	0.897963
Oxytocin signaling pathway	ko04921	1 out of 116 0.862068965517241%	160 out of 8013 1.99675527268189%	0.905277
Non-alcoholic fatty liver disease (NAFLD)	ko04932	1 out of 116 0.862068965517241%	161 out of 8013 2.00923499313615%	0.906676
Neuroactive ligand-receptor interaction	ko04080	2 out of 116 1.72413793103448%	278 out of 8013 3.46936228628479%	0.915529
RNA transport	ko03013	1 out of 116 0.862068965517241%	170 out of 8013 2.12155247722451%	0.918382
cGMP-PKG signaling pathway	ko04022	1 out of 116 0.862068965517241%	174 out of 8013 2.17147135904156%	0.923105
Taste transduction	ko04742	1 out of 116 0.862068965517241%	180 out of 8013 2.24634968176713%	0.929687
Purine metabolism	ko00230	1 out of 116 0.862068965517241%	182 out of 8013 2.27130912267565%	0.931754
Proteoglycans in cancer	ko05205	1 out of 116 0.862068965517241%	214 out of 8013 2.67066017721203%	0.957708
Ribosome	ko03010	1 out of 116 0.862068965517241%	224 out of 8013 2.79545738175465%	0.963597
Olfactory transduction	ko04740	2 out of 116 1.72413793103448%	924 out of 8013 11.5312616997379%	0.99999
