# Supplementary material for: Comparative Transcriptomic and Proteomic Analyses Identify Key Genes Associated With Milk Fat Traits in Chinese Holstein Cows
Source: Front Genet. 2019 Aug 13;10:672. doi: 10.3389/fgene.2019.00672 (PMC6700372; doi:10.3389/fgene.2019.00672)
Supplement: Supplementary file 13 [file Table_6.xlsx]

## Sheet: protein2
Table S6. Overview of peptides and proteins identification information
Protein IDs	Majority protein IDs	Fasta headers	Number of proteins	Peptides	Razor + unique peptides	Unique peptides	Mol. weight [kDa]	Sequence length	Score	Sequence coverage [%]	Intensity	Reporter intensity LP1	Reporter intensity LP2	Reporter intensity LP3	Reporter intensity HP1	Reporter intensity HP2	Reporter intensity HP3
A0A023JCX1;G9HR13	A0A023JCX1	tr|A0A023JCX1|A0A023JCX1_BOVIN MHC class I antigen OS=Bos taurus OX=9913 GN=BoLA PE=2 SV=1	2	3	0	0	40.447	360	13.112	11.4	0	0	0	0	0	0	0
A0A023VWT2;Q8SQ28;Q32PB7;B8Y7I4;F1MHZ0;Q9MZT5	A0A023VWT2;Q8SQ28;Q32PB7;B8Y7I4;F1MHZ0;Q9MZT5	tr|A0A023VWT2|A0A023VWT2_BOVIN Serum amyloid A protein OS=Bos taurus OX=9913 PE=2 SV=1;tr|Q8SQ28|Q8SQ28_BOVIN Serum amyloid A protein OS=Bos taurus OX=9913 GN=SAA3 PE=2 SV=1;tr|Q32PB7|Q32PB7_BOVIN Serum amyloid A protein OS=Bos taurus OX=9913 GN=SAA3 PE=2	6	6	0	0	14.647	131	5.1711	27.5	0	0	0	0	0	0	0
A0A088QMV3;Q2KIL9	A0A088QMV3;Q2KIL9	tr|A0A088QMV3|A0A088QMV3_BOVIN 20beta-hydroxysteroid dehydrogenase type 2 OS=Bos taurus OX=9913 GN=hsd20b2 PE=2 SV=1;tr|Q2KIL9|Q2KIL9_BOVIN Estradiol 17-beta-dehydrogenase 12-like (Fragment) OS=Bos taurus OX=9913 GN=LOC508455 PE=2 SV=1	2	14	14	14	34.755	315	150.92	53.7	115520000000	1626200	1477100	1445900	1416900	1422900	1499100
A0A0F6QMJ3;F1MY85;Q1A7A4;P12082	A0A0F6QMJ3;F1MY85	tr|A0A0F6QMJ3|A0A0F6QMJ3_BOVIN Complement component 5 OS=Bos taurus OX=9913 GN=C5 PE=2 SV=1;tr|F1MY85|F1MY85_BOVIN Complement C5a anaphylatoxin OS=Bos taurus OX=9913 GN=C5 PE=1 SV=2	4	16	16	16	188.81	1677	232.19	9.7	6499100000	571800	664410	678920	635940	622060	894730
A0A0F7CTC4;A6QQD5	A0A0F7CTC4;A6QQD5	tr|A0A0F7CTC4|A0A0F7CTC4_BOVIN Solute carrier family 27 member 6 (Fragment) OS=Bos taurus OX=9913 GN=SLC27A6 PE=2 SV=1;tr|A6QQD5|A6QQD5_BOVIN SLC27A6 protein OS=Bos taurus OX=9913 GN=SLC27A6 PE=2 SV=1	2	1	1	1	57.545	512	3.0605	1.8	268540000	13285	29034	15221	16228	26379	15271
A0A0F7GC66	A0A0F7GC66	tr|A0A0F7GC66|A0A0F7GC66_BOVIN Solute carrier family 27 member 4 (Fragment) OS=Bos taurus OX=9913 GN=SLC27A4 PE=2 SV=1	1	8	1	1	51.736	459	2.2321	19.4	759990000	15130	44445	26422	70045	34358	16892
A0A0N7IKZ6	A0A0N7IKZ6	tr|A0A0N7IKZ6|A0A0N7IKZ6_BOVIN Beta-lactoglobulin (Fragment) OS=Bos taurus OX=9913 GN=LGB PE=3 SV=1	1	2	0	0	3.9785	34	4.4713	29.4	0	0	0	0	0	0	0
A0A0N9SE96;Q7JAT1;Q45MM4;Q45LV1;Q3L5Q7;P00847;I3PEK8;I3PEF6;I3PEE3;E9M2N3;C5IX84;C5IX71;C5IX32;B1P0J1;B1P0A0;B1NZU4;B1NZT1;B1NZK3;A0A172W427;A0A0S1S470;A0A0S1S430	A0A0N9SE96;Q7JAT1;Q45MM4;Q45LV1;Q3L5Q7;P00847;I3PEK8;I3PEF6;I3PEE3;E9M2N3;C5IX84;C5IX71;C5IX32;B1P0J1;B1P0A0;B1NZU4;B1NZT1;B1NZK3;A0A172W427;A0A0S1S470;A0A0S1S430	tr|A0A0N9SE96|A0A0N9SE96_BOVIN ATP synthase F0 subunit 6 (Fragment) OS=Bos taurus OX=9913 GN=ATP6 PE=4 SV=1;tr|Q7JAT1|Q7JAT1_BOVIN ATP synthase subunit a OS=Bos taurus OX=9913 GN=ATP6 PE=4 SV=1;tr|Q45MM4|Q45MM4_BOVIN ATP synthase subunit a OS=Bos taurus OX	21	1	1	1	10.052	89	1.87	10.1	0	0	0	0	0	0	0
A0A0U4J4A2;Q6E7R7;Q6E7Q1;Q6E7Q0;E0CWQ0;V9VI05;U3GV16;U3GTN2;T1QFV8;T1QFU9;Q85UJ1;Q7JAR2;Q6JTF9;Q5EG37;Q5EG31;Q5EG28;Q5EDF2;Q575Z9;Q45MZ7;Q45MG5;Q45LP2;Q45LM9;Q45LF1;Q3S271;Q3S269;Q3S268;Q3S264;Q3S263;Q3S254;Q3S248;Q3S243;Q3S234;Q3S231;Q3S224;Q3S222;Q3S217;Q3S216;Q3S213;Q3S1Z7;Q3S1Z3;Q3L617;Q3L604;Q3L5W5;Q3L5V2;Q33995;P00157;I3PFD8;I3PFB2;I3PEW9;I3PEM8;I3PEI9;I3PEB1;I3PDZ4;I3PDU2;E9M320;E9M307;C5I…	A0A0U4J4A2;Q6E7R7;Q6E7Q1;Q6E7Q0;E0CWQ0;V9VI05;U3GV16;U3GTN2;T1QFV8;T1QFU9;Q85UJ1;Q7JAR2;Q6JTF9;Q5EG37;Q5EG31;Q5EG28;Q5EDF2;Q575Z9;Q45MZ7;Q45MG5;Q45LP2;Q45LM9;Q45LF1;Q3S271;Q3S269;Q3S268;Q3S264;Q3S263;Q3S254;Q3S248;Q3S243;Q3S234;Q3S231;Q3S224;Q3S222;Q3S217;Q3S216;Q3S213;Q3S1Z7;Q3S1Z3;Q3L617;Q3L604;Q3L5W5;Q3L5V2;Q33995;P00157;I3PFD8;I3PFB2;I3PEW9;I3PEM8;I3PEI9;I3PEB1;I3PDZ4;I3PDU2;E9M320;E9M307;C5I…	tr|A0A0U4J4A2|A0A0U4J4A2_BOVIN Cytochrome b (Fragment) OS=Bos taurus OX=9913 GN=cytb PE=4 SV=1;tr|Q6E7R7|Q6E7R7_BOVIN Cytochrome b (Fragment) OS=Bos taurus OX=9913 GN=cytb PE=4 SV=1;tr|Q6E7Q1|Q6E7Q1_BOVIN Cytochrome b (Fragment) OS=Bos taurus OX=9913 GN=cy	100	2	2	2	15.762	139	3.3857	10.8	4454900000	66992	68224	60749	55317	52143	54384
A0A140T831	A0A140T831	tr|A0A140T831|A0A140T831_BOVIN Cystatin-B OS=Bos taurus OX=9913 GN=CSTB PE=4 SV=1	1	6	6	0	11.17	98	27.421	57.1	11728000000	144720	122710	126620	124830	107740	128460
A0A140T832;A5PK63	A0A140T832;A5PK63	tr|A0A140T832|A0A140T832_BOVIN 40S ribosomal protein S17 OS=Bos taurus OX=9913 GN=RPS17 PE=3 SV=1;sp|A5PK63|RS17_BOVIN 40S ribosomal protein S17 OS=Bos taurus OX=9913 GN=RPS17 PE=2 SV=1	2	5	5	5	15.524	135	37.373	37.8	9361400000	470480	477430	474470	459040	451480	565210
A0A140T842;Q59HJ6	A0A140T842;Q59HJ6	tr|A0A140T842|A0A140T842_BOVIN Lon protease homolog, mitochondrial OS=Bos taurus OX=9913 GN=LONP1 PE=3 SV=1;sp|Q59HJ6|LONM_BOVIN Lon protease homolog, mitochondrial OS=Bos taurus OX=9913 GN=LONP1 PE=1 SV=1	2	23	23	23	106.69	961	253.44	28.4	42210000000	1908100	1824900	1636600	1711500	1561400	1442600
A0A140T853	A0A140T853	tr|A0A140T853|A0A140T853_BOVIN Isopentenyl-diphosphate Delta-isomerase 1 OS=Bos taurus OX=9913 GN=IDI1 PE=4 SV=1	1	12	1	1	32.477	287	-2	41.1	129960000	6259.3	7544.7	5468.1	6214.1	11267	5945.5
A0A140T854;Q28035	A0A140T854;Q28035	tr|A0A140T854|A0A140T854_BOVIN Glutathione S-transferase OS=Bos taurus OX=9913 GN=GSTA3 PE=3 SV=1;sp|Q28035|GSTA1_BOVIN Glutathione S-transferase A1 OS=Bos taurus OX=9913 GN=GSTA1 PE=2 SV=3	2	17	17	8	25.424	222	301.83	67.6	1589900000000	7270800	7397800	6793500	8803600	5043200	7068900
A0A140T856;Q27954	A0A140T856;Q27954	tr|A0A140T856|A0A140T856_BOVIN Coatomer subunit alpha OS=Bos taurus OX=9913 GN=COPA PE=4 SV=1;sp|Q27954|COPA_BOVIN Coatomer subunit alpha OS=Bos taurus OX=9913 GN=COPA PE=1 SV=1	2	39	39	39	138.34	1224	323.31	35.4	34819000000	1982000	2078700	1976800	1916800	1953900	2240600
A0A140T861;Q28009	A0A140T861;Q28009	tr|A0A140T861|A0A140T861_BOVIN RNA-binding protein FUS OS=Bos taurus OX=9913 GN=FUS PE=4 SV=1;sp|Q28009|FUS_BOVIN RNA-binding protein FUS OS=Bos taurus OX=9913 GN=FUS PE=2 SV=2	2	7	7	5	52.239	512	95.25	16	4839700000	306480	329010	342370	344740	336980	424950
A0A140T862;Q5E9D0	A0A140T862;Q5E9D0	tr|A0A140T862|A0A140T862_BOVIN Eukaryotic translation initiation factor 2 subunit 2 OS=Bos taurus OX=9913 GN=EIF2S2 PE=4 SV=1;sp|Q5E9D0|IF2B_BOVIN Eukaryotic translation initiation factor 2 subunit 2 OS=Bos taurus OX=9913 GN=EIF2S2 PE=2 SV=1	2	13	13	13	38.258	333	124.52	43.2	11337000000	500960	582170	530210	537060	652340	618310
A0A140T866	A0A140T866	tr|A0A140T866|A0A140T866_BOVIN D-3-phosphoglycerate dehydrogenase OS=Bos taurus OX=9913 GN=PHGDH PE=1 SV=1	1	17	1	1	56.351	533	23.888	41.7	5101000000	84721	130840	81008	72152	151240	40406
A0A140T869;P68210	A0A140T869;P68210	tr|A0A140T869|A0A140T869_BOVIN Alpha-endosulfine OS=Bos taurus OX=9913 GN=ENSA PE=1 SV=1;sp|P68210|ENSA_BOVIN Alpha-endosulfine OS=Bos taurus OX=9913 GN=ENSA PE=2 SV=1	2	4	4	4	13.005	117	17.007	30.8	570190000	72770	57653	70760	70550	51590	76617
A0A140T871;P00366;Q9TRX3;Q9TRX1;Q9TR40;Q9TQQ9;Q9TRX5;G3MZI5	A0A140T871;P00366	tr|A0A140T871|A0A140T871_BOVIN Glutamate dehydrogenase 1, mitochondrial OS=Bos taurus OX=9913 GN=GLUD1 PE=1 SV=1;sp|P00366|DHE3_BOVIN Glutamate dehydrogenase 1, mitochondrial OS=Bos taurus OX=9913 GN=GLUD1 PE=1 SV=2	8	37	37	37	61.631	561	323.31	63.1	2000900000000	10102000	11737000	9256500	10431000	9514500	6885400
A0A140T872;P00376	A0A140T872;P00376	tr|A0A140T872|A0A140T872_BOVIN Dihydrofolate reductase OS=Bos taurus OX=9913 GN=DHFR PE=3 SV=1;sp|P00376|DYR_BOVIN Dihydrofolate reductase OS=Bos taurus OX=9913 GN=DHFR PE=1 SV=3	2	11	11	11	21.603	187	84.521	63.6	52443000000	1291600	1217100	1215500	1413800	1237000	1317300
A0A140T873;Q17QM4	A0A140T873;Q17QM4	tr|A0A140T873|A0A140T873_BOVIN Ethanolaminephosphotransferase 1 OS=Bos taurus OX=9913 GN=SELENOI PE=3 SV=1;sp|Q17QM4|EPT1_BOVIN Ethanolaminephosphotransferase 1 OS=Bos taurus OX=9913 GN=SELENOI PE=2 SV=3	2	1	1	1	44.01	386	13.344	4.1	329010000	23437	28101	27065	24517	32762	35093
A0A140T874	A0A140T874	tr|A0A140T874|A0A140T874_BOVIN Aldehyde dehydrogenase family 8 member A1 OS=Bos taurus OX=9913 GN=ALDH8A1 PE=3 SV=1	1	23	23	1	53.348	487	323.31	53.4	132960000000	2657900	2488100	2503900	2654300	2559400	2849000
A0A140T888;O02811;Q28925	A0A140T888;O02811;Q28925	tr|A0A140T888|A0A140T888_BOVIN Phosphatidylinositol 4-kinase alpha OS=Bos taurus OX=9913 GN=PI4KA PE=3 SV=1;sp|O02811|PI4KA_BOVIN Phosphatidylinositol 4-kinase alpha OS=Bos taurus OX=9913 GN=PI4KA PE=2 SV=2;tr|Q28925|Q28925_BOVIN Type 3 phosphatidylinosito	3	3	3	3	229.66	2044	10.71	1.4	147860000	45501	46754	46130	43049	50175	52373
A0A140T892;F1MJA2	A0A140T892	tr|A0A140T892|A0A140T892_BOVIN Protein-glutamine gamma-glutamyltransferase 2 OS=Bos taurus OX=9913 GN=TGM2 PE=1 SV=1	2	24	24	1	77.125	687	280.58	39.9	19364000000	1022700	1318400	1076500	1303500	1273500	994390
A0A140T896;Q5E9P9	A0A140T896;Q5E9P9	tr|A0A140T896|A0A140T896_BOVIN Serine hydroxymethyltransferase OS=Bos taurus OX=9913 GN=SHMT1 PE=3 SV=1;sp|Q5E9P9|GLYC_BOVIN Serine hydroxymethyltransferase, cytosolic OS=Bos taurus OX=9913 GN=SHMT1 PE=2 SV=3	2	28	28	27	52.968	484	323.31	63.2	647850000000	4486700	4890400	4441600	4801000	5050300	5206400
A0A140T897;P02769	A0A140T897;P02769	tr|A0A140T897|A0A140T897_BOVIN Serum albumin OS=Bos taurus OX=9913 GN=ALB PE=4 SV=1;sp|P02769|ALBU_BOVIN Serum albumin OS=Bos taurus OX=9913 GN=ALB PE=1 SV=4	2	60	60	5	69.323	607	323.31	80.4	3581100000000	19055000	16886000	18721000	18107000	20476000	23714000
A0A140T898;Q58DS5;Q1RMR4	A0A140T898;Q58DS5	tr|A0A140T898|A0A140T898_BOVIN Ras-related protein Rab-13 OS=Bos taurus OX=9913 GN=RAB13 PE=4 SV=1;sp|Q58DS5|RAB13_BOVIN Ras-related protein Rab-13 OS=Bos taurus OX=9913 GN=RAB13 PE=1 SV=1	3	3	1	1	22.942	203	6.9968	13.3	576600000	25844	28384	27208	26614	32753	36328
A0A140T8A1;Q148F8;A0A1B3B5V9	A0A140T8A1;Q148F8;A0A1B3B5V9	tr|A0A140T8A1|A0A140T8A1_BOVIN Heat shock protein beta-6 OS=Bos taurus OX=9913 GN=HSPB6 PE=3 SV=1;sp|Q148F8|HSPB6_BOVIN Heat shock protein beta-6 OS=Bos taurus OX=9913 GN=HSPB6 PE=2 SV=1;tr|A0A1B3B5V9|A0A1B3B5V9_BOVIN Heat shock protein beta-6 (Fragment) O	3	2	2	2	17.479	164	18.417	14.6	560670000	22082	25604	22430	24236	28375	25650
A0A140T8A4	A0A140T8A4	tr|A0A140T8A4|A0A140T8A4_BOVIN Thimet oligopeptidase OS=Bos taurus OX=9913 GN=THOP1 PE=3 SV=1	1	30	30	1	78.191	687	157.68	43.1	46242000000	2165500	2072100	2147400	2282300	1822800	2432100
A0A140T8A5;Q9XSG3;Q0QEQ4	A0A140T8A5;Q9XSG3;Q0QEQ4	tr|A0A140T8A5|A0A140T8A5_BOVIN Isocitrate dehydrogenase [NADP] OS=Bos taurus OX=9913 GN=IDH1 PE=1 SV=1;sp|Q9XSG3|IDHC_BOVIN Isocitrate dehydrogenase [NADP] cytoplasmic OS=Bos taurus OX=9913 GN=IDH1 PE=2 SV=1;tr|Q0QEQ4|Q0QEQ4_BOVIN Isocitrate dehydrogenase	3	34	34	32	46.759	414	323.31	85.3	497990000000	5001700	5416300	4878600	5713300	5239000	5258300
A0A140T8C8;REV__P01045;REV__P01044;REV__A0A140T8C8;REV__G3MXV4;REV__F1MHK9	A0A140T8C8	tr|A0A140T8C8|A0A140T8C8_BOVIN Kininogen-1 OS=Bos taurus OX=9913 GN=KNG1 PE=4 SV=1	6	25	25	0	68.964	621	323.31	39.5	23320000000	1865500	1637100	1613900	1427500	1437800	1495200
A0A173FDM9;Q30292;G9HR06;G9HR04;G9HQW6;G9HQU8;G9HQU1;G9HQS4;G9HQZ4;G9HQV8;A0A2D3UVF5;A0A2D3URB1;O46751;O19358;A0A2D3V105	A0A173FDM9;Q30292	tr|A0A173FDM9|A0A173FDM9_BOVIN MHC class I antigen (Fragment) OS=Bos taurus OX=9913 GN=BoLA PE=2 SV=1;tr|Q30292|Q30292_BOVIN MHC class 1 (Fragment) OS=Bos taurus OX=9913 GN=HD7 PE=2 SV=1	15	10	1	0	40.179	354	18.449	39	53144000	7434.9	7008.8	7285.9	6067.8	8480.6	9948.2
A0JBZ9	A0JBZ9	tr|A0JBZ9|A0JBZ9_BOVIN p97Bucentaur-2 OS=Bos taurus OX=9913 GN=p97bcnt2 PE=1 SV=1	1	13	5	5	70.833	634	57.265	21.9	2134500000	170960	174420	175590	178590	167350	193990
A0JN39	A0JN39	sp|A0JN39|COPB_BOVIN Coatomer subunit beta OS=Bos taurus OX=9913 GN=COPB1 PE=1 SV=1	1	32	32	32	107.13	953	323.31	36.8	32278000000	1855500	2040100	1895800	1938800	1798200	2183800
A0JN43	A0JN43	tr|A0JN43|A0JN43_BOVIN Extended synaptotagmin 1 OS=Bos taurus OX=9913 GN=ESYT1 PE=1 SV=1	1	7	7	7	123.03	1106	222.99	8.8	1250700000	99384	139780	103640	113450	141030	118140
A0JN52	A0JN52	sp|A0JN52|SF3B3_BOVIN Splicing factor 3B subunit 3 OS=Bos taurus OX=9913 GN=SF3B3 PE=2 SV=1	1	4	4	4	135.58	1217	46.67	3.8	546010000	64825	69199	63826	73781	76561	72778
A0JN53	A0JN53	sp|A0JN53|RPAP1_BOVIN RNA polymerase II-associated protein 1 OS=Bos taurus OX=9913 GN=RPAP1 PE=2 SV=1	1	3	3	3	152.86	1395	6.5866	2.5	195610000	24405	26653	26281	28977	21457	34455
A0JN77;Q58DK4	A0JN77;Q58DK4	tr|A0JN77|A0JN77_BOVIN Dihydroxyacetone kinase 2 homolog (S. cerevisiae) OS=Bos taurus OX=9913 GN=DAK PE=2 SV=1;sp|Q58DK4|TKFC_BOVIN Triokinase/FMN cyclase OS=Bos taurus OX=9913 GN=TKFC PE=2 SV=1	2	24	24	24	59.16	578	323.31	57.3	186000000000	2641600	2882200	2488700	2771300	2543200	2336500
A0JN82	A0JN82	tr|A0JN82|A0JN82_BOVIN Sorbin and SH3 domain containing 2 OS=Bos taurus OX=9913 GN=SORBS2 PE=2 SV=1	1	1	1	1	24.676	233	2.7596	4.7	68810000	15647	15939	17054	15096	14127	19064
A0JN96	A0JN96	tr|A0JN96|A0JN96_BOVIN Serine/threonine kinase 3 (STE20 homolog, yeast) OS=Bos taurus OX=9913 GN=STK3 PE=2 SV=1	1	2	2	0	56.276	491	32.986	4.9	247960000	40558	45946	39176	44247	46921	43205
A0JNA1	A0JNA1	tr|A0JNA1|A0JNA1_BOVIN Sphingosine-1-phosphate phosphatase 1 OS=Bos taurus OX=9913 GN=SGPP1 PE=2 SV=1	1	1	1	1	49.648	445	4.7826	2.2	160350000	19346	19084	18425	19233	22349	17343
A0JNC1	A0JNC1	sp|A0JNC1|CDS2_BOVIN Phosphatidate cytidylyltransferase 2 OS=Bos taurus OX=9913 GN=CDS2 PE=2 SV=1	1	3	3	3	51.356	445	14.957	7.9	947070000	122750	129620	119590	143200	108200	132850
A0JNE9	A0JNE9	tr|A0JNE9|A0JNE9_BOVIN CTP synthase OS=Bos taurus OX=9913 GN=CTPS1 PE=2 SV=1	1	3	2	2	66.753	591	16.71	6.3	42938000	2226.6	1869.8	1886.9	2016.5	3168.1	1906.6
A0JNK3	A0JNK3	sp|A0JNK3|HTRA2_BOVIN Serine protease HTRA2, mitochondrial OS=Bos taurus OX=9913 GN=HTRA2 PE=2 SV=1	1	2	2	2	49.163	458	25.674	7.9	2702700000	82862	99271	85257	92636	80373	81671
A0JNM0	A0JNM0	tr|A0JNM0|A0JNM0_BOVIN Ataxin 7 like 3B OS=Bos taurus OX=9913 GN=ATXN7L3B PE=2 SV=1	1	1	1	1	10.788	97	4.2033	13.4	98411000	10840	13475	11046	14847	19519	12544
A0JNQ0;G3N1Z0	A0JNQ0;G3N1Z0	tr|A0JNQ0|A0JNQ0_BOVIN Allograft inflammatory factor 1-like OS=Bos taurus OX=9913 GN=AIF1L PE=2 SV=1;tr|G3N1Z0|G3N1Z0_BOVIN Allograft inflammatory factor 1 like OS=Bos taurus OX=9913 GN=AIF1L PE=4 SV=1	2	7	7	7	17.046	150	10.416	38	2459300000	320040	398310	352040	440000	347900	385610
A1A4H6	A1A4H6	sp|A1A4H6|DDX27_BOVIN Probable ATP-dependent RNA helicase DDX27 OS=Bos taurus OX=9913 GN=DDX27 PE=2 SV=1	1	1	1	1	87.086	765	5.825	0.8	9791800	3406.6	3946.9	3488.9	3439.5	4475.7	4875.5
A1A4I8	A1A4I8	tr|A1A4I8|A1A4I8_BOVIN Exportin 7 OS=Bos taurus OX=9913 GN=XPO7 PE=2 SV=1	1	7	7	7	123.89	1087	51.622	8.3	1682200000	257000	246070	240510	272420	250630	260270
A1A4I9	A1A4I9	sp|A1A4I9|UFL1_BOVIN E3 UFM1-protein ligase 1 OS=Bos taurus OX=9913 GN=UFL1 PE=2 SV=1	1	14	14	13	89.382	792	100.3	18.7	3938100000	348920	365310	346450	361320	375940	402770
A1A4J1	A1A4J1	sp|A1A4J1|PFKAL_BOVIN ATP-dependent 6-phosphofructokinase, liver type OS=Bos taurus OX=9913 GN=PFKL PE=2 SV=1	1	16	16	14	85.291	780	323.31	25.3	19046000000	591210	674060	583940	623570	658930	612830
A1A4J8	A1A4J8	sp|A1A4J8|SCO1_BOVIN Protein SCO1 homolog, mitochondrial OS=Bos taurus OX=9913 GN=SCO1 PE=2 SV=1	1	3	3	3	33.657	305	10.049	10.5	1539700000	256320	257350	246180	258100	230430	233040
A1A4J9	A1A4J9	tr|A1A4J9|A1A4J9_BOVIN DnaJ (Hsp40) homolog, subfamily A, member 3 OS=Bos taurus OX=9913 GN=DNAJA3 PE=2 SV=1	1	7	7	7	49.253	453	32.866	16.1	5524800000	335900	379230	320780	375900	357760	327220
A1A4K3	A1A4K3	sp|A1A4K3|DDB1_BOVIN DNA damage-binding protein 1 OS=Bos taurus OX=9913 GN=DDB1 PE=1 SV=1	1	23	23	23	126.93	1140	162.65	21.7	10705000000	936680	976580	914650	942100	1043700	1018000
A1A4K7	A1A4K7	tr|A1A4K7|A1A4K7_BOVIN Chromosome 20 open reading frame 108 ortholog OS=Bos taurus OX=9913 GN=FAM210B PE=2 SV=1	1	2	2	2	20.447	192	10.233	8.9	1269000000	164070	130320	131160	122000	99667	113910
A1A4K8;Q3T127	A1A4K8;Q3T127	sp|A1A4K8|U2AF1_BOVIN Splicing factor U2AF 35 kDa subunit OS=Bos taurus OX=9913 GN=U2AF1 PE=2 SV=1;sp|Q3T127|U2AF4_BOVIN Splicing factor U2AF 26 kDa subunit OS=Bos taurus OX=9913 GN=U2AF1L4 PE=2 SV=1	2	4	4	4	27.701	237	36.244	17.7	3154100000	184310	190020	188090	181680	195390	220000
A1A4L0	A1A4L0	sp|A1A4L0|SNX4_BOVIN Sorting nexin-4 OS=Bos taurus OX=9913 GN=SNX4 PE=2 SV=1	1	3	3	3	52.194	450	28.91	7.1	415790000	87781	71039	75644	83690	75936	85795
A1A4L1;E1BG28	A1A4L1;E1BG28	sp|A1A4L1|THEM4_BOVIN Acyl-coenzyme A thioesterase THEM4 OS=Bos taurus OX=9913 GN=THEM4 PE=2 SV=1;tr|E1BG28|E1BG28_BOVIN Acyl-coenzyme A thioesterase THEM4 OS=Bos taurus OX=9913 GN=THEM4 PE=4 SV=2	2	6	6	6	26.812	237	17.384	21.1	4434800000	581250	388490	408400	481790	413440	412710
A1A4L7	A1A4L7	tr|A1A4L7|A1A4L7_BOVIN Glutathione S-transferase Mu 1 OS=Bos taurus OX=9913 GN=GSTM4 PE=2 SV=1	1	20	19	8	25.669	218	323.31	74.8	428700000000	3352600	5074000	4265600	4061100	2504800	4723800
A1A4M0;F6RJY8	A1A4M0;F6RJY8	tr|A1A4M0|A1A4M0_BOVIN Translocase of inner mitochondrial membrane 13 homolog (Yeast) OS=Bos taurus OX=9913 GN=TIMM13 PE=2 SV=1;tr|F6RJY8|F6RJY8_BOVIN Mitochondrial import inner membrane translocase subunit Tim13 OS=Bos taurus OX=9913 GN=TIMM13 PE=3 SV=1	2	7	7	7	10.47	95	61.78	77.9	18381000000	884030	991620	886840	936020	755990	854810
A1A4M2	A1A4M2	sp|A1A4M2|EMC10_BOVIN ER membrane protein complex subunit 10 OS=Bos taurus OX=9913 GN=EMC10 PE=2 SV=1	1	1	1	1	27.425	262	2.9162	2.3	95454000	15587	17831	21829	18300	13469	30955
A1A4M6	A1A4M6	sp|A1A4M6|STAR5_BOVIN StAR-related lipid transfer protein 5 OS=Bos taurus OX=9913 GN=STARD5 PE=2 SV=1	1	1	1	1	23.572	213	9.96	7.5	302960000	11303	13641	11786	13898	16117	13064
A1A4N3	A1A4N3	tr|A1A4N3|A1A4N3_BOVIN Ubiquilin 4 OS=Bos taurus OX=9913 GN=UBQLN4 PE=2 SV=1	1	3	1	1	38.448	360	2.3183	10.8	92845000	5005.5	5042.2	5577.6	5353.2	4153	6741.3
A1A4N9;P52175	A1A4N9;P52175	tr|A1A4N9|A1A4N9_BOVIN Nucleoside diphosphate kinase OS=Bos taurus OX=9913 GN=NME1 PE=2 SV=1;sp|P52175|NDKA2_BOVIN Nucleoside diphosphate kinase A 2 OS=Bos taurus OX=9913 GN=NME1-2 PE=1 SV=3	2	8	4	0	17.325	152	37.489	48.7	11128000000	212770	300190	238620	251470	249220	251900
A1A4Q4	A1A4Q4	sp|A1A4Q4|TMA7_BOVIN Translation machinery-associated protein 7 OS=Bos taurus OX=9913 GN=TMA7 PE=3 SV=1	1	3	2	2	7.0662	64	4.4275	39.1	1250900000	70714	88734	84661	84827	62724	96435
A1A4Q9;Q1JPK7	A1A4Q9;Q1JPK7	sp|A1A4Q9|NUD16_BOVIN U8 snoRNA-decapping enzyme OS=Bos taurus OX=9913 GN=NUDT16 PE=2 SV=1;tr|Q1JPK7|Q1JPK7_BOVIN Nudix-type motif 16 OS=Bos taurus OX=9913 GN=NUDT16 PE=2 SV=1	2	4	4	4	21.398	195	16.316	27.2	786780000	92523	86396	78354	97400	110460	91106
A1A4R6;F1MU30	A1A4R6;F1MU30	tr|A1A4R6|A1A4R6_BOVIN TBC1D23 protein (Fragment) OS=Bos taurus OX=9913 GN=TBC1D23 PE=2 SV=1;tr|F1MU30|F1MU30_BOVIN TBC1 domain family member 23 OS=Bos taurus OX=9913 GN=TBC1D23 PE=4 SV=2	2	1	1	1	73.313	652	14.844	2.6	32494000	889.75	1836.7	1241.6	1382.6	2430.1	1046.5
A1A4R7;F2Z4H8	A1A4R7;F2Z4H8	tr|A1A4R7|A1A4R7_BOVIN TIAL1 protein (Fragment) OS=Bos taurus OX=9913 GN=TIAL1 PE=2 SV=1;tr|F2Z4H8|F2Z4H8_BOVIN TIA1 cytotoxic granule associated RNA binding protein like 1 OS=Bos taurus OX=9913 GN=TIAL1 PE=4 SV=2	2	2	2	1	31.164	279	25.186	6.8	648580000	53481	52138	52062	55750	47770	56310
A1L504;G3X879	A1L504	sp|A1L504|LMF2_BOVIN Lipase maturation factor 2 OS=Bos taurus OX=9913 GN=LMF2 PE=2 SV=2	2	3	3	3	79.265	703	21.305	5.3	2288500000	109510	96820	105170	108510	69889	119930
A1L517;Q2KJC8	A1L517;Q2KJC8	tr|A1L517|A1L517_BOVIN Peptidylprolyl isomerase (Fragment) OS=Bos taurus OX=9913 GN=FKBP9 PE=2 SV=1;sp|Q2KJC8|FKBP9_BOVIN Peptidyl-prolyl cis-trans isomerase FKBP9 OS=Bos taurus OX=9913 GN=FKBP9 PE=2 SV=1	2	1	1	1	42.13	383	2.6801	2.6	39985000	13647	11255	11745	12582	14978	12594
A1L520;A6QR32	A1L520;A6QR32	sp|A1L520|ARFG2_BOVIN ADP-ribosylation factor GTPase-activating protein 2 OS=Bos taurus OX=9913 GN=ARFGAP2 PE=2 SV=1;tr|A6QR32|A6QR32_BOVIN ADP-ribosylation factor GTPase-activating protein 2 OS=Bos taurus OX=9913 GN=ARFGAP2 PE=2 SV=1	2	4	4	4	56.758	520	19.542	7.5	655120000	142650	135100	140930	132510	130940	173380
A1L522	A1L522	tr|A1L522|A1L522_BOVIN SMYD family member 5 OS=Bos taurus OX=9913 GN=SMYD5 PE=2 SV=1	1	2	2	2	47.195	418	2.0061	7.4	282790000	30317	31843	30750	30211	36762	31145
A1L528;Q3ZBD1;Q95MD9	A1L528;Q3ZBD1	tr|A1L528|A1L528_BOVIN RAB1A, member RAS oncogene family OS=Bos taurus OX=9913 GN=RAB1A PE=1 SV=1;tr|Q3ZBD1|Q3ZBD1_BOVIN RAB1A, member RAS oncogene family OS=Bos taurus OX=9913 GN=RAB1A PE=1 SV=1	3	15	15	6	22.677	205	229.69	81	79567000000	2149000	2443900	2200400	2254600	2114500	2349200
A1L532;F6RSR1	A1L532;F6RSR1	tr|A1L532|A1L532_BOVIN Heterogeneous nuclear ribonucleoprotein A0 (Fragment) OS=Bos taurus OX=9913 GN=HNRPA0 PE=2 SV=1;tr|F6RSR1|F6RSR1_BOVIN Heterogeneous nuclear ribonucleoprotein A0 OS=Bos taurus OX=9913 GN=HNRNPA0 PE=4 SV=1	2	2	2	2	20.558	192	15.316	10.4	4115900000	57706	57158	57645	52119	55236	68533
A1L543;Q2NKZ9	A1L543;Q2NKZ9	tr|A1L543|A1L543_BOVIN Carboxypeptidase OS=Bos taurus OX=9913 GN=SCPEP1 PE=2 SV=1;tr|Q2NKZ9|Q2NKZ9_BOVIN Carboxypeptidase OS=Bos taurus OX=9913 GN=SCPEP1 PE=2 SV=1	2	5	5	5	45.843	402	13.687	14.4	4760500000	108030	120090	115850	124290	115740	132530
A1L555;P26779;F1MXP8;A0A140T8C6	A1L555;P26779;F1MXP8;A0A140T8C6	tr|A1L555|A1L555_BOVIN Prosaposin OS=Bos taurus OX=9913 GN=PSAP PE=2 SV=1;sp|P26779|SAP_BOVIN Prosaposin OS=Bos taurus OX=9913 GN=PSAP PE=1 SV=3;tr|F1MXP8|F1MXP8_BOVIN Prosaposin OS=Bos taurus OX=9913 GN=PSAP PE=4 SV=2;tr|A0A140T8C6|A0A140T8C6_BOVIN Prosap	4	11	11	11	58.167	525	108.9	23	88450000000	1821000	1871800	1747600	1864000	1432000	1652300
A1L567;E1BFW8;A7YW91	A1L567	tr|A1L567|A1L567_BOVIN Peroxisomal biogenesis factor 14 OS=Bos taurus OX=9913 GN=PEX14 PE=2 SV=1	3	4	4	4	32.546	296	15.407	15.5	1824600000	395830	432800	397940	434880	292780	380470
A1L595;A0A140T867;G3N2P6;F1MJ66;G3MX98;Q2KI75;A6QQQ9;F1MPK1	A1L595;A0A140T867	sp|A1L595|K1C17_BOVIN Keratin, type I cytoskeletal 17 OS=Bos taurus OX=9913 GN=KRT17 PE=2 SV=1;tr|A0A140T867|A0A140T867_BOVIN Keratin, type I cytoskeletal 17 OS=Bos taurus OX=9913 GN=KRT17 PE=3 SV=1	8	27	21	13	48.712	441	323.31	54.6	31091000000	999480	1012400	904860	974880	1158600	1120700
A1L5A6;A8YXY1	A1L5A6;A8YXY1	sp|A1L5A6|ADRM1_BOVIN Proteasomal ubiquitin receptor ADRM1 OS=Bos taurus OX=9913 GN=ADRM1 PE=2 SV=1;tr|A8YXY1|A8YXY1_BOVIN ADRM1 protein OS=Bos taurus OX=9913 GN=ADRM1 PE=2 SV=1	2	8	8	8	41.954	407	51.837	18.7	3524000000	163140	178260	166180	173750	175450	177390
A1L5A7;Q3SX40	A1L5A7;Q3SX40	tr|A1L5A7|A1L5A7_BOVIN Enigma protein OS=Bos taurus OX=9913 GN=PDLIM7 PE=2 SV=1;sp|Q3SX40|PDLI7_BOVIN PDZ and LIM domain protein 7 OS=Bos taurus OX=9913 GN=PDLIM7 PE=2 SV=1	2	3	3	3	49.782	458	75.987	7.2	931490000	37602	45269	46603	43008	51629	55951
A1L5B0;Q1LZF9	A1L5B0;Q1LZF9	tr|A1L5B0|A1L5B0_BOVIN Myosin regulatory light polypeptide 9 (Fragment) OS=Bos taurus OX=9913 GN=MYL9 PE=2 SV=1;tr|Q1LZF9|Q1LZF9_BOVIN Myosin regulatory light polypeptide 9 OS=Bos taurus OX=9913 GN=MYL9 PE=1 SV=1	2	7	3	3	19.411	168	107.3	51.2	4633200000	242130	300890	255490	271210	325360	282460
A1L5B1;Q3ZBD0	A1L5B1;Q3ZBD0	tr|A1L5B1|A1L5B1_BOVIN Proteasome 26S non-ATPase subunit 7 (Fragment) OS=Bos taurus OX=9913 GN=PSMD7 PE=2 SV=1;sp|Q3ZBD0|PSMD7_BOVIN 26S proteasome non-ATPase regulatory subunit 7 OS=Bos taurus OX=9913 GN=PSMD7 PE=2 SV=1	2	3	3	3	35.597	313	52.578	13.7	1431200000	160360	169000	157360	170240	136030	157950
A1L5B6;Q9N1C2	A1L5B6	tr|A1L5B6|A1L5B6_BOVIN Annexin OS=Bos taurus OX=9913 GN=ANXA5 PE=2 SV=1	2	21	1	0	36.073	321	85.628	58.9	8891600000	63827	84438	55552	79934	96307	64547
A1L5B7;Q2KJD1	A1L5B7	tr|A1L5B7|A1L5B7_BOVIN SERPINE1 mRNA binding protein 1 OS=Bos taurus OX=9913 GN=SERBP1 PE=1 SV=1	2	16	16	16	42.329	386	284.97	47.7	13661000000	552750	565730	545710	590200	580190	744490
A1XEB1	A1XEB1	tr|A1XEB1|A1XEB1_BOVIN Myosin light chain (Fragment) OS=Bos taurus OX=9913 PE=2 SV=1	1	1	1	1	9.6908	87	60.222	31	204550000	16248	20285	17006	18314	26589	20278
A1XEF1;U3GU87;Q7JAT4;Q6QTG9;Q45LE8;Q45LD5;P00396;I6LLY6;B1NZU1;A0A0S1S4M0	A1XEF1;U3GU87;Q7JAT4;Q6QTG9;Q45LE8;Q45LD5;P00396;I6LLY6;B1NZU1;A0A0S1S4M0	tr|A1XEF1|A1XEF1_BOVIN COX1 (Fragment) OS=Bos taurus OX=9913 PE=2 SV=1;tr|U3GU87|U3GU87_BOVIN Cytochrome c oxidase subunit 1 OS=Bos taurus OX=9913 GN=COX1 PE=3 SV=1;tr|Q7JAT4|Q7JAT4_BOVIN Cytochrome c oxidase subunit 1 OS=Bos taurus OX=9913 GN=COI PE=3 SV=	10	1	1	1	6.3443	55	38.65	61.8	690640000	25099	39389	25412	33081	27575	31236
A1XG22	A1XG22	tr|A1XG22|A1XG22_BOVIN NF-kappaB transcription factor p65 subunit OS=Bos taurus OX=9913 GN=RELA PE=2 SV=1	1	4	4	4	60.386	551	16.661	9.4	751890000	127260	133590	123150	132430	160610	150010
A2I7N0;Q3ZEJ6;A2I7N2	A2I7N0;Q3ZEJ6;A2I7N2	sp|A2I7N0|SPA34_BOVIN Serpin A3-4 OS=Bos taurus OX=9913 GN=SERPINA3-4 PE=3 SV=1;sp|Q3ZEJ6|SPA33_BOVIN Serpin A3-3 OS=Bos taurus OX=9913 GN=SERPINA3-3 PE=1 SV=2;sp|A2I7N2|SPA36_BOVIN Serpin A3-6 OS=Bos taurus OX=9913 GN=SERPINA3-6 PE=3 SV=1	3	14	3	1	46.311	411	48.148	33.1	2729000000	109980	217930	227240	154810	184560	380350
A2VDK3;E1B8Z3	A2VDK3	tr|A2VDK3|A2VDK3_BOVIN Dishevelled associated activator of morphogenesis 1 OS=Bos taurus OX=9913 GN=DAAM1 PE=2 SV=1	2	4	4	4	122.29	1068	7.4281	4.2	274010000	43028	45127	38858	38457	61148	41660
A2VDK6;REV__G3MZD6;REV__E1BB04	A2VDK6	sp|A2VDK6|WASF2_BOVIN Wiskott-Aldrich syndrome protein family member 2 OS=Bos taurus OX=9913 GN=WASF2 PE=2 SV=1	3	2	2	2	54.03	493	37.031	4.1	353640000	64481	65718	59287	69092	61063	64515
A2VDM7	A2VDM7	tr|A2VDM7|A2VDM7_BOVIN Splicing factor 1 OS=Bos taurus OX=9913 GN=SF1 PE=2 SV=1	1	6	6	6	68.329	639	30.098	10.3	1144800000	137400	158570	143360	161670	138510	173070
A2VDN6	A2VDN6	sp|A2VDN6|SF3A1_BOVIN Splicing factor 3A subunit 1 OS=Bos taurus OX=9913 GN=SF3A1 PE=2 SV=1	1	7	7	7	88.785	793	39.748	10.1	1578400000	225510	253100	219070	227090	317600	246240
A2VDN7;F1MFT4;Q08DH6;REV__Q3SZK7;REV__E1BJF0	A2VDN7;F1MFT4;Q08DH6	tr|A2VDN7|A2VDN7_BOVIN Heterogeneous nuclear ribonucleoprotein U (Scaffold attachment factor A) OS=Bos taurus OX=9913 GN=HNRNPU PE=2 SV=1;tr|F1MFT4|F1MFT4_BOVIN Heterogeneous nuclear ribonucleoprotein U OS=Bos taurus OX=9913 GN=HNRNPU PE=1 SV=2;tr|Q08DH6|Q	5	28	28	28	90.451	825	323.31	37	76188000000	2436300	2809900	2653700	2630300	2518300	3039200
A2VDN8;G3MWI5	A2VDN8;G3MWI5	tr|A2VDN8|A2VDN8_BOVIN Coronin OS=Bos taurus OX=9913 GN=CORO1C PE=2 SV=1;tr|G3MWI5|G3MWI5_BOVIN Coronin OS=Bos taurus OX=9913 GN=CORO1C PE=3 SV=1	2	20	20	18	53.125	474	202.99	44.9	21492000000	1014800	1041900	1071400	1134300	860610	1201700
A2VDS0	A2VDS0	sp|A2VDS0|KPRB_BOVIN Phosphoribosyl pyrophosphate synthase-associated protein 2 OS=Bos taurus OX=9913 GN=PRPSAP2 PE=2 SV=1	1	1	1	1	40.714	369	2.8107	4.6	76903000	6570.6	8548.3	5162.2	6584.3	8376.7	6921.9
A2VDS1	A2VDS1	sp|A2VDS1|SCLY_BOVIN Selenocysteine lyase OS=Bos taurus OX=9913 GN=SCLY PE=2 SV=1	1	16	16	15	47.203	437	170.03	43.9	21820000000	629360	734510	644600	735360	689070	687610
A2VDW4	A2VDW4	tr|A2VDW4|A2VDW4_BOVIN Transmembrane emp24 protein transport domain containing 3 OS=Bos taurus OX=9913 GN=TMED3 PE=2 SV=1	1	1	1	1	24.8	218	36.618	2.8	1201500000	6159.6	5284.6	5902.9	5136.8	4239.1	6668.6
A2VDX0;Q8MIK3	A2VDX0;Q8MIK3	tr|A2VDX0|A2VDX0_BOVIN TWF2 protein OS=Bos taurus OX=9913 GN=TWF2 PE=2 SV=1;tr|Q8MIK3|Q8MIK3_BOVIN TOLL-like receptor 9 (Fragment) OS=Bos taurus OX=9913 PE=2 SV=1	2	6	1	1	39.564	349	13.553	24.1	164050000	14617	17671	13543	14213	18889	14017
A2VDY3	A2VDY3	sp|A2VDY3|CHM4A_BOVIN Charged multivesicular body protein 4a OS=Bos taurus OX=9913 GN=CHMP4A PE=2 SV=1	1	1	1	1	24.948	222	36.662	4.1	0	0	0	0	0	0	0
A2VDZ0;G3X882;E1BHZ3	A2VDZ0	tr|A2VDZ0|A2VDZ0_BOVIN Serine/threonine-protein phosphatase 2A 56 kDa regulatory subunit OS=Bos taurus OX=9913 GN=PPP2R5A PE=2 SV=1	3	7	7	6	56.525	489	32.262	16	3718300000	387890	377720	365700	380740	367530	391490
A2VDZ9;Q861V1;F1N2M3;Q3B7M6	A2VDZ9	sp|A2VDZ9|VAPB_BOVIN Vesicle-associated membrane protein-associated protein B OS=Bos taurus OX=9913 GN=VAPB PE=2 SV=1	4	15	15	14	27.158	243	173.53	60.9	38456000000	1211400	1227700	1184200	1190100	994970	1235800
A2VE06	A2VE06	tr|A2VE06|A2VE06_BOVIN 40S ribosomal protein S4 OS=Bos taurus OX=9913 GN=RPS4Y1 PE=2 SV=1	1	16	1	1	29.595	263	23.545	54	1642200000	113050	124950	117880	122050	98678	139560
A2VE08	A2VE08	sp|A2VE08|IMA5_BOVIN Importin subunit alpha-5 OS=Bos taurus OX=9913 GN=KPNA1 PE=2 SV=1	1	2	2	2	60.193	538	3.9158	1.7	259390000	20729	24035	18513	22269	36782	20491
A2VE10	A2VE10	sp|A2VE10|CASC4_BOVIN Protein CASC4 OS=Bos taurus OX=9913 GN=CASC4 PE=2 SV=1	1	1	1	1	43.199	380	27.472	2.4	130280000	15190	17131	16219	22240	14162	18127
A2VE13	A2VE13	sp|A2VE13|MAL2_BOVIN Protein MAL2 OS=Bos taurus OX=9913 GN=MAL2 PE=1 SV=1	1	1	1	1	19.146	176	1.7456	6.2	695930000	16621	19683	15340	18472	15111	20128
A2VE14	A2VE14	sp|A2VE14|SAE1_BOVIN SUMO-activating enzyme subunit 1 OS=Bos taurus OX=9913 GN=SAE1 PE=2 SV=1	1	6	6	6	38.305	346	60.237	21.1	13527000000	56376	62817	60278	64635	74341	64438
A2VE15	A2VE15	sp|A2VE15|FADS6_BOVIN Fatty acid desaturase 6 OS=Bos taurus OX=9913 GN=FADS6 PE=2 SV=1	1	3	3	3	38.614	342	18.51	9.1	3877400000	293180	211570	242890	287300	244480	263280
A2VE20	A2VE20	tr|A2VE20|A2VE20_BOVIN UBE2G1 protein OS=Bos taurus OX=9913 GN=UBE2G1 PE=2 SV=1	1	2	2	2	19.509	170	9.8048	16.5	208660000	23324	29952	23151	24737	33582	24988
A2VE21	A2VE21	sp|A2VE21|COPG2_BOVIN Coatomer subunit gamma-2 OS=Bos taurus OX=9913 GN=COPG2 PE=2 SV=1	1	4	3	3	97.564	871	81.09	6.4	207360000	26382	33260	25939	30245	31272	29470
A2VE41	A2VE41	tr|A2VE41|A2VE41_BOVIN EGF-containing fibulin-like extracellular matrix protein 1 OS=Bos taurus OX=9913 GN=EFEMP1 PE=1 SV=1	1	3	3	3	54.835	498	167.8	4.8	348470000	22574	25508	24965	26167	20618	29503
A2VE46	A2VE46	tr|A2VE46|A2VE46_BOVIN Chloride intracellular channel 2 OS=Bos taurus OX=9913 GN=CLIC2 PE=2 SV=1	1	2	1	1	28.336	247	41.996	9.7	87434000	17481	20125	15950	17026	25045	16378
A2VE47	A2VE47	sp|A2VE47|ADPGK_BOVIN ADP-dependent glucokinase OS=Bos taurus OX=9913 GN=ADPGK PE=2 SV=1	1	2	2	2	54.085	497	7.7112	5.4	222580000	90719	96960	85949	94938	74139	87124
A2VE79	A2VE79	sp|A2VE79|NUDT3_BOVIN Diphosphoinositol polyphosphate phosphohydrolase 1 OS=Bos taurus OX=9913 GN=NUDT3 PE=2 SV=1	1	2	2	2	19.362	172	22.581	13.4	2587400000	155860	150090	138710	149870	142720	137780
A2VE99	A2VE99	sp|A2VE99|SEP11_BOVIN Septin-11 OS=Bos taurus OX=9913 GN=SEPT11 PE=2 SV=1	1	13	13	7	48.991	425	323.31	36.7	10873000000	702250	772210	690610	734200	701390	754410
A2VEA3	A2VEA3	sp|A2VEA3|ARI1_BOVIN E3 ubiquitin-protein ligase ARIH1 OS=Bos taurus OX=9913 GN=ARIH1 PE=2 SV=1	1	2	2	2	64.016	555	15.038	4.5	56600000	38698	41785	36628	39694	41575	37567
A3FJ56;P02668;A0A140T8A9;A0A0M4FJ17;Q705V4;A0A0M3R7C5;Q5ZGI1;Q5ZET1;E7E1Q1;E7E1P8;E7E1P7;K9ZSD8	A3FJ56;P02668;A0A140T8A9;A0A0M4FJ17;Q705V4;A0A0M3R7C5;Q5ZGI1;Q5ZET1;E7E1Q1;E7E1P8;E7E1P7;K9ZSD8	tr|A3FJ56|A3FJ56_BOVIN Kappa casein (Fragment) OS=Bos taurus OX=9913 PE=4 SV=1;sp|P02668|CASK_BOVIN Kappa-casein OS=Bos taurus OX=9913 GN=CSN3 PE=1 SV=1;tr|A0A140T8A9|A0A140T8A9_BOVIN Kappa-casein OS=Bos taurus OX=9913 GN=CSN3 PE=3 SV=1;tr|A0A0M4FJ17|A0A0M	12	5	5	5	17.847	160	57.912	42.5	38629000000	457530	425800	510980	585070	339280	619740
A3KLR9	A3KLR9	tr|A3KLR9|A3KLR9_BOVIN Superoxide dismutase [Cu-Zn] OS=Bos taurus OX=9913 GN=SOD3 PE=1 SV=1	1	6	6	6	26.176	241	142.08	33.2	6353600000	300480	345440	301040	324520	389810	333290
A3KMV2	A3KMV2	sp|A3KMV2|RD23A_BOVIN UV excision repair protein RAD23 homolog A OS=Bos taurus OX=9913 GN=RAD23A PE=2 SV=1	1	10	7	7	39.589	362	68.242	33.4	2268300000	316030	313940	303720	309030	324450	338050
A3KMV5;Q9N1X9;O77800	A3KMV5	sp|A3KMV5|UBA1_BOVIN Ubiquitin-like modifier-activating enzyme 1 OS=Bos taurus OX=9913 GN=UBA1 PE=2 SV=1	3	34	34	34	117.83	1058	323.31	36.7	63692000000	2108200	2290000	2099600	2158800	2208300	2274400
A3KMV6	A3KMV6	tr|A3KMV6|A3KMV6_BOVIN HNRNPR protein OS=Bos taurus OX=9913 GN=HNRNPR PE=1 SV=1	1	14	8	8	70.955	633	152.46	27.5	7043700000	618550	719090	611570	669930	670820	664110
A3KMW0	A3KMW0	tr|A3KMW0|A3KMW0_BOVIN CCDC97 protein OS=Bos taurus OX=9913 GN=CCDC97 PE=2 SV=1	1	2	2	2	39.024	341	2.7839	6.2	204870000	18031	18740	17073	18880	21434	18416
A3KMW1	A3KMW1	tr|A3KMW1|A3KMW1_BOVIN NUP43 protein OS=Bos taurus OX=9913 GN=NUP43 PE=2 SV=1	1	1	1	1	42.09	380	2.7053	2.6	61246000	16403	19145	17017	18246	17664	20243
A3KMY8	A3KMY8	tr|A3KMY8|A3KMY8_BOVIN Beta-glucuronidase OS=Bos taurus OX=9913 GN=GUSB PE=2 SV=1	1	15	15	15	74.469	652	53.361	23.3	7733000000	550730	518230	505200	555080	458370	466540
A3KMY9;F1N0D6	A3KMY9;F1N0D6	tr|A3KMY9|A3KMY9_BOVIN Tyrosine-protein kinase (Fragment) OS=Bos taurus OX=9913 GN=JAK1 PE=2 SV=1;tr|F1N0D6|F1N0D6_BOVIN Tyrosine-protein kinase OS=Bos taurus OX=9913 GN=JAK1 PE=3 SV=2	2	1	1	1	88.605	772	6.0089	1.6	46945000	7583.1	7631.3	5885.2	6997.8	9291.6	7914.4
A3KN00	A3KN00	tr|A3KN00|A3KN00_BOVIN DUSP23 protein OS=Bos taurus OX=9913 GN=DUSP23 PE=2 SV=1	1	3	3	3	16.716	150	5.5368	22	1014800000	459530	508760	470360	506020	439980	543790
A3KN04;F1MJ36;A6QL95	A3KN04	tr|A3KN04|A3KN04_BOVIN Dolichyl-diphosphooligosaccharide--protein glycosyltransferase subunit 1 OS=Bos taurus OX=9913 GN=RPN1 PE=1 SV=1	3	34	34	34	68.351	609	268.18	62.2	104940000000	3012000	3329900	3123700	2888700	2796400	3845400
A3KN05	A3KN05	sp|A3KN05|MAIP1_BOVIN m-AAA protease-interacting protein 1, mitochondrial OS=Bos taurus OX=9913 GN=MAIP1 PE=2 SV=1	1	3	3	3	32.94	291	7.9922	9.3	698050000	100820	117010	103640	113370	88289	104000
A3KN12;F1MHP6;Q6PWM2;REV__Q58CR0	A3KN12;F1MHP6	sp|A3KN12|PUR8_BOVIN Adenylosuccinate lyase OS=Bos taurus OX=9913 GN=ADSL PE=2 SV=1;tr|F1MHP6|F1MHP6_BOVIN Adenylosuccinate lyase OS=Bos taurus OX=9913 GN=ADSL PE=3 SV=2	4	16	16	15	55.483	490	233.74	33.7	13819000000	746300	778420	731970	752300	835180	813820
A3KN22	A3KN22	sp|A3KN22|UBC12_BOVIN NEDD8-conjugating enzyme Ubc12 OS=Bos taurus OX=9913 GN=UBE2M PE=2 SV=1	1	5	5	5	20.9	183	44.97	30.6	1765700000	207730	216160	200810	219720	208130	222190
A3KN40;F1N2Q7	A3KN40;F1N2Q7	tr|A3KN40|A3KN40_BOVIN Annexin OS=Bos taurus OX=9913 GN=ANXA13 PE=2 SV=1;tr|F1N2Q7|F1N2Q7_BOVIN Annexin OS=Bos taurus OX=9913 GN=ANXA13 PE=1 SV=2	2	15	15	15	36.187	324	206.79	55.2	24876000000	1177300	1444200	1096900	1076500	1034500	803830
A3KN48	A3KN48	tr|A3KN48|A3KN48_BOVIN EEFSEC protein OS=Bos taurus OX=9913 GN=EEFSEC PE=2 SV=1	1	5	5	5	63.632	589	22.758	7.1	551950000	74875	75224	73432	68554	72841	85467
A3KN51	A3KN51	tr|A3KN51|A3KN51_BOVIN TSG101 protein OS=Bos taurus OX=9913 GN=TSG101 PE=2 SV=1	1	2	2	2	44.055	391	37.903	5.1	1458200000	96581	90403	99050	104540	69034	117450
A4FUA8	A4FUA8	sp|A4FUA8|CAZA1_BOVIN F-actin-capping protein subunit alpha-1 OS=Bos taurus OX=9913 GN=CAPZA1 PE=2 SV=1	1	11	11	9	32.931	286	323.31	57.7	21283000000	620910	733340	641040	666220	802730	680160
A4FUB5	A4FUB5	tr|A4FUB5|A4FUB5_BOVIN COMM domain containing 10 OS=Bos taurus OX=9913 GN=COMMD10 PE=2 SV=1	1	2	2	2	22.935	202	2.8081	8.9	115070000	13791	16511	14848	15692	16335	16108
A4FUC2	A4FUC2	tr|A4FUC2|A4FUC2_BOVIN HNRNPUL1 protein OS=Bos taurus OX=9913 GN=HNRNPUL1 PE=1 SV=1	1	2	2	2	96.03	858	39.657	2.6	1571800000	201870	272560	213290	220240	273060	242290
A4FUC6	A4FUC6	tr|A4FUC6|A4FUC6_BOVIN SFRS9 protein OS=Bos taurus OX=9913 GN=SRSF9 PE=2 SV=1	1	2	2	2	25.478	221	17.313	9.5	1165200000	56785	67693	59656	60531	83921	67656
A4FUC7	A4FUC7	tr|A4FUC7|A4FUC7_BOVIN CCDC127 protein OS=Bos taurus OX=9913 GN=CCDC127 PE=2 SV=1	1	3	3	3	30.58	258	13.744	17.1	206020000	27236	34665	26488	30339	28476	23862
A4FUC8	A4FUC8	tr|A4FUC8|A4FUC8_BOVIN CARS protein OS=Bos taurus OX=9913 GN=CARS PE=1 SV=1	1	6	6	6	94.132	832	126.96	9.1	1770100000	54090	62261	52054	55140	80408	57473
A4FUD0;E1B884;Q0VCR7	A4FUD0	tr|A4FUD0|A4FUD0_BOVIN MTHFD1 protein OS=Bos taurus OX=9913 GN=MTHFD1 PE=1 SV=1	3	54	54	54	101.18	935	323.31	60.2	765690000000	8974100	9441300	8532100	8983100	8510600	8370500
A4FUD2	A4FUD2	tr|A4FUD2|A4FUD2_BOVIN HSD17B7 protein OS=Bos taurus OX=9913 GN=HSD17B7 PE=2 SV=1	1	6	1	1	37.66	334	2.1655	23.7	156830000	6392.6	6942	6894.7	24134	7912.7	7573.1
A4FUE1;Q28147	A4FUE1;Q28147	tr|A4FUE1|A4FUE1_BOVIN Nuclear inhibitor of protein phosphatase 1 OS=Bos taurus OX=9913 GN=PPP1R8 PE=2 SV=1;sp|Q28147|PP1R8_BOVIN Nuclear inhibitor of protein phosphatase 1 OS=Bos taurus OX=9913 GN=PPP1R8 PE=1 SV=1	2	1	1	1	38.478	351	37.689	2.6	95364000	11969	10025	10290	9912.4	9647.8	12762
A4FUE5	A4FUE5	tr|A4FUE5|A4FUE5_BOVIN RAB3 GTPase activating protein catalytic subunit 1 OS=Bos taurus OX=9913 GN=RAB3GAP1 PE=2 SV=1	1	1	1	1	110.71	982	14.362	0.7	0	0	0	0	0	0	0
A4FUE6;G3N2X8	A4FUE6;G3N2X8	tr|A4FUE6|A4FUE6_BOVIN MOBKL3 protein OS=Bos taurus OX=9913 GN=MOBKL3 PE=2 SV=1;tr|G3N2X8|G3N2X8_BOVIN Uncharacterized protein OS=Bos taurus OX=9913 PE=4 SV=1	2	2	2	2	26.032	225	22.937	16.4	164550000	15849	17277	14655	19987	22777	18283
A4FUG7	A4FUG7	sp|A4FUG7|NUD17_BOVIN Nucleoside diphosphate-linked moiety X motif 17 OS=Bos taurus OX=9913 GN=NUDT17 PE=2 SV=1	1	1	1	1	32.389	302	1.7263	3	0	0	0	0	0	0	0
A4FUG8	A4FUG8	sp|A4FUG8|RABE2_BOVIN Rab GTPase-binding effector protein 2 OS=Bos taurus OX=9913 GN=RABEP2 PE=2 SV=1	1	2	2	2	65.602	585	23.629	3.4	454270000	28122	27796	26611	34703	60707	31466
A4FUI1	A4FUI1	sp|A4FUI1|CCD58_BOVIN Coiled-coil domain-containing protein 58 OS=Bos taurus OX=9913 GN=CCDC58 PE=2 SV=1	1	4	4	4	16.708	144	19.409	36.1	1246500000	222470	225270	210420	217350	176850	194310
A4FUI2;F1N150;E1BHK8	A4FUI2;F1N150;E1BHK8	sp|A4FUI2|RUXE_BOVIN Small nuclear ribonucleoprotein E OS=Bos taurus OX=9913 GN=SNRPE PE=3 SV=1;tr|F1N150|F1N150_BOVIN Uncharacterized protein OS=Bos taurus OX=9913 PE=4 SV=2;tr|E1BHK8|E1BHK8_BOVIN Uncharacterized protein OS=Bos taurus OX=9913 PE=4 SV=1	3	1	1	1	10.803	92	12.799	13	1072600000	81348	96089	86838	98477	83337	98029
A4FUX1;G3N3U3;G3N0M6	A4FUX1;G3N3U3;G3N0M6	tr|A4FUX1|A4FUX1_BOVIN CIDEA protein OS=Bos taurus OX=9913 GN=CIDEA PE=2 SV=1;tr|G3N3U3|G3N3U3_BOVIN Uncharacterized protein OS=Bos taurus OX=9913 PE=4 SV=1;tr|G3N0M6|G3N0M6_BOVIN Uncharacterized protein OS=Bos taurus OX=9913 PE=4 SV=1	3	1	1	1	24.54	219	27.808	5.9	287110000	54973	2504.9	21638	21624	6668.8	28065
A4FUY8	A4FUY8	tr|A4FUY8|A4FUY8_BOVIN IK cytokine OS=Bos taurus OX=9913 GN=IK PE=2 SV=1	1	1	1	1	65.322	555	3.6861	1.8	0	0	0	0	0	0	0
A4FUZ1	A4FUZ1	tr|A4FUZ1|A4FUZ1_BOVIN Lactoylglutathione lyase OS=Bos taurus OX=9913 GN=GLO1 PE=1 SV=1	1	10	10	10	20.765	184	121.64	55.4	96503000000	911460	917910	889660	999920	909900	1036300
A4FUZ2	A4FUZ2	tr|A4FUZ2|A4FUZ2_BOVIN RAVER1 protein OS=Bos taurus OX=9913 GN=RAVER1 PE=2 SV=1	1	1	1	1	75.4	716	35.615	2.7	128030000	4644.3	5844.2	4681.2	4559.9	10695	4025.6
A4FUZ3;Q5E9D7;B2VQ18;Q9TS79	A4FUZ3;Q5E9D7	tr|A4FUZ3|A4FUZ3_BOVIN Proteasome (Prosome, macropain) 26S subunit, ATPase, 1 OS=Bos taurus OX=9913 GN=PSMC1 PE=1 SV=1;tr|Q5E9D7|Q5E9D7_BOVIN Proteasome 26S ATPase subunit 1 OS=Bos taurus OX=9913 GN=PSMC1 PE=2 SV=1	4	20	20	20	49.184	440	164.08	53.6	17531000000	1021000	1237700	1036700	1161200	1096800	1148800
A4FUZ6;F1MF48;Q6QRN3	A4FUZ6;F1MF48	sp|A4FUZ6|HSDL2_BOVIN Hydroxysteroid dehydrogenase-like protein 2 OS=Bos taurus OX=9913 GN=HSDL2 PE=2 SV=1;tr|F1MF48|F1MF48_BOVIN Hydroxysteroid dehydrogenase-like protein 2 OS=Bos taurus OX=9913 GN=HSDL2 PE=1 SV=2	3	28	28	27	45.149	418	310.52	71.5	140860000000	4022900	4120000	3514100	3702800	3323200	2885600
A4FUZ9	A4FUZ9	tr|A4FUZ9|A4FUZ9_BOVIN APOA5 protein OS=Bos taurus OX=9913 GN=APOA5 PE=2 SV=1	1	3	3	3	41.793	368	7.1265	12	3527800000	24458	36681	29579	33150	50231	41075
A4FV08;A1L5B3	A4FV08;A1L5B3	sp|A4FV08|GNPI1_BOVIN Glucosamine-6-phosphate isomerase 1 OS=Bos taurus OX=9913 GN=GNPDA1 PE=2 SV=1;tr|A1L5B3|A1L5B3_BOVIN Glucosamine-6-phosphate isomerase OS=Bos taurus OX=9913 GN=GNPDA1 PE=2 SV=1	2	3	3	2	32.58	289	20.049	10.4	1015600000	266480	297350	266870	297810	259720	277600
A4FV11	A4FV11	tr|A4FV11|A4FV11_BOVIN LOC530070 protein OS=Bos taurus OX=9913 GN=LOC530070 PE=2 SV=1	1	6	5	1	55.338	517	50.15	13.2	1093400000	129810	144630	130800	134350	152370	142460
A4FV12	A4FV12	tr|A4FV12|A4FV12_BOVIN UBA2 protein OS=Bos taurus OX=9913 GN=UBA2 PE=1 SV=1	1	4	4	4	71.031	640	42.915	8.1	835550000	218310	231420	217980	231620	227580	224820
A4FV22	A4FV22	tr|A4FV22|A4FV22_BOVIN TMEM87A protein OS=Bos taurus OX=9913 GN=TMEM87A PE=2 SV=1	1	1	1	1	63.373	555	103.51	2	164420000	24811	21443	21719	21424	21307	29339
A4FV23;G3MWY0;G3N2S5	A4FV23	tr|A4FV23|A4FV23_BOVIN DDX21 protein OS=Bos taurus OX=9913 GN=DDX21 PE=1 SV=1	3	1	1	1	87.229	784	7.3237	2.4	22882000	593.79	1074	905.16	1100.8	1049.6	1511.1
A4FV29;F1MZY1;Q32L82;F1N192	A4FV29;F1MZY1	sp|A4FV29|BRM1L_BOVIN Breast cancer metastasis-suppressor 1-like protein OS=Bos taurus OX=9913 GN=BRMS1L PE=2 SV=1;tr|F1MZY1|F1MZY1_BOVIN Uncharacterized protein OS=Bos taurus OX=9913 PE=4 SV=2	4	1	1	1	37.629	323	3.1879	1.9	347620000	7518	8748.6	6903.7	7566.6	9161	8936.4
A4FV36	A4FV36	tr|A4FV36|A4FV36_BOVIN SPATA20 protein OS=Bos taurus OX=9913 GN=SPATA20 PE=2 SV=1	1	12	12	12	88.359	789	133.96	19.1	3884400000	522960	421140	427990	531600	442890	423390
A4FV37;F1N277;A7MBD0	A4FV37	sp|A4FV37|CAVN3_BOVIN Caveolae-associated protein 3 OS=Bos taurus OX=9913 GN=CAVIN3 PE=2 SV=1	3	2	2	2	27.487	260	136.03	9.6	1237700000	13887	16323	13936	14969	26164	14448
A4FV45	A4FV45	sp|A4FV45|TM214_BOVIN Transmembrane protein 214 OS=Bos taurus OX=9913 GN=TMEM214 PE=2 SV=1	1	4	3	3	77.015	687	47.56	5.2	1750900000	25092	24035	26526	24423	21519	37103
A4FV48;A4IFP3	A4FV48	sp|A4FV48|FADS2_BOVIN Fatty acid desaturase 2 OS=Bos taurus OX=9913 GN=FADS2 PE=2 SV=1	2	3	3	3	52.532	444	4.2416	5.9	490250000	117820	83068	83964	94484	81543	47096
A4FV50	A4FV50	tr|A4FV50|A4FV50_BOVIN LIM and senescent cell antigen-like-containing domain protein OS=Bos taurus OX=9913 GN=LIMS1 PE=2 SV=1	1	9	9	5	38.421	337	51.991	25.5	15439000000	397190	443020	427210	425400	442230	483810
A4FV54	A4FV54	sp|A4FV54|RAB8A_BOVIN Ras-related protein Rab-8A OS=Bos taurus OX=9913 GN=RAB8A PE=2 SV=1	1	5	3	2	23.684	207	11.847	26.6	731090000	112020	133530	111960	128540	118580	121200
A4FV56;A2T1U6;G3X743	A4FV56;A2T1U6;G3X743	tr|A4FV56|A4FV56_BOVIN RNPEP protein OS=Bos taurus OX=9913 GN=RNPEP PE=2 SV=1;tr|A2T1U6|A2T1U6_BOVIN Aminopeptidase B OS=Bos taurus OX=9913 GN=AP-B PE=2 SV=1;tr|G3X743|G3X743_BOVIN Arginyl aminopeptidase OS=Bos taurus OX=9913 GN=RNPEP PE=4 SV=1	3	11	11	11	72.154	648	183.4	21.8	2844700000	322960	324270	306010	357050	335270	335380
A4FV74	A4FV74	tr|A4FV74|A4FV74_BOVIN COP9 signalosome subunit 8 OS=Bos taurus OX=9913 GN=COPS8 PE=2 SV=1	1	3	3	3	23.201	209	10.784	18.7	454900000	51831	48423	46995	55996	57028	49595
A4FV84	A4FV84	sp|A4FV84|MRT4_BOVIN mRNA turnover protein 4 homolog OS=Bos taurus OX=9913 GN=MRTO4 PE=2 SV=1	1	1	1	1	27.526	239	4.4102	4.6	146550000	28859	32506	30241	34247	43480	44142
A4FV87;F1MG86;F1MVF1;Q95MF5	A4FV87;F1MG86;F1MVF1	tr|A4FV87|A4FV87_BOVIN CAMK2G protein OS=Bos taurus OX=9913 GN=CAMK2G PE=2 SV=1;tr|F1MG86|F1MG86_BOVIN Calcium/calmodulin-dependent protein kinase type II subunit gamma OS=Bos taurus OX=9913 GN=CAMK2G PE=4 SV=2;tr|F1MVF1|F1MVF1_BOVIN Calcium/calmodulin-dep	4	1	0	0	55.96	495	16.111	3.8	0	0	0	0	0	0	0
A4FV90	A4FV90	tr|A4FV90|A4FV90_BOVIN PCCA protein OS=Bos taurus OX=9913 GN=PCCA PE=2 SV=1	1	37	37	1	81.717	741	323.31	57.6	198000000000	5001100	5353900	4559300	5303200	4226500	4081600
A4FV92	A4FV92	tr|A4FV92|A4FV92_BOVIN CYP27A1 protein OS=Bos taurus OX=9913 GN=CYP27A1 PE=2 SV=1	1	20	20	19	60.34	534	150.86	39.9	61410000000	1653400	1705200	1484800	1635700	1548600	1301200
A4IF63	A4IF63	sp|A4IF63|TRIM2_BOVIN Tripartite motif-containing protein 2 OS=Bos taurus OX=9913 GN=TRIM2 PE=2 SV=1	1	1	1	1	81.475	744	39.349	1.5	68028000	3454.6	2986.1	2926.9	2889.2	5891.1	4048.8
A4IF69	A4IF69	sp|A4IF69|NHLC2_BOVIN NHL repeat-containing protein 2 OS=Bos taurus OX=9913 GN=NHLRC2 PE=2 SV=1	1	3	3	3	79.313	726	39.26	7.2	284680000	23372	24377	22932	27244	22278	28005
A4IF72	A4IF72	tr|A4IF72|A4IF72_BOVIN CHCHD10 protein OS=Bos taurus OX=9913 GN=CHCHD10 PE=2 SV=1	1	3	3	3	14.224	143	47.669	33.6	2494100000	88420	96423	82797	93613	104170	80476
A4IF78	A4IF78	sp|A4IF78|TFIP8_BOVIN Tumor necrosis factor alpha-induced protein 8 OS=Bos taurus OX=9913 GN=TNFAIP8 PE=2 SV=1	1	2	2	2	22.995	198	9.453	13.6	294050000	9335.3	8984.9	8121.6	9445.9	17079	9145
A4IF87;G3X6V2	A4IF87;G3X6V2	sp|A4IF87|GNPAT_BOVIN Dihydroxyacetone phosphate acyltransferase OS=Bos taurus OX=9913 GN=GNPAT PE=2 SV=1;tr|G3X6V2|G3X6V2_BOVIN Dihydroxyacetone phosphate acyltransferase OS=Bos taurus OX=9913 GN=GNPAT PE=3 SV=1	2	2	2	2	77.663	680	5.0047	3.5	60873000	10461	13631	10682	12816	19450	9806.5
A4IF88;G3N2L2	A4IF88;G3N2L2	tr|A4IF88|A4IF88_BOVIN RCN1 protein OS=Bos taurus OX=9913 GN=RCN1 PE=2 SV=1;tr|G3N2L2|G3N2L2_BOVIN Reticulocalbin 1 OS=Bos taurus OX=9913 GN=RCN1 PE=1 SV=1	2	17	17	17	38.751	331	323.31	59.5	119360000000	2449300	2795600	2345200	2408700	2143100	2096300
A4IF89	A4IF89	sp|A4IF89|EXOC8_BOVIN Exocyst complex component 8 OS=Bos taurus OX=9913 GN=EXOC8 PE=2 SV=1	1	1	1	1	81.839	725	16.079	1.4	137850000	17225	17854	18194	17400	12064	19242
A4IF97;Q5E9E2	A4IF97;Q5E9E2	sp|A4IF97|ML12B_BOVIN Myosin regulatory light chain 12B OS=Bos taurus OX=9913 GN=MYL12B PE=2 SV=1;sp|Q5E9E2|MYL9_BOVIN Myosin regulatory light polypeptide 9 OS=Bos taurus OX=9913 GN=MYL9 PE=2 SV=3	2	8	8	4	19.692	171	236.86	56.1	66213000000	1143900	1433500	1195000	1270900	1489300	1225400
A4IFA4;F1MQG3	A4IFA4;F1MQG3	tr|A4IFA4|A4IFA4_BOVIN Acyl-coenzyme A oxidase OS=Bos taurus OX=9913 GN=ACOX3 PE=2 SV=1;tr|F1MQG3|F1MQG3_BOVIN Acyl-coenzyme A oxidase OS=Bos taurus OX=9913 GN=ACOX3 PE=3 SV=2	2	4	4	4	78.104	700	16.434	9.7	641920000	39311	46258	36069	42018	41521	41021
A4IFA7	A4IFA7	sp|A4IFA7|CBR4_BOVIN Carbonyl reductase family member 4 OS=Bos taurus OX=9913 GN=CBR4 PE=2 SV=1	1	9	9	9	25.269	237	87.053	45.1	18758000000	1131900	1178800	992200	1107000	1024800	885790
A4IFB9;REV__G3MZN3	A4IFB9;REV__G3MZN3	tr|A4IFB9|A4IFB9_BOVIN CKLF like MARVEL transmembrane domain containing 4 OS=Bos taurus OX=9913 GN=CMTM4 PE=2 SV=1;tr|G3MZN3|G3MZN3_BOVIN Uncharacterized protein OS=Bos taurus OX=9913 PE=3 SV=1	2	2	2	2	22.877	208	2.3174	7.7	187460000	36558	37512	32732	34340	37508	31971
A4IFC2;F1N0B8;A4FUF7	A4IFC2	tr|A4IFC2|A4IFC2_BOVIN RNF185 protein OS=Bos taurus OX=9913 GN=RNF185 PE=2 SV=1	3	3	3	3	20.428	192	9.1633	12.5	2613800000	59296	55910	53725	59345	57218	65689
A4IFC3	A4IFC3	tr|A4IFC3|A4IFC3_BOVIN Polyadenylate-binding protein OS=Bos taurus OX=9913 GN=PABPC4 PE=2 SV=1	1	12	7	6	70.837	645	71.609	22.6	16089000000	350180	381830	355990	359290	360180	395890
A4IFC6;O18824	A4IFC6;O18824	tr|A4IFC6|A4IFC6_BOVIN SCARB1 protein OS=Bos taurus OX=9913 GN=SCARB1 PE=2 SV=1;sp|O18824|SCRB1_BOVIN Scavenger receptor class B member 1 OS=Bos taurus OX=9913 GN=SCARB1 PE=2 SV=1	2	2	2	2	56.915	506	5.2387	2.8	317700000	70927	84666	76289	73186	58885	77044
A4IFD1	A4IFD1	tr|A4IFD1|A4IFD1_BOVIN PDCD4 protein OS=Bos taurus OX=9913 GN=PDCD4 PE=2 SV=1	1	1	1	1	51.8	469	169.46	2.3	251550000	44357	47194	42347	43089	60790	50363
A4IFD7	A4IFD7	sp|A4IFD7|ZNT7_BOVIN Zinc transporter 7 OS=Bos taurus OX=9913 GN=SLC30A7 PE=2 SV=1	1	1	1	1	41.745	376	3.6539	2.7	127810000	48974	46533	46985	47355	50374	50484
A4IFE2	A4IFE2	tr|A4IFE2|A4IFE2_BOVIN RCHY1 protein OS=Bos taurus OX=9913 GN=RCHY1 PE=2 SV=1	1	1	1	1	30.168	261	2.2104	3.8	48586000	1201.5	96.11	646.49	504.33	1163.6	1037.2
A4IFE3;G3N132	A4IFE3;G3N132	sp|A4IFE3|ACTY_BOVIN Beta-centractin OS=Bos taurus OX=9913 GN=ACTR1B PE=2 SV=1;tr|G3N132|G3N132_BOVIN Beta-centractin OS=Bos taurus OX=9913 GN=ACTR1B PE=3 SV=1	2	1	0	0	42.294	376	6.8834	2.7	0	0	0	0	0	0	0
A4IFE6	A4IFE6	tr|A4IFE6|A4IFE6_BOVIN ABCE1 protein OS=Bos taurus OX=9913 GN=ABCE1 PE=2 SV=1	1	16	16	16	67.288	599	156.57	33.9	6414400000	579600	634600	591340	605550	590640	675820
A4IFE7	A4IFE7	tr|A4IFE7|A4IFE7_BOVIN MGC139367 protein OS=Bos taurus OX=9913 GN=SLC35F6 PE=2 SV=1	1	1	1	1	40.177	371	7.6299	3.2	489430000	10867	12797	11686	10582	13542	10472
A4IFH0;O77482	A4IFH0;O77482	tr|A4IFH0|A4IFH0_BOVIN Interleukin-1 OS=Bos taurus OX=9913 GN=IL1RN PE=2 SV=1;sp|O77482|IL1RA_BOVIN Interleukin-1 receptor antagonist protein OS=Bos taurus OX=9913 GN=IL1RN PE=2 SV=1	2	3	3	3	17.928	158	26.809	22.2	260710000	55612	54807	56195	52698	47352	58075
A4IFH7	A4IFH7	tr|A4IFH7|A4IFH7_BOVIN MAP2K3 protein OS=Bos taurus OX=9913 GN=MAP2K3 PE=2 SV=1	1	5	5	3	39.098	347	13.366	15.9	625130000	210740	209790	217210	196770	217760	241590
A4IFJ8;A4FUX8	A4IFJ8	tr|A4IFJ8|A4IFJ8_BOVIN ACTL6A protein OS=Bos taurus OX=9913 GN=ACTL6A PE=2 SV=1	2	4	4	4	47.444	429	22.799	11	472040000	73489	86907	72273	83172	68778	80459
A4IFK3	A4IFK3	tr|A4IFK3|A4IFK3_BOVIN LMOD1 protein OS=Bos taurus OX=9913 GN=LMOD1 PE=2 SV=1	1	8	8	8	63.551	578	223.73	17	1490900000	189230	217960	211340	217530	212700	250220
A4IFK4	A4IFK4	tr|A4IFK4|A4IFK4_BOVIN SYNPO2 protein OS=Bos taurus OX=9913 GN=SYNPO2 PE=1 SV=1	1	4	4	4	135.22	1259	58.23	2.8	577580000	75459	86961	86352	80868	93952	100490
A4IFN5	A4IFN5	sp|A4IFN5|FITM2_BOVIN Fat storage-inducing transmembrane protein 2 OS=Bos taurus OX=9913 GN=FITM2 PE=2 SV=1	1	2	2	2	29.715	262	28.356	7.3	786810000	21731	24634	23480	26418	23888	21133
A4IFN7	A4IFN7	tr|A4IFN7|A4IFN7_BOVIN UBE3A protein OS=Bos taurus OX=9913 GN=UBE3A PE=2 SV=1	1	3	3	3	100.36	875	14.997	4	200350000	17755	20169	18094	17644	24150	18837
A4IFP7	A4IFP7	tr|A4IFP7|A4IFP7_BOVIN ADP ribosylation factor 5 OS=Bos taurus OX=9913 GN=ARF5 PE=2 SV=1	1	7	1	1	20.529	180	5.2795	51.1	61330000	20758	24203	20657	23023	18859	23207
A4IFP8;F6QX97	A4IFP8;F6QX97	tr|A4IFP8|A4IFP8_BOVIN LPGAT1 protein OS=Bos taurus OX=9913 GN=LPGAT1 PE=2 SV=1;tr|F6QX97|F6QX97_BOVIN Lysophosphatidylglycerol acyltransferase 1 OS=Bos taurus OX=9913 GN=LPGAT1 PE=4 SV=1	2	6	6	6	43.232	370	55.515	17.6	3847200000	341600	417850	348890	374070	395810	396960
A4IFT6	A4IFT6	tr|A4IFT6|A4IFT6_BOVIN TMED7 protein OS=Bos taurus OX=9913 GN=TMED7 PE=1 SV=1	1	8	8	8	25.335	225	143.43	40.4	15725000000	958880	954690	944300	1005300	894770	1092500
A4IFU2	A4IFU2	tr|A4IFU2|A4IFU2_BOVIN RAP2B protein OS=Bos taurus OX=9913 GN=RAP2B PE=2 SV=1	1	5	2	2	20.488	183	4.3994	36.1	624710000	107080	118910	105380	99965	149950	114450
A4IFV5;E1BLG3	A4IFV5;E1BLG3	tr|A4IFV5|A4IFV5_BOVIN LOC513767 protein OS=Bos taurus OX=9913 GN=LOC513767 PE=2 SV=1;tr|E1BLG3|E1BLG3_BOVIN Uncharacterized protein OS=Bos taurus OX=9913 GN=LOC781298 PE=4 SV=1	2	1	0	0	24.105	213	5.0189	3.8	0	0	0	0	0	0	0
A4PJ02	A4PJ02	tr|A4PJ02|A4PJ02_BOVIN Glycophorin A precursor OS=Bos taurus OX=9913 GN=gpa PE=2 SV=1	1	2	2	2	10.947	99	3.0505	19.2	477910000	35328	32786	33399	31500	25766	34193
A5D788	A5D788	tr|A5D788|A5D788_BOVIN SGPL1 protein OS=Bos taurus OX=9913 GN=SGPL1 PE=2 SV=1	1	13	13	13	63.566	568	52.868	22.2	11056000000	621410	701300	652950	730260	640980	768370
A5D794	A5D794	sp|A5D794|GAPD1_BOVIN GTPase-activating protein and VPS9 domain-containing protein 1 OS=Bos taurus OX=9913 GN=GAPVD1 PE=2 SV=1	1	1	1	1	157.37	1413	5.6105	1.4	45173000	5933.2	6651.1	5223.1	6954.7	8637.3	6123.5
A5D796	A5D796	sp|A5D796|SPE39_BOVIN Spermatogenesis-defective protein 39 homolog OS=Bos taurus OX=9913 GN=VIPAS39 PE=2 SV=1	1	1	1	1	55.614	481	14.386	4.4	200120000	14057	14128	12286	14850	11223	14678
A5D7A0	A5D7A0	sp|A5D7A0|EFHD2_BOVIN EF-hand domain-containing protein D2 OS=Bos taurus OX=9913 GN=EFHD2 PE=2 SV=1	1	12	12	9	26.918	242	154.45	47.9	22334000000	703100	829550	746100	737620	729160	835940
A5D7A2	A5D7A2	tr|A5D7A2|A5D7A2_BOVIN GARS protein OS=Bos taurus OX=9913 GN=GARS PE=1 SV=1	1	8	8	0	83.117	739	144.78	13.4	2091000000	253920	269030	243330	362770	254200	257710
A5D7A5	A5D7A5	tr|A5D7A5|A5D7A5_BOVIN GOLGA5 protein OS=Bos taurus OX=9913 GN=GOLGA5 PE=2 SV=1	1	3	3	3	82.678	732	54.493	4.6	650110000	41014	49274	42802	39978	64414	48697
A5D7B2	A5D7B2	sp|A5D7B2|CLM9_BOVIN CMRF35-like molecule 9 OS=Bos taurus OX=9913 GN=CD300LG PE=2 SV=2	1	3	3	3	27.988	255	119.78	15.3	515260000	44924	47741	49386	49388	46541	56871
A5D7B3	A5D7B3	tr|A5D7B3|A5D7B3_BOVIN NUPL1 protein OS=Bos taurus OX=9913 GN=NUP58 PE=2 SV=1	1	1	1	1	59.302	586	1.8004	1.5	155060000	21126	20889	21731	21620	18071	24760
A5D7B9;Q862M3	A5D7B9	tr|A5D7B9|A5D7B9_BOVIN CASK protein OS=Bos taurus OX=9913 GN=CASK PE=2 SV=1	2	1	1	1	103.18	908	17.882	1.8	47276000	3399	5162.1	3953.7	3952.3	8543.5	4530.2
A5D7C1	A5D7C1	sp|A5D7C1|DDX52_BOVIN Probable ATP-dependent RNA helicase DDX52 OS=Bos taurus OX=9913 GN=DDX52 PE=2 SV=1	1	1	1	1	67.508	596	7.1427	3.4	7852100	394.23	679.32	740.45	847.4	837.23	763.56
A5D7C4	A5D7C4	tr|A5D7C4|A5D7C4_BOVIN TNPO3 protein OS=Bos taurus OX=9913 GN=TNPO3 PE=2 SV=1	1	1	1	1	104.11	923	21.203	2.1	435180000	24075	26148	22969	26206	27033	24192
A5D7D1;F1MRK3;REV__F1MVK2;REV__A6QLH6;K7DXW2;F1MRZ0	A5D7D1	sp|A5D7D1|ACTN4_BOVIN Alpha-actinin-4 OS=Bos taurus OX=9913 GN=ACTN4 PE=2 SV=1	6	55	55	38	104.93	911	323.31	63.8	291920000000	6906500	8024200	6971600	7316100	7046300	7330500
A5D7D9	A5D7D9	tr|A5D7D9|A5D7D9_BOVIN DEAH-box helicase 15 OS=Bos taurus OX=9913 GN=DHX15 PE=1 SV=1	1	6	6	6	90.932	795	52.316	8.2	2161500000	165870	179410	170060	164520	186360	192480
A5D7E1	A5D7E1	tr|A5D7E1|A5D7E1_BOVIN EH domain containing 3 OS=Bos taurus OX=9913 GN=EHD3 PE=2 SV=1	1	19	13	11	60.93	535	161.1	49	23989000000	1092000	1246300	1086000	1156100	1103600	1093300
A5D7E2	A5D7E2	sp|A5D7E2|TM9S4_BOVIN Transmembrane 9 superfamily member 4 OS=Bos taurus OX=9913 GN=TM9SF4 PE=2 SV=2	1	6	6	6	74.366	642	149.88	10.4	1267900000	137790	143980	131480	131840	143270	139000
A5D7E6	A5D7E6	tr|A5D7E6|A5D7E6_BOVIN Tetraspanin OS=Bos taurus OX=9913 GN=CD82 PE=1 SV=1	1	5	5	5	30.019	268	22.097	17.5	635510000	80352	89621	85349	83781	89868	113840
A5D7E8;P38657;REV__F1N2A6	A5D7E8;P38657	tr|A5D7E8|A5D7E8_BOVIN Protein disulfide-isomerase OS=Bos taurus OX=9913 GN=PDIA3 PE=2 SV=1;sp|P38657|PDIA3_BOVIN Protein disulfide-isomerase A3 OS=Bos taurus OX=9913 GN=PDIA3 PE=2 SV=1	3	40	40	40	56.929	505	323.31	69.9	575910000000	5582600	6715500	6056200	6200500	5576700	7231500
A5D7G1;A6QQD9	A5D7G1;A6QQD9	tr|A5D7G1|A5D7G1_BOVIN O-linked N-acetylglucosamine (GlcNAc) transferase OS=Bos taurus OX=9913 GN=OGT PE=2 SV=1;tr|A6QQD9|A6QQD9_BOVIN OGT protein OS=Bos taurus OX=9913 GN=OGT PE=2 SV=1	2	2	2	2	115.75	1036	13.042	2.1	558170000	21374	20425	19959	23110	29756	23657
A5D7G6	A5D7G6	tr|A5D7G6|A5D7G6_BOVIN STT3B protein OS=Bos taurus OX=9913 GN=STT3B PE=2 SV=1	1	9	8	8	93.216	822	32.094	9.4	9441600000	310020	324340	321220	316100	291860	395580
A5D7H3	A5D7H3	sp|A5D7H3|CTL2_BOVIN Choline transporter-like protein 2 OS=Bos taurus OX=9913 GN=SLC44A2 PE=2 SV=1	1	2	2	2	80.026	706	16.786	2.3	261240000	54738	57114	53429	52751	49936	49099
A5D7I1	A5D7I1	tr|A5D7I1|A5D7I1_BOVIN EPS15 protein OS=Bos taurus OX=9913 GN=EPS15 PE=2 SV=1	1	10	10	10	100.21	910	90.897	15.6	1537700000	183150	197230	182050	193850	225680	222780
A5D7I2;E1BEZ4	A5D7I2;E1BEZ4	tr|A5D7I2|A5D7I2_BOVIN LOC525062 protein OS=Bos taurus OX=9913 GN=LOC525062 PE=2 SV=1;tr|E1BEZ4|E1BEZ4_BOVIN Tripartite motif containing 29 OS=Bos taurus OX=9913 GN=TRIM29 PE=4 SV=2	2	1	1	1	65.068	584	5.5059	1.2	1193700000	18113	18089	15223	12261	30291	11905
A5D7J7;G3N2T7;G5E629	A5D7J7;G3N2T7;G5E629	tr|A5D7J7|A5D7J7_BOVIN ARSE protein OS=Bos taurus OX=9913 GN=ARSE PE=2 SV=1;tr|G3N2T7|G3N2T7_BOVIN Arylsulfatase family member H OS=Bos taurus OX=9913 GN=ARSH PE=4 SV=1;tr|G5E629|G5E629_BOVIN Arylsulfatase E precursor OS=Bos taurus OX=9913 GN=ARSE PE=4 SV=	3	2	2	2	64.28	583	4.7924	2.9	329270000	51217	39282	40181	58494	41197	28549
A5D7J9	A5D7J9	tr|A5D7J9|A5D7J9_BOVIN CCDC9 protein OS=Bos taurus OX=9913 GN=CCDC9 PE=2 SV=1	1	2	2	2	59.679	527	8.3556	2.8	285360000	30875	32994	31629	28578	36304	32538
A5D7K0	A5D7K0	tr|A5D7K0|A5D7K0_BOVIN Biliverdin reductase A OS=Bos taurus OX=9913 GN=BLVRA PE=2 SV=1	1	1	1	1	33.643	296	78.872	4.7	352480000	75395	100880	77449	85496	82227	86291
A5D7K1	A5D7K1	sp|A5D7K1|SARG_BOVIN Specifically androgen-regulated gene protein OS=Bos taurus OX=9913 GN=SARG PE=2 SV=1	1	1	0	0	63.051	597	11.017	1	0	0	0	0	0	0	0
A5D7L0	A5D7L0	tr|A5D7L0|A5D7L0_BOVIN PLA2G12A protein OS=Bos taurus OX=9913 GN=PLA2G12A PE=2 SV=1	1	1	1	1	20.444	185	1.7934	3.8	634730000	27815	21092	30746	29644	16350	35610
A5D7L5	A5D7L5	sp|A5D7L5|S39AE_BOVIN Zinc transporter ZIP14 OS=Bos taurus OX=9913 GN=SLC39A14 PE=2 SV=1	1	5	5	5	53.933	490	118.29	11.6	19047000000	386080	487510	478460	441590	429830	618640
A5D7P1;G5E6S3;Q1JPJ3	A5D7P1;G5E6S3;Q1JPJ3	tr|A5D7P1|A5D7P1_BOVIN Ribulose-phosphate 3-epimerase OS=Bos taurus OX=9913 GN=RPE PE=2 SV=1;tr|G5E6S3|G5E6S3_BOVIN Ribulose-phosphate 3-epimerase OS=Bos taurus OX=9913 GN=RPE PE=4 SV=1;tr|Q1JPJ3|Q1JPJ3_BOVIN Ribulose-5-phosphate-3-epimerase (Fragment) OS=	3	5	5	5	24.928	228	67.371	28.1	3386100000	325830	332850	331440	383490	293090	374020
A5D7P3;P43033;Q864B6;Q864B7	A5D7P3;P43033	tr|A5D7P3|A5D7P3_BOVIN Platelet-activating factor acetylhydrolase IB subunit alpha OS=Bos taurus OX=9913 GN=PAFAH1B1 PE=2 SV=1;sp|P43033|LIS1_BOVIN Platelet-activating factor acetylhydrolase IB subunit alpha OS=Bos taurus OX=9913 GN=PAFAH1B1 PE=1 SV=2	4	9	9	9	46.67	410	135.61	26.8	2934800000	342630	396650	360320	353070	364500	380700
A5D7P7	A5D7P7	tr|A5D7P7|A5D7P7_BOVIN ABCB6 protein OS=Bos taurus OX=9913 GN=ABCB6 PE=2 SV=1	1	1	1	1	93.677	843	4.512	2.4	30383000	1800.3	1077.9	1139.2	1369.7	1923.1	1269.1
A5D7Q2;G3MXB5;G3N3Q3	A5D7Q2;G3MXB5	tr|A5D7Q2|A5D7Q2_BOVIN Uncharacterized protein OS=Bos taurus OX=9913 PE=2 SV=1;tr|G3MXB5|G3MXB5_BOVIN Uncharacterized protein OS=Bos taurus OX=9913 PE=1 SV=1	3	8	8	7	51.67	487	153.61	18.5	53311000000	778200	1102300	974080	806720	702490	1159200
A5D7Q4;E1B7G4	A5D7Q4	tr|A5D7Q4|A5D7Q4_BOVIN CSDA protein OS=Bos taurus OX=9913 GN=YBX3 PE=1 SV=1	2	6	5	5	39.958	376	32.742	23.7	1053500000	82679	96468	87775	91357	134940	108210
A5D7R9	A5D7R9	tr|A5D7R9|A5D7R9_BOVIN NRAS protein OS=Bos taurus OX=9913 GN=NRAS PE=2 SV=1	1	6	3	2	21.229	189	4.983	40.2	1059200000	115170	120610	109370	115680	100130	108840
A5D7S6	A5D7S6	tr|A5D7S6|A5D7S6_BOVIN PEF1 protein OS=Bos taurus OX=9913 GN=PEF1 PE=2 SV=1	1	1	1	1	30.178	287	7.5458	3.5	135480000	36429	35290	34948	39938	32633	37143
A5D7U9;Q8MJJ7	A5D7U9;Q8MJJ7	tr|A5D7U9|A5D7U9_BOVIN DCPS protein OS=Bos taurus OX=9913 GN=DCPS PE=2 SV=1;sp|Q8MJJ7|DCPS_BOVIN m7GpppX diphosphatase OS=Bos taurus OX=9913 GN=DCPS PE=2 SV=1	2	5	5	5	38.458	337	62.413	23.7	1335100000	118100	137030	120370	129800	133080	142100
A5D969;Q2T9P4	A5D969;Q2T9P4	tr|A5D969|A5D969_BOVIN Nuclear autoantigenic sperm protein OS=Bos taurus OX=9913 GN=NASP PE=2 SV=1;sp|Q2T9P4|NASP_BOVIN Nuclear autoantigenic sperm protein OS=Bos taurus OX=9913 GN=NASP PE=2 SV=2	2	3	3	3	48.995	450	41.547	6.9	225420000	26157	27785	27054	27745	23813	33540
A5D973;Q32PI5;F1MQN0;V6F9B4;Q7M2R6	A5D973;Q32PI5	tr|A5D973|A5D973_BOVIN Alpha isoform of regulatory subunit A, protein phosphatase 2 OS=Bos taurus OX=9913 GN=PPP2R1A PE=2 SV=1;sp|Q32PI5|2AAA_BOVIN Serine/threonine-protein phosphatase 2A 65 kDa regulatory subunit A alpha isoform OS=Bos taurus OX=9913 GN=P	5	20	20	20	65.281	589	171.5	35.7	33474000000	1436400	1492100	1436000	1536200	1366200	1587000
A5D977;Q9TRE8	A5D977	tr|A5D977|A5D977_BOVIN RALB protein OS=Bos taurus OX=9913 GN=RALB PE=2 SV=1	2	4	4	3	23.438	206	35.888	16.5	2062300000	190590	192990	190190	195050	206660	211360
A5D980;Q45KX7	A5D980	tr|A5D980|A5D980_BOVIN Tyrosine-protein phosphatase non-receptor type OS=Bos taurus OX=9913 GN=PTPN6 PE=2 SV=1	2	3	3	3	67.388	593	107.39	6.1	495230000	79674	103200	90445	90465	80527	99916
A5D984;Q3ZC87	A5D984;Q3ZC87	tr|A5D984|A5D984_BOVIN Pyruvate kinase OS=Bos taurus OX=9913 GN=PKM2 PE=1 SV=1;tr|Q3ZC87|Q3ZC87_BOVIN Pyruvate kinase (Fragment) OS=Bos taurus OX=9913 GN=PKM2 PE=2 SV=1	2	29	29	21	57.948	531	323.31	57.6	48226000000	1940100	2197800	1958600	2087900	2118100	2232000
A5D9A8	A5D9A8	tr|A5D9A8|A5D9A8_BOVIN Squalene epoxidase OS=Bos taurus OX=9913 GN=SQLE PE=2 SV=1	1	6	6	6	63.56	572	23.838	11	3193900000	282550	313010	281740	316280	304800	270580
A5D9B4;Q3SZF3;E1BMP6	A5D9B4;Q3SZF3	tr|A5D9B4|A5D9B4_BOVIN Heterogeneous nuclear ribonucleoprotein H2 OS=Bos taurus OX=9913 GN=HNRNPH2 PE=2 SV=1;sp|Q3SZF3|HNRH2_BOVIN Heterogeneous nuclear ribonucleoprotein H2 OS=Bos taurus OX=9913 GN=HNRNPH2 PE=2 SV=1	3	16	3	3	49.249	449	18.617	34.1	661700000	145600	166810	153770	150830	148950	183430
A5D9C4;Q4ZJ65;Q0V7M9;Q29RP7	A5D9C4;Q4ZJ65;Q0V7M9;Q29RP7	tr|A5D9C4|A5D9C4_BOVIN Nuclear factor 1 (Fragment) OS=Bos taurus OX=9913 GN=NFIC PE=2 SV=1;tr|Q4ZJ65|Q4ZJ65_BOVIN Nuclear factor 1 OS=Bos taurus OX=9913 GN=NFIC PE=2 SV=1;tr|Q0V7M9|Q0V7M9_BOVIN Nuclear factor 1 OS=Bos taurus OX=9913 GN=NFIC PE=2 SV=1;tr|Q2	4	1	1	1	47.441	427	8.3833	2.6	107340000	9965.2	13124	12437	14348	14589	18270
A5D9D2	A5D9D2	tr|A5D9D2|A5D9D2_BOVIN Complement component 4 binding protein, alpha chain OS=Bos taurus OX=9913 GN=C4BPA PE=2 SV=1	1	18	1	1	68.914	610	3.5404	33.1	0	0	0	0	0	0	0
A5D9D7;F1MET0	A5D9D7;F1MET0	tr|A5D9D7|A5D9D7_BOVIN Procollagen-lysine, 2-oxoglutarate 5-dioxygenase 3 (Fragment) OS=Bos taurus OX=9913 GN=PLOD3 PE=2 SV=1;tr|F1MET0|F1MET0_BOVIN Procollagen-lysine,2-oxoglutarate 5-dioxygenase 3 OS=Bos taurus OX=9913 GN=PLOD3 PE=4 SV=1	2	3	3	3	77.517	677	18.698	4.7	776260000	102230	111380	106870	108900	120290	114920
A5D9E0;F6RYN2;F1N4D3;E1BB24	A5D9E0;F6RYN2	tr|A5D9E0|A5D9E0_BOVIN Uncharacterized protein DKFZp686F02235 (Fragment) OS=Bos taurus OX=9913 GN=DKFZp686F02235 PE=2 SV=1;tr|F6RYN2|F6RYN2_BOVIN RNA binding motif protein 47 OS=Bos taurus OX=9913 GN=RBM47 PE=1 SV=1	4	3	2	2	54.067	492	43.401	6.1	259020000	18232	27308	19464	20028	35524	21008
A5D9E1;F1MBV6;Q3ZCA8;E1BE76	A5D9E1;F1MBV6;Q3ZCA8;E1BE76	tr|A5D9E1|A5D9E1_BOVIN Tumor protein D52 OS=Bos taurus OX=9913 GN=TPD52 PE=2 SV=1;tr|F1MBV6|F1MBV6_BOVIN Uncharacterized protein OS=Bos taurus OX=9913 GN=TPD52 PE=4 SV=1;tr|Q3ZCA8|Q3ZCA8_BOVIN Tumor protein D52 OS=Bos taurus OX=9913 GN=TPD52 PE=2 SV=1;tr|E	4	6	6	6	19.877	184	202.64	38	7907600000	381280	469130	429360	444890	363330	472760
A5D9E9;Q3SYT3;F1N0N3	A5D9E9;Q3SYT3	tr|A5D9E9|A5D9E9_BOVIN Complement C1r subcomponent precursor OS=Bos taurus OX=9913 GN=C1R PE=2 SV=1;tr|Q3SYT3|Q3SYT3_BOVIN Complement C1r subcomponent precursor OS=Bos taurus OX=9913 GN=C1R PE=2 SV=1	3	10	10	10	80.212	705	33.705	16.5	3750900000	192870	190020	205880	208600	181710	248080
A5D9F0;Q2HJF7;Q08E45;Q3MHJ9	A5D9F0;Q2HJF7	tr|A5D9F0|A5D9F0_BOVIN Calcium/calmodulin-dependent protein kinase II delta OS=Bos taurus OX=9913 GN=CAMK2D PE=1 SV=1;sp|Q2HJF7|KCC2D_BOVIN Calcium/calmodulin-dependent protein kinase type II subunit delta OS=Bos taurus OX=9913 GN=CAMK2D PE=2 SV=1	4	8	8	7	54.113	478	105.31	23.8	7470500000	454030	529150	456320	483120	482400	481190
A5D9F1;F1MYP4	A5D9F1;F1MYP4	tr|A5D9F1|A5D9F1_BOVIN C-terminal binding protein 1 (Fragment) OS=Bos taurus OX=9913 GN=CTBP1 PE=2 SV=1;tr|F1MYP4|F1MYP4_BOVIN C-terminal binding protein 1 OS=Bos taurus OX=9913 GN=CTBP1 PE=3 SV=2	2	5	5	4	37.918	345	15.566	16.5	1940800000	223550	238920	217680	238000	258180	221110
A5D9F2;Q0VD02	A5D9F2;Q0VD02	tr|A5D9F2|A5D9F2_BOVIN Dol-P-Glc:Glc(2)Man(9)GlcNAc(2)-PP-Dol alpha-1,2-glucosyltransferase (Fragment) OS=Bos taurus OX=9913 GN=ALG10B PE=2 SV=1;tr|Q0VD02|Q0VD02_BOVIN Dol-P-Glc:Glc(2)Man(9)GlcNAc(2)-PP-Dol alpha-1,2-glucosyltransferase OS=Bos taurus OX=99	2	2	2	2	46.778	400	2.7814	5.5	139050000	30083	33706	27887	32048	60945	28305
A5D9G1;Q2KIC1;F1MJP7	A5D9G1;Q2KIC1;F1MJP7	tr|A5D9G1|A5D9G1_BOVIN UDP-N-acteylglucosamine pyrophosphorylase 1 OS=Bos taurus OX=9913 GN=UAP1 PE=2 SV=1;tr|Q2KIC1|Q2KIC1_BOVIN UDP-N-acteylglucosamine pyrophosphorylase 1 OS=Bos taurus OX=9913 GN=UAP1 PE=2 SV=1;tr|F1MJP7|F1MJP7_BOVIN UDP-N-acetylglucosa	3	11	11	11	58.535	521	107.51	28.8	5129400000	355520	377340	376390	373490	391680	457730
A5D9G3	A5D9G3	tr|A5D9G3|A5D9G3_BOVIN Succinate-CoA ligase subunit beta (Fragment) OS=Bos taurus OX=9913 GN=LOC283398 PE=2 SV=1	1	26	26	1	46.663	432	323.31	61.6	213150000000	4139800	4185700	3652600	3919700	2936300	3009900
A5D9H5;A6H6Y0	A5D9H5;A6H6Y0	tr|A5D9H5|A5D9H5_BOVIN Heterogeneous nuclear ribonucleoprotein D OS=Bos taurus OX=9913 GN=HNRNPD PE=1 SV=1;tr|A6H6Y0|A6H6Y0_BOVIN HNRNPD protein OS=Bos taurus OX=9913 GN=HNRNPD PE=1 SV=1	2	8	8	7	32.848	306	138.55	27.5	56739000000	1124100	1258200	1164100	1207100	1074200	1269900
A5D9H9;A7E3T2;REV__F1N0Y6	A5D9H9;A7E3T2	tr|A5D9H9|A5D9H9_BOVIN DNA polymerase delta interacting protein 2 OS=Bos taurus OX=9913 GN=POLDIP2 PE=2 SV=1;tr|A7E3T2|A7E3T2_BOVIN DNA polymerase delta interacting protein 2 (Fragment) OS=Bos taurus OX=9913 GN=POLDIP2 PE=2 SV=1	3	3	3	3	41.942	368	5.6772	10.1	435710000	98925	110720	98707	107100	93112	103340
A5PJ65;A0A140T876	A5PJ65;A0A140T876	sp|A5PJ65|RER1_BOVIN Protein RER1 OS=Bos taurus OX=9913 GN=RER1 PE=2 SV=2;tr|A0A140T876|A0A140T876_BOVIN Protein RER1 OS=Bos taurus OX=9913 GN=RER1 PE=3 SV=1	2	6	6	6	22.863	196	65.838	32.1	6756800000	181990	227060	183550	199340	261350	214860
A5PJ71	A5PJ71	tr|A5PJ71|A5PJ71_BOVIN MRPL41 protein OS=Bos taurus OX=9913 GN=MRPL41 PE=2 SV=1	1	2	2	2	15.021	135	4.7562	19.3	123090000	27575	28076	27067	27722	23684	28132
A5PJ82	A5PJ82	sp|A5PJ82|SIM12_BOVIN Small integral membrane protein 12 OS=Bos taurus OX=9913 GN=SMIM12 PE=3 SV=1	1	2	2	2	10.779	92	3.4995	18.5	991960000	73678	84316	73936	78004	68656	77359
A5PJA4	A5PJA4	tr|A5PJA4|A5PJA4_BOVIN CCDC43 protein OS=Bos taurus OX=9913 GN=CCDC43 PE=2 SV=1	1	1	1	1	25.346	224	14.563	6.2	345650000	880.35	1233.5	900.28	1140.5	2045.6	1281.7
A5PJA6;Q32LL2	A5PJA6;Q32LL2	tr|A5PJA6|A5PJA6_BOVIN Stomatin (EPB72)-like 2 OS=Bos taurus OX=9913 GN=STOML2 PE=2 SV=1;sp|Q32LL2|STML2_BOVIN Stomatin-like protein 2, mitochondrial OS=Bos taurus OX=9913 GN=STOML2 PE=2 SV=1	2	11	11	11	38.733	356	153.21	44.4	10288000000	625630	593370	567600	608950	478940	571980
A5PJC4	A5PJC4	sp|A5PJC4|UB2L6_BOVIN Ubiquitin/ISG15-conjugating enzyme E2 L6 OS=Bos taurus OX=9913 GN=UBE2L6 PE=2 SV=1	1	3	3	3	17.824	153	4.1523	17	1780300000	114330	128150	114970	129470	113220	112100
A5PJC5;G3MZN9;E1BL93	A5PJC5	tr|A5PJC5|A5PJC5_BOVIN MLYCD protein OS=Bos taurus OX=9913 GN=MLYCD PE=2 SV=1	3	12	12	12	55.415	499	67.533	28.9	24668000000	563480	604890	527830	543530	521170	510180
A5PJD0	A5PJD0	sp|A5PJD0|URAD_BOVIN 2-oxo-4-hydroxy-4-carboxy-5-ureidoimidazoline decarboxylase OS=Bos taurus OX=9913 GN=URAD PE=2 SV=1	1	10	1	1	18.942	170	-2	60	113350000	14712	45835	23731	16757	20872	15802
A5PJD6	A5PJD6	tr|A5PJD6|A5PJD6_BOVIN ATL3 protein OS=Bos taurus OX=9913 GN=ATL3 PE=2 SV=1	1	14	14	14	60.311	541	249.1	41.4	12772000000	655700	761450	652420	715200	677220	729520
A5PJE0;F1MX44	A5PJE0;F1MX44	tr|A5PJE0|A5PJE0_BOVIN Glutathione S-transferase OS=Bos taurus OX=9913 GN=GSTA5 PE=2 SV=1;tr|F1MX44|F1MX44_BOVIN Glutathione S-transferase OS=Bos taurus OX=9913 GN=GSTA5 PE=3 SV=1	2	6	2	2	25.393	222	1.9034	18.9	140050000000	210920	201550	191620	228170	151570	170590
A5PJE3;P02672;B1B3F7;B1B3F8;B1B3F9;B1B3G0	A5PJE3;P02672	tr|A5PJE3|A5PJE3_BOVIN Fibrinogen alpha chain OS=Bos taurus OX=9913 GN=FGA PE=2 SV=1;sp|P02672|FIBA_BOVIN Fibrinogen alpha chain OS=Bos taurus OX=9913 GN=FGA PE=1 SV=5	6	39	39	37	66.997	615	323.31	64.7	457120000000	4284700	5472300	5545100	4554700	5846500	7712100
A5PJF5	A5PJF5	tr|A5PJF5|A5PJF5_BOVIN BRI3 binding protein OS=Bos taurus OX=9913 GN=BRI3BP PE=2 SV=1	1	2	2	2	26.937	242	11.229	8.3	1021900000	86338	87364	76074	80888	85139	78229
A5PJF9	A5PJF9	tr|A5PJF9|A5PJF9_BOVIN UEV and lactate/malate dehyrogenase domains OS=Bos taurus OX=9913 GN=UEVLD PE=2 SV=1	1	1	1	1	52.237	471	2.4367	1.9	56556000	5680.4	1880	3498	3757.1	2655.2	4115.6
A5PJH7	A5PJH7	tr|A5PJH7|A5PJH7_BOVIN LOC788112 protein OS=Bos taurus OX=9913 GN=LOC788112 PE=1 SV=1	1	2	2	2	19.642	172	11.272	11.6	1153800000	26780	38547	29110	27346	33374	21651
A5PJI5	A5PJI5	sp|A5PJI5|ASNA_BOVIN ATPase ASNA1 OS=Bos taurus OX=9913 GN=ASNA1 PE=2 SV=1	1	6	6	6	38.792	348	62.68	21.6	4695500000	397050	441420	374920	418410	436250	397720
A5PJI7;A4FV40;E1BB97	A5PJI7;A4FV40;E1BB97	sp|A5PJI7|EI2BG_BOVIN Translation initiation factor eIF-2B subunit gamma OS=Bos taurus OX=9913 GN=EIF2B3 PE=2 SV=1;tr|A4FV40|A4FV40_BOVIN eIF2B3 protein OS=Bos taurus OX=9913 GN=EIF2B3 PE=2 SV=1;tr|E1BB97|E1BB97_BOVIN Translation initiation factor eIF-2B s	3	3	3	3	50.218	452	8.6808	9.1	582650000	64883	62630	66636	67423	59541	70763
A5PJL7	A5PJL7	tr|A5PJL7|A5PJL7_BOVIN Acyl-CoA thioesterase 4 OS=Bos taurus OX=9913 GN=MGC160092 PE=2 SV=1	1	10	5	4	45.999	416	10.107	23.1	731820000	340630	253490	308360	326680	239680	330210
A5PJM0;G3X6F9;A1L584;A5PKK4;Q2KIR0;E1B8I9	A5PJM0;G3X6F9;A1L584;A5PKK4	tr|A5PJM0|A5PJM0_BOVIN MBNL1 protein OS=Bos taurus OX=9913 GN=MBNL1 PE=2 SV=1;tr|G3X6F9|G3X6F9_BOVIN Muscleblind like splicing regulator 1 OS=Bos taurus OX=9913 GN=MBNL1 PE=4 SV=1;tr|A1L584|A1L584_BOVIN Muscleblind-like 2 (Fragment) OS=Bos taurus OX=9913 G	6	4	4	4	39.759	369	15.379	8.7	5434000000	175470	179790	183140	192190	171710	215290
A5PJM4	A5PJM4	sp|A5PJM4|AIFM2_BOVIN Apoptosis-inducing factor 2 OS=Bos taurus OX=9913 GN=AIFM2 PE=2 SV=1	1	3	3	3	40.476	373	2.3719	7.8	1654100000	150600	146500	150560	143000	151620	161420
A5PJM5	A5PJM5	sp|A5PJM5|MCMBP_BOVIN Mini-chromosome maintenance complex-binding protein OS=Bos taurus OX=9913 GN=MCMBP PE=2 SV=1	1	1	1	1	73.096	642	2.7022	1.6	55870000	9449.7	9634.3	8748.3	10173	12862	9407.7
A5PJN2;F1MW08	A5PJN2	sp|A5PJN2|ERO1A_BOVIN ERO1-like protein alpha OS=Bos taurus OX=9913 GN=ERO1A PE=2 SV=1	2	7	7	7	54.296	468	56.803	17.5	2925800000	370070	476130	404050	421770	393630	467850
A5PJP1	A5PJP1	sp|A5PJP1|BL1S3_BOVIN Biogenesis of lysosome-related organelles complex 1 subunit 3 OS=Bos taurus OX=9913 GN=BLOC1S3 PE=2 SV=1	1	1	1	1	21.058	200	5.2486	9.5	46156000	2833.4	2645.3	2743.9	3474.9	3976.5	3559.3
A5PJP2;REV__A4FV17;A6QNR1;REV__Q2TBX4;Q58D25	A5PJP2	tr|A5PJP2|A5PJP2_BOVIN SAFB protein OS=Bos taurus OX=9913 GN=SAFB PE=2 SV=1	5	18	18	1	101.6	903	304.56	19.7	11293000000	563150	610940	592860	595780	661220	674020
A5PJP8	A5PJP8	tr|A5PJP8|A5PJP8_BOVIN MAP2K4 protein OS=Bos taurus OX=9913 GN=MAP2K4 PE=2 SV=1	1	3	3	3	45.61	412	7.6768	7.8	396600000	37721	41387	37378	41324	33910	44300
A5PJQ1	A5PJQ1	tr|A5PJQ1|A5PJQ1_BOVIN DEK protein OS=Bos taurus OX=9913 GN=DEK PE=2 SV=1	1	2	2	2	42.642	375	43.12	6.4	1321800000	59616	66715	54008	66419	96328	64111
A5PJQ2	A5PJQ2	sp|A5PJQ2|SCAR5_BOVIN Scavenger receptor class A member 5 OS=Bos taurus OX=9913 GN=SCARA5 PE=2 SV=1	1	1	0	0	53.452	495	16.331	1.2	0	0	0	0	0	0	0
A5PJQ6	A5PJQ6	tr|A5PJQ6|A5PJQ6_BOVIN PGRMC2 protein OS=Bos taurus OX=9913 GN=PGRMC2 PE=1 SV=1	1	12	11	11	23.71	223	320.45	39.5	35910000000	629090	665350	611780	656310	637420	680400
A5PJR2;F1MQX4	A5PJR2;F1MQX4	tr|A5PJR2|A5PJR2_BOVIN MCL1 protein OS=Bos taurus OX=9913 GN=MCL1 PE=2 SV=1;tr|F1MQX4|F1MQX4_BOVIN Uncharacterized protein OS=Bos taurus OX=9913 PE=4 SV=2	2	2	2	2	36.957	350	11.583	8	159460000	11937	18824	14083	15647	18244	15848
A5PJR3;G3N1E7	A5PJR3	tr|A5PJR3|A5PJR3_BOVIN Dicarbonyl/L-xylulose reductase OS=Bos taurus OX=9913 GN=DCXR PE=2 SV=1	2	12	12	1	25.676	244	227.67	58.2	204100000000	1382600	1277500	1330900	1409100	1175900	1566700
A5PJR4	A5PJR4	sp|A5PJR4|PURA1_BOVIN Adenylosuccinate synthetase isozyme 1 OS=Bos taurus OX=9913 GN=ADSSL1 PE=2 SV=1	1	7	7	7	50.134	457	52.44	19.9	1515000000	164120	191610	165460	181500	176610	199090
A5PJS4;F1N1X8	A5PJS4;F1N1X8	tr|A5PJS4|A5PJS4_BOVIN LOC100138178 protein (Fragment) OS=Bos taurus OX=9913 GN=LOC100138178 PE=2 SV=1;tr|F1N1X8|F1N1X8_BOVIN Ubiquitin conjugating enzyme E2 Z OS=Bos taurus OX=9913 GN=UBE2Z PE=4 SV=1	2	1	1	1	38.281	355	12.735	2	147580000	16038	14576	18089	17668	14400	17824
A5PJS6	A5PJS6	sp|A5PJS6|UBP10_BOVIN Ubiquitin carboxyl-terminal hydrolase 10 OS=Bos taurus OX=9913 GN=USP10 PE=2 SV=1	1	3	3	3	86.531	800	10.096	5.6	327970000	68082	80794	67352	66415	93315	72838
A5PJS7	A5PJS7	tr|A5PJS7|A5PJS7_BOVIN CRLS1 protein OS=Bos taurus OX=9913 GN=CRLS1 PE=2 SV=1	1	1	1	1	32.789	302	29.268	5.3	634950000	37149	36292	32141	32660	53644	36174
A5PJT7	A5PJT7	tr|A5PJT7|A5PJT7_BOVIN ECM1 protein OS=Bos taurus OX=9913 GN=ECM1 PE=2 SV=1	1	6	6	6	57.636	517	24.116	10.3	2862500000	107730	110220	109160	98134	121700	115520
A5PJV3	A5PJV3	sp|A5PJV3|HUTI_BOVIN Probable imidazolonepropionase OS=Bos taurus OX=9913 GN=AMDHD1 PE=2 SV=1	1	19	19	19	46.748	426	306.78	58.2	74269000000	1851900	2088700	1996700	1859000	1681200	2371800
A5PJV5;F6R993;P27718	A5PJV5;F6R993;P27718	tr|A5PJV5|A5PJV5_BOVIN DDC protein OS=Bos taurus OX=9913 GN=DDC PE=2 SV=1;tr|F6R993|F6R993_BOVIN Aromatic-L-amino-acid decarboxylase OS=Bos taurus OX=9913 GN=DDC PE=3 SV=1;sp|P27718|DDC_BOVIN Aromatic-L-amino-acid decarboxylase OS=Bos taurus OX=9913 GN=DDC	3	9	9	9	54.262	487	68.955	24	46270000000	382490	396450	396560	410040	472320	437440
A5PJV7;Q9N139	A5PJV7;Q9N139	tr|A5PJV7|A5PJV7_BOVIN NGFR protein OS=Bos taurus OX=9913 GN=NGFR PE=2 SV=1;tr|Q9N139|Q9N139_BOVIN Nerve growth factor receptor (Fragment) OS=Bos taurus OX=9913 PE=2 SV=1	2	2	2	2	45.499	429	6.1028	5.8	371350000	67888	64696	71436	74373	65027	70667
A5PJW8	A5PJW8	tr|A5PJW8|A5PJW8_BOVIN DNA-directed RNA polymerase subunit beta OS=Bos taurus OX=9913 GN=POLR2B PE=1 SV=1	1	2	2	2	133.87	1174	10.886	1.5	494760000	41813	44757	39223	42275	43746	50535
A5PJY0;F1ME46;Q8MJ82;REV__A5PJU2	A5PJY0;F1ME46	tr|A5PJY0|A5PJY0_BOVIN LMAN1 protein OS=Bos taurus OX=9913 GN=LMAN1 PE=2 SV=1;tr|F1ME46|F1ME46_BOVIN Lectin, mannose binding 1 OS=Bos taurus OX=9913 GN=LMAN1 PE=1 SV=2	4	24	24	24	58.056	518	302.32	43.6	111770000000	2590200	2890900	2602300	2637300	2792400	2795400
A5PJY9;F1MLJ3;F1MRS5;A5PK35;A1L523;F1MS45;Q2KHY1;E1BID8;F1MZS0	A5PJY9	tr|A5PJY9|A5PJY9_BOVIN CPNE3 protein OS=Bos taurus OX=9913 GN=CPNE3 PE=1 SV=1	9	7	7	6	59.616	533	102.38	14.4	5006500000	356100	344300	360400	355630	294230	374230
A5PJZ5	A5PJZ5	sp|A5PJZ5|NUP93_BOVIN Nuclear pore complex protein Nup93 OS=Bos taurus OX=9913 GN=NUP93 PE=2 SV=1	1	5	5	5	93.457	819	34.053	6.2	331460000	103710	112990	105430	109420	103530	117710
A5PK29	A5PK29	sp|A5PK29|TP8L1_BOVIN Tumor necrosis factor alpha-induced protein 8-like protein 1 OS=Bos taurus OX=9913 GN=TNFAIP8L1 PE=2 SV=1	1	2	2	2	20.88	186	11.367	14.5	128440000	10201	9547.3	7287.3	8601.1	16324	9566.1
A5PK45;F1MWR5;A7MB73	A5PK45	sp|A5PK45|GT251_BOVIN Procollagen galactosyltransferase 1 OS=Bos taurus OX=9913 GN=COLGALT1 PE=2 SV=1	3	14	14	14	71.546	623	28.026	22	3507200000	529360	619630	535530	557810	559740	557860
A5PK60;E1BLP4	A5PK60;E1BLP4	tr|A5PK60|A5PK60_BOVIN C2H2orf33 protein OS=Bos taurus OX=9913 GN=C2H2orf33 PE=2 SV=1;tr|E1BLP4|E1BLP4_BOVIN Mitochondrial fission factor OS=Bos taurus OX=9913 GN=MFF PE=4 SV=1	2	1	1	1	29.7	264	9.0845	6.1	299250000	12172	10957	10316	9863.6	9087.6	10418
A5PK65;A0A0F7RQ40	A5PK65;A0A0F7RQ40	sp|A5PK65|DOPD_BOVIN D-dopachrome decarboxylase OS=Bos taurus OX=9913 GN=DDT PE=3 SV=1;tr|A0A0F7RQ40|A0A0F7RQ40_BOVIN D-dopachrome tautomerase OS=Bos taurus OX=9913 GN=DDT PE=4 SV=1	2	8	8	8	12.877	118	113.49	79.7	119130000000	563650	624780	579780	658220	584750	597300
A5PK67	A5PK67	tr|A5PK67|A5PK67_BOVIN Chromosome 15 open reading frame 48 OS=Bos taurus OX=9913 GN=C10H15orf48 PE=2 SV=1	1	3	3	3	9.6072	83	27.538	27.7	1602700000	217230	218550	202800	226280	197860	223060
A5PK70	A5PK70	tr|A5PK70|A5PK70_BOVIN Nucleoside diphosphate kinase OS=Bos taurus OX=9913 GN=NME3 PE=2 SV=1	1	7	7	7	19.079	169	63.263	47.3	3691100000	261300	249540	232580	253640	249530	227670
A5PK73	A5PK73	tr|A5PK73|A5PK73_BOVIN Fructose-bisphosphate aldolase OS=Bos taurus OX=9913 GN=ALDOB PE=2 SV=1	1	25	2	2	39.527	364	3.9765	74.5	21071000000	327330	91872	221070	420460	301670	221410
A5PK75	A5PK75	tr|A5PK75|A5PK75_BOVIN Torsin OS=Bos taurus OX=9913 GN=TOR1A PE=2 SV=1	1	1	1	1	37.81	333	1.8411	3.3	121840000	3619.7	4202.3	4310.6	4184	5622.2	4640.3
A5PK76;G3MYB8;F1MTZ8	A5PK76;G3MYB8	tr|A5PK76|A5PK76_BOVIN ASPSCR1 protein OS=Bos taurus OX=9913 GN=ASPSCR1 PE=2 SV=1;tr|G3MYB8|G3MYB8_BOVIN Uncharacterized protein OS=Bos taurus OX=9913 PE=4 SV=1	3	8	8	8	59.924	552	22.969	17.4	2409600000	244110	255800	241040	250000	211400	223220
A5PK88	A5PK88	tr|A5PK88|A5PK88_BOVIN MGC159500 protein OS=Bos taurus OX=9913 GN=PITHD1 PE=2 SV=1	1	3	3	3	24.116	211	27.661	23.2	869620000	164020	177760	164870	166270	170910	196530
A5PKA5	A5PKA5	sp|A5PKA5|SNX27_BOVIN Sorting nexin-27 OS=Bos taurus OX=9913 GN=SNX27 PE=2 SV=1	1	2	2	2	61.126	541	6.0201	4.6	110670000	25416	28830	27369	27149	29062	33181
A5PKD6;REV__Q17QH1	A5PKD6	tr|A5PKD6|A5PKD6_BOVIN G protein subunit beta 4 OS=Bos taurus OX=9913 GN=GNB4 PE=2 SV=1	2	5	0	0	37.537	340	10.348	13.8	0	0	0	0	0	0	0
A5PKG2	A5PKG2	tr|A5PKG2|A5PKG2_BOVIN PAIP1 protein OS=Bos taurus OX=9913 GN=PAIP1 PE=2 SV=1	1	3	3	2	45.603	400	10.88	7	267910000	25116	29849	27133	26884	30934	30533
A5PKG4	A5PKG4	tr|A5PKG4|A5PKG4_BOVIN NFS1 protein OS=Bos taurus OX=9913 GN=NFS1 PE=2 SV=1	1	8	8	8	50.343	457	34.974	22.1	2130400000	209380	230310	199790	217540	227670	201170
A5PKH0	A5PKH0	tr|A5PKH0|A5PKH0_BOVIN TOR1AIP2 protein OS=Bos taurus OX=9913 GN=TOR1AIP2 PE=2 SV=1	1	4	4	4	51.587	469	36.473	10.7	1235600000	102230	92120	98353	104300	75347	99628
A5PKH3;A0N0X7	A5PKH3	sp|A5PKH3|FAAA_BOVIN Fumarylacetoacetase OS=Bos taurus OX=9913 GN=FAH PE=2 SV=1	2	16	16	1	46.155	419	216.85	45.8	182540000000	1443300	1626600	1558400	1626700	1676000	1849700
A5PKH8	A5PKH8	tr|A5PKH8|A5PKH8_BOVIN PGM2L1 protein OS=Bos taurus OX=9913 GN=PGM2L1 PE=2 SV=1	1	2	1	1	70.419	622	24.153	2.9	46440000	4413	6983.5	5331.2	5063.3	7037.9	5850
A5PKI0	A5PKI0	tr|A5PKI0|A5PKI0_BOVIN APPL1 protein OS=Bos taurus OX=9913 GN=APPL1 PE=2 SV=1	1	3	3	3	79.537	708	67.21	6.9	351630000	29569	31181	29983	29427	41794	31172
A5PKI2;F6QB05	A5PKI2;F6QB05	tr|A5PKI2|A5PKI2_BOVIN ZC3H11A protein OS=Bos taurus OX=9913 GN=ZC3H11A PE=2 SV=1;tr|F6QB05|F6QB05_BOVIN Zinc finger CCCH domain-containing protein 11A OS=Bos taurus OX=9913 GN=ZC3H11A PE=4 SV=1	2	1	1	1	89.745	816	3.2395	1.1	128100000	8166.8	11827	8448.7	7907.7	23133	9798.1
A5PKI3	A5PKI3	sp|A5PKI3|FAM3C_BOVIN Protein FAM3C OS=Bos taurus OX=9913 GN=FAM3C PE=2 SV=1	1	2	2	2	24.796	227	6.2558	7.9	1144600000	77798	89963	84768	84792	102030	106520
A5PKJ3;E1BDU5;Q0V8G6;REV__A2VDP1	A5PKJ3	tr|A5PKJ3|A5PKJ3_BOVIN DCTN1 protein OS=Bos taurus OX=9913 GN=DCTN1 PE=2 SV=1	4	18	18	0	136.8	1239	323.31	16.7	4693100000	320030	352100	314780	316780	358050	339060
A5PKJ5;E1BGD1;E1BPX5	A5PKJ5	tr|A5PKJ5|A5PKJ5_BOVIN UNC45A protein OS=Bos taurus OX=9913 GN=UNC45A PE=2 SV=1	3	6	6	5	101.87	929	41.916	6.1	7929400000	107930	117790	108890	118870	126440	116950
A5PKK3	A5PKK3	tr|A5PKK3|A5PKK3_BOVIN ABLIM3 protein OS=Bos taurus OX=9913 GN=ABLIM3 PE=2 SV=1	1	8	8	8	77.686	683	25.983	13.2	1887700000	233120	236050	222010	225440	185180	214330
A5PKK5;F1MJ46;A7Z019	A5PKK5;F1MJ46;A7Z019	tr|A5PKK5|A5PKK5_BOVIN SMARCA2 protein OS=Bos taurus OX=9913 GN=SMARCA2 PE=2 SV=1;tr|F1MJ46|F1MJ46_BOVIN Transcription activator BRG1 OS=Bos taurus OX=9913 GN=SMARCA4 PE=4 SV=2;sp|A7Z019|SMCA4_BOVIN Transcription activator BRG1 OS=Bos taurus OX=9913 GN=SMA	3	2	1	1	176.92	1554	45.921	1	72961000	13254	13606	12530	13953	15553	12508
A5PKL2	A5PKL2	tr|A5PKL2|A5PKL2_BOVIN RAS related 2 OS=Bos taurus OX=9913 GN=RRAS2 PE=2 SV=1	1	7	7	5	23.399	204	122.15	36.8	5252300000	308310	342250	294760	309550	360100	325060
A5PKM1	A5PKM1	tr|A5PKM1|A5PKM1_BOVIN ZNRF2 protein OS=Bos taurus OX=9913 GN=ZNRF2 PE=2 SV=1	1	1	1	1	23.886	238	6.0089	5	130370000	9842.1	11538	9393.3	11428	14370	11014
A6H6W9	A6H6W9	sp|A6H6W9|SDS3_BOVIN Sin3 histone deacetylase corepressor complex component SDS3 OS=Bos taurus OX=9913 GN=SUDS3 PE=2 SV=1	1	1	1	1	38.133	328	2.001	3	0	0	0	0	0	0	0
A6H703;F1N6B7;A5D7T5;A9ZTK8;A9ZTJ8;A9ZTJ7;G3MYK1	A6H703;F1N6B7;A5D7T5	tr|A6H703|A6H703_BOVIN Serine/threonine-protein phosphatase OS=Bos taurus OX=9913 GN=PPP3CB PE=2 SV=1;tr|F1N6B7|F1N6B7_BOVIN Serine/threonine-protein phosphatase OS=Bos taurus OX=9913 GN=PPP3CB PE=3 SV=2;tr|A5D7T5|A5D7T5_BOVIN Serine/threonine-protein phos	7	5	1	1	59.097	525	3.8893	10.1	82236000	11345	11190	9677.1	12492	10734	10165
A6H704	A6H704	tr|A6H704|A6H704_BOVIN CHMP7 protein OS=Bos taurus OX=9913 GN=CHMP7 PE=2 SV=1	1	2	2	2	50.644	450	10.138	6.9	139400000	10779	11175	10901	10922	9299.4	11263
A6H714;A5PJZ8;F1MJX4;G3MYJ7	A6H714;A5PJZ8;F1MJX4;G3MYJ7	tr|A6H714|A6H714_BOVIN SKIV2L2 protein OS=Bos taurus OX=9913 GN=SKIV2L2 PE=2 SV=1;tr|A5PJZ8|A5PJZ8_BOVIN SKIV2L2 protein OS=Bos taurus OX=9913 GN=SKIV2L2 PE=2 SV=1;tr|F1MJX4|F1MJX4_BOVIN Mtr4 exosome RNA helicase OS=Bos taurus OX=9913 GN=MTREX PE=4 SV=2;tr	4	2	2	2	117.48	1040	17.125	2.1	135020000	35701	29712	29158	31754	31430	28637
A6H722	A6H722	tr|A6H722|A6H722_BOVIN CYP39A1 protein OS=Bos taurus OX=9913 GN=CYP39A1 PE=2 SV=1	1	3	3	3	54.321	469	1.673	5.3	32441000000	108160	95372	105700	102490	81789	105220
A6H732	A6H732	tr|A6H732|A6H732_BOVIN TMX4 protein OS=Bos taurus OX=9913 GN=TMX4 PE=2 SV=1	1	1	1	1	38.883	348	16.272	8.3	23921000	274.73	289.72	337.99	224.57	779.37	192.61
A6H742	A6H742	sp|A6H742|PLSI_BOVIN Plastin-1 OS=Bos taurus OX=9913 GN=PLS1 PE=2 SV=1	1	6	5	5	70.531	630	14.241	10.3	2257700000	119790	128850	109350	110520	127730	105770
A6H744	A6H744	tr|A6H744|A6H744_BOVIN SUMO-conjugating enzyme UBC9 OS=Bos taurus OX=9913 GN=UBE2I PE=2 SV=1	1	2	2	2	18.007	158	30.321	10.1	503170000	29820	53422	34897	34119	38545	32094
A6H757	A6H757	sp|A6H757|PPA6_BOVIN Lysophosphatidic acid phosphatase type 6 OS=Bos taurus OX=9913 GN=ACP6 PE=1 SV=1	1	2	2	2	48.944	429	2.3396	4.7	274140000	70400	64229	61773	67554	59828	55437
A6H767;G3X7M5	A6H767;G3X7M5	sp|A6H767|NP1L1_BOVIN Nucleosome assembly protein 1-like 1 OS=Bos taurus OX=9913 GN=NAP1L1 PE=2 SV=1;tr|G3X7M5|G3X7M5_BOVIN Uncharacterized protein OS=Bos taurus OX=9913 PE=3 SV=1	2	4	4	3	45.376	391	63.098	13	2833400000	104750	132610	111010	101560	144670	123870
A6H769	A6H769	sp|A6H769|RS7_BOVIN 40S ribosomal protein S7 OS=Bos taurus OX=9913 GN=RPS7 PE=2 SV=1	1	6	6	6	22.127	194	48.308	26.8	30030000000	353850	393070	369550	363690	386540	424000
A6H772	A6H772	sp|A6H772|PP4C_BOVIN Serine/threonine-protein phosphatase 4 catalytic subunit OS=Bos taurus OX=9913 GN=PPP4C PE=1 SV=1	1	3	2	2	35.08	307	21.939	14.3	357110000	59261	72665	60558	62025	83540	70234
A6H784	A6H784	sp|A6H784|SCO2_BOVIN Protein SCO2 homolog, mitochondrial OS=Bos taurus OX=9913 GN=SCO2 PE=2 SV=1	1	2	2	2	29.789	266	4.1704	9.4	547480000	38643	39159	36335	37788	43403	42915
A6H788	A6H788	tr|A6H788|A6H788_BOVIN SNRPA1 protein OS=Bos taurus OX=9913 GN=SNRPA1 PE=1 SV=1	1	5	5	5	28.369	255	20.321	20	827630000	142780	165990	149260	169150	154850	165140
A6H794;E1BNF0;F1MTV4	A6H794;E1BNF0;F1MTV4	tr|A6H794|A6H794_BOVIN C28H10ORF35 protein OS=Bos taurus OX=9913 GN=FAM241B PE=2 SV=1;tr|E1BNF0|E1BNF0_BOVIN RNA binding motif protein 33 OS=Bos taurus OX=9913 GN=RBM33 PE=4 SV=2;tr|F1MTV4|F1MTV4_BOVIN RNA binding motif protein 33 OS=Bos taurus OX=9913 GN=	3	2	2	2	13.144	120	4.9736	15.8	73978000	16742	18742	18741	21952	16945	20448
A6H797	A6H797	tr|A6H797|A6H797_BOVIN MLEC protein OS=Bos taurus OX=9913 GN=MLEC PE=1 SV=1	1	13	13	13	31.566	283	323.31	46.3	19549000000	578020	677720	627530	593060	595080	763790
A6H799;F1N3H4	A6H799;F1N3H4	tr|A6H799|A6H799_BOVIN ATXN3 protein OS=Bos taurus OX=9913 GN=ATXN3 PE=2 SV=1;tr|F1N3H4|F1N3H4_BOVIN Ataxin-3 OS=Bos taurus OX=9913 GN=ATXN3 PE=4 SV=2	2	1	1	1	33.736	291	15.499	4.8	84690000	5489.6	5622.3	5269.6	5655.7	5625.3	5341.6
A6H7A2	A6H7A2	tr|A6H7A2|A6H7A2_BOVIN Adenosine deaminase OS=Bos taurus OX=9913 GN=ADA PE=2 SV=1	1	16	1	1	40.949	363	5.2755	53.4	359790000	41959	43152	39316	38464	37965	38319
A6H7B5	A6H7B5	sp|A6H7B5|CSN3_BOVIN COP9 signalosome complex subunit 3 OS=Bos taurus OX=9913 GN=COPS3 PE=2 SV=1	1	8	8	8	47.799	423	77.665	23.9	3203700000	396300	426020	386890	413500	403340	434120
A6H7B6	A6H7B6	tr|A6H7B6|A6H7B6_BOVIN DDX24 protein OS=Bos taurus OX=9913 GN=DDX24 PE=2 SV=1	1	1	1	1	94.508	852	1.8695	1.8	31884000	3935.6	3030.3	2881.3	3749.4	3173.9	3228.7
A6H7B7	A6H7B7	tr|A6H7B7|A6H7B7_BOVIN SFRS5 protein OS=Bos taurus OX=9913 GN=SRSF5 PE=1 SV=1	1	2	2	2	31.263	272	38.784	6.6	2114800000	153920	147030	146250	147460	169220	171950
A6H7C1	A6H7C1	tr|A6H7C1|A6H7C1_BOVIN MORF4L2 protein OS=Bos taurus OX=9913 GN=MORF4L2 PE=2 SV=1	1	1	1	1	32.251	287	3.6945	3.8	79133000	9916.6	11755	10645	9397.4	12473	14023
A6H7C4;F1N1S3;Q52T70	A6H7C4;F1N1S3	tr|A6H7C4|A6H7C4_BOVIN CBX3 protein OS=Bos taurus OX=9913 GN=CBX3 PE=2 SV=1;tr|F1N1S3|F1N1S3_BOVIN Chromobox 3 OS=Bos taurus OX=9913 GN=CBX3 PE=4 SV=2	3	9	9	8	20.811	183	90.646	55.7	6338400000	479010	531430	497250	528040	533750	566580
A6H7D4;A3FPG8;Q0PNG7	A6H7D4;A3FPG8	tr|A6H7D4|A6H7D4_BOVIN 1-acylglycerol-3-phosphate O-acyltransferase 6 (Lysophosphatidic acid acyltransferase, zeta) OS=Bos taurus OX=9913 GN=AGPAT6 PE=2 SV=1;sp|A3FPG8|GPAT4_BOVIN Glycerol-3-phosphate acyltransferase 4 OS=Bos taurus OX=9913 GN=GPAT4 PE=3 S	3	1	1	1	52.065	456	19.955	2.6	268070000	19902	20306	20358	21644	23047	21039
A6H7D7;Q862B5	A6H7D7	tr|A6H7D7|A6H7D7_BOVIN BZW2 protein OS=Bos taurus OX=9913 GN=BZW2 PE=2 SV=1	2	2	2	2	48.124	419	25.317	6.9	425480000	46612	59972	50521	53105	77046	57630
A6H7E1	A6H7E1	sp|A6H7E1|SYMM_BOVIN Methionine--tRNA ligase, mitochondrial OS=Bos taurus OX=9913 GN=MARS2 PE=2 SV=1	1	2	2	2	66.647	593	20.749	4.6	312390000	45055	54734	39445	50679	60004	36057
A6H7E3;Q5E9E1	A6H7E3;Q5E9E1	tr|A6H7E3|A6H7E3_BOVIN PDZ and LIM domain 1 OS=Bos taurus OX=9913 GN=PDLIM1 PE=1 SV=1;sp|Q5E9E1|PDLI1_BOVIN PDZ and LIM domain protein 1 OS=Bos taurus OX=9913 GN=PDLIM1 PE=2 SV=3	2	10	10	10	35.82	328	222.62	48.2	5982800000	373780	463020	392130	355250	424690	409870
A6H7F6	A6H7F6	sp|A6H7F6|GLP3L_BOVIN Golgi phosphoprotein 3-like OS=Bos taurus OX=9913 GN=GOLPH3L PE=2 SV=1	1	2	2	2	32.814	285	13.696	9.8	395640000	29893	33892	29787	33252	47392	36765
A6H7G2	A6H7G2	sp|A6H7G2|DBNL_BOVIN Drebrin-like protein OS=Bos taurus OX=9913 GN=DBNL PE=2 SV=1	1	18	18	18	47.722	423	323.31	47.5	15574000000	596790	643180	587340	610350	610920	632670
A6H7G3	A6H7G3	tr|A6H7G3|A6H7G3_BOVIN Methylsterol monooxygenase 1 OS=Bos taurus OX=9913 GN=MSMO1 PE=2 SV=1	1	2	2	2	35.06	293	76.459	8.5	6319000000	643090	731780	640940	648560	597290	595760
A6H7H1;F1MUK8	A6H7H1;F1MUK8	sp|A6H7H1|F120A_BOVIN Constitutive coactivator of PPAR-gamma-like protein 1 OS=Bos taurus OX=9913 GN=FAM120A PE=2 SV=1;tr|F1MUK8|F1MUK8_BOVIN Constitutive coactivator of PPAR-gamma-like protein 1 OS=Bos taurus OX=9913 GN=FAM120A PE=4 SV=2	2	12	12	12	121.55	1114	126.03	12.8	2626100000	388510	421620	395570	407400	384510	438060
A6H7H2	A6H7H2	tr|A6H7H2|A6H7H2_BOVIN KLC1 protein OS=Bos taurus OX=9913 GN=KLC1 PE=1 SV=1	1	3	2	2	70.35	623	11.063	5.9	141830000	11689	15000	13088	14033	16094	12386
A6H7H3;Q5E9H7	A6H7H3	tr|A6H7H3|A6H7H3_BOVIN LOC789567 protein OS=Bos taurus OX=9913 GN=HSD17B12 PE=1 SV=1	2	9	9	9	34.928	312	166.88	33.3	35534000000	844610	1145400	844640	1240300	956370	793480
A6H7H6	A6H7H6	tr|A6H7H6|A6H7H6_BOVIN CDH17 protein OS=Bos taurus OX=9913 GN=CDH17 PE=2 SV=1	1	3	3	3	92.648	832	8.9341	4	0	0	0	0	0	0	0
A6H7I5;F1MW91	A6H7I5;F1MW91	sp|A6H7I5|DYN2_BOVIN Dynamin-2 OS=Bos taurus OX=9913 GN=DNM2 PE=2 SV=1;tr|F1MW91|F1MW91_BOVIN Dynamin-2 OS=Bos taurus OX=9913 GN=DNM2 PE=3 SV=2	2	10	10	2	97.835	866	94.258	14.5	2423200000	316070	299880	284170	308860	302510	303360
A6H7J6;P05307;G9BHW9;REV__F1MLB2	A6H7J6;P05307	tr|A6H7J6|A6H7J6_BOVIN Protein disulfide-isomerase OS=Bos taurus OX=9913 GN=P4HB PE=1 SV=1;sp|P05307|PDIA1_BOVIN Protein disulfide-isomerase OS=Bos taurus OX=9913 GN=P4HB PE=1 SV=1	4	40	40	39	57.203	510	323.31	67.5	1532700000000	8357800	8815000	8496900	8218400	6388700	9054300
A6QL68;Q0PHT2;E1BI68;Q58D47	A6QL68;Q0PHT2	tr|A6QL68|A6QL68_BOVIN CLYBL protein OS=Bos taurus OX=9913 GN=CLYBL PE=2 SV=1;tr|Q0PHT2|Q0PHT2_BOVIN LOC533186 (Fragment) OS=Bos taurus OX=9913 PE=4 SV=1	4	18	18	18	37.549	341	177.49	60.7	46794000000	1779300	1920200	1587900	1536600	1423100	1247900
A6QL75;G5E526	A6QL75	tr|A6QL75|A6QL75_BOVIN PTP4A2 protein OS=Bos taurus OX=9913 GN=PTP4A2 PE=2 SV=1	2	2	2	2	19.127	167	32.11	13.8	527980000	43858	60135	44317	49242	86545	49061
A6QL85;A6QPV1	A6QL85;A6QPV1	tr|A6QL85|A6QL85_BOVIN RCC2 protein OS=Bos taurus OX=9913 GN=RCC2 PE=1 SV=1;tr|A6QPV1|A6QPV1_BOVIN RCC2 protein OS=Bos taurus OX=9913 GN=RCC2 PE=1 SV=1	2	2	2	2	55.942	520	18.13	3.5	607650000	29989	30891	29601	29984	54864	38335
A6QL88	A6QL88	sp|A6QL88|SAC1_BOVIN Phosphatidylinositide phosphatase SAC1 OS=Bos taurus OX=9913 GN=SACM1L PE=2 SV=1	1	11	11	11	67.092	587	60.026	21.8	6853800000	508430	553670	511040	507180	532400	563300
A6QL97	A6QL97	tr|A6QL97|A6QL97_BOVIN TMX3 protein OS=Bos taurus OX=9913 GN=TMX3 PE=2 SV=1	1	2	1	1	51.729	454	34.26	5.5	200110000	14892	15550	15919	17976	13540	21302
A6QLA0	A6QLA0	sp|A6QLA0|NFX1_BOVIN Transcriptional repressor NF-X1 OS=Bos taurus OX=9913 GN=NFX1 PE=2 SV=1	1	1	1	1	123.58	1116	6.6821	1.1	58740000	5842.8	6563.7	6348.6	6750.1	8722.3	6783.5
A6QLA8	A6QLA8	tr|A6QLA8|A6QLA8_BOVIN TRIM25 protein OS=Bos taurus OX=9913 GN=TRIM25 PE=1 SV=1	1	10	10	10	70.603	631	146.38	21.1	6951200000	694930	726690	691220	662410	731080	755000
A6QLB1	A6QLB1	tr|A6QLB1|A6QLB1_BOVIN RAB27A protein OS=Bos taurus OX=9913 GN=RAB27A PE=2 SV=1	1	1	1	1	24.978	221	1.7881	5	22031000	1994.7	4603.5	2633.7	2770.5	7839.2	2071.1
A6QLB7	A6QLB7	tr|A6QLB7|A6QLB7_BOVIN Adenylyl cyclase-associated protein OS=Bos taurus OX=9913 GN=CAP1 PE=1 SV=1	1	20	20	1	51.201	471	323.31	56.5	66192000000	1800700	1934900	1740500	1728300	1922600	1758900
A6QLC6	A6QLC6	sp|A6QLC6|YIPF6_BOVIN Protein YIPF6 OS=Bos taurus OX=9913 GN=YIPF6 PE=2 SV=1	1	1	1	1	26.184	236	165.36	6.8	145960000	3840.7	5026.9	5045.4	6077.2	4793.2	7768.2
A6QLD1	A6QLD1	tr|A6QLD1|A6QLD1_BOVIN EXOC4 protein OS=Bos taurus OX=9913 GN=EXOC4 PE=2 SV=1	1	3	3	3	110.48	975	20.658	3.2	315490000	20820	19875	19222	19176	23487	23284
A6QLD6;P10568	A6QLD6	tr|A6QLD6|A6QLD6_BOVIN MYO1B protein OS=Bos taurus OX=9913 GN=MYO1B PE=2 SV=1	2	28	28	28	131.83	1136	117.41	26.9	18767000000	1843500	2024700	1846000	1948700	1761000	1984100
A6QLD9	A6QLD9	tr|A6QLD9|A6QLD9_BOVIN Polypeptide N-acetylgalactosaminyltransferase OS=Bos taurus OX=9913 GN=GALNT16 PE=2 SV=1	1	1	1	1	62.726	557	2.2228	1.6	1646700	496.85	563.66	678.71	552.7	471.79	342.17
A6QLG1;Q2KIE4	A6QLG1;Q2KIE4	tr|A6QLG1|A6QLG1_BOVIN Malignant T-cell-amplified sequence OS=Bos taurus OX=9913 GN=LOC515358 PE=2 SV=1;sp|Q2KIE4|MCTS1_BOVIN Malignant T-cell-amplified sequence 1 OS=Bos taurus OX=9913 GN=MCTS1 PE=2 SV=1	2	2	2	2	20.59	181	6.1845	9.9	2953600000	31720	32218	32007	36244	26711	35745
A6QLG3	A6QLG3	tr|A6QLG3|A6QLG3_BOVIN PDK3 protein OS=Bos taurus OX=9913 GN=PDK3 PE=2 SV=1	1	1	1	1	47.913	415	7.7328	4.1	124540000	24197	32343	23110	29668	23202	26770
A6QLG5	A6QLG5	sp|A6QLG5|RS9_BOVIN 40S ribosomal protein S9 OS=Bos taurus OX=9913 GN=RPS9 PE=2 SV=1	1	16	16	15	22.591	194	44.063	58.2	67950000000	1013100	1023600	1004400	992400	1016900	1205000
A6QLG6;Q2TBT7;F1N4M9;E1B9L5	A6QLG6;Q2TBT7;F1N4M9	tr|A6QLG6|A6QLG6_BOVIN FXR1 protein OS=Bos taurus OX=9913 GN=FXR1 PE=2 SV=1;sp|Q2TBT7|FXR1_BOVIN Fragile X mental retardation syndrome-related protein 1 OS=Bos taurus OX=9913 GN=FXR1 PE=2 SV=1;tr|F1N4M9|F1N4M9_BOVIN Fragile X mental retardation syndrome-re	4	5	5	5	60.805	539	102.32	10.9	2096600000	172230	171480	172620	176910	169920	193460
A6QLI6	A6QLI6	sp|A6QLI6|HEM1_BOVIN 5-aminolevulinate synthase, nonspecific, mitochondrial OS=Bos taurus OX=9913 GN=ALAS1 PE=2 SV=1	1	1	1	1	71.062	647	3.0799	1.5	133440000	4045.8	10600	3181.3	3314.3	12435	2205.8
A6QLI8;F1MGT5	A6QLI8;F1MGT5	sp|A6QLI8|T2EA_BOVIN General transcription factor IIE subunit 1 OS=Bos taurus OX=9913 GN=GTF2E1 PE=2 SV=1;tr|F1MGT5|F1MGT5_BOVIN General transcription factor IIE subunit 1 OS=Bos taurus OX=9913 GN=GTF2E1 PE=4 SV=2	2	1	1	1	49.21	438	2.5656	3.2	13755000	1290.8	1365.1	1346.1	1160.9	3261.1	1574.6
A6QLJ2	A6QLJ2	tr|A6QLJ2|A6QLJ2_BOVIN HSPA12B protein OS=Bos taurus OX=9913 GN=HSPA12B PE=2 SV=1	1	3	3	3	72.159	657	43.011	6.8	352090000	44675	49530	40945	43569	59520	47707
A6QLL2	A6QLL2	tr|A6QLL2|A6QLL2_BOVIN MTX2 protein OS=Bos taurus OX=9913 GN=MTX2 PE=2 SV=1	1	1	1	1	29.679	264	37.702	4.2	306900000	39812	40169	36891	41745	37680	36520
A6QLL8	A6QLL8	tr|A6QLL8|A6QLL8_BOVIN Fructose-bisphosphate aldolase OS=Bos taurus OX=9913 GN=ALDOA PE=1 SV=1	1	22	22	16	39.436	364	323.31	58.2	90582000000	1668500	1847200	1664900	1594400	1611700	1898200
A6QLN5	A6QLN5	tr|A6QLN5|A6QLN5_BOVIN PI4K2A protein OS=Bos taurus OX=9913 GN=PI4K2A PE=2 SV=1	1	1	1	1	54.084	479	1.7827	2.5	19763000	2252.6	2610	2065.7	2450.1	4954.3	2331.3
A6QLN6;F1MYM9;F1MM07;F1MZX6;Q9BE39;F1N775;Q9BE40;E1BP87;F1N2G0;F1MTZ2;A6QPA6;E1BPX8	A6QLN6;F1MYM9	tr|A6QLN6|A6QLN6_BOVIN MYH11 protein OS=Bos taurus OX=9913 GN=MYH11 PE=2 SV=1;tr|F1MYM9|F1MYM9_BOVIN Myosin heavy chain 11 OS=Bos taurus OX=9913 GN=MYH11 PE=1 SV=2	12	110	96	85	227.65	1972	323.31	54.2	170230000000	5285700	7374100	6170700	6373500	6498100	6695100
A6QLN7;F1N007	A6QLN7	tr|A6QLN7|A6QLN7_BOVIN Flavin-containing monooxygenase OS=Bos taurus OX=9913 GN=FMO5 PE=2 SV=1	2	20	19	19	60.28	533	95.526	36.4	40416000000	1828100	1646900	1578300	1857300	1695900	1554800
A6QLN9	A6QLN9	sp|A6QLN9|VWA1_BOVIN von Willebrand factor A domain-containing protein 1 OS=Bos taurus OX=9913 GN=VWA1 PE=2 SV=1	1	1	1	1	43.737	413	50.203	1.9	329020000	14451	23491	17562	18040	43734	21589
A6QLP2	A6QLP2	sp|A6QLP2|SAHH3_BOVIN Adenosylhomocysteinase 3 OS=Bos taurus OX=9913 GN=AHCYL2 PE=1 SV=1	1	7	1	1	66.773	611	6.7405	11.1	39871000	2351.2	3012	2715.3	2877.8	3443.8	3430.9
A6QLP7	A6QLP7	sp|A6QLP7|SSRA_BOVIN Translocon-associated protein subunit alpha OS=Bos taurus OX=9913 GN=SSR1 PE=2 SV=1	1	4	4	4	32.054	286	118.53	24.1	8874300000	313380	355660	344540	342040	348070	408350
A6QLR2	A6QLR2	tr|A6QLR2|A6QLR2_BOVIN LARS protein OS=Bos taurus OX=9913 GN=LARS PE=2 SV=1	1	11	11	11	134.81	1176	245.49	11.3	1839200000	280780	290130	286630	295760	268980	336110
A6QLR9;A5PJL3	A6QLR9	tr|A6QLR9|A6QLR9_BOVIN Mitogen-activated protein kinase OS=Bos taurus OX=9913 GN=MAPK14 PE=2 SV=1	2	4	4	4	41.493	360	27.686	15.3	361260000	72865	74375	73289	71131	58943	84726
A6QLS2	A6QLS2	sp|A6QLS2|RSRC2_BOVIN Arginine/serine-rich coiled-coil protein 2 OS=Bos taurus OX=9913 GN=RSRC2 PE=2 SV=2	1	2	2	2	50.577	435	2.6048	3.4	4540700	1122.7	597.96	950.74	1051.7	618.9	1599.2
A6QLS3	A6QLS3	tr|A6QLS3|A6QLS3_BOVIN CDKN1B protein OS=Bos taurus OX=9913 GN=CDKN1B PE=2 SV=1	1	1	1	1	22.09	198	6.9225	6.6	64252000	9429.1	9505.9	10177	8778.6	11254	12970
A6QLS7	A6QLS7	tr|A6QLS7|A6QLS7_BOVIN DIRC2 protein OS=Bos taurus OX=9913 GN=DIRC2 PE=2 SV=1	1	1	1	1	51.901	477	1.7724	2.1	218840000	8994.1	8523.1	8080.2	7235.3	13704	12103
A6QLS8	A6QLS8	tr|A6QLS8|A6QLS8_BOVIN BRWD2 protein OS=Bos taurus OX=9913 GN=WDR11 PE=2 SV=1	1	2	2	2	136.06	1222	8.1592	1.3	1931700000	12497	8376.3	9079	10233	9238.5	8467.7
A6QLS9	A6QLS9	tr|A6QLS9|A6QLS9_BOVIN RAB10 protein OS=Bos taurus OX=9913 GN=RAB10 PE=1 SV=1	1	9	8	7	22.541	200	46.876	44.5	7846100000	564170	663260	744720	697740	508750	1079600
A6QLT3	A6QLT3	tr|A6QLT3|A6QLT3_BOVIN C2 calcium dependent domain containing 5 OS=Bos taurus OX=9913 GN=C2CD5 PE=2 SV=1	1	2	2	2	115.76	1051	4.837	1.8	52060000	14307	14290	14210	12266	11725	14008
A6QLT4	A6QLT4	sp|A6QLT4|MTM1_BOVIN Myotubularin OS=Bos taurus OX=9913 GN=MTM1 PE=2 SV=2	1	1	1	1	70.019	603	7.1051	1.3	251310000	16058	20665	16376	17430	36108	17517
A6QLT5;A1L505	A6QLT5;A1L505	tr|A6QLT5|A6QLT5_BOVIN UBAP2L protein OS=Bos taurus OX=9913 GN=UBAP2L PE=2 SV=1;tr|A1L505|A1L505_BOVIN Ubiquitin associated protein 2-like OS=Bos taurus OX=9913 GN=UBAP2L PE=2 SV=1	2	2	2	2	103.95	983	19.705	3	551950000	37414	43626	37635	40649	48808	55551
A6QLT9;A0A2Q9	A6QLT9;A0A2Q9	tr|A6QLT9|A6QLT9_BOVIN AARS protein OS=Bos taurus OX=9913 GN=AARS PE=1 SV=1;tr|A0A2Q9|A0A2Q9_BOVIN AlaRS (Fragment) OS=Bos taurus OX=9913 PE=3 SV=1	2	24	24	24	106.65	968	191.09	28.1	9573300000	817650	860400	811660	884400	877000	879950
A6QLU1	A6QLU1	sp|A6QLU1|GPDM_BOVIN Glycerol-3-phosphate dehydrogenase, mitochondrial OS=Bos taurus OX=9913 GN=GPD2 PE=2 SV=1	1	1	1	1	80.762	727	14.662	2.6	661250000	74146	105380	77371	76409	94399	84350
A6QLU8	A6QLU8	sp|A6QLU8|NXN_BOVIN Nucleoredoxin OS=Bos taurus OX=9913 GN=NXN PE=2 SV=1	1	2	2	2	48.331	435	18.793	4.8	261320000	41117	31880	35044	28533	30127	33173
A6QLV1	A6QLV1	tr|A6QLV1|A6QLV1_BOVIN Sad1 and UNC84 domain containing 2 OS=Bos taurus OX=9913 GN=SUN2 PE=2 SV=1	1	3	3	3	81.445	728	114.54	4.7	324290000	49101	56747	49841	54598	73051	59623
A6QLV9	A6QLV9	tr|A6QLV9|A6QLV9_BOVIN SEMA4G protein OS=Bos taurus OX=9913 GN=SEMA4G PE=2 SV=1	1	2	2	2	92.418	844	15.943	2.3	788330000	21449	23019	20556	25176	23382	27515
A6QLW3	A6QLW3	tr|A6QLW3|A6QLW3_BOVIN RPRD1B protein OS=Bos taurus OX=9913 GN=RPRD1B PE=2 SV=1	1	5	5	5	36.899	326	44.208	18.7	2248500000	206420	240860	204410	223240	259940	220690
A6QLY4	A6QLY4	sp|A6QLY4|ISOC1_BOVIN Isochorismatase domain-containing protein 1 OS=Bos taurus OX=9913 GN=ISOC1 PE=2 SV=1	1	9	9	9	32.115	298	133.61	35.9	15060000000	631660	721650	629880	753320	607890	589560
A6QLY7	A6QLY7	sp|A6QLY7|PBIP1_BOVIN Pre-B-cell leukemia transcription factor-interacting protein 1 OS=Bos taurus OX=9913 GN=PBXIP1 PE=2 SV=1	1	11	11	11	80.257	727	148.33	16.6	2063800000	196380	231710	208010	209620	186900	222160
A6QLZ0	A6QLZ0	tr|A6QLZ0|A6QLZ0_BOVIN Galectin OS=Bos taurus OX=9913 GN=LGALS3 PE=1 SV=1	1	3	3	3	27.646	265	75.766	9.4	731890000	78407	68131	71645	75593	57845	83313
A6QLZ3	A6QLZ3	tr|A6QLZ3|A6QLZ3_BOVIN ARSB protein OS=Bos taurus OX=9913 GN=ARSB PE=2 SV=1	1	2	2	2	59.355	533	3.4552	3.9	173660000	33006	37773	31397	32098	40744	36961
A6QLZ6	A6QLZ6	tr|A6QLZ6|A6QLZ6_BOVIN GLRX5 protein OS=Bos taurus OX=9913 GN=GLRX5 PE=1 SV=1	1	3	3	3	16.775	158	38.332	29.1	13530000000	568600	508790	480540	486020	398420	394460
A6QM09	A6QM09	tr|A6QM09|A6QM09_BOVIN Uncharacterized protein OS=Bos taurus OX=9913 PE=2 SV=1	1	9	2	2	24.732	232	4.5782	39.7	1248100000	80075	87439	91609	81305	71800	136760
A6QNJ7;A1L598	A6QNJ7;A1L598	tr|A6QNJ7|A6QNJ7_BOVIN PGM5 protein OS=Bos taurus OX=9913 GN=PGM5 PE=2 SV=1;tr|A1L598|A1L598_BOVIN Phosphoglucomutase 5 (Fragment) OS=Bos taurus OX=9913 GN=PGM5 PE=2 SV=1	2	11	11	11	62.176	567	90.338	22.8	2439600000	255980	307920	267980	310840	300770	333570
A6QNJ8;F1N6Y1	A6QNJ8;F1N6Y1	tr|A6QNJ8|A6QNJ8_BOVIN GANAB protein (Fragment) OS=Bos taurus OX=9913 GN=GANAB PE=2 SV=1;tr|F1N6Y1|F1N6Y1_BOVIN Glucosidase II alpha subunit OS=Bos taurus OX=9913 GN=GANAB PE=1 SV=1	2	38	38	37	109.08	962	323.31	41.7	120140000000	2655000	3034700	2670700	2821300	2599200	2785900
A6QNL5;Q0V8C4	A6QNL5	tr|A6QNL5|A6QNL5_BOVIN PDIA6 protein (Fragment) OS=Bos taurus OX=9913 GN=PDIA6 PE=1 SV=1	2	19	19	19	49.624	453	280.79	54.3	170300000000	1665600	1869000	1918000	1735000	1523300	2521700
A6QNM0;F1MBT8;Q6Q137;F1MIH2;Q6Q143	A6QNM0;F1MBT8;Q6Q137;F1MIH2	tr|A6QNM0|A6QNM0_BOVIN Septin 7 OS=Bos taurus OX=9913 GN=SEPT7 PE=2 SV=1;tr|F1MBT8|F1MBT8_BOVIN Septin-7 OS=Bos taurus OX=9913 GN=SEPT7 PE=3 SV=1;sp|Q6Q137|SEPT7_BOVIN Septin-7 OS=Bos taurus OX=9913 GN=SEPT7 PE=2 SV=2;tr|F1MIH2|F1MIH2_BOVIN Septin-7 OS=Bos	5	19	19	14	48.757	418	246.71	40.4	22618000000	951860	1065200	951530	1004600	898930	1038800
A6QNM2	A6QNM2	sp|A6QNM2|RRF2M_BOVIN Ribosome-releasing factor 2, mitochondrial OS=Bos taurus OX=9913 GN=GFM2 PE=2 SV=1	1	3	3	3	86.03	777	9.1189	5.8	1833400000	50213	56085	44298	51076	43951	47082
A6QNM5	A6QNM5	tr|A6QNM5|A6QNM5_BOVIN INPP5K protein OS=Bos taurus OX=9913 GN=INPP5K PE=2 SV=1	1	3	3	3	48.38	416	6.1553	6	380220000	64769	64406	67135	66586	68649	71728
A6QNM9	A6QNM9	tr|A6QNM9|A6QNM9_BOVIN SLC25A12 protein OS=Bos taurus OX=9913 GN=SLC25A12 PE=2 SV=1	1	6	0	0	74.529	675	18.23	8.3	0	0	0	0	0	0	0
A6QNQ7	A6QNQ7	tr|A6QNQ7|A6QNQ7_BOVIN Elongation of very long chain fatty acids protein 6 OS=Bos taurus OX=9913 GN=ELOVL6 PE=2 SV=1	1	1	1	1	31.281	264	2.9274	4.5	236400000	28028	37824	27160	31999	36019	24024
A6QNS2	A6QNS2	tr|A6QNS2|A6QNS2_BOVIN UBE4B protein OS=Bos taurus OX=9913 GN=UBE4B PE=2 SV=1	1	1	1	1	152.08	1362	3.6845	0.6	78839000	23773	27404	24576	25741	24640	31001
A6QNS6;F1MWN3	A6QNS6;F1MWN3	tr|A6QNS6|A6QNS6_BOVIN NID1 protein OS=Bos taurus OX=9913 GN=NID1 PE=2 SV=1;tr|F1MWN3|F1MWN3_BOVIN Nidogen 1 OS=Bos taurus OX=9913 GN=NID1 PE=4 SV=2	2	18	18	17	136	1241	231.83	15.7	5136000000	400540	456070	408370	436140	489330	479280
A6QNT8	A6QNT8	sp|A6QNT8|SC24A_BOVIN Protein transport protein Sec24A OS=Bos taurus OX=9913 GN=SEC24A PE=2 SV=1	1	12	12	9	120.1	1099	44.091	11.7	3737000000	588030	612010	575450	573810	521530	626770
A6QNV4;F6RN30;Q58CQ6;F1MEP7	A6QNV4;F6RN30;Q58CQ6;F1MEP7	tr|A6QNV4|A6QNV4_BOVIN GGA1 protein (Fragment) OS=Bos taurus OX=9913 GN=GGA1 PE=2 SV=1;tr|F6RN30|F6RN30_BOVIN Golgi associated, gamma adaptin ear containing, ARF binding protein 1 OS=Bos taurus OX=9913 GN=GGA1 PE=4 SV=1;tr|Q58CQ6|Q58CQ6_BOVIN Golgi associa	4	5	4	4	68.952	627	24.261	9.6	1001200000	62099	74329	67030	70468	79487	83973
A6QNW7;F1N514;F1MLF3	A6QNW7;F1N514	tr|A6QNW7|A6QNW7_BOVIN CD5L protein OS=Bos taurus OX=9913 GN=CD5L PE=2 SV=1;tr|F1N514|F1N514_BOVIN CD5 antigen-like precursor OS=Bos taurus OX=9913 GN=CD5L PE=1 SV=2	3	9	9	9	50.211	451	140.71	23.5	8140800000	336750	320340	344320	341140	254710	428350
A6QNX7;F1MWL9	A6QNX7	tr|A6QNX7|A6QNX7_BOVIN LOC100139208 protein OS=Bos taurus OX=9913 GN=LOC100139208 PE=2 SV=1	2	1	1	1	14.413	123	4.6409	8.9	94912000	7279.2	9669.5	7594.1	7667.6	14704	9183.1
A6QNY4;F1MH34;G5E523;A6QQT7	A6QNY4;F1MH34	tr|A6QNY4|A6QNY4_BOVIN STAU1 protein (Fragment) OS=Bos taurus OX=9913 GN=STAU1 PE=2 SV=1;tr|F1MH34|F1MH34_BOVIN Staufen double-stranded RNA binding protein 1 OS=Bos taurus OX=9913 GN=STAU1 PE=4 SV=2	4	8	8	8	58.264	531	51.893	16.8	1022900000	124170	133950	129760	128750	124920	141790
A6QP05	A6QP05	sp|A6QP05|DHR12_BOVIN Dehydrogenase/reductase SDR family member 12 OS=Bos taurus OX=9913 GN=DHRS12 PE=2 SV=1	1	10	10	10	35.065	317	39.367	36.6	2774400000	335360	346810	285460	305710	243560	242650
A6QP30	A6QP30	tr|A6QP30|A6QP30_BOVIN CPN2 protein OS=Bos taurus OX=9913 GN=CPN2 PE=2 SV=1	1	2	2	2	60.039	548	3.6069	3.3	405210000	52654	57140	59429	56972	56302	72405
A6QP36	A6QP36	tr|A6QP36|A6QP36_BOVIN LMAN2 protein OS=Bos taurus OX=9913 GN=LMAN2 PE=2 SV=1	1	13	13	13	40.401	359	196.87	46.8	38676000000	967940	1170800	1062900	1046900	1084900	1432200
A6QP40;F1N5P8	A6QP40;F1N5P8	tr|A6QP40|A6QP40_BOVIN LRRFIP1 protein OS=Bos taurus OX=9913 GN=LRRFIP1 PE=1 SV=1;tr|F1N5P8|F1N5P8_BOVIN Uncharacterized protein OS=Bos taurus OX=9913 GN=LRRFIP1 PE=1 SV=2	2	4	3	3	59.827	518	26.122	10.4	772830000	28703	29337	27363	32789	33605	30237
A6QP44	A6QP44	tr|A6QP44|A6QP44_BOVIN FUK protein OS=Bos taurus OX=9913 GN=FUK PE=2 SV=1	1	3	3	3	116.95	1079	10.756	3	147060000	37651	39718	39468	27836	56050	45891
A6QP55	A6QP55	sp|A6QP55|SFXN3_BOVIN Sideroflexin-3 OS=Bos taurus OX=9913 GN=SFXN3 PE=2 SV=1	1	2	1	1	35.707	321	10.304	6.9	15231000	702.9	1134.2	1021.2	996.87	2334	738.42
A6QP83	A6QP83	tr|A6QP83|A6QP83_BOVIN FUBP3 protein OS=Bos taurus OX=9913 GN=FUBP3 PE=2 SV=1	1	4	2	2	61.386	572	3.0816	5.2	3265800000	13316	11608	13513	11716	12210	13047
A6QP86	A6QP86	tr|A6QP86|A6QP86_BOVIN LOC510193 protein OS=Bos taurus OX=9913 GN=LOC510193 PE=2 SV=1	1	1	1	1	35.285	321	2.7317	2.2	8092200000	29409	29330	25115	34005	48629	29279
A6QP94;Q08D82	A6QP94	tr|A6QP94|A6QP94_BOVIN LAS1 like, ribosome biogenesis factor OS=Bos taurus OX=9913 GN=LAS1L PE=2 SV=1	2	1	1	1	88.718	773	12.818	1.6	77022000	37808	36260	35507	41356	31942	37611
A6QPB2;F1MZF0;A0JNI7	A6QPB2;F1MZF0;A0JNI7	tr|A6QPB2|A6QPB2_BOVIN G-rich RNA sequence binding factor 1 OS=Bos taurus OX=9913 GN=GRSF1 PE=2 SV=1;tr|F1MZF0|F1MZF0_BOVIN G-rich RNA sequence binding factor 1 OS=Bos taurus OX=9913 GN=GRSF1 PE=4 SV=2;tr|A0JNI7|A0JNI7_BOVIN G-rich RNA sequence binding fac	3	1	1	1	41.537	362	2.316	3.3	20587000	2531	2619.7	2661	3425.5	3803.2	2587.7
A6QPB5;F1MJS4	A6QPB5;F1MJS4	tr|A6QPB5|A6QPB5_BOVIN PGM1 protein OS=Bos taurus OX=9913 GN=PGM1 PE=2 SV=1;tr|F1MJS4|F1MJS4_BOVIN Phosphoglucomutase-1 OS=Bos taurus OX=9913 GN=PGM1 PE=1 SV=2	2	28	1	1	62.196	566	25.976	53	1306500000	84387	190770	109500	146180	72587	83812
A6QPD5	A6QPD5	tr|A6QPD5|A6QPD5_BOVIN UDP-glucuronosyltransferase OS=Bos taurus OX=9913 GN=LOC781988 PE=1 SV=1	1	15	13	13	60.705	529	106.29	26.7	85403000000	1798400	1914400	1726100	1600500	1757600	1635700
A6QPF3;REV__F1MPU0;REV__P49951	A6QPF3	tr|A6QPF3|A6QPF3_BOVIN ADH4 protein OS=Bos taurus OX=9913 GN=ADH4 PE=2 SV=1	3	15	1	1	40.49	380	5.3503	48.9	22353000000	88126	87473	91583	95913	141170	101500
A6QPF8	A6QPF8	sp|A6QPF8|T120B_BOVIN Transmembrane protein 120B OS=Bos taurus OX=9913 GN=TMEM120B PE=2 SV=1	1	1	1	1	40.372	339	141.45	5	121640000	2673.5	3316.3	2713.2	3705.1	6133.1	3302.7
A6QPG6	A6QPG6	tr|A6QPG6|A6QPG6_BOVIN LANCL2 protein OS=Bos taurus OX=9913 GN=LANCL2 PE=2 SV=1	1	4	4	4	49.166	433	45.242	10.9	812700000	74119	91862	79290	80130	106180	87795
A6QPH1	A6QPH1	sp|A6QPH1|PYM1_BOVIN Partner of Y14 and mago OS=Bos taurus OX=9913 GN=PYM1 PE=2 SV=1	1	2	2	2	22.662	203	44.463	12.8	484130000	83395	87374	84512	86712	93911	103190
A6QPH7;F1MZC0	A6QPH7;F1MZC0	tr|A6QPH7|A6QPH7_BOVIN AKR7A2 protein OS=Bos taurus OX=9913 GN=AKR7A2 PE=2 SV=1;tr|F1MZC0|F1MZC0_BOVIN Aflatoxin B1 aldehyde reductase member 2 OS=Bos taurus OX=9913 GN=AKR7A2 PE=1 SV=1	2	18	18	8	40.507	369	323.31	55.3	160610000000	2146500	2353500	2112300	2336300	2046300	2087800
A6QPJ3;Q58DF3	A6QPJ3;Q58DF3	tr|A6QPJ3|A6QPJ3_BOVIN TRABD protein OS=Bos taurus OX=9913 GN=TRABD PE=2 SV=1;sp|Q58DF3|TRABD_BOVIN TraB domain-containing protein OS=Bos taurus OX=9913 GN=TRABD PE=2 SV=1	2	2	2	2	38.342	342	28.553	10.8	267270000	111510	200650	116590	150250	116160	174660
A6QPJ6	A6QPJ6	tr|A6QPJ6|A6QPJ6_BOVIN Peptidylprolyl isomerase OS=Bos taurus OX=9913 GN=FKBP7 PE=2 SV=1	1	3	3	2	25.153	218	6.4982	10.1	627140000	144850	174240	158150	161910	166040	181910
A6QPK4	A6QPK4	tr|A6QPK4|A6QPK4_BOVIN PEX26 protein OS=Bos taurus OX=9913 GN=PEX26 PE=2 SV=1	1	1	1	1	29.112	268	84.929	5.2	111320000	3025.7	6041.8	3660.5	3778.5	6346.6	4885.3
A6QPM9;F1N7I3;P08814;REV__Q0VCH7;REV__G3MWH2;REV__F1N1F4;REV__E1BPV0	A6QPM9;F1N7I3;P08814	tr|A6QPM9|A6QPM9_BOVIN PTMS protein OS=Bos taurus OX=9913 GN=PTMS PE=2 SV=1;tr|F1N7I3|F1N7I3_BOVIN Parathymosin OS=Bos taurus OX=9913 GN=PTMS PE=4 SV=1;sp|P08814|PTMS_BOVIN Parathymosin OS=Bos taurus OX=9913 GN=PTMS PE=1 SV=2	7	4	4	4	11.486	102	26.442	23.5	28954000000	444190	410090	417310	464690	458080	473460
A6QPP2	A6QPP2	tr|A6QPP2|A6QPP2_BOVIN SERPIND1 protein OS=Bos taurus OX=9913 GN=SERPIND1 PE=2 SV=1	1	10	10	10	55.207	496	110.54	22	9406100000	442770	500810	473970	511090	525710	509140
A6QPP7;G3MWP1	A6QPP7;G3MWP1	tr|A6QPP7|A6QPP7_BOVIN ELA2 protein OS=Bos taurus OX=9913 GN=ELANE PE=1 SV=1;tr|G3MWP1|G3MWP1_BOVIN Elastase, neutrophil expressed OS=Bos taurus OX=9913 GN=ELANE PE=1 SV=1	2	1	1	1	28.947	267	30.975	6.4	116170000	20070	23895	18156	18325	14764	14291
A6QPQ2;A0A0A0MP89	A6QPQ2;A0A0A0MP89	sp|A6QPQ2|SPA38_BOVIN Serpin A3-8 OS=Bos taurus OX=9913 GN=SERPINA3-8 PE=2 SV=1;tr|A0A0A0MP89|A0A0A0MP89_BOVIN Serpin A3-8 OS=Bos taurus OX=9913 GN=SERPINA3-8 PE=3 SV=1	2	11	6	6	46.963	418	99.273	32.3	1877900000	182870	255300	258440	221080	241730	420800
A6QPQ5	A6QPQ5	sp|A6QPQ5|RM01_BOVIN 39S ribosomal protein L1, mitochondrial OS=Bos taurus OX=9913 GN=MRPL1 PE=1 SV=1	1	1	1	1	36.656	325	7.4838	3.1	42748000	10591	13656	12290	11598	9409.1	10738
A6QPS1	A6QPS1	tr|A6QPS1|A6QPS1_BOVIN PPCS protein OS=Bos taurus OX=9913 GN=PPCS PE=2 SV=1	1	3	3	3	22.591	213	23.851	17.4	1794700000	38237	36490	36344	38550	36637	42195
A6QPS9;A0JN38;G3N0E8	A6QPS9;A0JN38;G3N0E8	tr|A6QPS9|A6QPS9_BOVIN SCFD2 protein OS=Bos taurus OX=9913 GN=SCFD2 PE=2 SV=1;tr|A0JN38|A0JN38_BOVIN Sec1 family domain containing 2 OS=Bos taurus OX=9913 GN=SCFD2 PE=2 SV=1;tr|G3N0E8|G3N0E8_BOVIN Sec1 family domain containing 2 OS=Bos taurus OX=9913 GN=SC	3	3	3	3	46.703	416	6.685	7	7662400000	41093	49220	44902	47238	48039	56064
A6QPT4	A6QPT4	tr|A6QPT4|A6QPT4_BOVIN MPO protein OS=Bos taurus OX=9913 GN=MPO PE=1 SV=1	1	4	4	4	81.891	719	22.372	5.1	723950000	112760	140360	117080	119280	102330	100740
A6QPT7	A6QPT7	sp|A6QPT7|ERAP2_BOVIN Endoplasmic reticulum aminopeptidase 2 OS=Bos taurus OX=9913 GN=ERAP2 PE=2 SV=1	1	2	2	2	109.72	954	24.736	2.1	296030000	27406	26521	24380	30160	59198	33512
A6QPU3;G3N2S6	A6QPU3	tr|A6QPU3|A6QPU3_BOVIN TCEB3 protein OS=Bos taurus OX=9913 GN=TCEB3 PE=2 SV=1	2	1	1	1	30.234	264	4.6954	2.7	60162000	3407.7	6070.2	5295.4	4545.2	8349.5	6238.2
A6QPX5	A6QPX5	tr|A6QPX5|A6QPX5_BOVIN LOC517246 protein (Fragment) OS=Bos taurus OX=9913 GN=LOC517246 PE=2 SV=1	1	15	4	4	42.667	375	31.583	48	9417500000	200370	365050	330780	305540	350280	476020
A6QPX6	A6QPX6	tr|A6QPX6|A6QPX6_BOVIN AKR7A2 protein (Fragment) OS=Bos taurus OX=9913 GN=AKR7A2 PE=2 SV=1	1	14	5	1	39.057	352	110.34	51.1	23103000000	419870	526080	434090	483840	456350	463420
A6QPY4;E1BFX4	A6QPY4;E1BFX4	tr|A6QPY4|A6QPY4_BOVIN N-sulfoglucosamine sulfohydrolase OS=Bos taurus OX=9913 GN=SGSH PE=2 SV=1;tr|E1BFX4|E1BFX4_BOVIN N-sulfoglucosamine sulfohydrolase OS=Bos taurus OX=9913 GN=SGSH PE=4 SV=1	2	2	2	2	35.044	306	6.8729	8.2	108820000	4580.7	5020.4	4495.5	4520	4211.8	5467.1
A6QPZ3;A5PJI3	A6QPZ3;A5PJI3	tr|A6QPZ3|A6QPZ3_BOVIN NUP35 protein OS=Bos taurus OX=9913 GN=NUP35 PE=1 SV=1;tr|A5PJI3|A5PJI3_BOVIN Nucleoporin NUP53 OS=Bos taurus OX=9913 GN=NUP35 PE=2 SV=1	2	2	2	2	28.796	266	17.393	11.3	221510000	22136	26096	24067	25624	27009	30285
A6QQ11	A6QQ11	tr|A6QQ11|A6QQ11_BOVIN PGM2 protein (Fragment) OS=Bos taurus OX=9913 GN=PGM2 PE=1 SV=1	1	32	32	31	69.581	627	323.31	57.1	160570000000	3563300	4037600	3746600	3755500	3498400	4257900
A6QQ20	A6QQ20	tr|A6QQ20|A6QQ20_BOVIN TGOLN2 protein (Fragment) OS=Bos taurus OX=9913 GN=TGOLN2 PE=2 SV=1	1	7	7	7	33.444	310	125.38	31.9	4558000000	221410	262090	249130	255170	283450	295620
A6QQ59	A6QQ59	sp|A6QQ59|KTAP2_BOVIN Keratinocyte-associated protein 2 OS=Bos taurus OX=9913 GN=KRTCAP2 PE=2 SV=1	1	1	1	1	14.678	136	5.6096	12.5	1550600000	136100	133790	129800	124780	117960	152960
A6QQ83	A6QQ83	tr|A6QQ83|A6QQ83_BOVIN Acyl-CoA thioesterase 13 OS=Bos taurus OX=9913 GN=ACOT13 PE=2 SV=1	1	6	6	6	16.857	155	37.119	39.4	17866000000	455250	482590	413730	434700	359760	340500
A6QQD0	A6QQD0	tr|A6QQD0|A6QQD0_BOVIN LOC100125578 protein OS=Bos taurus OX=9913 GN=SUGCT PE=2 SV=1	1	3	3	3	47.713	438	4.842	9.6	616970000	61701	64101	57344	66690	56586	67075
A6QQE6;F1MLH1	A6QQE6;F1MLH1	tr|A6QQE6|A6QQE6_BOVIN MSH3 protein (Fragment) OS=Bos taurus OX=9913 GN=MSH3 PE=2 SV=1;tr|F1MLH1|F1MLH1_BOVIN MutS homolog 3 OS=Bos taurus OX=9913 GN=MSH3 PE=4 SV=2	2	1	1	1	40.439	361	1.8846	4.7	32191000	2396.4	2101.1	1269.4	2460.8	2961.1	2064.6
A6QQF5	A6QQF5	sp|A6QQF5|QORL2_BOVIN Quinone oxidoreductase-like protein 2 OS=Bos taurus OX=9913 PE=2 SV=2	1	14	14	14	37.668	349	323.31	51.3	117200000000	1911400	1807200	1689800	1793500	1744500	1613500
A6QQH1	A6QQH1	tr|A6QQH1|A6QQH1_BOVIN PIR protein OS=Bos taurus OX=9913 GN=PIR PE=2 SV=1	1	2	2	2	32.06	289	7.8086	7.3	666140000	95964	107710	88519	109600	68239	95083
A6QQI8;A6QQK5	A6QQI8;A6QQK5	tr|A6QQI8|A6QQI8_BOVIN MMAA protein OS=Bos taurus OX=9913 GN=MMAA PE=2 SV=1;tr|A6QQK5|A6QQK5_BOVIN MMAA protein OS=Bos taurus OX=9913 GN=MMAA PE=2 SV=1	2	9	9	9	46.659	421	50.757	26.8	7801800000	530150	535300	448160	560980	482070	395180
A6QQK3	A6QQK3	tr|A6QQK3|A6QQK3_BOVIN MOSPD2 protein OS=Bos taurus OX=9913 GN=MOSPD2 PE=2 SV=1	1	2	2	2	56.376	492	7.694	5.7	318790000	46987	55306	49056	56658	54393	57386
A6QQL4;G3MZF7	A6QQL4;G3MZF7	tr|A6QQL4|A6QQL4_BOVIN UBFD1 protein OS=Bos taurus OX=9913 GN=UBFD1 PE=2 SV=1;tr|G3MZF7|G3MZF7_BOVIN Ubiquitin family domain containing 1 OS=Bos taurus OX=9913 GN=UBFD1 PE=1 SV=1	2	5	5	5	33.143	306	89.324	25.5	2783800000	257530	291720	261540	288150	342730	303660
A6QQL9	A6QQL9	sp|A6QQL9|SRP14_BOVIN Signal recognition particle 14 kDa protein OS=Bos taurus OX=9913 GN=SRP14 PE=3 SV=1	1	3	3	3	12.46	110	28.688	31.8	729930000	106240	117350	110110	119200	89107	113690
A6QQP0;Q3T2L0	A6QQP0	tr|A6QQP0|A6QQP0_BOVIN MYEF2 protein OS=Bos taurus OX=9913 GN=MYEF2 PE=2 SV=1	2	1	1	1	58.672	543	3.9024	1.5	78679000	7520.8	10763	8069.7	8682	17157	7582.2
A6QQP4	A6QQP4	tr|A6QQP4|A6QQP4_BOVIN SCARB2 protein OS=Bos taurus OX=9913 GN=SCARB2 PE=1 SV=1	1	6	6	6	53.984	478	38.495	14.4	3075300000	310120	370760	317450	312280	304950	408600
A6QQR5	A6QQR5	tr|A6QQR5|A6QQR5_BOVIN TMEM43 protein OS=Bos taurus OX=9913 GN=TMEM43 PE=1 SV=1	1	8	8	8	44.791	400	48.537	23.2	7234600000	367350	387980	369150	351850	347130	399420
A6QQR7	A6QQR7	tr|A6QQR7|A6QQR7_BOVIN Glycerol-3-phosphate dehydrogenase [NAD(+)] OS=Bos taurus OX=9913 GN=GPD1L PE=2 SV=1	1	6	1	1	38.238	351	56.094	11.4	65662000	21290	29060	22111	22883	58528	24251
A6QQS0	A6QQS0	tr|A6QQS0|A6QQS0_BOVIN D4, zinc and double PHD fingers family 2 OS=Bos taurus OX=9913 GN=DPF2 PE=2 SV=1	1	1	1	1	44.185	391	23.633	2.3	117190000	19278	17285	17274	26748	20893	24883
A6QQT4;F1N015	A6QQT4	tr|A6QQT4|A6QQT4_BOVIN Aldehyde dehydrogenase OS=Bos taurus OX=9913 GN=ALDH3A2 PE=1 SV=1	2	23	23	22	54.075	485	185.95	47.4	137210000000	1887500	2018900	1800700	1928500	1615400	1740300
A6QQT6	A6QQT6	tr|A6QQT6|A6QQT6_BOVIN Receptor expression-enhancing protein OS=Bos taurus OX=9913 GN=REEP3 PE=2 SV=1	1	1	1	1	29.25	255	1.6723	3.1	0	0	0	0	0	0	0
A6QQT9;B0JYQ9;G1K1S1;F1N2P3;A6QLJ0;A1L590	A6QQT9;B0JYQ9;G1K1S1	sp|A6QQT9|ILVBL_BOVIN Acetolactate synthase-like protein OS=Bos taurus OX=9913 GN=ILVBL PE=2 SV=2;tr|B0JYQ9|B0JYQ9_BOVIN ILVBL protein (Fragment) OS=Bos taurus OX=9913 GN=ILVBL PE=2 SV=1;tr|G1K1S1|G1K1S1_BOVIN Acetolactate synthase-like protein OS=Bos taur	6	17	17	17	68.109	632	103.16	32.6	27070000000	603080	673500	647950	602380	615480	766370
A6QQV3	A6QQV3	tr|A6QQV3|A6QQV3_BOVIN U6 snRNA-associated Sm-like protein LSm2 OS=Bos taurus OX=9913 GN=LSM2 PE=2 SV=1	1	3	3	3	10.834	95	53.423	33.7	2689800000	214020	231810	210860	203820	213010	226880
A6QQV8	A6QQV8	tr|A6QQV8|A6QQV8_BOVIN LBR protein OS=Bos taurus OX=9913 GN=LBR PE=2 SV=1	1	10	10	9	71.254	621	38.846	14.8	2391700000	255560	271680	262590	267230	223560	265740
A6QQW1	A6QQW1	tr|A6QQW1|A6QQW1_BOVIN JTB protein OS=Bos taurus OX=9913 GN=JTB PE=2 SV=1	1	1	1	1	16.339	146	4.8811	4.8	0	0	0	0	0	0	0
A6QQX8	A6QQX8	tr|A6QQX8|A6QQX8_BOVIN USP39 protein OS=Bos taurus OX=9913 GN=USP39 PE=2 SV=1	1	1	1	1	65.336	565	10.53	2.1	221050000	84538	98050	82909	85227	99814	90142
A6QR01	A6QR01	tr|A6QR01|A6QR01_BOVIN LRRC47 protein OS=Bos taurus OX=9913 GN=LRRC47 PE=2 SV=1	1	7	7	7	63.635	581	83.364	12.6	1262400000	189690	214670	204830	217200	201120	215120
A6QR06	A6QR06	sp|A6QR06|TADA1_BOVIN Transcriptional adapter 1 OS=Bos taurus OX=9913 GN=TADA1 PE=2 SV=1	1	1	1	1	37.418	335	2.1898	3.3	21602000	4711.5	4875	4435.8	3690.2	7259.1	4110.9
A6QR07;A5PK18	A6QR07;A5PK18	tr|A6QR07|A6QR07_BOVIN AGK protein OS=Bos taurus OX=9913 GN=AGK PE=2 SV=1;tr|A5PK18|A5PK18_BOVIN AGK protein OS=Bos taurus OX=9913 GN=AGK PE=2 SV=1	2	6	6	6	46.745	420	21.676	12.9	8041400000	162660	169530	159020	171140	189580	163370
A6QR12	A6QR12	tr|A6QR12|A6QR12_BOVIN YME1 like 1 ATPase OS=Bos taurus OX=9913 GN=YME1L1 PE=2 SV=1	1	2	2	2	80.059	717	14.666	2.9	3970700000	27378	29296	27188	28721	28361	30337
A6QR14	A6QR14	tr|A6QR14|A6QR14_BOVIN 24-dehydrocholesterol reductase OS=Bos taurus OX=9913 GN=DHCR24 PE=2 SV=1	1	6	6	6	60.173	516	22.667	11.6	19483000000	351180	373070	347950	382510	374170	362330
A6QR15;V6F861;F1MLH7	A6QR15	tr|A6QR15|A6QR15_BOVIN LOC535277 protein OS=Bos taurus OX=9913 GN=TPM4 PE=1 SV=1	3	25	10	7	32.823	284	117.91	59.9	48513000000	681950	726680	676150	711870	548040	671350
A6QR21;Q9N285	A6QR21;Q9N285	tr|A6QR21|A6QR21_BOVIN Mitochondrial carrier homolog 2 (C. elegans) OS=Bos taurus OX=9913 GN=MTCH2 PE=2 SV=1;sp|Q9N285|MTCH2_BOVIN Mitochondrial carrier homolog 2 OS=Bos taurus OX=9913 GN=MTCH2 PE=2 SV=2	2	11	11	11	33.265	303	184.47	38	37107000000	990900	989160	885990	871820	878520	855020
A6QR28	A6QR28	tr|A6QR28|A6QR28_BOVIN Phosphoserine aminotransferase OS=Bos taurus OX=9913 GN=PSAT1 PE=1 SV=1	1	25	25	25	40.528	370	323.31	65.1	246430000000	3177400	2855500	2860800	3257000	2853100	2953100
A6QR33	A6QR33	tr|A6QR33|A6QR33_BOVIN VPS18 protein OS=Bos taurus OX=9913 GN=VPS18 PE=2 SV=1	1	2	2	2	110.07	973	13.563	2.7	167310000	13060	14043	14338	14632	14863	15816
A6QR35	A6QR35	tr|A6QR35|A6QR35_BOVIN Secretory carrier-associated membrane protein OS=Bos taurus OX=9913 GN=SCAMP2 PE=1 SV=1	1	5	5	5	36.703	328	52.576	18.3	1623800000	107160	128940	119220	126250	119070	146150
A6QR38	A6QR38	tr|A6QR38|A6QR38_BOVIN C23H6ORF47 protein OS=Bos taurus OX=9913 GN=C23H6orf47 PE=1 SV=1	1	2	2	2	31.762	297	3.1411	8.4	127190000	20737	18095	18265	19507	21951	20045
A6QR39	A6QR39	tr|A6QR39|A6QR39_BOVIN ABLIM1 protein (Fragment) OS=Bos taurus OX=9913 GN=ABLIM1 PE=2 SV=1	1	9	1	1	58.241	515	2.4031	16.9	435270000	16189	17459	19152	18323	15881	20365
A6QR46	A6QR46	sp|A6QR46|RAB6B_BOVIN Ras-related protein Rab-6B OS=Bos taurus OX=9913 GN=RAB6B PE=2 SV=1	1	6	1	1	23.461	208	2.9044	32.7	183900000	19310	28484	20778	27013	23670	29673
A6QR55	A6QR55	sp|A6QR55|UBP4_BOVIN Ubiquitin carboxyl-terminal hydrolase 4 OS=Bos taurus OX=9913 GN=USP4 PE=2 SV=1	1	1	1	1	108.51	963	11.699	0.9	366120000	60800	71020	66633	64279	85938	68479
A6QR56;REV__F1MSE6	A6QR56	sp|A6QR56|A16A1_BOVIN Aldehyde dehydrogenase family 16 member A1 OS=Bos taurus OX=9913 GN=ALDH16A1 PE=2 SV=1	2	18	18	1	85.167	800	230.6	30.2	31823000000	1128100	1535100	1237800	1401000	1341800	1324300
A6QR61	A6QR61	tr|A6QR61|A6QR61_BOVIN SNX12 protein OS=Bos taurus OX=9913 GN=SNX12 PE=2 SV=1	1	5	3	3	18.884	162	25.805	30.9	1749800000	73960	69218	70862	71029	69865	86579
A6QR68	A6QR68	tr|A6QR68|A6QR68_BOVIN SLC31A1 protein OS=Bos taurus OX=9913 GN=SLC31A1 PE=2 SV=1	1	3	3	3	21.052	189	5.6907	19	3655300000	56589	64410	56773	59994	93563	65858
A7E2Z6	A7E2Z6	tr|A7E2Z6|A7E2Z6_BOVIN SPG7 protein OS=Bos taurus OX=9913 GN=SPG7 PE=2 SV=1	1	2	2	2	86.193	779	4.3877	1.9	107240000	3313.1	3538.8	2988.5	2736.1	4356.8	2924.4
A7E306	A7E306	tr|A7E306|A7E306_BOVIN NID2 protein OS=Bos taurus OX=9913 GN=NID2 PE=2 SV=1	1	16	15	2	142.79	1305	323.31	16.8	4398200000	462890	534300	480690	514000	573360	516460
A7E307;A7E396	A7E307;A7E396	tr|A7E307|A7E307_BOVIN DDX17 protein OS=Bos taurus OX=9913 GN=DDX17 PE=1 SV=1;tr|A7E396|A7E396_BOVIN DDX17 protein (Fragment) OS=Bos taurus OX=9913 GN=DDX17 PE=2 SV=1	2	16	15	11	72.311	650	251.63	26.9	8037900000	428920	483260	451260	464760	466110	491450
A7E323;E1BMZ5	A7E323;E1BMZ5	tr|A7E323|A7E323_BOVIN EXOSC10 protein OS=Bos taurus OX=9913 GN=EXOSC10 PE=2 SV=1;tr|E1BMZ5|E1BMZ5_BOVIN Exosome component 10 OS=Bos taurus OX=9913 GN=EXOSC10 PE=4 SV=2	2	1	1	1	80.335	702	4.0241	2.6	21921000	1618.9	1793	1357.4	2023	3724.9	1629.1
A7E391;F1MFQ9	A7E391;F1MFQ9	tr|A7E391|A7E391_BOVIN LOC100137827 protein (Fragment) OS=Bos taurus OX=9913 GN=LOC100137827 PE=2 SV=1;tr|F1MFQ9|F1MFQ9_BOVIN Chromosome alignment maintaining phosphoprotein 1 OS=Bos taurus OX=9913 GN=CHAMP1 PE=4 SV=2	2	1	1	1	75.582	695	2.7053	1.4	0	0	0	0	0	0	0
A7E398;G3X6A9	A7E398;G3X6A9	tr|A7E398|A7E398_BOVIN CXHXORF15 protein (Fragment) OS=Bos taurus OX=9913 GN=CXHXORF15 PE=2 SV=1;tr|G3X6A9|G3X6A9_BOVIN Taxilin gamma OS=Bos taurus OX=9913 GN=TXLNG PE=4 SV=1	2	2	1	1	45.75	394	4.9573	4.6	91850000	10316	11059	10349	12061	13724	11590
A7E3A8;F1MQH8	A7E3A8;F1MQH8	tr|A7E3A8|A7E3A8_BOVIN RABEP1 protein (Fragment) OS=Bos taurus OX=9913 GN=RABEP1 PE=2 SV=1;tr|F1MQH8|F1MQH8_BOVIN Rabaptin, RAB GTPase binding effector protein 1 OS=Bos taurus OX=9913 GN=RABEP1 PE=4 SV=1	2	2	1	1	86.763	753	10.704	2	100550000	33461	39476	37877	40553	59046	43655
A7E3Q2;P34933;REV__F1N6H4	A7E3Q2;P34933	tr|A7E3Q2|A7E3Q2_BOVIN Heat shock 70kDa protein 1A OS=Bos taurus OX=9913 GN=HSPA2 PE=2 SV=1;sp|P34933|HSP72_BOVIN Heat shock-related 70 kDa protein 2 OS=Bos taurus OX=9913 GN=HSPA2 PE=2 SV=2	3	13	1	0	69.808	636	131.22	17	285650000	48055	47609	46465	43159	44194	58900
A7E3Q8;F1MSB7;Q2KJ75	A7E3Q8;F1MSB7;Q2KJ75	sp|A7E3Q8|PLST_BOVIN Plastin-3 OS=Bos taurus OX=9913 GN=PLS3 PE=2 SV=1;tr|F1MSB7|F1MSB7_BOVIN Plastin-3 OS=Bos taurus OX=9913 GN=PLS3 PE=1 SV=1;tr|Q2KJ75|Q2KJ75_BOVIN Plastin 3 (T isoform) OS=Bos taurus OX=9913 GN=PLS3 PE=2 SV=1	3	31	24	23	70.797	630	323.31	54	56804000000	2488300	2418400	2269500	2367200	1964200	2283400
A7E3S8;REV__Q3ZBA6	A7E3S8	tr|A7E3S8|A7E3S8_BOVIN Heat shock 70kD protein binding protein OS=Bos taurus OX=9913 GN=ST13 PE=1 SV=1	2	15	15	11	41.444	369	142.37	35.8	57746000000	1689300	1931500	1708800	1712900	1758100	1802700
A7E3T7	A7E3T7	tr|A7E3T7|A7E3T7_BOVIN S-adenosylmethionine synthase OS=Bos taurus OX=9913 GN=MAT2A PE=1 SV=1	1	15	12	12	43.69	395	166.52	48.9	14796000000	904560	954110	896920	866270	950520	964050
A7E3T9;A6QNZ5	A7E3T9;A6QNZ5	tr|A7E3T9|A7E3T9_BOVIN Microtubule-associated protein 7 (Fragment) OS=Bos taurus OX=9913 GN=MAP7 PE=2 SV=1;tr|A6QNZ5|A6QNZ5_BOVIN MGC151537 protein OS=Bos taurus OX=9913 GN=MAP7 PE=2 SV=1	2	4	4	4	68.323	604	13.636	6.8	754840000	53820	50729	54955	47246	41841	63820
A7E3V1;G3MY67;Q2HJI1;G5E6M7;P31039;Q0QF04;Q2QJG4;H6S1N9	A7E3V1;G3MY67;Q2HJI1;G5E6M7;P31039;Q0QF04	tr|A7E3V1|A7E3V1_BOVIN Succinate dehydrogenase (quinone) (Fragment) OS=Bos taurus OX=9913 GN=SDHA PE=2 SV=1;tr|G3MY67|G3MY67_BOVIN Succinate dehydrogenase [ubiquinone] flavoprotein subunit, mitochondrial OS=Bos taurus OX=9913 GN=SDHA PE=3 SV=1;tr|Q2HJI1|Q2	8	32	32	32	72.932	664	323.31	66.7	193180000000	4251100	4793700	3915100	4239300	3579100	3307000
A7E3V3;Q2NL19;REV__F1MUQ6;REV__A5D7V0;REV__Q58D05;Q3B7N6;E1BC95	A7E3V3;Q2NL19	tr|A7E3V3|A7E3V3_BOVIN MICOS complex subunit MIC60 OS=Bos taurus OX=9913 GN=IMMT PE=2 SV=1;tr|Q2NL19|Q2NL19_BOVIN MICOS complex subunit MIC60 OS=Bos taurus OX=9913 GN=IMMT PE=2 SV=1	7	35	0	0	83.052	749	19.321	43.1	0	0	0	0	0	0	0
A7E3V8;A6QQW3	A7E3V8;A6QQW3	tr|A7E3V8|A7E3V8_BOVIN Signal recognition particle 68kDa (Fragment) OS=Bos taurus OX=9913 GN=SRP68 PE=2 SV=1;tr|A6QQW3|A6QQW3_BOVIN Signal recognition particle subunit SRP68 OS=Bos taurus OX=9913 GN=SRP68 PE=2 SV=1	2	15	15	15	69.977	618	295.98	31.6	5178700000	643130	707820	665390	704820	659040	784440
A7E3W2	A7E3W2	sp|A7E3W2|LG3BP_BOVIN Galectin-3-binding protein OS=Bos taurus OX=9913 GN=LGALS3BP PE=1 SV=1	1	9	9	9	62.126	555	59.595	20.2	6454900000	546130	612880	553340	586750	609090	681570
A7E3W5	A7E3W5	sp|A7E3W5|SNG2_BOVIN Synaptogyrin-2 OS=Bos taurus OX=9913 GN=SYNGR2 PE=2 SV=1	1	2	2	2	25.139	224	9.645	9.4	240580000	5360.4	8049.9	6053.9	4585.3	8835.1	6252
A7MAZ2	A7MAZ2	tr|A7MAZ2|A7MAZ2_BOVIN STX12 protein OS=Bos taurus OX=9913 GN=STX12 PE=2 SV=1	1	5	4	4	31.355	274	21.889	19.7	932950000	76278	91594	83082	87169	86542	87977
A7MAZ3	A7MAZ3	sp|A7MAZ3|UBA5_BOVIN Ubiquitin-like modifier-activating enzyme 5 OS=Bos taurus OX=9913 GN=UBA5 PE=2 SV=1	1	3	3	3	44.696	404	58.076	11.6	837460000	81667	83379	89001	90058	78948	98674
A7MAZ5	A7MAZ5	sp|A7MAZ5|H13_BOVIN Histone H1.3 OS=Bos taurus OX=9913 GN=HIST1H1D PE=1 SV=1	1	20	20	5	22.153	221	90.799	54.8	581190000000	1910300	2102400	2040800	1997500	1844900	2392900
A7MB01;REV__Q24JY3;REV__F1MNP7;F1MCW9	A7MB01	tr|A7MB01|A7MB01_BOVIN SART3 protein OS=Bos taurus OX=9913 GN=SART3 PE=2 SV=1	4	9	9	3	108.82	957	77.779	10	2210500000	252820	269480	248860	255330	266300	293620
A7MB14	A7MB14	tr|A7MB14|A7MB14_BOVIN GIGYF2 protein OS=Bos taurus OX=9913 GN=GIGYF2 PE=2 SV=1	1	3	2	2	149.01	1291	44.744	1.7	285610000	23388	23778	24011	22589	25337	28340
A7MB16	A7MB16	sp|A7MB16|EIF3B_BOVIN Eukaryotic translation initiation factor 3 subunit B OS=Bos taurus OX=9913 GN=EIF3B PE=2 SV=1	1	17	17	17	88.918	786	278.63	26.8	8600700000	789260	831690	800030	817690	817400	914310
A7MB21;Q32PC0	A7MB21	tr|A7MB21|A7MB21_BOVIN FERMT2 protein OS=Bos taurus OX=9913 GN=FERMT2 PE=1 SV=1	2	12	12	12	77.873	680	179.92	20.6	6961400000	571410	658680	587720	607010	653030	670890
A7MB23;F1N605	A7MB23;F1N605	tr|A7MB23|A7MB23_BOVIN PICALM protein OS=Bos taurus OX=9913 GN=PICALM PE=2 SV=1;tr|F1N605|F1N605_BOVIN Phosphatidylinositol binding clathrin assembly protein OS=Bos taurus OX=9913 GN=PICALM PE=1 SV=1	2	8	8	8	71.719	660	87.589	14.4	8395300000	306920	367300	333580	338810	298860	379260
A7MB30	A7MB30	tr|A7MB30|A7MB30_BOVIN EPS15L1 protein OS=Bos taurus OX=9913 GN=EPS15L1 PE=2 SV=1	1	6	6	6	88.003	797	102.92	9.3	664240000	52391	63762	50304	57244	76111	58857
A7MB35;Q2T9Y3;Q9N1X8	A7MB35	sp|A7MB35|ODPA_BOVIN Pyruvate dehydrogenase E1 component subunit alpha, somatic form, mitochondrial OS=Bos taurus OX=9913 GN=PDHA1 PE=2 SV=1	3	12	12	12	43.387	390	237.85	35.6	11140000000	449320	409200	383190	402400	414750	348650
A7MB38	A7MB38	tr|A7MB38|A7MB38_BOVIN SFRS4 protein OS=Bos taurus OX=9913 GN=SRSF4 PE=2 SV=1	1	5	1	1	56.036	493	2.5743	9.3	0	0	0	0	0	0	0
A7MB45;F1MQV8	A7MB45;F1MQV8	sp|A7MB45|ACSS3_BOVIN Acyl-CoA synthetase short-chain family member 3, mitochondrial OS=Bos taurus OX=9913 GN=ACSS3 PE=2 SV=1;tr|F1MQV8|F1MQV8_BOVIN Acyl-CoA synthetase short-chain family member 3, mitochondrial OS=Bos taurus OX=9913 GN=ACSS3 PE=4 SV=1	2	29	29	28	74.804	686	298.57	45.8	115590000000	3480400	3960300	3184400	3279600	2712800	2401700
A7MB50;Q28205	A7MB50;Q28205	tr|A7MB50|A7MB50_BOVIN TBCD protein OS=Bos taurus OX=9913 GN=TBCD PE=2 SV=1;sp|Q28205|TBCD_BOVIN Tubulin-specific chaperone D OS=Bos taurus OX=9913 GN=TBCD PE=1 SV=1	2	7	7	7	129.96	1172	26.947	6.1	1668800000	178340	192190	164980	186100	181410	193000
A7MB57;A0JNB0;Q3ZCM0	A7MB57;A0JNB0	tr|A7MB57|A7MB57_BOVIN Tyrosine-protein kinase OS=Bos taurus OX=9913 GN=YES1 PE=2 SV=1;sp|A0JNB0|FYN_BOVIN Tyrosine-protein kinase Fyn OS=Bos taurus OX=9913 GN=FYN PE=2 SV=1	3	3	3	2	60.596	541	22.238	6.5	837090000	63189	68798	60857	66278	85873	61855
A7MB62;F1MRG7	A7MB62;F1MRG7	sp|A7MB62|ARP2_BOVIN Actin-related protein 2 OS=Bos taurus OX=9913 GN=ACTR2 PE=1 SV=1;tr|F1MRG7|F1MRG7_BOVIN Actin-related protein 2 OS=Bos taurus OX=9913 GN=ACTR2 PE=3 SV=2	2	13	13	13	44.76	394	234.59	34	17547000000	602840	714060	623670	636320	648420	620760
A7MB69	A7MB69	tr|A7MB69|A7MB69_BOVIN DAPK3 protein OS=Bos taurus OX=9913 GN=DAPK3 PE=2 SV=1	1	1	1	1	52.844	454	8.6359	2.9	18732000	2250	1870.7	2172.1	1728.1	2174.8	2070.5
A7MB78;Q58CX0	A7MB78;Q58CX0	sp|A7MB78|GYS1_BOVIN Glycogen [starch] synthase, muscle OS=Bos taurus OX=9913 GN=GYS1 PE=2 SV=1;tr|Q58CX0|Q58CX0_BOVIN Glycogen [starch] synthase OS=Bos taurus OX=9913 GN=GYS1 PE=2 SV=1	2	1	0	0	83.813	736	9.7812	1.4	0	0	0	0	0	0	0
A7MB80	A7MB80	sp|A7MB80|GTF2I_BOVIN General transcription factor II-I OS=Bos taurus OX=9913 GN=GTF2I PE=2 SV=1	1	1	1	1	110.12	978	23.564	1.9	28298000	1788.5	1613.1	1311.7	1792.9	2179.6	1738.7
A7MB95;E1BIM7	A7MB95	tr|A7MB95|A7MB95_BOVIN CUGBP Elav-like family member 1 OS=Bos taurus OX=9913 GN=CELF1 PE=2 SV=1	2	3	3	3	51.949	486	8.7814	6.8	294170000	51306	47294	50392	55074	45877	51553
A7MBA2;Q9TRB0	A7MBA2	tr|A7MBA2|A7MBA2_BOVIN 26S proteasome non-ATPase regulatory subunit 1 OS=Bos taurus OX=9913 GN=PSMD1 PE=1 SV=1	2	24	24	24	105.89	953	188.97	31.6	15400000000	1268800	1354900	1247200	1295600	1242700	1315200
A7MBB7;F6Q9X9	A7MBB7;F6Q9X9	tr|A7MBB7|A7MBB7_BOVIN NFKB2 protein OS=Bos taurus OX=9913 GN=NFKB2 PE=2 SV=1;tr|F6Q9X9|F6Q9X9_BOVIN Nuclear factor kappa B subunit 2 OS=Bos taurus OX=9913 GN=NFKB2 PE=4 SV=1	2	1	1	1	96.962	900	13.577	1.8	100070000	11786	11031	9299.9	12611	10657	11682
A7MBC2	A7MBC2	sp|A7MBC2|PDXD1_BOVIN Pyridoxal-dependent decarboxylase domain-containing protein 1 OS=Bos taurus OX=9913 GN=PDXDC1 PE=2 SV=1	1	9	9	9	86.614	787	294.63	13.7	1984700000	346690	383470	350400	388180	363760	378720
A7MBC5	A7MBC5	tr|A7MBC5|A7MBC5_BOVIN IARS protein OS=Bos taurus OX=9913 GN=IARS PE=2 SV=1	1	16	16	16	144.64	1262	259.75	16.4	5841300000	544570	553290	544550	598790	532230	606340
A7MBC8	A7MBC8	tr|A7MBC8|A7MBC8_BOVIN IYD protein OS=Bos taurus OX=9913 GN=IYD PE=2 SV=1	1	2	2	2	32.933	287	7.3439	10.5	426380000	103500	96047	88195	121030	102130	105710
A7MBD4	A7MBD4	tr|A7MBD4|A7MBD4_BOVIN FARSA protein OS=Bos taurus OX=9913 GN=FARSA PE=2 SV=1	1	11	11	11	57.494	508	137.25	24.2	4678200000	256360	292900	259560	272170	245020	293750
A7MBD9	A7MBD9	tr|A7MBD9|A7MBD9_BOVIN CPM protein OS=Bos taurus OX=9913 GN=CPM PE=2 SV=1	1	1	1	1	50.318	442	1.8121	1.6	812710000	49758	68078	53549	51128	69838	56650
A7MBE0;E1BHW6	A7MBE0	sp|A7MBE0|S22A1_BOVIN Solute carrier family 22 member 1 OS=Bos taurus OX=9913 GN=SLC22A1 PE=2 SV=1	2	5	5	5	62.502	563	110.6	9.2	12369000000	489000	571900	495700	474390	381400	485440
A7MBE6	A7MBE6	tr|A7MBE6|A7MBE6_BOVIN ACSM2A protein OS=Bos taurus OX=9913 GN=ACSM2A PE=1 SV=1	1	24	23	23	61.568	550	321.15	46.4	230730000000	2895000	3011000	2483100	2931200	2266500	1954300
A7MBE8	A7MBE8	tr|A7MBE8|A7MBE8_BOVIN Beta-ureidopropionase 1 OS=Bos taurus OX=9913 GN=UPB1 PE=2 SV=1	1	22	22	22	42.815	384	309.59	69	144260000000	3226100	3608700	3196600	3496700	3439500	3372600
A7MBF1	A7MBF1	tr|A7MBF1|A7MBF1_BOVIN Serine--pyruvate aminotransferase OS=Bos taurus OX=9913 GN=AGXT PE=1 SV=1	1	11	11	11	45.292	414	211.25	45.7	21645000000	480450	660870	489660	587980	529480	476560
A7MBF4;F1MX70	A7MBF4;F1MX70	tr|A7MBF4|A7MBF4_BOVIN Anoctamin OS=Bos taurus OX=9913 GN=ANO10 PE=2 SV=1;tr|F1MX70|F1MX70_BOVIN Anoctamin OS=Bos taurus OX=9913 GN=ANO10 PE=3 SV=2	2	3	3	3	76.307	660	43.208	3.6	301020000	80670	82989	74837	75855	91114	86706
A7MBF7	A7MBF7	tr|A7MBF7|A7MBF7_BOVIN LOC616332 protein OS=Bos taurus OX=9913 GN=NUDT8 PE=2 SV=1	1	1	1	1	22.906	210	4.8691	6.7	78852000	22980	23574	20200	22202	26242	17516
A7MBG0	A7MBG0	sp|A7MBG0|PURA2_BOVIN Adenylosuccinate synthetase isozyme 2 OS=Bos taurus OX=9913 GN=ADSS PE=2 SV=2	1	4	4	4	50.156	456	25.787	10.5	304070000	34824	45609	35493	39198	32140	40990
A7MBG8	A7MBG8	tr|A7MBG8|A7MBG8_BOVIN RuvB-like helicase OS=Bos taurus OX=9913 GN=RUVBL1 PE=1 SV=1	1	10	10	10	50.153	456	119.79	30.9	1510500000	215100	238110	215830	234490	231830	235300
A7MBH9;Q95KM8;Q7M3G9;P04696;P04695;P0C7Q4;G5E5B6;F1N461;A6QPN4	A7MBH9;Q95KM8	tr|A7MBH9|A7MBH9_BOVIN G protein subunit alpha i2 OS=Bos taurus OX=9913 GN=GNAI2 PE=2 SV=1;tr|Q95KM8|Q95KM8_BOVIN Inhibitory GTP-binding protein subunit alpha 2 (Fragment) OS=Bos taurus OX=9913 PE=2 SV=1	9	14	14	7	40.477	355	250.37	47.9	21815000000	997850	1206800	1049600	1093400	1058400	1149600
A7MBI3	A7MBI3	sp|A7MBI3|L2HDH_BOVIN L-2-hydroxyglutarate dehydrogenase, mitochondrial OS=Bos taurus OX=9913 GN=L2HGDH PE=2 SV=1	1	8	8	8	51.021	463	73.353	25.1	1850200000	314750	316540	273140	305650	275110	266760
A7MBI5	A7MBI5	tr|A7MBI5|A7MBI5_BOVIN DPYSL3 protein OS=Bos taurus OX=9913 GN=DPYSL3 PE=1 SV=1	1	10	9	7	73.987	684	323.31	21.5	4789600000	382770	406120	386040	415800	419080	429190
A7MBI6;E1BBM1	A7MBI6;E1BBM1	tr|A7MBI6|A7MBI6_BOVIN GLOD4 protein OS=Bos taurus OX=9913 GN=GLOD4 PE=2 SV=1;tr|E1BBM1|E1BBM1_BOVIN Glyoxalase domain containing 4 OS=Bos taurus OX=9913 GN=GLOD4 PE=1 SV=2	2	17	17	17	33.252	298	149.81	52	57823000000	2726900	2288500	2397900	2340500	2320400	2596800
A7MBI7;F1MMK0;G3N3L5	A7MBI7;F1MMK0	sp|A7MBI7|COMT_BOVIN Catechol O-methyltransferase OS=Bos taurus OX=9913 GN=COMT PE=2 SV=1;tr|F1MMK0|F1MMK0_BOVIN Uncharacterized protein OS=Bos taurus OX=9913 PE=4 SV=2	3	16	16	16	30.484	272	323.31	64.7	167200000000	2641600	3089700	2446500	2633600	2351500	2541600
A7MBI8	A7MBI8	tr|A7MBI8|A7MBI8_BOVIN NUDT9 protein OS=Bos taurus OX=9913 GN=NUDT9 PE=2 SV=1	1	5	5	5	38.612	349	16.624	14.6	4176600000	366380	324610	325330	334340	310910	330620
A7MBJ1	A7MBJ1	sp|A7MBJ1|MTURN_BOVIN Maturin OS=Bos taurus OX=9913 GN=MTURN PE=2 SV=1	1	1	1	1	14.925	131	9.9817	9.2	23486000	935.12	837.11	754.47	1310.3	2014.5	1523
A7MBJ4;F1MJR2;E1BIU8	A7MBJ4	sp|A7MBJ4|PTPRF_BOVIN Receptor-type tyrosine-protein phosphatase F OS=Bos taurus OX=9913 GN=PTPRF PE=2 SV=1	3	1	1	1	211.38	1898	9.3923	0.3	27136000	5816.1	8328.5	6024.9	5912.6	28213	6991.8
A7MBJ5;E1BNE2;G3N157	A7MBJ5	sp|A7MBJ5|CAND1_BOVIN Cullin-associated NEDD8-dissociated protein 1 OS=Bos taurus OX=9913 GN=CAND1 PE=2 SV=1	3	34	34	34	136.37	1230	268.33	33.9	19179000000	1573100	1858600	1568500	1734500	1837500	1760200
A7MBK7	A7MBK7	tr|A7MBK7|A7MBK7_BOVIN PTPN12 protein (Fragment) OS=Bos taurus OX=9913 GN=PTPN12 PE=2 SV=1	1	1	1	1	7.0161	58	2.2977	13.8	45293000	10791	3551.2	7680.2	9073	8882.3	10128
A7YW37	A7YW37	tr|A7YW37|A7YW37_BOVIN CD58 molecule (Fragment) OS=Bos taurus OX=9913 GN=CD58 PE=2 SV=1	1	3	3	3	28.707	260	33.983	14.2	1454600000	43503	56696	43366	46541	68285	45249
A7YW43;A5PK80	A7YW43;A5PK80	tr|A7YW43|A7YW43_BOVIN TP53 regulating kinase OS=Bos taurus OX=9913 GN=TP53RK PE=2 SV=1;tr|A5PK80|A5PK80_BOVIN TP53 regulating kinase OS=Bos taurus OX=9913 GN=TP53RK PE=2 SV=1	2	1	1	1	28.2	253	24.935	4.3	279690000	32109	33079	31376	32500	31546	36668
A7YW98	A7YW98	sp|A7YW98|SYRC_BOVIN Arginine--tRNA ligase, cytoplasmic OS=Bos taurus OX=9913 GN=RARS PE=2 SV=1	1	22	22	22	75.56	660	214.65	31.7	14766000000	1328800	1350200	1355800	1383500	1322900	1600500
A7YWC4;REV__O97790	A7YWC4	sp|A7YWC4|ATAD3_BOVIN ATPase family AAA domain-containing protein 3 OS=Bos taurus OX=9913 GN=ATAD3 PE=2 SV=1	2	18	18	18	66.106	586	75.918	29.7	9502300000	711460	825210	676620	724160	816610	639090
A7YWC6	A7YWC6	tr|A7YWC6|A7YWC6_BOVIN SUB1 homolog, transcriptional regulator OS=Bos taurus OX=9913 GN=SUB1 PE=1 SV=1	1	5	5	5	14.369	127	56.582	44.1	5001600000	319830	365790	325390	332910	335970	338730
A7YWD3	A7YWD3	tr|A7YWD3|A7YWD3_BOVIN UDP-glucuronosyltransferase OS=Bos taurus OX=9913 GN=UGT1A1 PE=1 SV=1	1	14	7	7	59.603	533	120.44	24	55075000000	1899200	2263200	1987200	2022000	1830600	2296800
A7YWE4;REV__A6QLQ8;REV__E1BJ16	A7YWE4	sp|A7YWE4|AL4A1_BOVIN Delta-1-pyrroline-5-carboxylate dehydrogenase, mitochondrial OS=Bos taurus OX=9913 GN=ALDH4A1 PE=2 SV=1	3	33	33	33	61.495	563	323.31	64.7	220590000000	4106700	3339600	3109500	3206300	2730100	2509500
A7YWF1;Q19RL8;REV__E1B6X6	A7YWF1;Q19RL8	tr|A7YWF1|A7YWF1_BOVIN ACSS2 protein OS=Bos taurus OX=9913 GN=ACSS2 PE=1 SV=1;tr|Q19RL8|Q19RL8_BOVIN Acetyl-CoA synthetase 2 (Fragment) OS=Bos taurus OX=9913 PE=2 SV=1	3	13	13	13	78.733	701	323.31	25.8	14566000000	572490	600640	527930	628970	751890	477470
A7YWG4	A7YWG4	sp|A7YWG4|GGH_BOVIN Gamma-glutamyl hydrolase OS=Bos taurus OX=9913 GN=GGH PE=2 SV=1	1	1	1	1	35.683	318	3.8081	3.1	981650000	69962	70020	67860	71606	49788	68516
A7YWH2	A7YWH2	tr|A7YWH2|A7YWH2_BOVIN Zinc finger Ran-binding domain-containing protein 2 OS=Bos taurus OX=9913 GN=ZRANB2 PE=2 SV=1	1	3	3	3	36.291	320	25.5	11.2	361340000	39466	41622	39286	40859	68337	44828
A7YWH5	A7YWH5	tr|A7YWH5|A7YWH5_BOVIN DKC1 protein OS=Bos taurus OX=9913 GN=DKC1 PE=1 SV=1	1	4	4	4	56.853	506	99.477	10.5	2030600000	141720	149020	133230	139000	147140	143060
A7YWI9	A7YWI9	sp|A7YWI9|TYDP2_BOVIN Tyrosyl-DNA phosphodiesterase 2 OS=Bos taurus OX=9913 GN=TDP2 PE=2 SV=1	1	1	1	1	40.826	364	2.051	2.7	47749000	26090	25116	22051	24005	19479	26496
A7YWP4	A7YWP4	sp|A7YWP4|HUTH_BOVIN Histidine ammonia-lyase OS=Bos taurus OX=9913 GN=HAL PE=2 SV=1	1	6	6	6	72.29	657	29.352	12	2475600000	236960	264040	220240	226160	188820	254970
A7YWQ2;A5PJA8	A7YWQ2;A5PJA8	tr|A7YWQ2|A7YWQ2_BOVIN Chromosome 15 open reading frame 24 ortholog OS=Bos taurus OX=9913 GN=C10H15orf24 PE=2 SV=1;sp|A5PJA8|EMC7_BOVIN ER membrane protein complex subunit 7 OS=Bos taurus OX=9913 GN=EMC7 PE=2 SV=1	2	2	2	2	26.502	241	-2	6.6	385200000	26500	24944	24955	26215	24275	30048
A7YWQ4	A7YWQ4	tr|A7YWQ4|A7YWQ4_BOVIN SNTB2 protein OS=Bos taurus OX=9913 GN=SNTB2 PE=2 SV=1	1	3	1	1	57.956	540	22.825	4.8	543870000	123230	175550	141280	129120	128560	141050
A7YY24;A6QP46;REV__E1B9B0	A7YY24;A6QP46	tr|A7YY24|A7YY24_BOVIN IGBP1 protein OS=Bos taurus OX=9913 GN=IGBP1 PE=1 SV=1;tr|A6QP46|A6QP46_BOVIN IGBP1 protein OS=Bos taurus OX=9913 GN=IGBP1 PE=2 SV=1	3	9	9	9	38.993	338	49.13	34.9	2968000000	173770	170160	163260	175500	163690	177380
A7YY28	A7YY28	sp|A7YY28|ABHEB_BOVIN Protein ABHD14B OS=Bos taurus OX=9913 GN=ABHD14B PE=2 SV=1	1	9	9	9	22.455	210	144.07	61.4	132820000000	1293000	1428800	1254300	1369600	1374400	1415900
A7YY43;Q2T9T7	A7YY43;Q2T9T7	tr|A7YY43|A7YY43_BOVIN DUSP3 protein OS=Bos taurus OX=9913 GN=DUSP3 PE=2 SV=1;tr|Q2T9T7|Q2T9T7_BOVIN Dual specificity phosphatase 3 OS=Bos taurus OX=9913 GN=DUSP3 PE=2 SV=1	2	1	1	1	20.504	185	2.961	6.5	0	0	0	0	0	0	0
A7YY47;E1B8N6	A7YY47;E1B8N6	tr|A7YY47|A7YY47_BOVIN LMNB1 protein OS=Bos taurus OX=9913 GN=LMNB1 PE=2 SV=1;tr|E1B8N6|E1B8N6_BOVIN Lamin B1 OS=Bos taurus OX=9913 GN=LMNB1 PE=1 SV=2	2	23	20	20	66.42	586	323.31	40.1	20847000000	865230	877040	842490	869050	887940	911740
A7YY55	A7YY55	sp|A7YY55|HACD3_BOVIN Very-long-chain (3R)-3-hydroxyacyl-CoA dehydratase 3 OS=Bos taurus OX=9913 GN=HACD3 PE=2 SV=1	1	9	9	9	43.133	362	171.53	22.9	28384000000	883590	988880	915680	921770	986190	1046800
A7YY65	A7YY65	tr|A7YY65|A7YY65_BOVIN MTCH1 protein OS=Bos taurus OX=9913 GN=MTCH1 PE=2 SV=1	1	6	6	6	41.517	389	12.941	14.1	2733200000	169440	173280	159200	158620	168110	160230
A7YY67;E1BMG9	A7YY67;E1BMG9	tr|A7YY67|A7YY67_BOVIN 10-formyltetrahydrofolate dehydrogenase OS=Bos taurus OX=9913 GN=ALDH1L1 PE=2 SV=1;tr|E1BMG9|E1BMG9_BOVIN 10-formyltetrahydrofolate dehydrogenase OS=Bos taurus OX=9913 GN=ALDH1L1 PE=1 SV=2	2	63	63	54	98.737	902	323.31	78	1449800000000	11746000	12104000	11123000	12480000	12052000	11366000
A7Z014;A7E3W4;A5PJ79;Q6PT94;REV__Q2KIV3;REV__Q3MHX3;Q2NKZ4	A7Z014;A7E3W4;A5PJ79	tr|A7Z014|A7Z014_BOVIN TKT protein OS=Bos taurus OX=9913 GN=TKT PE=1 SV=1;tr|A7E3W4|A7E3W4_BOVIN Transketolase OS=Bos taurus OX=9913 GN=TKT PE=1 SV=1;tr|A5PJ79|A5PJ79_BOVIN TKT protein OS=Bos taurus OX=9913 GN=TKT PE=2 SV=1	7	36	36	4	67.797	623	323.31	73.5	339330000000	4679900	5410200	4374500	4327200	3475800	3331200
A7Z024;Q58DV1	A7Z024;Q58DV1	tr|A7Z024|A7Z024_BOVIN Protein XRP2 OS=Bos taurus OX=9913 GN=RP2 PE=2 SV=1;tr|Q58DV1|Q58DV1_BOVIN Protein XRP2 OS=Bos taurus OX=9913 GN=RP2 PE=2 SV=1	2	1	1	1	39.459	350	4.1637	3.4	0	0	0	0	0	0	0
A7Z025	A7Z025	tr|A7Z025|A7Z025_BOVIN PRPF8 protein OS=Bos taurus OX=9913 GN=PRPF8 PE=2 SV=1	1	14	14	14	273.6	2335	137.18	7.2	2892200000	303750	360100	314950	332200	406640	368450
A7Z032;F1MNF9	A7Z032;F1MNF9	tr|A7Z032|A7Z032_BOVIN M-RIP protein OS=Bos taurus OX=9913 GN=M-RIP PE=2 SV=1;tr|F1MNF9|F1MNF9_BOVIN Myosin phosphatase Rho-interacting protein OS=Bos taurus OX=9913 GN=MPRIP PE=4 SV=2	2	2	2	2	114.11	1006	21.904	2.7	240020000	31774	47953	35546	41512	36686	37388
A7Z035	A7Z035	sp|A7Z035|EPN4_BOVIN Clathrin interactor 1 OS=Bos taurus OX=9913 GN=CLINT1 PE=2 SV=1	1	13	13	13	70.521	643	187.27	20.2	8022500000	665090	709540	667750	673960	676250	730630
A7Z038	A7Z038	tr|A7Z038|A7Z038_BOVIN ABCD3 protein OS=Bos taurus OX=9913 GN=ABCD3 PE=2 SV=1	1	15	15	15	75.358	656	96.739	24.7	19897000000	1552900	1757700	1446300	1437200	1328400	1260200
A7Z045	A7Z045	tr|A7Z045|A7Z045_BOVIN FAM84B protein OS=Bos taurus OX=9913 GN=FAM84B PE=2 SV=1	1	1	1	1	32.708	287	9.628	5.9	192130000	6335.7	6250.3	6366.4	6242.5	7028.6	6447.3
A7Z051	A7Z051	tr|A7Z051|A7Z051_BOVIN Protein phosphatase 6 regulatory subunit 3 OS=Bos taurus OX=9913 GN=PPP6R3 PE=1 SV=1	1	4	4	4	97.612	873	27.273	5	2333200000	104420	105890	104130	111390	110740	106580
A7Z055	A7Z055	tr|A7Z055|A7Z055_BOVIN PLAA protein OS=Bos taurus OX=9913 GN=PLAA PE=2 SV=1	1	8	8	8	87.12	796	45.836	12.2	1579200000	235680	236600	203500	223620	254560	233750
A7Z056	A7Z056	sp|A7Z056|UBP20_BOVIN Ubiquitin carboxyl-terminal hydrolase 20 OS=Bos taurus OX=9913 GN=USP20 PE=2 SV=1	1	1	1	1	101.81	912	4.2807	2.1	44746000	4079.1	4523.9	3492.5	4687.9	7171.7	4338.6
A7Z057;P68252	A7Z057;P68252	tr|A7Z057|A7Z057_BOVIN 14-3-3 protein gamma OS=Bos taurus OX=9913 GN=YWHAG PE=2 SV=1;sp|P68252|1433G_BOVIN 14-3-3 protein gamma OS=Bos taurus OX=9913 GN=YWHAG PE=1 SV=2	2	15	9	9	28.302	247	323.31	60.3	68725000000	909790	955300	910180	888050	845430	984380
A7Z063	A7Z063	sp|A7Z063|WASH1_BOVIN WASH complex subunit 1 OS=Bos taurus OX=9913 GN=WASHC1 PE=1 SV=1	1	1	1	1	50.772	471	5.2085	1.5	0	0	0	0	0	0	0
A7Z066;Q8HYW3	A7Z066	tr|A7Z066|A7Z066_BOVIN Calnexin OS=Bos taurus OX=9913 GN=CANX PE=1 SV=1	2	29	29	29	67.775	593	323.31	42.2	158620000000	3291700	3747200	3453200	3720600	2930200	3854000
A7Z090	A7Z090	tr|A7Z090|A7Z090_BOVIN ANK3 protein OS=Bos taurus OX=9913 GN=ANK3 PE=2 SV=1	1	20	20	7	121.51	1093	105.44	18.8	8220200000	624870	684680	644740	738100	674550	725770
A8E4L8	A8E4L8	tr|A8E4L8|A8E4L8_BOVIN LIM domain 7 OS=Bos taurus OX=9913 GN=LMO7 PE=1 SV=1	1	14	14	14	157.57	1380	68.337	12	2297900000	253130	291270	263370	257740	319230	276850
A8E4P1	A8E4P1	tr|A8E4P1|A8E4P1_BOVIN MGST1 protein OS=Bos taurus OX=9913 GN=MGST1 PE=2 SV=1	1	4	2	2	17.621	155	45.405	17.4	5929300000	110100	113430	108160	565320	657130	106510
A8E4P2	A8E4P2	tr|A8E4P2|A8E4P2_BOVIN FARSB protein OS=Bos taurus OX=9913 GN=FARSB PE=2 SV=1	1	13	12	12	66.339	589	82.493	24.8	3926300000	607320	654780	613200	623520	551440	709270
A8E4Q5	A8E4Q5	tr|A8E4Q5|A8E4Q5_BOVIN GAS2 protein OS=Bos taurus OX=9913 GN=GAS2 PE=2 SV=1	1	6	6	6	34.859	313	23.367	23.6	3986100000	641530	666160	631860	618080	664120	696800
A8E4R4	A8E4R4	tr|A8E4R4|A8E4R4_BOVIN EXOSC6 protein OS=Bos taurus OX=9913 GN=EXOSC6 PE=2 SV=1	1	3	3	3	28.053	272	12.92	11.8	0	0	0	0	0	0	0
A8E644;G3MYK0;E1BBU3	A8E644	tr|A8E644|A8E644_BOVIN DCLK1 protein OS=Bos taurus OX=9913 GN=DCLK1 PE=2 SV=1	3	1	1	1	40.47	363	27.045	3.6	24977000	1750.8	3240.5	1954.1	2387.2	5378.8	2268
A8E645;Q8WN68	A8E645	tr|A8E645|A8E645_BOVIN GFPT1 protein OS=Bos taurus OX=9913 GN=GFPT1 PE=2 SV=1	2	18	18	3	76.742	681	323.31	34.4	9909600000	723970	777290	727130	749550	813850	860100
A8E649;F1MBG5	A8E649;F1MBG5	tr|A8E649|A8E649_BOVIN Non-specific serine/threonine protein kinase OS=Bos taurus OX=9913 GN=PRKAA1 PE=2 SV=1;tr|F1MBG5|F1MBG5_BOVIN Non-specific serine/threonine protein kinase OS=Bos taurus OX=9913 GN=PRKAA1 PE=4 SV=1	2	3	3	2	52.402	458	57.028	4.6	336770000	33456	33746	34795	36569	33638	38093
A8E651	A8E651	tr|A8E651|A8E651_BOVIN EWS RNA binding protein 1 OS=Bos taurus OX=9913 GN=EWSR1 PE=2 SV=1	1	6	6	6	68.292	655	86.586	9.6	7154200000	447610	468870	483640	483370	415000	559750
A8E652;Q863H6	A8E652	tr|A8E652|A8E652_BOVIN CYP2C19 protein OS=Bos taurus OX=9913 GN=CYP2C19 PE=2 SV=1	2	24	22	14	55.81	490	279	50	236200000000	2779400	2917900	2327900	2533600	3141800	2032800
A8E654;F1N6W9;A4FV05	A8E654;F1N6W9;A4FV05	tr|A8E654|A8E654_BOVIN COL18A1 protein OS=Bos taurus OX=9913 GN=COL18A1 PE=2 SV=1;tr|F1N6W9|F1N6W9_BOVIN Collagen type XVIII alpha 1 chain OS=Bos taurus OX=9913 GN=COL18A1 PE=4 SV=2;tr|A4FV05|A4FV05_BOVIN COL18A1 protein OS=Bos taurus OX=9913 GN=COL18A1 PE	3	9	9	9	135.07	1329	233.35	7.8	5584800000	204060	226250	211110	218750	225170	271880
A8E657;F1MY13	A8E657;F1MY13	sp|A8E657|AASS_BOVIN Alpha-aminoadipic semialdehyde synthase, mitochondrial OS=Bos taurus OX=9913 GN=AASS PE=2 SV=1;tr|F1MY13|F1MY13_BOVIN Alpha-aminoadipic semialdehyde synthase, mitochondrial OS=Bos taurus OX=9913 GN=AASS PE=4 SV=2	2	23	23	23	102.08	926	197.44	30.6	14340000000	975060	913520	930010	992380	1212000	1060800
A8Q334;G3MXK0	A8Q334	tr|A8Q334|A8Q334_BOVIN LOC513482 protein OS=Bos taurus OX=9913 GN=LOC513482 PE=2 SV=1	2	4	4	4	17.321	156	26.634	37.2	968600000	247320	259110	229540	256830	234840	232080
A8Q3N8	A8Q3N8	tr|A8Q3N8|A8Q3N8_BOVIN CTSW protein OS=Bos taurus OX=9913 GN=CTSW PE=2 SV=1	1	1	0	0	29.936	272	14.343	2.9	0	0	0	0	0	0	0
A8QQM6;F1MUS0	A8QQM6;F1MUS0	tr|A8QQM6|A8QQM6_BOVIN RANBP9 protein (Fragment) OS=Bos taurus OX=9913 GN=RANBP9 PE=2 SV=1;tr|F1MUS0|F1MUS0_BOVIN RAN binding protein 9 OS=Bos taurus OX=9913 GN=RANBP9 PE=4 SV=2	2	1	1	1	26.781	240	4.1554	2.5	1256300000	68116	64907	58517	51817	56985	49445
A8WFL6	A8WFL6	tr|A8WFL6|A8WFL6_BOVIN DMD protein OS=Bos taurus OX=9913 GN=DMD PE=2 SV=1	1	4	3	3	68.907	604	7.4471	8.3	544980000	27402	32779	29023	29768	42258	29653
A8WFM0;F1N1K0	A8WFM0;F1N1K0	tr|A8WFM0|A8WFM0_BOVIN MGC159550 protein OS=Bos taurus OX=9913 GN=MGC159550 PE=2 SV=1;tr|F1N1K0|F1N1K0_BOVIN Valosin containing protein lysine methyltransferase OS=Bos taurus OX=9913 GN=VCPKMT PE=4 SV=2	2	1	1	1	14.752	139	4.1888	9.4	72563000	1522.2	1540.3	1351.3	1609.4	2728.5	2056.8
A8WFQ0;P42026	A8WFQ0;P42026	tr|A8WFQ0|A8WFQ0_BOVIN NADH dehydrogenase [ubiquinone] iron-sulfur protein 7, mitochondrial OS=Bos taurus OX=9913 GN=NDUFS7 PE=2 SV=1;sp|P42026|NDUS7_BOVIN NADH dehydrogenase [ubiquinone] iron-sulfur protein 7, mitochondrial OS=Bos taurus OX=9913 GN=NDUFS7	2	5	5	5	20.121	179	37.032	24.6	4734200000	262950	260700	246800	255810	198520	226730
A8YXY3;Q58DU4	A8YXY3	sp|A8YXY3|SEP15_BOVIN Selenoprotein F OS=Bos taurus OX=9913 GN=SELENOF PE=2 SV=2	2	4	4	4	17.974	162	97.801	29.6	5709000000	313680	391380	325700	349310	332430	353910
A8YXZ2	A8YXZ2	tr|A8YXZ2|A8YXZ2_BOVIN C8G protein OS=Bos taurus OX=9913 GN=C8G PE=2 SV=1	1	4	4	4	25.288	237	9.2082	22.4	1337000000	130000	144440	134490	127510	170040	165460
A8YXZ8	A8YXZ8	sp|A8YXZ8|TOM5_BOVIN Mitochondrial import receptor subunit TOM5 homolog OS=Bos taurus OX=9913 GN=TOMM5 PE=3 SV=1	1	3	3	3	6.0352	51	4.0906	45.1	891650000	124220	132710	110010	137450	101620	93754
A9QWQ1	A9QWQ1	sp|A9QWQ1|CXL11_BOVIN C-X-C motif chemokine 11 OS=Bos taurus OX=9913 GN=CXCL11 PE=3 SV=1	1	1	1	1	10.943	100	2.1838	12	176410000	8543.8	8319.2	10331	6406.1	7702	11568
A9XTK4	A9XTK4	tr|A9XTK4|A9XTK4_BOVIN 17-beta hydroxysteroid dehydrogenase OS=Bos taurus OX=9913 GN=HSD17B7 PE=2 SV=1	1	7	7	2	37.658	334	65.319	24	9331500000	849310	1037700	830610	827870	797000	711120
A9ZTJ9;P63099	A9ZTJ9;P63099	tr|A9ZTJ9|A9ZTJ9_BOVIN Calcineurin B (Fragment) OS=Bos taurus OX=9913 PE=2 SV=1;sp|P63099|CANB1_BOVIN Calcineurin subunit B type 1 OS=Bos taurus OX=9913 GN=PPP3R1 PE=1 SV=2	2	1	1	1	15.893	140	6.6113	11.4	0	0	0	0	0	0	0
B0JYL6	B0JYL6	tr|B0JYL6|B0JYL6_BOVIN Signal transducer and activator of transcription OS=Bos taurus OX=9913 GN=STAT1 PE=2 SV=1	1	17	17	0	86.929	747	169.14	27	9581900000	1092000	1251100	1083700	1269500	1157300	1113800
B0JYM3;A5PK51;F1N3B0	B0JYM3;A5PK51;F1N3B0	tr|B0JYM3|B0JYM3_BOVIN Nicotinate phosphoribosyltransferase domain containing 1 OS=Bos taurus OX=9913 GN=NAPRT1 PE=2 SV=1;sp|A5PK51|PNCB_BOVIN Nicotinate phosphoribosyltransferase OS=Bos taurus OX=9913 GN=NAPRT PE=2 SV=2;tr|F1N3B0|F1N3B0_BOVIN Nicotinate p	3	23	23	23	57.387	533	277.44	50.8	44301000000	1489300	1549200	1458600	1501700	1489200	1709100
B0JYQ0	B0JYQ0	tr|B0JYQ0|B0JYQ0_BOVIN ALB protein OS=Bos taurus OX=9913 GN=ALB PE=2 SV=1	1	56	1	1	69.293	607	5.1191	71.8	367890000	34036	36539	37340	33630	41199	111580
B1P0L6;Q45MQ1	B1P0L6;Q45MQ1	tr|B1P0L6|B1P0L6_BOVIN ATP synthase protein 8 OS=Bos taurus OX=9913 GN=ATP8 PE=3 SV=1;tr|Q45MQ1|Q45MQ1_BOVIN ATP synthase protein 8 OS=Bos taurus OX=9913 GN=ATP8 PE=3 SV=1	2	2	1	1	7.9205	66	1.8724	31.8	677000000	32045	223910	102610	29226	23688	31308
B1P383;Q24K09	B1P383;Q24K09	tr|B1P383|B1P383_BOVIN DNA methyltransferase b (Fragment) OS=Bos taurus OX=9913 GN=Dnmt1 PE=2 SV=1;sp|Q24K09|DNMT1_BOVIN DNA (cytosine-5)-methyltransferase 1 OS=Bos taurus OX=9913 GN=DNMT1 PE=2 SV=1	2	1	1	1	153.08	1348	2.9145	1	4894200	1456.2	2232.1	1945.4	1984.8	3379.3	2308.4
B1PK18;F1MZP0	B1PK18;F1MZP0	tr|B1PK18|B1PK18_BOVIN 1,4-alpha-glucan branching enzyme 1 OS=Bos taurus OX=9913 PE=2 SV=1;tr|F1MZP0|F1MZP0_BOVIN 1,4-alpha-glucan branching enzyme 1 OS=Bos taurus OX=9913 GN=GBE1 PE=4 SV=2	2	24	24	24	80.977	705	265.36	44.3	57631000000	2578000	2643200	2418100	2760500	2859600	2610900
B2DFX9;F1MMS4	B2DFX9;F1MMS4	tr|B2DFX9|B2DFX9_BOVIN TTAGGG repeat binding factor 2 (Fragment) OS=Bos taurus OX=9913 GN=TRF2 PE=2 SV=1;tr|F1MMS4|F1MMS4_BOVIN Telomeric repeat binding factor 2 OS=Bos taurus OX=9913 GN=TERF2 PE=4 SV=2	2	1	1	1	7.6298	67	4.8044	9	70704000	8978.5	8655.2	10041	16212	16437	12406
B3IVN4	B3IVN4	tr|B3IVN4|B3IVN4_BOVIN M1-type pyruvate kinase (Fragment) OS=Bos taurus OX=9913 GN=PKM PE=2 SV=1	1	6	0	0	16.527	149	4.6071	34.2	0	0	0	0	0	0	0
B5B0D4;A0A0P0HAN3;E7E1Q8;O77777;A0A0M4FI60	B5B0D4	tr|B5B0D4|B5B0D4_BOVIN Major allergen beta-lactoglobulin OS=Bos taurus OX=9913 PE=1 SV=1	5	12	12	1	19.969	178	285.12	69.1	193980000000	858460	985020	888670	892180	1119300	989620
B8Y9S9;P07589;G5E5A9;B8Y9T0;Q95KV5;Q95KV4;Q71U44;Q865Z7;Q862C9;Q9MZ31	B8Y9S9;P07589;G5E5A9;B8Y9T0	tr|B8Y9S9|B8Y9S9_BOVIN Embryo-specific fibronectin 1 transcript variant OS=Bos taurus OX=9913 GN=FN1 PE=2 SV=1;sp|P07589|FINC_BOVIN Fibronectin OS=Bos taurus OX=9913 GN=FN1 PE=1 SV=4;tr|G5E5A9|G5E5A9_BOVIN Fibronectin OS=Bos taurus OX=9913 GN=FN1 PE=4 SV=1	10	52	52	52	262.42	2387	323.31	26.6	47512000000	2524500	2896200	2738400	2581700	2629700	3143500
B8YB76;F1MLF8;Q2KIH3	B8YB76;F1MLF8;Q2KIH3	tr|B8YB76|B8YB76_BOVIN Homogentisate 1,2-dioxygenase OS=Bos taurus OX=9913 GN=HGD PE=2 SV=1;tr|F1MLF8|F1MLF8_BOVIN Homogentisate 1,2-dioxygenase OS=Bos taurus OX=9913 GN=HGD PE=1 SV=2;tr|Q2KIH3|Q2KIH3_BOVIN HGD protein (Fragment) OS=Bos taurus OX=9913 GN=H	3	24	24	24	49.996	445	323.31	78.2	409540000000	3669600	3825700	3540000	3720700	3819800	4027100
B9W0B4;Q95123;V6F7N8;B8Y899	B9W0B4;Q95123;V6F7N8;B8Y899	tr|B9W0B4|B9W0B4_BOVIN Succinate dehydrogenase [ubiquinone] cytochrome b small subunit (Fragment) OS=Bos taurus OX=9913 GN=SDHD PE=3 SV=1;sp|Q95123|DHSD_BOVIN Succinate dehydrogenase [ubiquinone] cytochrome b small subunit, mitochondrial OS=Bos taurus OX=9	4	1	1	1	6.4233	61	4.031	16.4	2723600000	59687	126280	58140	59330	148800	70046
C1JZ67;REV__Q1LZC0	C1JZ67	tr|C1JZ67|C1JZ67_BOVIN Importin subunit alpha OS=Bos taurus OX=9913 GN=KPNA4 PE=2 SV=1	2	4	4	2	57.9	521	23.547	9.6	561800000	131320	149660	142700	146610	142910	173590
C3V9V7;G5E666	C3V9V7	tr|C3V9V7|C3V9V7_BOVIN RNP24 OS=Bos taurus OX=9913 GN=TMED2 PE=3 SV=1	2	7	7	7	22.733	201	122.18	32.3	30371000000	482250	491430	483560	491320	481530	562370
C4T8B4	C4T8B4	tr|C4T8B4|C4T8B4_BOVIN Pentaxin OS=Bos taurus OX=9913 GN=CRP PE=2 SV=1	1	4	4	4	25.292	224	41.231	23.7	6095400000	161110	239010	176200	212980	216780	242050
C7FE01;P24627;B9VPZ5;B3VTM3;Q6LBN7;Q19KS1;Q8MII0;Q6LEB5;Q6LC78;Q95M58;Q95M57;E6YCQ7;Q95M56;E6YCQ8	C7FE01;P24627;B9VPZ5;B3VTM3;Q6LBN7;Q19KS1	tr|C7FE01|C7FE01_BOVIN Lactoferrin (Fragment) OS=Bos taurus OX=9913 PE=2 SV=1;sp|P24627|TRFL_BOVIN Lactotransferrin OS=Bos taurus OX=9913 GN=LTF PE=1 SV=2;tr|B9VPZ5|B9VPZ5_BOVIN Lactoferrin OS=Bos taurus OX=9913 GN=LF PE=2 SV=1;tr|B3VTM3|B3VTM3_BOVIN Lacto	14	35	31	30	76.274	690	323.31	55.8	62074000000	1893100	2096400	1872200	2010000	1845700	1905700
C7FFR6;Q1JQ93	C7FFR6;Q1JQ93	tr|C7FFR6|C7FFR6_BOVIN Dolichol-phosphate mannosyltransferase subunit 1 OS=Bos taurus OX=9913 GN=DPM1 PE=2 SV=1;sp|Q1JQ93|DPM1_BOVIN Dolichol-phosphate mannosyltransferase subunit 1 OS=Bos taurus OX=9913 GN=DPM1 PE=2 SV=1	2	5	5	5	29.606	260	37.974	21.9	3174600000	251400	295560	257300	263040	290030	287720
D1Z308;J9QD97;J9QDU2;Q2KJC7;J9QDG2;J9QD96;J9QCU0;J9QDG1;J9QDU1;J9QDM7;Q8HZM3	D1Z308;J9QD97;J9QDU2;Q2KJC7;J9QDG2;J9QD96	tr|D1Z308|D1Z308_BOVIN Periostin OS=Bos taurus OX=9913 GN=POSTN PE=1 SV=2;tr|J9QD97|J9QD97_BOVIN Periostin variant 9 OS=Bos taurus OX=9913 PE=2 SV=1;tr|J9QDU2|J9QDU2_BOVIN Periostin variant 6 OS=Bos taurus OX=9913 PE=2 SV=1;tr|Q2KJC7|Q2KJC7_BOVIN Periostin	11	17	17	17	93.193	836	310.72	26.8	8643100000	810590	960590	835980	889860	1014400	891600
D3JUI8;Q29RT0;E1BPL6;F1N325	D3JUI8	tr|D3JUI8|D3JUI8_BOVIN RNA-binding motif protein, X chromosome OS=Bos taurus OX=9913 GN=RBMX PE=1 SV=1	4	20	20	19	42.312	391	191.64	43.5	33319000000	1066500	1159900	1116100	1133100	1080500	1229800
D3K0R6;F1MQ01;Q28164	D3K0R6;F1MQ01	sp|D3K0R6|AT2B4_BOVIN Plasma membrane calcium-transporting ATPase 4 OS=Bos taurus OX=9913 GN=ATP2B4 PE=1 SV=2;tr|F1MQ01|F1MQ01_BOVIN Calcium-transporting ATPase OS=Bos taurus OX=9913 GN=ATP2B4 PE=3 SV=2	3	2	2	0	133.79	1207	133.45	2.9	257340000	32897	40291	32517	37071	40503	35432
D5MTL9	D5MTL9	tr|D5MTL9|D5MTL9_BOVIN Glycophorin B variant 1 OS=Bos taurus OX=9913 GN=gypb PE=2 SV=1	1	2	2	2	9.2318	86	29.31	18.6	1789000000	98370	103310	92955	74394	76883	88598
D7GLD1;D7GLD0;E1BKT8	D7GLD1;D7GLD0;E1BKT8	tr|D7GLD1|D7GLD1_BOVIN Mitofusin 2, transcript variant 1 OS=Bos taurus OX=9913 GN=MFN2 PE=2 SV=1;tr|D7GLD0|D7GLD0_BOVIN Mitofusin 2 OS=Bos taurus OX=9913 GN=MFN2 PE=3 SV=1;tr|E1BKT8|E1BKT8_BOVIN Mitofusin 2 OS=Bos taurus OX=9913 GN=MFN2 PE=3 SV=2	3	4	4	4	86.355	757	24.822	7.8	1524300000	82544	78456	75791	76243	83796	76209
D9IE06	D9IE06	tr|D9IE06|D9IE06_BOVIN Mitochondrial optic atrophy 3 protein isoform b OS=Bos taurus OX=9913 GN=OPA3 PE=1 SV=1	1	3	2	2	20.655	186	10.913	21	1327600000	136080	101000	111770	110840	109300	117830
E1B6X6;F1MF35	E1B6X6	tr|E1B6X6|E1B6X6_BOVIN Bromodomain adjacent to zinc finger domain 1B OS=Bos taurus OX=9913 GN=BAZ1B PE=4 SV=2	2	4	4	4	170.57	1482	11.81	3.2	2552500000	28423	32016	30218	29384	34064	33112
E1B6Z6	E1B6Z6	tr|E1B6Z6|E1B6Z6_BOVIN Lipocalin 2 OS=Bos taurus OX=9913 GN=LCN2 PE=1 SV=2	1	9	9	9	22.983	200	61.744	45	15603000000	580710	643710	581390	545400	458570	526390
E1B700	E1B700	tr|E1B700|E1B700_BOVIN Olfactory receptor OS=Bos taurus OX=9913 GN=OR8G5 PE=3 SV=2	1	1	1	1	35.027	314	-2	2.9	207900000	39318	34180	33695	26856	34576	33678
E1B717	E1B717	tr|E1B717|E1B717_BOVIN Armadillo repeat containing 10 OS=Bos taurus OX=9913 GN=ARMC10 PE=4 SV=1	1	7	7	7	33.644	307	183.38	33.9	3988000000	359900	438720	349310	387370	331130	332780
E1B726;A7E350	E1B726;A7E350	tr|E1B726|E1B726_BOVIN Plasminogen OS=Bos taurus OX=9913 GN=PLG PE=3 SV=2;tr|A7E350|A7E350_BOVIN PLG protein OS=Bos taurus OX=9913 GN=PLG PE=2 SV=1	2	24	24	1	91.242	812	259.53	36.3	17931000000	1092200	1142100	1237500	1247500	1115800	1708300
E1B731	E1B731	tr|E1B731|E1B731_BOVIN Transmembrane protein 165 OS=Bos taurus OX=9913 GN=TMEM165 PE=4 SV=1	1	1	1	1	34.684	324	13.1	5.6	45925000	4539.6	5125.7	4866.5	5717.3	6854	4849.2
E1B735	E1B735	tr|E1B735|E1B735_BOVIN X-prolyl aminopeptidase 2 OS=Bos taurus OX=9913 GN=XPNPEP2 PE=3 SV=1	1	3	3	3	75.635	673	22.959	7	496570000	86860	114250	91332	99725	87618	94083
E1B748	E1B748	tr|E1B748|E1B748_BOVIN Hypoxia up-regulated 1 OS=Bos taurus OX=9913 GN=HYOU1 PE=1 SV=1	1	33	33	33	111.68	1002	323.31	40.1	50009000000	2283600	2859100	2777900	2690100	2447700	3603400
E1B768;F1MGP9;A0JNB4	E1B768;F1MGP9;A0JNB4	tr|E1B768|E1B768_BOVIN Leucyl-tRNA synthetase 2, mitochondrial OS=Bos taurus OX=9913 GN=LARS2 PE=3 SV=2;tr|F1MGP9|F1MGP9_BOVIN Leucyl-tRNA synthetase 2, mitochondrial OS=Bos taurus OX=9913 GN=LARS2 PE=3 SV=2;tr|A0JNB4|A0JNB4_BOVIN Leucyl-tRNA synthetase 2,	3	3	3	3	101.87	903	3.4614	3	14383000000	59803	41054	51235	52102	46640	58963
E1B7A9;F1N4I6	E1B7A9;F1N4I6	tr|E1B7A9|E1B7A9_BOVIN ATP binding cassette subfamily C member 11 OS=Bos taurus OX=9913 GN=ABCC11 PE=4 SV=2;tr|F1N4I6|F1N4I6_BOVIN ATP binding cassette subfamily C member 11 OS=Bos taurus OX=9913 GN=ABCC11 PE=4 SV=2	2	1	1	1	84.981	752	2.7592	1.2	975110000	67985	83226	68822	70675	62724	68108
E1B7B1	E1B7B1	tr|E1B7B1|E1B7B1_BOVIN SEC63 homolog, protein translocation regulator OS=Bos taurus OX=9913 GN=SEC63 PE=4 SV=1	1	13	13	13	87.882	760	112.47	21.7	5482200000	565400	719000	591380	585440	768630	704750
E1B7C4	E1B7C4	tr|E1B7C4|E1B7C4_BOVIN Dedicator of cytokinesis 10 OS=Bos taurus OX=9913 GN=DOCK10 PE=3 SV=2	1	1	1	1	248.02	2165	3.4858	0.7	20607000	1718.7	2018.6	1494.2	2607.3	3013.2	1661.4
E1B7E3	E1B7E3	tr|E1B7E3|E1B7E3_BOVIN Golgin A4 OS=Bos taurus OX=9913 GN=GOLGA4 PE=4 SV=2	1	5	5	5	259.18	2229	41.629	2.8	706580000	57199	67878	61655	62693	83943	68648
E1B7E9	E1B7E9	tr|E1B7E9|E1B7E9_BOVIN Eukaryotic translation initiation factor 4E binding protein 2 OS=Bos taurus OX=9913 GN=EIF4EBP2 PE=4 SV=1	1	1	1	1	12.965	120	25.408	11.7	26020000	0	0	0	0	0	0
E1B7F4;REV__Q2HJD6;REV__E1BDC5;REV__F1N693	E1B7F4	tr|E1B7F4|E1B7F4_BOVIN C-type lectin domain family 4 member G OS=Bos taurus OX=9913 GN=CLEC4G PE=4 SV=2	4	7	7	7	32.832	290	29.045	21.7	15810000000	260420	276560	271210	295300	336700	344070
E1B7G5	E1B7G5	tr|E1B7G5|E1B7G5_BOVIN RNA binding motif protein 12B OS=Bos taurus OX=9913 GN=RBM12B PE=4 SV=2	1	1	1	1	115.87	984	8.7941	1	203190000	40984	41843	39286	42493	54140	44983
E1B7G9	E1B7G9	tr|E1B7G9|E1B7G9_BOVIN APOBEC1 complementation factor OS=Bos taurus OX=9913 GN=A1CF PE=4 SV=2	1	19	19	18	65.288	595	90.362	43.4	11088000000	920870	978460	898330	939500	919310	993490
E1B7J6;Q32L07;G3N071;F1MYM6;P27628;F1MRE2	E1B7J6;Q32L07;G3N071;F1MYM6;P27628;F1MRE2	tr|E1B7J6|E1B7J6_BOVIN Tuftelin OS=Bos taurus OX=9913 GN=TUFT1 PE=4 SV=2;tr|Q32L07|Q32L07_BOVIN TUFT1 protein OS=Bos taurus OX=9913 GN=TUFT1 PE=2 SV=1;tr|G3N071|G3N071_BOVIN Tuftelin OS=Bos taurus OX=9913 GN=TUFT1 PE=4 SV=1;tr|F1MYM6|F1MYM6_BOVIN Tuftelin	6	1	1	1	40.897	360	1.9549	2.8	38171000	4371.3	3942.3	3238	3461.3	6072.7	3123.4
E1B7K5	E1B7K5	tr|E1B7K5|E1B7K5_BOVIN Cytoskeleton associated protein 5 OS=Bos taurus OX=9913 GN=CKAP5 PE=4 SV=2	1	3	3	3	225.12	2032	22.292	1.6	2090000000	48055	53340	48470	50451	47717	51161
E1B7M6	E1B7M6	tr|E1B7M6|E1B7M6_BOVIN Phosphoinositide phospholipase C OS=Bos taurus OX=9913 GN=PLCB2 PE=4 SV=2	1	1	1	1	132.76	1171	2.231	1.2	33390000	2736.5	2726.7	2611	3360.9	3864	3355.4
E1B7Q0	E1B7Q0	tr|E1B7Q0|E1B7Q0_BOVIN Protein Hook homolog 3 OS=Bos taurus OX=9913 GN=HOOK3 PE=4 SV=1	1	2	2	2	83.145	718	29.59	3.5	51224000	2447.4	5260.8	1952.1	2364	18723	2132.6
E1B7R4;A7E394	E1B7R4;A7E394	tr|E1B7R4|E1B7R4_BOVIN Eukaryotic translation initiation factor 3 subunit A OS=Bos taurus OX=9913 GN=EIF3A PE=3 SV=2;tr|A7E394|A7E394_BOVIN Eukaryotic translation initiation factor 3 subunit A (Fragment) OS=Bos taurus OX=9913 GN=EIF6 PE=2 SV=1	2	38	38	38	166.27	1378	250.33	23.7	16671000000	1199600	1358300	1220700	1268200	1313100	1319600
E1B7U1	E1B7U1	tr|E1B7U1|E1B7U1_BOVIN Mannosyl-oligosaccharide glucosidase OS=Bos taurus OX=9913 GN=MOGS PE=1 SV=2	1	9	9	9	79.861	721	39.189	13.2	4951200000	319690	346940	329700	314150	337630	393330
E1B7W1	E1B7W1	tr|E1B7W1|E1B7W1_BOVIN Thyroid hormone receptor associated protein 3 OS=Bos taurus OX=9913 GN=THRAP3 PE=1 SV=1	1	14	14	13	108.89	958	117.56	14.9	5326300000	450990	504210	459160	486590	553570	516960
E1B7W2	E1B7W2	tr|E1B7W2|E1B7W2_BOVIN Chromosome 2 open reading frame 72 OS=Bos taurus OX=9913 GN=C2H2orf72 PE=4 SV=2	1	10	10	10	29.958	285	112.6	44.2	7673400000	369780	400280	356000	432230	372450	401500
E1B801	E1B801	tr|E1B801|E1B801_BOVIN Rho GTPase activating protein 35 OS=Bos taurus OX=9913 GN=ARHGAP35 PE=4 SV=1	1	1	1	1	170.5	1500	9.3	0.7	62631000	15419	15657	17176	19711	14186	21333
E1B805	E1B805	tr|E1B805|E1B805_BOVIN Uncharacterized protein OS=Bos taurus OX=9913 GN=LOC528040 PE=4 SV=2	1	2	2	2	187.27	1674	6.7206	0.9	65247000	27818	24375	28294	21870	28386	36116
E1B810;A6QNW1	E1B810;A6QNW1	tr|E1B810|E1B810_BOVIN Ras and Rab interactor 2 OS=Bos taurus OX=9913 GN=RIN2 PE=4 SV=2;tr|A6QNW1|A6QNW1_BOVIN MGC152020 protein OS=Bos taurus OX=9913 GN=MGC152020 PE=2 SV=1	2	1	1	1	99.085	895	3.8189	1	526460000	11295	16417	13096	8329.1	17336	11083
E1B822;A4IFP6	E1B822;A4IFP6	tr|E1B822|E1B822_BOVIN Uncharacterized protein OS=Bos taurus OX=9913 GN=GIMAP1 PE=4 SV=2;tr|A4IFP6|A4IFP6_BOVIN GIMAP1 protein OS=Bos taurus OX=9913 GN=GIMAP1 PE=2 SV=1	2	2	2	2	32.357	294	3.1953	7.5	110940000	18255	18628	15725	18478	21867	18105
E1B828	E1B828	tr|E1B828|E1B828_BOVIN LEM domain containing 2 OS=Bos taurus OX=9913 GN=LEMD2 PE=4 SV=1	1	4	4	4	55.483	495	40.051	7.5	1325900000	48556	62141	48503	59173	74797	57137
E1B843	E1B843	tr|E1B843|E1B843_BOVIN N-alpha-acetyltransferase 20 OS=Bos taurus OX=9913 GN=NAA20 PE=4 SV=2	1	1	1	1	21.467	188	2.0109	5.9	15147000	3161.2	3899.8	3163.6	3905.7	4615.9	3438
E1B844	E1B844	tr|E1B844|E1B844_BOVIN Mitochondrial import inner membrane translocase subunit TIM44 OS=Bos taurus OX=9913 GN=TIMM44 PE=3 SV=1	1	8	8	8	51.445	454	43.225	18.1	2653600000	241960	247000	228210	225300	218630	211310
E1B867;G3MZB3	E1B867;G3MZB3	tr|E1B867|E1B867_BOVIN ADAM metallopeptidase domain 17 OS=Bos taurus OX=9913 GN=ADAM17 PE=4 SV=1;tr|G3MZB3|G3MZB3_BOVIN ADAM metallopeptidase domain 17 OS=Bos taurus OX=9913 GN=ADAM17 PE=4 SV=1	2	1	1	1	92.861	825	13.265	1.9	63098000	6618.3	7740.9	6944.6	9294.4	8431.9	7648
E1B885	E1B885	tr|E1B885|E1B885_BOVIN Tetratricopeptide repeat domain 37 OS=Bos taurus OX=9913 GN=TTC37 PE=4 SV=2	1	3	3	3	174.66	1565	52.135	1.9	344320000	43196	42921	41653	42354	40721	49265
E1B891	E1B891	tr|E1B891|E1B891_BOVIN N-terminal asparagine amidase OS=Bos taurus OX=9913 GN=NTAN1 PE=4 SV=1	1	2	2	2	34.639	310	24.228	8.4	396340000	58368	58461	56468	58081	68062	70473
E1B8B9	E1B8B9	tr|E1B8B9|E1B8B9_BOVIN Solute carrier family 25 member 42 OS=Bos taurus OX=9913 GN=SLC25A42 PE=3 SV=1	1	2	2	2	35.423	318	5.9235	6	2058300000	30895	31107	30524	27203	31986	31466
E1B8F6	E1B8F6	tr|E1B8F6|E1B8F6_BOVIN Peroxisomal biogenesis factor 6 OS=Bos taurus OX=9913 GN=PEX6 PE=4 SV=1	1	2	2	2	103.78	980	4.2661	3.1	0	0	0	0	0	0	0
E1B8G9;G5E6E8;F1N5F3;F1MVX6	E1B8G9	tr|E1B8G9|E1B8G9_BOVIN Histone H2B OS=Bos taurus OX=9913 GN=HIST3H2BB PE=3 SV=2	4	10	1	1	15.388	137	-2	53.3	858330000	9025.6	10225	9315.3	10239	9899	9878
E1B8H8	E1B8H8	tr|E1B8H8|E1B8H8_BOVIN SEC14 like lipid binding 3 OS=Bos taurus OX=9913 GN=SEC14L3 PE=4 SV=1	1	7	3	3	45.956	400	2.3898	20.2	5205500000	54378	46437	48777	48765	75441	53875
E1B8J6	E1B8J6	tr|E1B8J6|E1B8J6_BOVIN Family with sequence similarity 83 member H OS=Bos taurus OX=9913 GN=FAM83H PE=4 SV=1	1	4	3	3	127.48	1181	8.3444	3	375130000	109300	123180	114830	113410	99448	117040
E1B8K6;G3MXT4;G3MYJ0;G3X7M4;A7E386;REV__G3MYJ0;REV__G3X7M4;REV__G3MXT4;REV__E1B8K6	E1B8K6;G3MXT4;G3MYJ0;G3X7M4	tr|E1B8K6|E1B8K6_BOVIN Uncharacterized protein OS=Bos taurus OX=9913 GN=NCL PE=1 SV=1;tr|G3MXT4|G3MXT4_BOVIN Uncharacterized protein OS=Bos taurus OX=9913 PE=4 SV=1;tr|G3MYJ0|G3MYJ0_BOVIN Uncharacterized protein OS=Bos taurus OX=9913 PE=4 SV=1;tr|G3X7M4|G3	9	32	32	23	77.852	720	323.31	38.3	87285000000	2669200	3166600	2863800	3019100	3168000	3436200
E1B8M5	E1B8M5	tr|E1B8M5|E1B8M5_BOVIN Monooxygenase DBH like 1 OS=Bos taurus OX=9913 GN=MOXD1 PE=4 SV=1	1	1	1	1	69.779	614	5.2632	2.6	65318000	6010.6	7262.1	6347.2	7314.3	11752	7767.3
E1B8N4	E1B8N4	tr|E1B8N4|E1B8N4_BOVIN Trehalase OS=Bos taurus OX=9913 GN=TREH PE=3 SV=2	1	2	2	2	65.785	579	6.1588	3.6	296890000	39807	34941	38212	43842	26090	34299
E1B8P9	E1B8P9	tr|E1B8P9|E1B8P9_BOVIN Mitogen-activated protein kinase OS=Bos taurus OX=9913 GN=MAPK3 PE=3 SV=1	1	2	0	0	41.496	362	10.386	6.6	0	0	0	0	0	0	0
E1B8Q8	E1B8Q8	tr|E1B8Q8|E1B8Q8_BOVIN Exportin for tRNA OS=Bos taurus OX=9913 GN=XPOT PE=4 SV=2	1	3	3	3	110.28	961	18.76	3.2	143330000	22205	24799	20571	22032	22298	19473
E1B8X1	E1B8X1	tr|E1B8X1|E1B8X1_BOVIN Fibronectin type III domain containing 3A OS=Bos taurus OX=9913 GN=FNDC3A PE=4 SV=2	1	8	8	8	131.28	1198	113.27	8.9	2559700000	179470	174660	184300	202980	154710	212010
E1B8X4	E1B8X4	tr|E1B8X4|E1B8X4_BOVIN NEDD8-activating enzyme E1 regulatory subunit OS=Bos taurus OX=9913 GN=NAE1 PE=3 SV=1	1	5	5	5	60.385	534	19.825	12.5	1028500000	75903	82302	71224	77212	93443	77966
E1B8Z4	E1B8Z4	tr|E1B8Z4|E1B8Z4_BOVIN Signal transducer and activator of transcription OS=Bos taurus OX=9913 GN=STAT2 PE=3 SV=1	1	6	6	6	98.537	859	40.899	8.8	1841000000	212270	253670	193570	200910	243170	216080
E1B913	E1B913	tr|E1B913|E1B913_BOVIN Threonine synthase like 2 OS=Bos taurus OX=9913 GN=THNSL2 PE=4 SV=1	1	2	2	2	54.506	484	3.3296	3.9	182890000	7567.4	7392.2	16905	6458.4	12195	36437
E1B941;Q3SZ71	E1B941;Q3SZ71	tr|E1B941|E1B941_BOVIN Mitochondrial-processing peptidase subunit beta OS=Bos taurus OX=9913 GN=PMPCB PE=3 SV=1;sp|Q3SZ71|MPPB_BOVIN Mitochondrial-processing peptidase subunit beta OS=Bos taurus OX=9913 GN=PMPCB PE=2 SV=1	2	10	10	10	54.224	490	34.182	24.5	4432700000	456840	537760	439890	503710	552170	383570
E1B968	E1B968	tr|E1B968|E1B968_BOVIN Solute carrier family 7 member 2 OS=Bos taurus OX=9913 GN=SLC7A2 PE=4 SV=2	1	4	4	4	72.007	660	10.007	7.9	1170100000	63960	87594	81958	77522	110860	105230
E1B970	E1B970	tr|E1B970|E1B970_BOVIN Golgin A3 OS=Bos taurus OX=9913 GN=GOLGA3 PE=4 SV=1	1	7	7	7	167.46	1496	155.91	7.2	755340000	118340	161270	120090	129760	138310	136910
E1B9A2	E1B9A2	tr|E1B9A2|E1B9A2_BOVIN Caspase recruitment domain family member 6 OS=Bos taurus OX=9913 GN=CARD6 PE=4 SV=1	1	1	1	1	116.78	1035	4.7169	1	92961000	13353	18568	12378	13016	20846	13777
E1B9D1;F1MYJ4	E1B9D1	tr|E1B9D1|E1B9D1_BOVIN Non-specific serine/threonine protein kinase OS=Bos taurus OX=9913 GN=AKT2 PE=3 SV=1	2	4	4	2	55.64	481	19.698	10	10666000000	138610	163400	142800	167000	148290	150500
E1B9D4;A2VDV0	E1B9D4;A2VDV0	tr|E1B9D4|E1B9D4_BOVIN Uncharacterized protein OS=Bos taurus OX=9913 PE=4 SV=1;tr|A2VDV0|A2VDV0_BOVIN Nudix (Nucleoside diphosphate linked moiety X)-type motif 4 OS=Bos taurus OX=9913 GN=NUDT4 PE=2 SV=1	2	1	1	1	20.482	181	10.507	7.7	55475000	4341.2	5276.1	4303.8	4821.1	9707.1	4746.1
E1B9D5	E1B9D5	tr|E1B9D5|E1B9D5_BOVIN Alkylglycerol monooxygenase OS=Bos taurus OX=9913 GN=AGMO PE=3 SV=2	1	2	2	2	51.539	445	2.3302	6.3	170180000	12776	13095	11459	13242	15304	12765
E1B9G4	E1B9G4	tr|E1B9G4|E1B9G4_BOVIN Peptidyl-prolyl cis-trans isomerase OS=Bos taurus OX=9913 GN=PPIL3 PE=3 SV=2	1	1	1	1	17.966	160	4.6571	8.1	19570000	3417.5	4371.2	3776.8	2844.9	7649.6	4345.2
E1B9H1	E1B9H1	tr|E1B9H1|E1B9H1_BOVIN Tubulointerstitial nephritis antigen like 1 OS=Bos taurus OX=9913 GN=TINAGL1 PE=3 SV=1	1	8	8	8	52.903	469	158.98	19.8	2799000000	191930	232350	204260	212010	215200	243630
E1B9H3	E1B9H3	tr|E1B9H3|E1B9H3_BOVIN Cell cycle and apoptosis regulator 2 OS=Bos taurus OX=9913 GN=CCAR2 PE=4 SV=1	1	14	14	9	101.93	916	147.82	20.4	4150800000	230180	245160	228920	244440	246810	270560
E1B9I1	E1B9I1	tr|E1B9I1|E1B9I1_BOVIN MICOS complex subunit MIC13 OS=Bos taurus OX=9913 GN=C7H19orf70 PE=3 SV=1	1	2	2	2	13.317	118	10.69	27.1	2817400000	101650	123540	99246	113920	99076	105160
E1B9I2	E1B9I2	tr|E1B9I2|E1B9I2_BOVIN Scaffold attachment factor B1 OS=Bos taurus OX=9913 GN=SAFB PE=4 SV=2	1	17	0	0	101.31	902	4.5336	18.8	0	0	0	0	0	0	0
E1B9K8;P50227;REV__E1BE55	E1B9K8;P50227	tr|E1B9K8|E1B9K8_BOVIN Sulfotransferase OS=Bos taurus OX=9913 GN=SULT1A1 PE=1 SV=1;sp|P50227|ST1A1_BOVIN Sulfotransferase 1A1 OS=Bos taurus OX=9913 GN=SULT1A1 PE=1 SV=2	3	11	11	11	33.987	294	188.17	41.2	157630000000	1776000	1901400	1802400	1505200	1911200	2069700
E1B9M8	E1B9M8	tr|E1B9M8|E1B9M8_BOVIN Scavenger receptor class F member 2 OS=Bos taurus OX=9913 GN=SCARF2 PE=4 SV=2	1	1	1	1	88.798	843	2.8392	1.4	48292000000	8637.5	9093.6	13122	11754	19265	18586
E1B9N7;Q2YDN9	E1B9N7	tr|E1B9N7|E1B9N7_BOVIN ATP-dependent RNA helicase DHX29 OS=Bos taurus OX=9913 GN=DHX29 PE=3 SV=1	2	1	1	1	155.25	1367	6.526	1	19620000	1192.1	1401	1352	1518.4	1242.8	1412.8
E1B9Q4	E1B9Q4	tr|E1B9Q4|E1B9Q4_BOVIN MutS homolog 6 OS=Bos taurus OX=9913 GN=MSH6 PE=3 SV=2	1	1	1	1	152.52	1360	1.8774	0.6	283550000	13737	11486	11084	10555	6685.5	7098.1
E1B9R3	E1B9R3	tr|E1B9R3|E1B9R3_BOVIN UDP-glucose glycoprotein glucosyltransferase 1 OS=Bos taurus OX=9913 GN=UGGT1 PE=4 SV=2	1	36	36	34	177.69	1555	323.31	29.6	27063000000	1596900	1830600	1618600	1698000	1674300	1819400
E1B9S8	E1B9S8	tr|E1B9S8|E1B9S8_BOVIN Core-binding factor beta subunit OS=Bos taurus OX=9913 GN=CBFB PE=4 SV=2	1	3	3	3	21.542	182	39.825	16.5	1323800000	21884	27455	21867	24308	30728	24896
E1B9T9;Q2T9Z1;F1MG01	E1B9T9	tr|E1B9T9|E1B9T9_BOVIN DNA damage inducible 1 homolog 2 OS=Bos taurus OX=9913 GN=DDI2 PE=4 SV=2	3	10	10	10	44.58	399	96.347	36.1	2468200000	263590	288990	252900	279630	261330	266470
E1B9X7	E1B9X7	tr|E1B9X7|E1B9X7_BOVIN Glycogen [starch] synthase OS=Bos taurus OX=9913 GN=GYS2 PE=3 SV=1	1	18	18	17	80.792	702	79.355	28.9	13268000000	955090	1112600	1020200	913810	1005800	1158000
E1BA05	E1BA05	tr|E1BA05|E1BA05_BOVIN Oxysterol-binding protein OS=Bos taurus OX=9913 GN=OSBPL8 PE=3 SV=2	1	2	2	2	100.09	877	14.559	2.3	139820000	12347	13034	13544	13584	11466	17570
E1BA06	E1BA06	tr|E1BA06|E1BA06_BOVIN Hypoxanthine phosphoribosyltransferase OS=Bos taurus OX=9913 PE=3 SV=2	1	1	1	1	23.937	211	41.704	6.6	580450000	68502	73359	68185	75589	75138	82052
E1BA17;Q7M2W9	E1BA17	tr|E1BA17|E1BA17_BOVIN Collagen type XIV alpha 1 chain OS=Bos taurus OX=9913 GN=COL14A1 PE=1 SV=2	2	21	21	21	193.77	1800	323.31	16.7	10798000000	722110	875560	798190	834380	946870	973710
E1BA29	E1BA29	tr|E1BA29|E1BA29_BOVIN G protein subunit alpha q OS=Bos taurus OX=9913 GN=GNAQ PE=4 SV=1	1	3	2	2	42.142	359	43.063	7.2	450680000	57878	68300	57550	69462	81444	61654
E1BA58;V6F967	E1BA58;V6F967	tr|E1BA58|E1BA58_BOVIN Mannosyltransferase OS=Bos taurus OX=9913 GN=ALG9 PE=3 SV=2;tr|V6F967|V6F967_BOVIN Mannosyltransferase OS=Bos taurus OX=9913 GN=ALG9 PE=3 SV=1	2	1	1	1	69.851	611	4.925	2.5	81672000	10108	10316	13380	8979.1	13699	19129
E1BA60;E1B9C0	E1BA60	tr|E1BA60|E1BA60_BOVIN RAB32, member RAS oncogene family OS=Bos taurus OX=9913 GN=RAB32 PE=4 SV=1	2	8	8	8	24.89	225	24.867	39.6	5138800000	342240	386340	345460	340590	349060	376560
E1BA62;A7E382	E1BA62;A7E382	tr|E1BA62|E1BA62_BOVIN Dynamin-3 OS=Bos taurus OX=9913 GN=DNM3 PE=3 SV=2;tr|A7E382|A7E382_BOVIN Uncharacterized protein (Fragment) OS=Bos taurus OX=9913 PE=2 SV=1	2	3	0	0	58.805	520	7.197	5	0	0	0	0	0	0	0
E1BAD8;G5E5S6	E1BAD8	tr|E1BAD8|E1BAD8_BOVIN Midline 1 OS=Bos taurus OX=9913 GN=MID1 PE=4 SV=2	2	1	1	1	75.318	667	3.0797	1.6	359050000	36515	32076	34428	34897	27952	44388
E1BAF6	E1BAF6	tr|E1BAF6|E1BAF6_BOVIN Proline rich coiled-coil 2A OS=Bos taurus OX=9913 GN=PRRC2A PE=4 SV=2	1	3	3	3	229.15	2164	20.071	1.8	335700000	37953	27593	35256	33473	36719	30682
E1BAG2	E1BAG2	tr|E1BAG2|E1BAG2_BOVIN Exosome component 5 OS=Bos taurus OX=9913 GN=EXOSC5 PE=4 SV=1	1	1	1	1	25.316	235	3.6286	4.3	72355000	11571	11926	11840	15180	13627	13338
E1BAI0	E1BAI0	tr|E1BAI0|E1BAI0_BOVIN RAB23, member RAS oncogene family OS=Bos taurus OX=9913 GN=RAB23 PE=4 SV=2	1	1	1	1	26.664	237	4.7098	4.2	112680000	17873	29516	18123	20068	36219	23803
E1BAI7	E1BAI7	tr|E1BAI7|E1BAI7_BOVIN Tropomodulin 2 OS=Bos taurus OX=9913 GN=TMOD2 PE=4 SV=2	1	2	0	0	39.528	351	13.124	4.8	0	0	0	0	0	0	0
E1BAJ4	E1BAJ4	tr|E1BAJ4|E1BAJ4_BOVIN Starch binding domain 1 OS=Bos taurus OX=9913 GN=STBD1 PE=1 SV=1	1	19	19	19	36.556	339	273.73	64.6	112030000000	1601200	1941800	1630600	1563000	1758300	1694800
E1BAK6	E1BAK6	tr|E1BAK6|E1BAK6_BOVIN DAZ associated protein 1 OS=Bos taurus OX=9913 GN=DAZAP1 PE=4 SV=2	1	5	5	5	42.367	396	54.565	19.2	963940000	130740	156520	128890	154480	137190	144480
E1BAK9;A6QQN0	E1BAK9;A6QQN0	tr|E1BAK9|E1BAK9_BOVIN E3 ubiquitin-protein ligase synoviolin OS=Bos taurus OX=9913 GN=SYVN1 PE=4 SV=2;tr|A6QQN0|A6QQN0_BOVIN SYVN1 protein OS=Bos taurus OX=9913 GN=SYVN1 PE=2 SV=1	2	7	7	7	67.098	611	27.892	11.6	2771400000	233770	228780	219550	255760	260600	304290
E1BAN2	E1BAN2	tr|E1BAN2|E1BAN2_BOVIN Katanin p60 ATPase-containing subunit A-like 2 OS=Bos taurus OX=9913 GN=KATNAL2 PE=1 SV=2	1	1	1	1	59.893	534	2.4551	2.2	5453900000	46775	43530	40884	41467	39226	39570
E1BAR9	E1BAR9	tr|E1BAR9|E1BAR9_BOVIN UDP-glucuronosyltransferase OS=Bos taurus OX=9913 GN=LOC615303 PE=1 SV=1	1	18	13	10	60.747	528	76.352	32	35664000000	1542700	1457200	1261300	1344600	1215000	889470
E1BAT1	E1BAT1	tr|E1BAT1|E1BAT1_BOVIN Hook microtubule tethering protein 1 OS=Bos taurus OX=9913 GN=HOOK1 PE=4 SV=2	1	3	3	3	84.822	730	31.64	5.5	405590000	44738	48199	49802	47405	60616	60980
E1BAU3	E1BAU3	tr|E1BAU3|E1BAU3_BOVIN Immunoglobulin superfamily member 10 precursor OS=Bos taurus OX=9913 GN=IGSF10 PE=4 SV=2	1	2	2	2	260.43	2374	1.8081	0.8	2022500000	102820	93715	85214	94660	58576	61657
E1BAX6	E1BAX6	tr|E1BAX6|E1BAX6_BOVIN Cytochrome P450 family 7 subfamily B member 1 OS=Bos taurus OX=9913 GN=CYP7B1 PE=3 SV=1	1	13	13	13	58.511	505	35.307	28.5	14872000000	787930	853220	795250	873270	781130	858000
E1BAZ4	E1BAZ4	tr|E1BAZ4|E1BAZ4_BOVIN Putative hydroxypyruvate isomerase OS=Bos taurus OX=9913 GN=HYI PE=3 SV=2	1	5	5	5	31.13	282	26.209	24.8	4424900000	166950	172860	164380	179960	160370	175320
E1BAZ9	E1BAZ9	tr|E1BAZ9|E1BAZ9_BOVIN Exo/endonuclease G OS=Bos taurus OX=9913 GN=EXOG PE=4 SV=1	1	2	2	2	41.076	368	4.3384	4.1	1130800000	36036	54302	36783	45622	193660	33121
E1BB08	E1BB08	tr|E1BB08|E1BB08_BOVIN Echinoderm microtubule associated protein like 2 OS=Bos taurus OX=9913 GN=EML2 PE=4 SV=2	1	1	1	1	89.144	818	7.7673	1.7	0	0	0	0	0	0	0
E1BB16	E1BB16	tr|E1BB16|E1BB16_BOVIN GRIP and coiled-coil domain containing 2 OS=Bos taurus OX=9913 GN=GCC2 PE=4 SV=2	1	4	4	3	195.46	1684	29.425	2.3	4937900000	27078	36041	26635	30655	58183	31529
E1BB17;G3MYE8	E1BB17	tr|E1BB17|E1BB17_BOVIN Heterogeneous nuclear ribonucleoprotein H3 OS=Bos taurus OX=9913 GN=HNRNPH3 PE=1 SV=1	2	8	7	7	36.926	346	161.23	23.4	6277900000	514230	572620	514250	522250	511570	530260
E1BB26	E1BB26	tr|E1BB26|E1BB26_BOVIN HEAT repeat containing 5B OS=Bos taurus OX=9913 GN=HEATR5B PE=4 SV=2	1	2	2	1	224.29	2070	6.3564	0.7	344730000	113480	129520	133030	138860	107340	156050
E1BB28	E1BB28	tr|E1BB28|E1BB28_BOVIN Sarcosine dehydrogenase OS=Bos taurus OX=9913 GN=SARDH PE=4 SV=1	1	41	41	41	100.78	919	323.31	56.3	71755000000	2405900	2290100	2016000	2686800	2455000	1775400
E1BB36	E1BB36	tr|E1BB36|E1BB36_BOVIN Mannosyl (alpha-1,6-)-glycoprotein beta-1,2-N-acetylglucosaminyltransferase OS=Bos taurus OX=9913 GN=MGAT2 PE=4 SV=2	1	1	1	1	52.268	452	2.0867	1.5	0	0	0	0	0	0	0
E1BB38	E1BB38	tr|E1BB38|E1BB38_BOVIN Signal recognition particle subunit SRP72 OS=Bos taurus OX=9913 GN=SRP72 PE=1 SV=1	1	12	12	12	74.727	671	262.16	23.7	4784000000	574870	610640	573250	596180	527040	644520
E1BB73	E1BB73	tr|E1BB73|E1BB73_BOVIN Inositol polyphosphate-5-phosphatase B OS=Bos taurus OX=9913 GN=INPP5B PE=4 SV=2	1	3	3	3	113.34	1005	19.325	2.5	581270000	34776	41764	36252	43417	61020	46476
E1BB91;G3N3E4;G3N126;REV__Q17QX5;REV__F1MQ35;REV__Q3T084;REV__F1MP48;E1BKY0	E1BB91;G3N3E4	tr|E1BB91|E1BB91_BOVIN Collagen type VI alpha 3 chain OS=Bos taurus OX=9913 GN=COL6A3 PE=1 SV=1;tr|G3N3E4|G3N3E4_BOVIN Collagen type VI alpha 3 chain OS=Bos taurus OX=9913 GN=COL6A3 PE=1 SV=1	8	88	88	88	342.4	3170	323.31	31.9	202170000000	4293100	5221900	4636100	4858600	5463500	5504800
E1BBB3	E1BBB3	tr|E1BBB3|E1BBB3_BOVIN Uncharacterized protein OS=Bos taurus OX=9913 GN=LOC100138004 PE=1 SV=2	1	21	19	18	61.692	536	60.078	39.4	39253000000	890500	858970	763710	1036800	800390	652740
E1BBB8	E1BBB8	tr|E1BBB8|E1BBB8_BOVIN Transcriptional repressor GATA binding 1 OS=Bos taurus OX=9913 GN=TRPS1 PE=4 SV=2	1	1	1	1	142.24	1293	2.8258	0.5	10953000000	4029.7	3814.9	3291.8	4303	3158.9	2274.6
E1BBC4	E1BBC4	tr|E1BBC4|E1BBC4_BOVIN OPA1, mitochondrial dynamin like GTPase OS=Bos taurus OX=9913 GN=OPA1 PE=3 SV=2	1	22	22	22	115.59	997	125.82	23	8756400000	755370	806970	691240	755990	895630	693760
E1BBG0	E1BBG0	tr|E1BBG0|E1BBG0_BOVIN Uncharacterized protein OS=Bos taurus OX=9913 GN=LOC512541 PE=4 SV=1	1	7	1	1	45.803	416	1.9	13.5	237800000	5060.1	6094.6	4890.4	4832.6	7824	4897.8
E1BBG2	E1BBG2	sp|E1BBG2|MILK1_BOVIN MICAL-like protein 1 OS=Bos taurus OX=9913 GN=MICALL1 PE=1 SV=2	1	1	1	1	92.094	853	2.8396	1.3	0	0	0	0	0	0	0
E1BBG4	E1BBG4	tr|E1BBG4|E1BBG4_BOVIN Chromosome 5 open reading frame 51 OS=Bos taurus OX=9913 GN=C5orf51 PE=4 SV=1	1	2	2	2	33.559	293	20.833	7.8	273150000	56082	84265	59266	62875	62854	74499
E1BBH1	E1BBH1	tr|E1BBH1|E1BBH1_BOVIN Pleckstrin homology like domain family B member 2 OS=Bos taurus OX=9913 GN=PHLDB2 PE=4 SV=1	1	5	5	5	141.54	1254	10.362	5	260060000	51271	47587	44599	45204	58131	45177
E1BBI8	E1BBI8	tr|E1BBI8|E1BBI8_BOVIN Dynactin subunit 4 OS=Bos taurus OX=9913 GN=DCTN4 PE=4 SV=2	1	1	1	1	53.223	467	6.1515	1.7	137740000	2362.5	1303.9	1393.8	1759.3	2510	2142.2
E1BBK8	E1BBK8	tr|E1BBK8|E1BBK8_BOVIN PTPRF interacting protein alpha 1 OS=Bos taurus OX=9913 GN=PPFIA1 PE=4 SV=2	1	1	1	1	135.31	1202	2.8654	0.7	201360000	15653	12932	16587	14942	14726	21483
E1BBN7	E1BBN7	tr|E1BBN7|E1BBN7_BOVIN Kinesin family member 1B OS=Bos taurus OX=9913 GN=KIF1B PE=3 SV=2	1	1	1	1	204.53	1818	3.0522	1	17833000	1503.1	1352.4	1333.9	1624.9	2523.7	1599.9
E1BBS6	E1BBS6	tr|E1BBS6|E1BBS6_BOVIN Sulfhydryl oxidase OS=Bos taurus OX=9913 GN=QSOX2 PE=4 SV=2	1	1	1	1	75.364	684	2.9006	3.7	936300000	13110	6519.3	14333	11132	2941.7	10946
E1BBT0	E1BBT0	tr|E1BBT0|E1BBT0_BOVIN Aldo-keto reductase family 1 member D1 OS=Bos taurus OX=9913 GN=AKR1D1 PE=4 SV=1	1	19	19	19	37.51	326	210.18	69.6	121510000000	2225800	2308500	2119500	2410500	2108200	2099400
E1BBT8	E1BBT8	tr|E1BBT8|E1BBT8_BOVIN ER membrane protein complex subunit 1 OS=Bos taurus OX=9913 GN=EMC1 PE=4 SV=2	1	6	6	6	111.82	999	53.291	7.5	2750300000	189940	215190	186780	191100	221420	209830
E1BBW0;F1MP70;Q2T9W6	E1BBW0;F1MP70;Q2T9W6	tr|E1BBW0|E1BBW0_BOVIN Leucine-rich repeat flightless-interacting protein 2 OS=Bos taurus OX=9913 GN=LRRFIP2 PE=4 SV=1;tr|F1MP70|F1MP70_BOVIN Leucine-rich repeat flightless-interacting protein 2 OS=Bos taurus OX=9913 GN=LRRFIP2 PE=4 SV=1;sp|Q2T9W6|LRRF2_BO	3	7	7	6	81.601	721	37.41	11.7	2868100000	237250	263040	232540	251870	251760	231000
E1BBW7	E1BBW7	tr|E1BBW7|E1BBW7_BOVIN Reticulophagy regulator family member 3 OS=Bos taurus OX=9913 GN=RETREG3 PE=4 SV=1	1	5	5	5	51.303	466	16.294	11.8	897950000	117170	134090	117260	115470	175300	125020
E1BBY7;E1BBT9	E1BBY7	tr|E1BBY7|E1BBY7_BOVIN Heat shock protein family A (Hsp70) member 4 OS=Bos taurus OX=9913 GN=HSPA4 PE=1 SV=2	2	18	18	17	94.508	840	257.09	27.9	8618000000	659550	706050	668260	705220	704710	730580
E1BC10;E1BD43	E1BC10;E1BD43	tr|E1BC10|E1BC10_BOVIN Amine oxidase OS=Bos taurus OX=9913 GN=AOC3 PE=3 SV=1;tr|E1BD43|E1BD43_BOVIN Amine oxidase OS=Bos taurus OX=9913 GN=AOC3 PE=3 SV=1	2	28	28	0	84.471	763	323.31	49	184280000000	2414900	2900300	2659400	2635800	2945000	3020700
E1BC19;G3N3Y1;A4IF86	E1BC19;G3N3Y1;A4IF86	tr|E1BC19|E1BC19_BOVIN Uncharacterized protein OS=Bos taurus OX=9913 GN=NBEAL1 PE=4 SV=1;tr|G3N3Y1|G3N3Y1_BOVIN Uncharacterized protein OS=Bos taurus OX=9913 GN=NBEAL1 PE=4 SV=1;tr|A4IF86|A4IF86_BOVIN NBEAL1 protein OS=Bos taurus OX=9913 GN=NBEAL1 PE=2 SV=	3	1	1	1	295.06	2592	4.7909	0.2	0	0	0	0	0	0	0
E1BC22	E1BC22	tr|E1BC22|E1BC22_BOVIN Family with sequence similarity 96 member B OS=Bos taurus OX=9913 GN=CIAO2B PE=4 SV=2	1	1	1	1	17.668	163	8.5575	13.5	76951000	8410.8	3727	5179.7	7439.3	4548.5	7464.8
E1BC59;F1N3L1;A6QPI0	E1BC59;F1N3L1;A6QPI0	tr|E1BC59|E1BC59_BOVIN Protein phosphatase 1 regulatory subunit 12A OS=Bos taurus OX=9913 GN=PPP1R12A PE=4 SV=2;tr|F1N3L1|F1N3L1_BOVIN Protein phosphatase 1 regulatory subunit 12A OS=Bos taurus OX=9913 GN=PPP1R12A PE=4 SV=2;tr|A6QPI0|A6QPI0_BOVIN PPP1R12A	3	5	5	5	114.9	1028	66.939	4.9	4918100000	62725	61869	60672	59485	62845	64760
E1BC70	E1BC70	tr|E1BC70|E1BC70_BOVIN VPS37C, ESCRT-I subunit OS=Bos taurus OX=9913 GN=VPS37C PE=4 SV=1	1	1	1	1	38.07	350	7.1105	4.3	65347000	3985.3	4424.7	3449.6	3930.8	6905.5	4663.2
E1BC79;Q0P5G5	E1BC79	tr|E1BC79|E1BC79_BOVIN Hydroxyacid oxidase 1 OS=Bos taurus OX=9913 GN=HAO1 PE=1 SV=2	2	20	20	19	40.994	371	323.31	63.6	108000000000	2051100	2252200	1886900	2098000	1913600	1626500
E1BC94	E1BC94	tr|E1BC94|E1BC94_BOVIN IBA57, iron-sulfur cluster assembly OS=Bos taurus OX=9913 GN=IBA57 PE=4 SV=1	1	3	3	3	38.231	358	13.856	18.2	627740000	38350	49843	42013	46945	43712	46227
E1BC96;G3MX37;A6QQI7	E1BC96;G3MX37	tr|E1BC96|E1BC96_BOVIN Zinc finger CCCH-type containing 18 OS=Bos taurus OX=9913 GN=ZC3H18 PE=4 SV=2;tr|G3MX37|G3MX37_BOVIN Zinc finger CCCH-type containing 18 OS=Bos taurus OX=9913 GN=ZC3H18 PE=4 SV=1	3	2	2	2	104.8	938	24.818	2.8	341380000	54494	33524	50690	50689	31453	64624
E1BC98;A7YW40;F1MT79;A4FV71	E1BC98;A7YW40	tr|E1BC98|E1BC98_BOVIN Transcription elongation factor SPT5 OS=Bos taurus OX=9913 GN=SUPT5H PE=3 SV=2;tr|A7YW40|A7YW40_BOVIN Transcription elongation factor SPT5 OS=Bos taurus OX=9913 GN=SUPT5H PE=2 SV=1	4	1	1	1	120.16	1083	21.593	0.6	225550000	16340	19043	18272	17043	18058	21952
E1BCC2;Q3MHL6;Q0IIB5;A6QNR8	E1BCC2;Q3MHL6	tr|E1BCC2|E1BCC2_BOVIN TSC22 domain family member 2 OS=Bos taurus OX=9913 GN=TSC22D2 PE=4 SV=1;sp|Q3MHL6|T22D1_BOVIN TSC22 domain family protein 1 OS=Bos taurus OX=9913 GN=TSC22D1 PE=2 SV=1	4	4	4	3	77.707	775	10.704	4.8	1332900000	72676	89207	73482	71437	151710	81109
E1BCE0	E1BCE0	tr|E1BCE0|E1BCE0_BOVIN DnaJ heat shock protein family (Hsp40) member C8 OS=Bos taurus OX=9913 GN=DNAJC8 PE=4 SV=2	1	2	2	2	30.722	261	30.416	10.3	930490000	53983	69661	62214	64555	54078	73845
E1BCF2	E1BCF2	tr|E1BCF2|E1BCF2_BOVIN Cytokine receptor like factor 3 OS=Bos taurus OX=9913 GN=CRLF3 PE=4 SV=2	1	2	2	2	49.406	439	5.7684	4.8	293360000	41832	36987	36511	34173	44663	34960
E1BCF8	E1BCF8	tr|E1BCF8|E1BCF8_BOVIN Zinc finger CCCH-type containing, antiviral 1 OS=Bos taurus OX=9913 GN=ZC3HAV1 PE=4 SV=1	1	14	14	14	100.98	898	46.048	15.5	23889000000	372040	352710	365620	380860	358870	402480
E1BCH9	E1BCH9	tr|E1BCH9|E1BCH9_BOVIN Valosin containing protein interacting protein 1 OS=Bos taurus OX=9913 GN=VCPIP1 PE=4 SV=2	1	4	4	4	134.61	1224	11.81	3.4	8974800000	56595	55712	56446	60170	41566	54229
E1BCP5	E1BCP5	tr|E1BCP5|E1BCP5_BOVIN Chromosome 17 open reading frame 75 OS=Bos taurus OX=9913 GN=C19H17orf75 PE=4 SV=2	1	1	1	1	44.314	396	3.6605	2.8	53279000	6974.6	7856.7	6866.3	8763.7	4824.3	10198
E1BCQ3;F1MXN5;A6QQI9	E1BCQ3;F1MXN5;A6QQI9	tr|E1BCQ3|E1BCQ3_BOVIN Protein Daple OS=Bos taurus OX=9913 GN=CCDC88C PE=4 SV=2;tr|F1MXN5|F1MXN5_BOVIN Protein Daple OS=Bos taurus OX=9913 GN=CCDC88C PE=4 SV=1;tr|A6QQI9|A6QQI9_BOVIN CCDC88C protein OS=Bos taurus OX=9913 GN=CCDC88C PE=2 SV=1	3	1	0	0	227.95	2028	1.7697	0.3	0	0	0	0	0	0	0
E1BCR2;Q1RMV3	E1BCR2;Q1RMV3	tr|E1BCR2|E1BCR2_BOVIN Death inducer-obliterator 1 OS=Bos taurus OX=9913 GN=DIDO1 PE=4 SV=2;tr|Q1RMV3|Q1RMV3_BOVIN Death inducer-obliterator 1 OS=Bos taurus OX=9913 GN=DIDO1 PE=2 SV=1	2	2	2	2	237.84	2196	9.5214	1.1	84578000	25338	26335	26846	30520	27598	30535
E1BCS1	E1BCS1	tr|E1BCS1|E1BCS1_BOVIN CCR4-NOT transcription complex subunit 3 OS=Bos taurus OX=9913 GN=CNOT3 PE=4 SV=2	1	1	1	1	80.786	744	8.2931	1.3	332420000	17287	17136	18550	21295	14762	23519
E1BCT9;F1MYG6	E1BCT9;F1MYG6	tr|E1BCT9|E1BCT9_BOVIN Uncharacterized protein OS=Bos taurus OX=9913 GN=RBM27 PE=4 SV=2;tr|F1MYG6|F1MYG6_BOVIN RNA binding motif protein 26 OS=Bos taurus OX=9913 GN=RBM26 PE=4 SV=2	2	1	1	1	118.46	1058	16.302	1.6	43941000	2773.1	2086.8	1934.9	2202.4	3444.7	2376.9
E1BCV4;E1BJY1;A6QQA0;F1MYV2;E1BCG1	E1BCV4	tr|E1BCV4|E1BCV4_BOVIN Nucleoporin 98 OS=Bos taurus OX=9913 GN=NUP98 PE=4 SV=2	5	3	3	3	197.63	1816	32.66	2	49375000	3395.5	4426.2	2654.8	3339.4	8173.1	2367.3
E1BCW3	E1BCW3	tr|E1BCW3|E1BCW3_BOVIN ATP-dependent 6-phosphofructokinase OS=Bos taurus OX=9913 GN=PFKP PE=3 SV=2	1	5	3	3	86.005	791	28.542	8.1	495420000	19632	26126	18773	23718	27297	18428
E1BCX3;A7E305	E1BCX3;A7E305	tr|E1BCX3|E1BCX3_BOVIN Zinc finger SWIM domain-containing protein 8 OS=Bos taurus OX=9913 GN=ZSWIM8 PE=4 SV=1;sp|A7E305|ZSWM8_BOVIN Zinc finger SWIM domain-containing protein 8 OS=Bos taurus OX=9913 GN=ZSWIM8 PE=2 SV=1	2	2	2	2	197.35	1835	12.009	1.2	140140000	7671.4	9071.9	9155.3	7756.2	8403.2	14705
E1BCX9;Q29RL8;F1N6C4	E1BCX9;Q29RL8;F1N6C4	tr|E1BCX9|E1BCX9_BOVIN Epidermal growth factor receptor pathway substrate 8 OS=Bos taurus OX=9913 GN=EPS8 PE=4 SV=2;tr|Q29RL8|Q29RL8_BOVIN Epidermal growth factor receptor pathway substrate 8 OS=Bos taurus OX=9913 GN=EPS8 PE=2 SV=1;tr|F1N6C4|F1N6C4_BOVIN E	3	2	2	2	93.313	837	21.919	3.5	216720000	18183	23044	17525	22221	26521	19108
E1BD52	E1BD52	sp|E1BD52|TM245_BOVIN Transmembrane protein 245 OS=Bos taurus OX=9913 GN=TMEM245 PE=3 SV=1	1	1	1	1	96.121	868	1.8383	0.8	54517000	2813.7	2872.5	3242.7	3431.6	2854.5	3078.9
E1BD64	E1BD64	tr|E1BD64|E1BD64_BOVIN Mitochondrial pyruvate carrier OS=Bos taurus OX=9913 GN=MPC2 PE=3 SV=2	1	3	3	3	14.282	127	3.9322	14.2	2105900000	47728	38242	39177	28457	32773	33673
E1BD93	E1BD93	tr|E1BD93|E1BD93_BOVIN Urocanate hydratase 1 OS=Bos taurus OX=9913 GN=UROC1 PE=1 SV=2	1	26	26	26	82.597	750	323.31	42	168170000000	2850300	2928900	2741900	3006000	3279000	2936800
E1BDB0	E1BDB0	tr|E1BDB0|E1BDB0_BOVIN Erythrocyte membrane protein band 4.1 like 2 OS=Bos taurus OX=9913 GN=EPB41L2 PE=4 SV=1	1	23	0	0	111.84	1001	1.8937	25.2	0	0	0	0	0	0	0
E1BDB1	E1BDB1	tr|E1BDB1|E1BDB1_BOVIN Ras interacting protein 1 OS=Bos taurus OX=9913 GN=RASIP1 PE=4 SV=1	1	2	2	2	103.4	963	46.344	2.1	397650000	44510	45386	40900	39892	66407	44638
E1BDC9	E1BDC9	tr|E1BDC9|E1BDC9_BOVIN VPS52, GARP complex subunit OS=Bos taurus OX=9913 GN=VPS52 PE=4 SV=2	1	2	2	2	82.323	723	7.6758	5.5	76533000	8881.5	11284	8571.2	8463.6	13238	8969.5
E1BDE3	E1BDE3	tr|E1BDE3|E1BDE3_BOVIN CTD small phosphatase 1 OS=Bos taurus OX=9913 GN=CTDSP1 PE=4 SV=2	1	2	2	2	29.121	260	3.5098	7.3	286730000	13029	13443	14552	13695	14629	18636
E1BDE7;A7E314	E1BDE7	tr|E1BDE7|E1BDE7_BOVIN Scaffold attachment factor B2 OS=Bos taurus OX=9913 GN=SAFB2 PE=4 SV=2	2	9	4	3	108.52	954	13.413	10.6	538530000	124580	136430	119220	133280	148020	142730
E1BDF0	E1BDF0	tr|E1BDF0|E1BDF0_BOVIN Nexilin F-actin binding protein OS=Bos taurus OX=9913 GN=NEXN PE=4 SV=2	1	1	0	0	80.877	675	3.487	0.9	0	0	0	0	0	0	0
E1BDG9	E1BDG9	tr|E1BDG9|E1BDG9_BOVIN 10-formyltetrahydrofolate dehydrogenase OS=Bos taurus OX=9913 GN=ALDH1L2 PE=3 SV=2	1	31	22	22	100.24	911	155.95	35.8	13006000000	1416600	1236500	1160600	1541500	1060800	1076500
E1BDJ1	E1BDJ1	tr|E1BDJ1|E1BDJ1_BOVIN XPC complex subunit, DNA damage recognition and repair factor OS=Bos taurus OX=9913 GN=XPC PE=4 SV=1	1	3	3	3	103.11	932	20.084	3.2	513090000	99504	100010	88769	105380	86163	89406
E1BDJ7	E1BDJ7	tr|E1BDJ7|E1BDJ7_BOVIN DnaJ heat shock protein family (Hsp40) member C25 OS=Bos taurus OX=9913 GN=DNAJC25 PE=4 SV=2	1	2	2	2	42.591	359	8.1365	5	194310000	37911	38030	42032	34371	30525	51273
E1BDK6;Q2KJA7	E1BDK6	tr|E1BDK6|E1BDK6_BOVIN Laminin subunit beta-2 precursor OS=Bos taurus OX=9913 GN=LAMB2 PE=4 SV=2	2	11	11	11	195.98	1802	323.31	8	1724600000	149550	158340	146910	158160	200060	181270
E1BDK7	E1BDK7	tr|E1BDK7|E1BDK7_BOVIN ElaC ribonuclease Z 2 OS=Bos taurus OX=9913 GN=ELAC2 PE=4 SV=2	1	1	1	1	86.002	777	3.2377	1.4	191890000	30087	31530	29341	31671	48798	31746
E1BDK9	E1BDK9	tr|E1BDK9|E1BDK9_BOVIN Retinol saturase OS=Bos taurus OX=9913 GN=RETSAT PE=4 SV=1	1	17	17	17	66.776	609	84.646	35	26927000000	1010000	958320	891210	962640	796830	905470
E1BDL3	E1BDL3	tr|E1BDL3|E1BDL3_BOVIN tRNA pseudouridine synthase OS=Bos taurus OX=9913 GN=PUS1 PE=3 SV=1	1	1	1	1	48.398	433	2.5574	2.8	147670000	20649	24942	20542	23056	33569	18669
E1BDM8	E1BDM8	tr|E1BDM8|E1BDM8_BOVIN DEAD-box helicase 6 OS=Bos taurus OX=9913 GN=DDX6 PE=1 SV=1	1	8	8	8	54.376	483	82.231	15.7	3189300000	304270	296120	296430	310920	277660	345430
E1BDP3;REV__F1MX48	E1BDP3	tr|E1BDP3|E1BDP3_BOVIN Aldehyde dehydrogenase 5 family member A1 OS=Bos taurus OX=9913 GN=ALDH5A1 PE=4 SV=1	2	20	20	20	56.096	526	261.86	52.1	60597000000	2142500	2600400	2060000	2344500	1536500	1787200
E1BDR3	E1BDR3	tr|E1BDR3|E1BDR3_BOVIN Sulfate anion transporter 1 OS=Bos taurus OX=9913 GN=SLC26A1 PE=3 SV=1	1	7	7	7	74.691	706	20.564	15	2393600000	187330	209340	183870	202130	209770	191170
E1BDS7	E1BDS7	tr|E1BDS7|E1BDS7_BOVIN Uncharacterized protein OS=Bos taurus OX=9913 GN=NUDT19 PE=4 SV=1	1	1	1	1	42.673	381	5.1506	3.7	136180000	19834	20137	20333	20988	17218	27224
E1BDU0	E1BDU0	tr|E1BDU0|E1BDU0_BOVIN Nucleoporin 107 OS=Bos taurus OX=9913 GN=NUP107 PE=4 SV=2	1	2	2	2	107.16	930	16.179	2.2	235840000	36964	40919	38252	36956	41665	44167
E1BDU8	E1BDU8	tr|E1BDU8|E1BDU8_BOVIN LIM domain and actin binding 1 OS=Bos taurus OX=9913 GN=LIMA1 PE=1 SV=2	1	12	12	12	84.964	762	149.9	19.3	3573300000	315080	361550	340070	342540	371390	393330
E1BDU9	E1BDU9	tr|E1BDU9|E1BDU9_BOVIN GATA zinc finger domain containing 2B OS=Bos taurus OX=9913 GN=GATAD2B PE=4 SV=1	1	2	2	1	65.166	592	6.6121	4.1	47519000	2621	2408.9	2608.4	3305.9	3378.9	3752.6
E1BDV7	E1BDV7	tr|E1BDV7|E1BDV7_BOVIN N-alpha-acetyltransferase 25, NatB auxiliary subunit OS=Bos taurus OX=9913 GN=NAA25 PE=4 SV=2	1	1	1	1	110.07	953	3.1078	0.8	0	0	0	0	0	0	0
E1BDX8;REV__Q29RH3;REV__A4IF89;F1MJ04;A7MB46	E1BDX8	tr|E1BDX8|E1BDX8_BOVIN Dynein cytoplasmic 1 heavy chain 1 OS=Bos taurus OX=9913 GN=DYNC1H1 PE=1 SV=1	5	85	85	85	532.05	4646	323.31	21.7	32950000000	2409400	2822500	2442300	2558500	2724500	2570300
E1BDY3;G3N2K4	E1BDY3;G3N2K4	tr|E1BDY3|E1BDY3_BOVIN Golgi glycoprotein 1 OS=Bos taurus OX=9913 GN=GLG1 PE=1 SV=2;tr|G3N2K4|G3N2K4_BOVIN Golgi glycoprotein 1 OS=Bos taurus OX=9913 GN=GLG1 PE=1 SV=1	2	13	13	13	134.63	1184	211.79	12.6	1567800000	225040	269190	234430	252500	295680	276850
E1BE11	E1BE11	tr|E1BE11|E1BE11_BOVIN Hemicentin 1 OS=Bos taurus OX=9913 GN=HMCN1 PE=4 SV=2	1	1	1	1	607.34	5588	2.2775	0.2	4850400000	14873	19623	25534	21213	13971	50257
E1BE13	E1BE13	tr|E1BE13|E1BE13_BOVIN Baculoviral IAP repeat containing 6 OS=Bos taurus OX=9913 GN=BIRC6 PE=4 SV=2	1	2	2	2	530.67	4863	11.012	0.5	37850000	4706.2	6824.4	4536.6	6574.8	8120.2	8330
E1BE25	E1BE25	tr|E1BE25|E1BE25_BOVIN Filamin C OS=Bos taurus OX=9913 GN=FLNC PE=1 SV=1	1	16	3	3	290.78	2723	162.89	6.5	5657400000	117870	117090	115730	108490	103700	124430
E1BE28;Q58D72	E1BE28	tr|E1BE28|E1BE28_BOVIN Atlastin GTPase 2 OS=Bos taurus OX=9913 GN=ATL2 PE=4 SV=2	2	6	6	6	66.347	583	36.506	13.4	2624700000	268330	284930	262210	270890	280140	289390
E1BE32	E1BE32	tr|E1BE32|E1BE32_BOVIN Nucleotide binding protein like OS=Bos taurus OX=9913 GN=NUBPL PE=3 SV=2	1	2	2	2	35.733	331	5.3165	6.3	0	0	0	0	0	0	0
E1BE36	E1BE36	tr|E1BE36|E1BE36_BOVIN Armadillo repeat containing, X-linked 3 OS=Bos taurus OX=9913 GN=ARMCX3 PE=4 SV=2	1	2	2	2	42.539	379	101.33	8.4	127190000	16520	17947	16528	16068	12374	16266
E1BE60	E1BE60	tr|E1BE60|E1BE60_BOVIN Protein phosphatase 1 regulatory inhibitor subunit 14A OS=Bos taurus OX=9913 GN=PPP1R14A PE=4 SV=1	1	2	2	2	16.629	147	16.584	18.4	1360500000	105590	133520	116290	129210	117710	122630
E1BE66	E1BE66	tr|E1BE66|E1BE66_BOVIN Phosphatidylinositol-4,5-bisphosphate 3-kinase catalytic subunit delta OS=Bos taurus OX=9913 GN=PIK3CD PE=3 SV=2	1	2	2	2	117.97	1026	1.9358	1.4	26753000	12265	20197	15737	18156	14306	17013
E1BE82;F1N2B8	E1BE82;F1N2B8	tr|E1BE82|E1BE82_BOVIN Pumilio RNA binding family member 1 OS=Bos taurus OX=9913 GN=PUM1 PE=4 SV=2;tr|F1N2B8|F1N2B8_BOVIN Pumilio RNA binding family member 2 OS=Bos taurus OX=9913 GN=PUM2 PE=4 SV=2	2	3	3	3	126.36	1186	5.7208	2	838410000	51715	51254	49219	48081	49627	47513
E1BE86	E1BE86	tr|E1BE86|E1BE86_BOVIN Copper chaperone for superoxide dismutase OS=Bos taurus OX=9913 GN=CCS PE=4 SV=1	1	4	4	4	29.185	274	22.036	13.9	2463100000	173520	140440	126360	147900	109680	87391
E1BE88	E1BE88	tr|E1BE88|E1BE88_BOVIN Ataxin 2 OS=Bos taurus OX=9913 GN=ATXN2 PE=4 SV=1	1	2	1	1	137.67	1294	6.8098	1.2	210080000	27696	30064	26755	26803	33587	26678
E1BE98	E1BE98	tr|E1BE98|E1BE98_BOVIN Exportin 1 OS=Bos taurus OX=9913 GN=XPO1 PE=4 SV=2	1	13	13	13	123.14	1071	78.141	12.8	3824500000	441190	515030	438310	462040	593710	502090
E1BEB8	E1BEB8	tr|E1BEB8|E1BEB8_BOVIN Transcription elongation factor spt6 OS=Bos taurus OX=9913 GN=SUPT6H PE=3 SV=2	1	1	1	1	199.18	1726	11.945	0.5	110150000	10858	16361	14051	7749.8	13630	14699
E1BEG2;G3N220	E1BEG2	tr|E1BEG2|E1BEG2_BOVIN Heterogeneous nuclear ribonucleoprotein A3 OS=Bos taurus OX=9913 GN=HNRNPA3 PE=1 SV=2	2	13	13	12	39.65	380	319.49	38.9	37711000000	887980	1338900	928900	1006200	1211000	1044400
E1BEI0	E1BEI0	tr|E1BEI0|E1BEI0_BOVIN Apoptosis inhibitor 5 OS=Bos taurus OX=9913 GN=API5 PE=4 SV=2	1	5	5	5	54.364	482	50.489	12.7	1078900000	143730	151000	140420	142860	162040	167140
E1BEI2	E1BEI2	tr|E1BEI2|E1BEI2_BOVIN Signal peptidase complex subunit 2 OS=Bos taurus OX=9913 GN=SPCS2 PE=1 SV=1	1	7	7	7	25.348	230	274.76	40.9	15455000000	399450	450740	411350	402870	422940	490990
E1BEJ3	E1BEJ3	tr|E1BEJ3|E1BEJ3_BOVIN Elongation factor G, mitochondrial OS=Bos taurus OX=9913 GN=GFM1 PE=3 SV=1	1	18	18	18	83.842	756	54.735	24.7	8358800000	870430	955480	813480	950520	795320	728360
E1BEK0;V6F9B5	E1BEK0;V6F9B5	tr|E1BEK0|E1BEK0_BOVIN Uncharacterized protein OS=Bos taurus OX=9913 PE=1 SV=1;tr|V6F9B5|V6F9B5_BOVIN Nicotinamide N-methyltransferase-like OS=Bos taurus OX=9913 GN=LOC511161 PE=4 SV=1	2	13	13	13	29.921	262	133.42	56.9	116620000000	1159600	909480	1342100	1190200	1052400	2266800
E1BEK9	E1BEK9	tr|E1BEK9|E1BEK9_BOVIN UPF1, RNA helicase and ATPase OS=Bos taurus OX=9913 GN=UPF1 PE=4 SV=2	1	12	12	12	124.28	1127	151.94	13.3	2812200000	348630	371110	347380	358900	339610	372370
E1BEL9;E1BKM9	E1BEL9	tr|E1BEL9|E1BEL9_BOVIN Coenzyme A synthase OS=Bos taurus OX=9913 GN=COASY PE=3 SV=1	2	6	6	6	61.799	562	38.356	14.2	3580200000	408560	414180	374090	470730	371680	339020
E1BEM1	E1BEM1	tr|E1BEM1|E1BEM1_BOVIN Eukaryotic elongation factor 2 kinase OS=Bos taurus OX=9913 GN=EEF2K PE=3 SV=1	1	3	3	3	81.792	723	10.887	3.9	281810000	47207	48616	48289	48757	65869	60200
E1BEM3;G3X7J3	E1BEM3;G3X7J3	tr|E1BEM3|E1BEM3_BOVIN Uncharacterized protein OS=Bos taurus OX=9913 GN=CDV3 PE=1 SV=2;tr|G3X7J3|G3X7J3_BOVIN Uncharacterized protein OS=Bos taurus OX=9913 PE=4 SV=1	2	5	5	5	27.631	258	72.319	19	3054800000	452280	440450	454440	443170	434610	538970
E1BEN4	E1BEN4	tr|E1BEN4|E1BEN4_BOVIN GDP-mannose pyrophosphorylase A OS=Bos taurus OX=9913 GN=GMPPA PE=1 SV=1	1	9	9	9	46.207	420	50.1	28.1	5123900000	463500	537700	475240	528500	473850	553590
E1BEP7	E1BEP7	tr|E1BEP7|E1BEP7_BOVIN Elongator acetyltransferase complex subunit 2 OS=Bos taurus OX=9913 GN=ELP2 PE=4 SV=1	1	2	2	2	92.343	827	2.5124	1.8	73986000	16031	20626	18522	17051	14581	22159
E1BEQ4	E1BEQ4	tr|E1BEQ4|E1BEQ4_BOVIN Uncharacterized protein OS=Bos taurus OX=9913 GN=LOC505658 PE=3 SV=2	1	2	2	2	28.202	249	10.424	8	450780000	52302	70952	59624	58667	43409	52458
E1BES2	E1BES2	tr|E1BES2|E1BES2_BOVIN Choline dehydrogenase OS=Bos taurus OX=9913 GN=CHDH PE=3 SV=1	1	7	7	7	65.517	594	14.688	10.6	4562800000	229960	227370	193330	225630	226760	171730
E1BET5	E1BET5	tr|E1BET5|E1BET5_BOVIN Sperm specific antigen 2 OS=Bos taurus OX=9913 GN=SSFA2 PE=4 SV=2	1	2	2	2	137.86	1256	7.4703	1.8	46985000	4170.1	5964.5	3555.9	4419.1	9113.6	4906.4
E1BEW3	E1BEW3	tr|E1BEW3|E1BEW3_BOVIN Importin 11 OS=Bos taurus OX=9913 GN=IPO11 PE=4 SV=1	1	1	1	1	112.24	975	2.646	1.4	127600000	14426	14729	13037	14656	12454	16317
E1BEW6	E1BEW6	tr|E1BEW6|E1BEW6_BOVIN Exosome component 7 OS=Bos taurus OX=9913 GN=EXOSC7 PE=4 SV=1	1	1	1	1	31.741	291	8.6987	3.4	94458000	12450	13764	12570	13911	19953	12785
E1BEX4	E1BEX4	tr|E1BEX4|E1BEX4_BOVIN Uroporphyrinogen decarboxylase OS=Bos taurus OX=9913 GN=UROD PE=3 SV=1	1	7	7	7	40.811	367	55.121	30.5	2770000000	403540	433470	379940	430060	400470	402570
E1BF14	E1BF14	tr|E1BF14|E1BF14_BOVIN POP1 homolog, ribonuclease P/MRP subunit OS=Bos taurus OX=9913 GN=POP1 PE=4 SV=2	1	2	2	2	113.04	1015	5.0831	2.3	0	0	0	0	0	0	0
E1BF20;G3N1Y9	E1BF20	tr|E1BF20|E1BF20_BOVIN Heterogeneous nuclear ribonucleoprotein H OS=Bos taurus OX=9913 GN=HNRNPH1 PE=1 SV=2	2	19	19	5	51.25	472	323.31	42.4	26679000000	875300	1058500	895620	942250	998810	984570
E1BF27;F1N7U6;A7Z080	E1BF27	tr|E1BF27|E1BF27_BOVIN Solute carrier family 38 member 10 OS=Bos taurus OX=9913 GN=SLC38A10 PE=1 SV=2	3	1	1	1	115.64	1084	76.01	0.6	429790000	13920	19001	16419	19116	22354	20768
E1BF47	E1BF47	tr|E1BF47|E1BF47_BOVIN Translocated promoter region, nuclear basket protein OS=Bos taurus OX=9913 GN=TPR PE=4 SV=1	1	14	14	14	267.23	2360	193.81	5.5	2413900000	231580	269670	243070	261440	298900	284020
E1BF48;A5PK12	E1BF48;A5PK12	tr|E1BF48|E1BF48_BOVIN CD177 molecule OS=Bos taurus OX=9913 GN=CD177 PE=1 SV=2;tr|A5PK12|A5PK12_BOVIN CD177 protein OS=Bos taurus OX=9913 GN=CD177 PE=2 SV=1	2	3	3	3	46.035	440	19.347	6.8	926370000	118040	142300	126470	125110	98799	120590
E1BF52	E1BF52	tr|E1BF52|E1BF52_BOVIN Sulfhydryl oxidase OS=Bos taurus OX=9913 GN=GFER PE=4 SV=1	1	6	6	6	23.409	205	49.453	28.8	2757300000	322780	301700	281120	291460	412860	322200
E1BF59;Q0VD01;REV__P21839;Q0P595;REV__E1BCW1;REV__E1BPV9	E1BF59	tr|E1BF59|E1BF59_BOVIN Plectin OS=Bos taurus OX=9913 GN=PLEC PE=1 SV=2	6	206	206	205	527.52	4644	323.31	47	270630000000	10086000	10995000	10219000	10593000	10102000	11471000
E1BF78;E1B937	E1BF78;E1B937	tr|E1BF78|E1BF78_BOVIN Uncharacterized protein OS=Bos taurus OX=9913 PE=4 SV=2;tr|E1B937|E1B937_BOVIN Uncharacterized protein OS=Bos taurus OX=9913 GN=DTD2 PE=4 SV=1	2	2	2	2	18.548	168	12.42	13.1	104490000	10750	14196	9929.8	9812.5	17814	11146
E1BF84;G3MWQ8	E1BF84;G3MWQ8	tr|E1BF84|E1BF84_BOVIN Cadherin like and PC-esterase domain containing 1 OS=Bos taurus OX=9913 GN=CPED1 PE=4 SV=2;tr|G3MWQ8|G3MWQ8_BOVIN Cadherin like and PC-esterase domain containing 1 OS=Bos taurus OX=9913 GN=CPED1 PE=4 SV=1	2	1	1	1	90.327	787	1.8265	0.9	1422100000	28134	47460	39960	40789	47849	45085
E1BF95	E1BF95	tr|E1BF95|E1BF95_BOVIN Protein phosphatase, Mg2+/Mn2+ dependent 1F OS=Bos taurus OX=9913 GN=PPM1F PE=3 SV=1	1	3	3	3	45.897	419	9.5732	7.9	504270000	104640	106360	99561	108310	110750	103210
E1BFA7	E1BFA7	tr|E1BFA7|E1BFA7_BOVIN Kinesin-like protein OS=Bos taurus OX=9913 GN=KIFC3 PE=3 SV=2	1	2	2	2	92.748	833	3.2449	3.4	1099500000	11670	14881	12959	14567	15187	14878
E1BFA8	E1BFA8	tr|E1BFA8|E1BFA8_BOVIN Neuroblastoma-amplified sequence OS=Bos taurus OX=9913 GN=NBAS PE=4 SV=2	1	1	1	1	268.23	2374	6.9958	0.4	12658000	1486.6	1190.8	1436.2	1763	1183.3	1884.9
E1BFB0;P79391;A1L4Z7;REV__E1B8M1;Q2T9Z6;A0A140T884;REV__G8GWQ4;REV__F1MB20;REV__E1BJI7	E1BFB0	tr|E1BFB0|E1BFB0_BOVIN Spectrin alpha, non-erythrocytic 1 OS=Bos taurus OX=9913 GN=SPTAN1 PE=1 SV=2	9	150	150	149	284.57	2472	323.31	67.4	285810000000	10654000	12667000	11196000	11451000	11458000	12041000
E1BFB1	E1BFB1	tr|E1BFB1|E1BFB1_BOVIN Uncharacterized protein OS=Bos taurus OX=9913 GN=LOC512149 PE=4 SV=2	1	1	1	1	36.707	323	2.918	3.4	189540000	37342	40596	33763	30300	43536	34173
E1BFB4	E1BFB4	tr|E1BFB4|E1BFB4_BOVIN Serine/threonine-protein kinase mTOR OS=Bos taurus OX=9913 GN=MTOR PE=3 SV=2	1	2	2	2	289.08	2551	8.901	1.8	1048400000	38403	43136	36499	42658	39380	34419
E1BFB9	E1BFB9	tr|E1BFB9|E1BFB9_BOVIN Protein FAM114A2 OS=Bos taurus OX=9913 GN=FAM114A1 PE=4 SV=1	1	6	6	6	61.003	563	141.72	13.5	1233100000	132900	135850	131190	135790	124010	158450
E1BFD1	E1BFD1	tr|E1BFD1|E1BFD1_BOVIN Ankyrin repeat and LEM domain containing 2 OS=Bos taurus OX=9913 GN=ANKLE2 PE=4 SV=1	1	1	1	1	106.24	967	5.1692	0.9	67818000	27171	24068	25422	26419	19189	26631
E1BFD5	E1BFD5	tr|E1BFD5|E1BFD5_BOVIN Cullin 4B OS=Bos taurus OX=9913 GN=CUL4B PE=3 SV=2	1	6	1	1	109.85	965	5.3433	5.5	269500000	41050	38025	40821	42371	44857	48747
E1BFE8	E1BFE8	tr|E1BFE8|E1BFE8_BOVIN Tensin 3 OS=Bos taurus OX=9913 GN=TNS3 PE=4 SV=2	1	2	1	1	154.63	1437	8.2938	1.8	47142000	3211.4	4152	3193.7	3961.1	3581.4	3628.8
E1BFG0;Q2KJC9;E1BM08;E1BK38	E1BFG0;Q2KJC9	tr|E1BFG0|E1BFG0_BOVIN Alpha-aminoadipic semialdehyde dehydrogenase OS=Bos taurus OX=9913 GN=ALDH7A1 PE=3 SV=2;sp|Q2KJC9|AL7A1_BOVIN Alpha-aminoadipic semialdehyde dehydrogenase OS=Bos taurus OX=9913 GN=ALDH7A1 PE=2 SV=4	4	27	27	27	58.595	539	323.31	56	114830000000	3778200	3875800	3392400	3309800	3017000	3010500
E1BFI2	E1BFI2	tr|E1BFI2|E1BFI2_BOVIN Dehydrogenase E1 and transketolase domain containing 1 OS=Bos taurus OX=9913 GN=DHTKD1 PE=1 SV=2	1	19	19	17	103.11	921	165.5	23.3	15938000000	1098200	1300200	1101100	1046600	742650	1046600
E1BFK0	E1BFK0	tr|E1BFK0|E1BFK0_BOVIN Phospholipase A2 group XIIB OS=Bos taurus OX=9913 GN=PLA2G12B PE=4 SV=1	1	1	1	1	21.906	195	3.5427	6.7	71559000	9182.3	8273.5	8100.1	7717.6	7148.7	8864.2
E1BFL1;A7E384	E1BFL1	tr|E1BFL1|E1BFL1_BOVIN Uncharacterized protein OS=Bos taurus OX=9913 GN=CYP2J2 PE=3 SV=2	2	9	1	1	57.25	501	14.885	18.4	1262000000	76754	177230	110850	122470	117710	108400
E1BFN6;REV__Q08E58;REV__F1N5K2	E1BFN6	tr|E1BFN6|E1BFN6_BOVIN Dihydropyrimidinase OS=Bos taurus OX=9913 GN=DPYS PE=1 SV=2	3	30	30	29	56.303	516	323.31	61.8	453700000000	4998600	5593200	5243700	5183100	5328000	6006500
E1BFP1	E1BFP1	tr|E1BFP1|E1BFP1_BOVIN Heme binding protein 2 OS=Bos taurus OX=9913 GN=HEBP2 PE=1 SV=1	1	3	3	3	23.028	205	12.621	24.4	634240000	65424	62904	63450	69129	59265	69000
E1BFQ0	E1BFQ0	tr|E1BFQ0|E1BFQ0_BOVIN Uncharacterized protein OS=Bos taurus OX=9913 GN=LOC532875 PE=3 SV=2	1	3	1	1	87.867	802	21.691	3.5	200930000	30693	32494	28771	31819	22082	24942
E1BFQ6	E1BFQ6	tr|E1BFQ6|E1BFQ6_BOVIN Integrin subunit alpha 6 OS=Bos taurus OX=9913 GN=ITGA6 PE=1 SV=1	1	13	13	13	119.23	1073	237.28	12.3	3957100000	351100	357720	339870	333240	307440	360410
E1BFV0	E1BFV0	tr|E1BFV0|E1BFV0_BOVIN Karyopherin subunit beta 1 OS=Bos taurus OX=9913 GN=KPNB1 PE=1 SV=2	1	20	20	20	97.226	876	301.55	26.1	21160000000	1366600	1501700	1355800	1602900	1396700	1458200
E1BFW2	E1BFW2	tr|E1BFW2|E1BFW2_BOVIN IWS1, SUPT6H interacting protein OS=Bos taurus OX=9913 GN=IWS1 PE=4 SV=2	1	1	1	1	92.127	822	4.9612	2.3	81878000	4216.7	5559.9	4466.1	5139.2	5729.3	5657.8
E1BFX6	E1BFX6	tr|E1BFX6|E1BFX6_BOVIN RNA binding motif protein 15 OS=Bos taurus OX=9913 GN=RBM15 PE=4 SV=2	1	2	2	2	99.693	914	19.696	3.3	265600000	6876.5	8899.5	7928.6	8779	13143	9623.2
E1BG23	E1BG23	tr|E1BG23|E1BG23_BOVIN Tripartite motif containing 47 OS=Bos taurus OX=9913 GN=TRIM47 PE=4 SV=2	1	2	2	2	70.503	649	5.3322	2.9	0	0	0	0	0	0	0
E1BG26	E1BG26	tr|E1BG26|E1BG26_BOVIN Cation-transporting ATPase OS=Bos taurus OX=9913 GN=ATP13A3 PE=3 SV=2	1	1	1	1	138.39	1226	4.8432	0.9	79260000	21959	22272	24406	24962	26611	31218
E1BG38	E1BG38	tr|E1BG38|E1BG38_BOVIN Rho guanine nucleotide exchange factor 1 OS=Bos taurus OX=9913 GN=ARHGEF1 PE=4 SV=2	1	5	5	5	106	940	35.782	5	324510000	80415	81350	75386	81424	78561	81999
E1BG43;O46510;B0JYP3	E1BG43;O46510;B0JYP3	tr|E1BG43|E1BG43_BOVIN Erythrocyte membrane protein band 4.2 OS=Bos taurus OX=9913 GN=EPB42 PE=4 SV=2;sp|O46510|EPB42_BOVIN Erythrocyte membrane protein band 4.2 OS=Bos taurus OX=9913 GN=EPB42 PE=2 SV=3;tr|B0JYP3|B0JYP3_BOVIN Erythrocyte membrane protein b	3	1	1	1	73.479	655	6.6452	2.1	71447000	10884	11108	10652	9110.8	12782	9439.7
E1BG76	E1BG76	tr|E1BG76|E1BG76_BOVIN Sec1 family domain containing 1 OS=Bos taurus OX=9913 GN=SCFD1 PE=3 SV=2	1	11	11	11	72.406	641	116.43	20.6	5437000000	425630	466500	422890	451120	416010	461130
E1BGA1;F1MIZ2;A4IFK0	E1BGA1	tr|E1BGA1|E1BGA1_BOVIN Methyltransferase like 7B OS=Bos taurus OX=9913 GN=METTL7B PE=1 SV=1	3	11	11	11	27.902	244	233.67	53.3	199990000000	1872100	2269800	1867800	2094700	1880500	1900400
E1BGA6	E1BGA6	tr|E1BGA6|E1BGA6_BOVIN Component of oligomeric golgi complex 3 OS=Bos taurus OX=9913 GN=COG3 PE=4 SV=2	1	3	3	3	94.284	832	28.938	5.2	438290000	104260	131010	108700	118430	123800	118130
E1BGB0	E1BGB0	tr|E1BGB0|E1BGB0_BOVIN Kinesin family member 13B OS=Bos taurus OX=9913 GN=KIF13B PE=3 SV=2	1	7	7	7	207.15	1878	162.99	3.5	1320500000	167960	166240	158250	155610	158790	172260
E1BGB6;Q95M77	E1BGB6;Q95M77	tr|E1BGB6|E1BGB6_BOVIN Ammonium transporter Rh type B OS=Bos taurus OX=9913 GN=RHBG PE=3 SV=1;sp|Q95M77|RHBG_BOVIN Ammonium transporter Rh type B OS=Bos taurus OX=9913 GN=RHBG PE=2 SV=2	2	1	1	1	46.119	423	36.653	4.5	2494200000	85185	107850	85723	96195	99119	82245
E1BGC1	E1BGC1	tr|E1BGC1|E1BGC1_BOVIN Methylcrotonoyl-CoA carboxylase 1 OS=Bos taurus OX=9913 GN=MCCC1 PE=1 SV=1	1	27	25	23	80.482	725	297.89	42.8	32716000000	1791600	1907200	1648000	1855800	1619500	1500400
E1BGE2	E1BGE2	tr|E1BGE2|E1BGE2_BOVIN UTP20, small subunit processome component OS=Bos taurus OX=9913 GN=UTP20 PE=4 SV=1	1	2	2	2	318.43	2781	1.6932	0.5	4593000000	19872	35268	19698	16394	14879	12101
E1BGE4	E1BGE4	tr|E1BGE4|E1BGE4_BOVIN Uncharacterized protein OS=Bos taurus OX=9913 GN=LOC520237 PE=4 SV=2	1	1	1	1	60.422	538	3.2582	2.6	14196000	3134.9	2941.3	1790.2	3329	3608.8	2634.8
E1BGE5	E1BGE5	tr|E1BGE5|E1BGE5_BOVIN Importin 7 OS=Bos taurus OX=9913 GN=IPO7 PE=4 SV=1	1	11	11	11	119.53	1038	55.25	14.8	3515700000	413890	495410	413900	471940	448980	445220
E1BGF3	E1BGF3	tr|E1BGF3|E1BGF3_BOVIN Host cell factor C1 OS=Bos taurus OX=9913 GN=HCFC1 PE=4 SV=2	1	2	2	2	204.72	2001	18.133	1.3	239950000	100870	104150	98633	107760	86615	102150
E1BGF8	E1BGF8	tr|E1BGF8|E1BGF8_BOVIN Glycerol-3-phosphate acyltransferase 3 OS=Bos taurus OX=9913 GN=GPAT3 PE=4 SV=1	1	2	2	2	49.254	438	8.9422	5.7	220210000	13792	16292	14259	16194	27303	16106
E1BGH0;E1BGB2	E1BGH0	tr|E1BGH0|E1BGH0_BOVIN ATP binding cassette subfamily F member 1 OS=Bos taurus OX=9913 GN=ABCF1 PE=1 SV=1	2	12	12	12	95.975	845	118.24	19.1	2987900000	228420	286500	246470	261510	319190	274050
E1BGH1	E1BGH1	tr|E1BGH1|E1BGH1_BOVIN Unc-5 family C-terminal like OS=Bos taurus OX=9913 GN=UNC5CL PE=4 SV=1	1	1	1	1	57.897	518	1.7063	1.9	105840000	20106	10506	17998	23734	12574	22457
E1BGH3	E1BGH3	tr|E1BGH3|E1BGH3_BOVIN CAP-Gly domain containing linker protein 2 OS=Bos taurus OX=9913 GN=CLIP2 PE=1 SV=2	1	2	1	1	115.88	1047	1.9527	1.6	3535300000	91901	140070	99597	97093	210490	109000
E1BGH6;Q9TTS3;Q50I04;C0MPG3;Q50HZ9;Q50HZ7	E1BGH6;Q9TTS3	tr|E1BGH6|E1BGH6_BOVIN Acetyl-CoA carboxylase 1 OS=Bos taurus OX=9913 GN=ACACA PE=4 SV=2;sp|Q9TTS3|ACACA_BOVIN Acetyl-CoA carboxylase 1 OS=Bos taurus OX=9913 GN=ACACA PE=2 SV=1	6	9	9	5	265.37	2346	323.31	3.5	2395900000	93102	104260	94500	94927	124710	96068
E1BGI0	E1BGI0	tr|E1BGI0|E1BGI0_BOVIN ATP binding cassette subfamily B member 11 OS=Bos taurus OX=9913 GN=ABCB11 PE=4 SV=2	1	36	36	35	146.65	1324	253.19	32	45098000000	2160200	2593300	2145900	2180500	2375600	2039800
E1BGJ0;A0A0A1GK11;Q32KX5;F1MS73;F1MDE1;F1N1K8	E1BGJ0	tr|E1BGJ0|E1BGJ0_BOVIN LDL receptor related protein 1 OS=Bos taurus OX=9913 GN=LRP1 PE=1 SV=2	6	52	52	52	504.76	4544	250.59	12.7	21177000000	2099900	2288400	2251000	2353000	2279800	2844200
E1BGS2	E1BGS2	tr|E1BGS2|E1BGS2_BOVIN Acyl-CoA dehydrogenase family member 10 OS=Bos taurus OX=9913 GN=ACAD10 PE=1 SV=1	1	42	42	39	117.62	1055	323.31	44.1	94143000000	2971800	3003700	2597700	2851300	2547100	2284600
E1BGS4	E1BGS4	tr|E1BGS4|E1BGS4_BOVIN Taxilin alpha OS=Bos taurus OX=9913 GN=TXLNA PE=4 SV=1	1	3	2	2	63.288	561	4.036	4.3	460060000	55473	54253	51780	54587	62041	62446
E1BGS8	E1BGS8	tr|E1BGS8|E1BGS8_BOVIN Autophagy related 16 like 1 OS=Bos taurus OX=9913 GN=ATG16L1 PE=4 SV=2	1	1	1	1	70.017	623	2.4281	1.8	19115000	4029.2	3450.2	3740.6	4642.2	4484.3	4522.6
E1BGX1	E1BGX1	tr|E1BGX1|E1BGX1_BOVIN TATA-box binding protein associated factor 15 OS=Bos taurus OX=9913 GN=TAF15 PE=4 SV=2	1	4	2	2	50.926	470	11.428	10	3146900000	25853	27552	28425	30089	23533	34450
E1BGX4	E1BGX4	tr|E1BGX4|E1BGX4_BOVIN WW domain binding protein 2 OS=Bos taurus OX=9913 GN=WBP2 PE=4 SV=2	1	1	1	1	37.241	351	56.945	2.8	343460000	18673	12452	19815	19227	9471.7	20189
E1BGX7	E1BGX7	tr|E1BGX7|E1BGX7_BOVIN Tensin 2 OS=Bos taurus OX=9913 GN=TNS2 PE=4 SV=1	1	8	7	7	152.49	1409	39.755	5	3150000000	154490	166950	154290	153270	171840	174670
E1BH02	E1BH02	tr|E1BH02|E1BH02_BOVIN Crystallin beta-gamma domain containing 1 OS=Bos taurus OX=9913 GN=CRYBG1 PE=3 SV=2	1	1	1	1	187.58	1712	130.23	0.7	399120000	33602	27771	24806	23483	15674	18917
E1BH06;REV__Q0V8Q0;REV__F1MYV2	E1BH06	tr|E1BH06|E1BH06_BOVIN Uncharacterized protein OS=Bos taurus OX=9913 GN=C4A PE=1 SV=2	3	46	46	8	192.76	1741	323.31	31.1	52497000000	2478500	3056300	2965700	3163900	2589200	3904900
E1BH22	E1BH22	tr|E1BH22|E1BH22_BOVIN Histone H2A OS=Bos taurus OX=9913 GN=HIST2H2AB PE=3 SV=2	1	6	4	2	14.55	136	5.9042	27.9	140110000000	197710	233260	210380	212360	199630	240450
E1BH64	E1BH64	tr|E1BH64|E1BH64_BOVIN GTP binding protein 3, mitochondrial OS=Bos taurus OX=9913 GN=GTPBP3 PE=3 SV=1	1	1	1	1	52.351	493	5.3144	4.3	123120000	7814.2	9638.4	7477.3	9066.1	9150.9	8552.9
E1BH78	E1BH78	tr|E1BH78|E1BH78_BOVIN Small nuclear ribonucleoprotein U5 subunit 200 OS=Bos taurus OX=9913 GN=SNRNP200 PE=4 SV=1	1	12	12	12	244.27	2136	206.76	6.7	2286800000	222890	288320	226200	253420	385340	264860
E1BH79	E1BH79	tr|E1BH79|E1BH79_BOVIN Elongation factor like GTPase 1 OS=Bos taurus OX=9913 GN=EFL1 PE=4 SV=2	1	3	3	3	126.15	1129	3.2047	3.5	130180000	24733	29063	24484	25789	32173	32915
E1BH80;E1BAQ2	E1BH80	tr|E1BH80|E1BH80_BOVIN YTH N6-methyladenosine RNA binding protein 3 OS=Bos taurus OX=9913 GN=YTHDF3 PE=4 SV=2	2	2	0	0	63.74	585	1.6631	3.1	0	0	0	0	0	0	0
E1BHD3	E1BHD3	tr|E1BHD3|E1BHD3_BOVIN Carbonic anhydrase 14 OS=Bos taurus OX=9913 GN=CA14 PE=4 SV=1	1	1	1	1	37.877	336	6.806	5.7	103610000	2075.2	3398.6	2859.9	2609.2	5760.2	2705.7
E1BHD5;Q2HJB3	E1BHD5	tr|E1BHD5|E1BHD5_BOVIN Uncharacterized protein OS=Bos taurus OX=9913 GN=LOC100295883 PE=3 SV=2	2	11	4	4	60.187	524	12.625	21.6	1596000000	191680	161940	159220	147120	167530	135620
E1BHD8	E1BHD8	tr|E1BHD8|E1BHD8_BOVIN Glucoside xylosyltransferase 1 OS=Bos taurus OX=9913 GN=GXYLT1 PE=4 SV=1	1	3	3	3	50.689	440	9.9824	6.1	1135800000	90661	117650	119020	115660	91396	163260
E1BHE1	E1BHE1	tr|E1BHE1|E1BHE1_BOVIN TAO kinase 3 OS=Bos taurus OX=9913 GN=TAOK3 PE=4 SV=1	1	2	2	2	105.44	898	6.5767	2.6	0	0	0	0	0	0	0
E1BHE5	E1BHE5	tr|E1BHE5|E1BHE5_BOVIN Selenide, water dikinase 2 OS=Bos taurus OX=9913 GN=SEPHS2 PE=4 SV=2	1	2	2	2	43.006	406	47.159	12.3	1811200000	88129	99733	84732	96306	127790	93324
E1BHF5	E1BHF5	tr|E1BHF5|E1BHF5_BOVIN Calcineurin like EF-hand protein 2 OS=Bos taurus OX=9913 GN=CHP2 PE=4 SV=1	1	1	1	1	22.333	196	11.297	10.2	128650000	12082	13112	10222	12062	12043	11032
E1BHI7;F1MZQ4;REV__F2Y812;REV__A6QQA0;REV__Q7YRR5;REV__Q0R343;REV__E1BCV4	E1BHI7;F1MZQ4	tr|E1BHI7|E1BHI7_BOVIN Butyrophilin subfamily 1 member A1 OS=Bos taurus OX=9913 GN=BTN1A1 PE=4 SV=2;tr|F1MZQ4|F1MZQ4_BOVIN Butyrophilin subfamily 1 member A1 OS=Bos taurus OX=9913 GN=BTN1A1 PE=4 SV=2	7	7	0	0	34.186	302	5.9521	22.8	0	0	0	0	0	0	0
E1BHJ0	E1BHJ0	tr|E1BHJ0|E1BHJ0_BOVIN Profilin OS=Bos taurus OX=9913 PE=3 SV=1	1	4	0	0	15.057	140	1.8574	35	0	0	0	0	0	0	0
E1BHK2	E1BHK2	tr|E1BHK2|E1BHK2_BOVIN Adducin 1 OS=Bos taurus OX=9913 GN=ADD1 PE=4 SV=1	1	9	9	9	80.672	738	170.51	12.7	2552400000	200300	219340	204490	207160	247370	219460
E1BHM5;Q3ZCK6	E1BHM5;Q3ZCK6	tr|E1BHM5|E1BHM5_BOVIN RNA binding motif protein 25 OS=Bos taurus OX=9913 GN=RBM25 PE=4 SV=2;tr|Q3ZCK6|Q3ZCK6_BOVIN RBM25 protein (Fragment) OS=Bos taurus OX=9913 GN=RBM25 PE=2 SV=1	2	5	5	5	100.15	843	26.02	6.5	890380000	206750	231050	203470	215610	257750	222410
E1BHR3	E1BHR3	tr|E1BHR3|E1BHR3_BOVIN Hepatoma-derived growth factor-related protein 3 OS=Bos taurus OX=9913 GN=HDGFL3 PE=4 SV=2	1	2	1	0	20.505	185	79.176	13	330220000	58623	69233	59818	65211	67969	61760
E1BHT5;G3N0A8	E1BHT5;G3N0A8	tr|E1BHT5|E1BHT5_BOVIN Ubiquitin protein ligase E3 component n-recognin 4 OS=Bos taurus OX=9913 GN=UBR4 PE=4 SV=1;tr|G3N0A8|G3N0A8_BOVIN Ubiquitin protein ligase E3 component n-recognin 4 OS=Bos taurus OX=9913 GN=UBR4 PE=4 SV=1	2	7	7	7	572.59	5186	76.346	1.3	1384900000	82893	91013	84167	81851	89075	83611
E1BHU1;A6QP77;E1BNT8;G3N0S6	E1BHU1;A6QP77	tr|E1BHU1|E1BHU1_BOVIN Treacle ribosome biogenesis factor 1 OS=Bos taurus OX=9913 GN=TCOF1 PE=1 SV=1;tr|A6QP77|A6QP77_BOVIN TCOF1 protein (Fragment) OS=Bos taurus OX=9913 GN=TCOF1 PE=2 SV=1	4	6	6	6	151.29	1473	82.325	3.9	545500000	75441	75541	82179	78710	74846	96015
E1BHV3	E1BHV3	tr|E1BHV3|E1BHV3_BOVIN Acyl-CoA synthetase medium chain family member 5 OS=Bos taurus OX=9913 GN=ACSM5 PE=4 SV=2	1	10	10	10	65.138	581	62.581	21.7	5862700000	777680	697610	675920	745290	722470	641780
E1BHX7	E1BHX7	tr|E1BHX7|E1BHX7_BOVIN Phosphoinositide phospholipase C OS=Bos taurus OX=9913 GN=PLCB3 PE=4 SV=1	1	2	2	2	139.27	1234	5.2577	2.5	99856000	23759	28363	23409	25710	23840	27611
E1BHZ4	E1BHZ4	tr|E1BHZ4|E1BHZ4_BOVIN Zinc finger CCCH-type containing 4 OS=Bos taurus OX=9913 GN=ZC3H4 PE=4 SV=1	1	1	1	1	139.74	1305	4.4105	1.5	58257000	1616.8	1726.5	1834.8	2009.3	2445.9	2491.6
E1BHZ6	E1BHZ6	tr|E1BHZ6|E1BHZ6_BOVIN Glutaminase 2 OS=Bos taurus OX=9913 GN=GLS2 PE=3 SV=2	1	10	10	10	63.507	574	34.316	22.5	4355900000	426900	354720	352490	359550	304780	327940
E1BI02;P13605	E1BI02;P13605	tr|E1BI02|E1BI02_BOVIN Fibromodulin OS=Bos taurus OX=9913 GN=FMOD PE=4 SV=1;sp|P13605|FMOD_BOVIN Fibromodulin OS=Bos taurus OX=9913 GN=FMOD PE=1 SV=2	2	3	3	3	42.918	375	72.505	8	787170000	13865	24896	21444	19296	28685	33366
E1BI09;G3N1N0	E1BI09;G3N1N0	tr|E1BI09|E1BI09_BOVIN Glycine-N-acyltransferase like 3 OS=Bos taurus OX=9913 GN=GLYATL3 PE=4 SV=2;tr|G3N1N0|G3N1N0_BOVIN Glycine-N-acyltransferase like 3 OS=Bos taurus OX=9913 GN=GLYATL3 PE=4 SV=1	2	8	8	8	32.722	287	45.559	34.1	8247900000	423930	474220	395940	461490	455920	366290
E1BI28	E1BI28	tr|E1BI28|E1BI28_BOVIN GM2 ganglioside activator OS=Bos taurus OX=9913 GN=GM2A PE=4 SV=1	1	2	2	2	20.903	193	3.8939	15.5	707030000	29884	43052	29741	31466	30092	29966
E1BI31	E1BI31	tr|E1BI31|E1BI31_BOVIN Dipeptidyl peptidase 9 OS=Bos taurus OX=9913 GN=DPP9 PE=3 SV=2	1	1	1	1	98.93	870	3.1188	1.1	51365000	4641.3	5443.2	5458.1	5298.1	6864.3	4914.7
E1BI45	E1BI45	tr|E1BI45|E1BI45_BOVIN Solute carrier family 23 member 1 OS=Bos taurus OX=9913 GN=SLC23A1 PE=4 SV=2	1	2	2	2	65.42	603	17.804	5.1	220670000	18207	19539	18848	21322	18986	17979
E1BI62;A0JN49;F1MW71;F6Q816;A5D991;G5E6F9	E1BI62;A0JN49;F1MW71;F6Q816;A5D991	tr|E1BI62|E1BI62_BOVIN Uncharacterized protein OS=Bos taurus OX=9913 GN=CCBL1 PE=4 SV=2;tr|A0JN49|A0JN49_BOVIN Cysteine conjugate-beta lyase; cytoplasmic (Glutamine transaminase K, kyneurenine aminotransferase) OS=Bos taurus OX=9913 GN=CCBL1 PE=2 SV=1;tr|F	6	7	6	6	48.015	425	22.23	16.9	2971700000	218440	202800	196150	207360	203950	195730
E1BI70	E1BI70	tr|E1BI70|E1BI70_BOVIN Rho GTPase activating protein 45 OS=Bos taurus OX=9913 GN=ARHGAP45 PE=4 SV=2	1	2	2	2	125.05	1158	1.8686	1.3	255960000	21598	19765	20551	18720	23358	23926
E1BI98	E1BI98	tr|E1BI98|E1BI98_BOVIN Collagen type VI alpha 1 chain OS=Bos taurus OX=9913 GN=COL6A1 PE=1 SV=1	1	29	29	29	108.67	1027	323.31	36.1	103420000000	1418300	1723300	1502400	1575100	1814600	1813300
E1BIA7	E1BIA7	tr|E1BIA7|E1BIA7_BOVIN Clustered mitochondria protein homolog OS=Bos taurus OX=9913 GN=CLUH PE=3 SV=2	1	19	19	19	147.14	1311	43.07	15.7	5410900000	489820	548040	498870	529460	513530	528210
E1BIB4;F1N3I6	E1BIB4	tr|E1BIB4|E1BIB4_BOVIN Heterogeneous nuclear ribonucleoprotein L OS=Bos taurus OX=9913 GN=HNRNPL PE=1 SV=2	2	19	19	18	64.075	588	232.75	44.2	14851000000	641410	653880	677060	696500	580110	759730
E1BIC8;E1BFZ0	E1BIC8;E1BFZ0	tr|E1BIC8|E1BIC8_BOVIN Immunity related GTPase Q OS=Bos taurus OX=9913 GN=IRGQ PE=4 SV=2;tr|E1BFZ0|E1BFZ0_BOVIN Immunity related GTPase Q OS=Bos taurus OX=9913 GN=IRGQ PE=4 SV=2	2	2	2	2	63.853	622	11.676	4.7	316110000	35709	37413	36077	39287	37562	44759
E1BIE5	E1BIE5	tr|E1BIE5|E1BIE5_BOVIN Ubiquitin conjugating enzyme E2 Q1 OS=Bos taurus OX=9913 GN=UBE2Q1 PE=4 SV=1	1	2	2	2	46.126	422	1.9745	5.9	190680000	18778	25468	19649	23950	23037	23313
E1BIE7	E1BIE7	tr|E1BIE7|E1BIE7_BOVIN PGAM family member 5, mitochondrial serine/threonine protein phosphatase OS=Bos taurus OX=9913 GN=PGAM5 PE=4 SV=1	1	5	5	5	32.006	289	15.529	15.2	4683600000	319370	404930	316750	328680	366680	319470
E1BIE9	E1BIE9	tr|E1BIE9|E1BIE9_BOVIN Uncharacterized protein OS=Bos taurus OX=9913 GN=LOC100298868 PE=4 SV=2	1	2	1	1	65.638	609	1.6647	3.6	79352000	25417	28167	25707	35186	21494	36114
E1BIG2	E1BIG2	tr|E1BIG2|E1BIG2_BOVIN Neurofibromin 2 OS=Bos taurus OX=9913 GN=NF2 PE=4 SV=2	1	1	1	0	69.747	596	3.6429	1.2	419540000	21160	32002	23340	28062	59338	29536
E1BIG6	E1BIG6	tr|E1BIG6|E1BIG6_BOVIN Transferrin receptor OS=Bos taurus OX=9913 GN=TFRC PE=4 SV=2	1	6	5	5	83.166	748	6.9764	6.4	5808500000	160300	161820	149420	158590	194740	139070
E1BIJ3	E1BIJ3	tr|E1BIJ3|E1BIJ3_BOVIN CASK interacting protein 2 OS=Bos taurus OX=9913 GN=CASKIN2 PE=4 SV=2	1	2	2	1	125.9	1192	2.7742	1.3	940270000	91170	100140	93899	95289	93957	102460
E1BIK4	E1BIK4	tr|E1BIK4|E1BIK4_BOVIN C-X-C motif chemokine OS=Bos taurus OX=9913 GN=PPBP PE=1 SV=1	1	1	1	1	12.912	119	1.9669	5.9	372230000	30046	42945	36812	38446	32487	42148
E1BIN5	E1BIN5	tr|E1BIN5|E1BIN5_BOVIN Cullin 3 OS=Bos taurus OX=9913 GN=CUL3 PE=3 SV=2	1	7	7	7	88.958	768	102.83	10.4	1771900000	195170	215430	193300	199080	204590	215460
E1BIN9	E1BIN9	tr|E1BIN9|E1BIN9_BOVIN MRE11 homolog, double strand break repair nuclease OS=Bos taurus OX=9913 GN=MRE11 PE=3 SV=2	1	2	2	2	80.534	708	8.9962	2.8	155230000	37186	38967	34378	35323	38122	37980
E1BIP2	E1BIP2	tr|E1BIP2|E1BIP2_BOVIN Solute carrier family 44 member 1 OS=Bos taurus OX=9913 GN=SLC44A1 PE=3 SV=2	1	2	2	2	73.87	653	3.8935	3.2	124950000	21429	21532	23540	22251	20182	22404
E1BIQ0	E1BIQ0	tr|E1BIQ0|E1BIQ0_BOVIN Polyribonucleotide nucleotidyltransferase 1 OS=Bos taurus OX=9913 GN=PNPT1 PE=4 SV=2	1	9	9	9	85.901	783	34.938	13.3	3820500000	481470	523390	469450	501020	430930	451560
E1BIS5	E1BIS5	tr|E1BIS5|E1BIS5_BOVIN RCC1 like OS=Bos taurus OX=9913 GN=RCC1L PE=4 SV=1	1	1	1	1	50.006	464	5.2549	3.9	96392000	3972.3	3042.6	2876	3278.7	5133.2	4264
E1BIS6	E1BIS6	tr|E1BIS6|E1BIS6_BOVIN Synemin OS=Bos taurus OX=9913 GN=SYNM PE=1 SV=2	1	5	5	5	170.78	1547	266.5	3.2	978120000	112070	148190	119480	208310	177580	139510
E1BIS8	E1BIS8	tr|E1BIS8|E1BIS8_BOVIN TRAF2 and NCK interacting kinase OS=Bos taurus OX=9913 GN=TNIK PE=4 SV=1	1	1	0	0	149.02	1305	2.0105	0.5	0	0	0	0	0	0	0
E1BIT7;Q9XT59;F1MXW0	E1BIT7;Q9XT59;F1MXW0	tr|E1BIT7|E1BIT7_BOVIN Arachidonate 15-lipoxygenase B OS=Bos taurus OX=9913 GN=ALOX15B PE=3 SV=2;tr|Q9XT59|Q9XT59_BOVIN 15S-lipoxygenase type 2 (Fragment) OS=Bos taurus OX=9913 PE=2 SV=1;tr|F1MXW0|F1MXW0_BOVIN Arachidonate 15-lipoxygenase B OS=Bos taurus O	3	1	1	1	59.677	528	3.0663	2.1	48484000	18648	8845.8	12442	11384	23207	13640
E1BIU0	E1BIU0	tr|E1BIU0|E1BIU0_BOVIN SEC24 homolog C, COPII coat complex component OS=Bos taurus OX=9913 GN=SEC24C PE=1 SV=1	1	18	18	18	117.99	1094	142.85	17.5	9475800000	826730	906610	837080	818410	835010	892310
E1BIU7	E1BIU7	tr|E1BIU7|E1BIU7_BOVIN Protein tyrosine phosphatase, non-receptor type 23 OS=Bos taurus OX=9913 GN=PTPN23 PE=4 SV=2	1	4	3	3	187.77	1721	31.963	2.1	350420000	11141	11451	10814	11340	16234	12724
E1BIW0	E1BIW0	tr|E1BIW0|E1BIW0_BOVIN Ubiquitin protein ligase E3 component n-recognin 1 OS=Bos taurus OX=9913 GN=UBR1 PE=4 SV=1	1	1	1	1	199.46	1742	3.4043	0.7	0	0	0	0	0	0	0
E1BIX5	E1BIX5	tr|E1BIX5|E1BIX5_BOVIN Nucleoporin 153 OS=Bos taurus OX=9913 GN=NUP153 PE=1 SV=2	1	2	2	2	153.99	1485	8.4106	1.8	56953000	6658.1	7099.9	8727.5	8264.2	6293.9	10370
E1BIZ2	E1BIZ2	tr|E1BIZ2|E1BIZ2_BOVIN Slingshot protein phosphatase 1 OS=Bos taurus OX=9913 GN=SSH1 PE=4 SV=1	1	1	0	0	111.12	1010	4.1695	0.6	0	0	0	0	0	0	0
E1BJ04	E1BJ04	tr|E1BJ04|E1BJ04_BOVIN Uncharacterized protein OS=Bos taurus OX=9913 GN=SPECC1L PE=4 SV=1	1	2	1	1	124.03	1119	3.9184	1.9	7512600	1627.2	1126.6	1564.4	1434.7	3265	1104.2
E1BJ08;E1BKU3;Q0VCE1	E1BJ08	tr|E1BJ08|E1BJ08_BOVIN Uncharacterized protein OS=Bos taurus OX=9913 GN=GSTO1 PE=1 SV=2	3	11	11	7	27.399	241	60.254	36.1	74142000000	1596800	1489200	1571500	1540800	1265500	1799100
E1BJ59	E1BJ59	tr|E1BJ59|E1BJ59_BOVIN Ataxin 2 like OS=Bos taurus OX=9913 GN=ATXN2L PE=4 SV=1	1	4	4	3	113.36	1079	10.136	3.6	362410000	54212	48141	56111	56284	78648	76842
E1BJ78;F1MBP4;E1BIS9	E1BJ78	tr|E1BJ78|E1BJ78_BOVIN Sulfotransferase OS=Bos taurus OX=9913 GN=SULT1C4 PE=3 SV=2	3	18	18	2	34.899	298	216.72	59.1	128330000000	1635000	1613600	1674000	1431600	1422400	2206300
E1BJA2	E1BJA2	tr|E1BJA2|E1BJA2_BOVIN Apoptosis inducing factor mitochondria associated 1 OS=Bos taurus OX=9913 GN=AIFM1 PE=1 SV=1	1	25	25	25	66.871	613	323.31	50.7	127840000000	2660300	2678800	2459400	2594100	2503100	2417300
E1BJA5	E1BJA5	tr|E1BJA5|E1BJA5_BOVIN Mannosyl (beta-1,4-)-glycoprotein beta-1,4-N-acetylglucosaminyltransferase OS=Bos taurus OX=9913 GN=MGAT3 PE=4 SV=2	1	1	1	1	61.412	536	1.9252	1.3	978260000	44258	68491	51758	58028	87389	66379
E1BJB1;Q6B856;G3X7R7;Q148E2;G3N1W7;Q7M2W1	E1BJB1;Q6B856;G3X7R7;Q148E2;G3N1W7	tr|E1BJB1|E1BJB1_BOVIN Tubulin beta chain OS=Bos taurus OX=9913 GN=TUBB2A PE=1 SV=1;sp|Q6B856|TBB2B_BOVIN Tubulin beta-2B chain OS=Bos taurus OX=9913 GN=TUBB2B PE=1 SV=2;tr|G3X7R7|G3X7R7_BOVIN Tubulin beta chain OS=Bos taurus OX=9913 GN=TUBB2A PE=1 SV=1;tr	6	14	2	1	49.906	445	108.38	36.4	815180000	116810	132020	113770	120450	117560	120590
E1BJB8	E1BJB8	tr|E1BJB8|E1BJB8_BOVIN Dystrobrevin OS=Bos taurus OX=9913 GN=DTNB PE=3 SV=2	1	5	5	4	71.17	627	33.809	6.9	2036500000	101870	125630	108410	118610	151720	112770
E1BJF9	E1BJF9	tr|E1BJF9|E1BJF9_BOVIN Serum amyloid A protein OS=Bos taurus OX=9913 GN=LOC104968478 PE=3 SV=1	1	11	11	1	14.602	130	30.202	58.5	40398000000	382790	605660	694250	534930	611250	1212900
E1BJG5	E1BJG5	tr|E1BJG5|E1BJG5_BOVIN Tripartite motif containing 28 OS=Bos taurus OX=9913 GN=TRIM28 PE=4 SV=2	1	5	5	5	86.733	814	140.95	5.4	1945800000	140930	152590	146360	147380	152160	174420
E1BJH1	E1BJH1	tr|E1BJH1|E1BJH1_BOVIN Enhancer of mRNA decapping 4 OS=Bos taurus OX=9913 GN=EDC4 PE=4 SV=1	1	1	1	1	152.02	1404	19.558	0.8	145110000	22013	23247	20101	21720	27567	24395
E1BJH7	E1BJH7	tr|E1BJH7|E1BJH7_BOVIN Ribokinase OS=Bos taurus OX=9913 GN=RBKS PE=3 SV=2	1	9	9	9	34.582	325	45.389	28	6836600000	651980	685670	614390	655470	547130	625160
E1BJH8	E1BJH8	tr|E1BJH8|E1BJH8_BOVIN Myotubularin related protein 6 OS=Bos taurus OX=9913 GN=MTMR6 PE=3 SV=2	1	1	1	1	70.116	610	3.5621	2	0	0	0	0	0	0	0
E1BJK2	E1BJK2	tr|E1BJK2|E1BJK2_BOVIN Tubulin beta chain OS=Bos taurus OX=9913 GN=TUBB1 PE=3 SV=1	1	5	1	1	49.987	450	14.821	10.2	332440000	45860	66109	50557	49447	49711	49666
E1BJK5	E1BJK5	tr|E1BJK5|E1BJK5_BOVIN ER lumen protein-retaining receptor OS=Bos taurus OX=9913 GN=KDELR3 PE=3 SV=1	1	1	1	1	24.985	214	6.9424	3.7	0	0	0	0	0	0	0
E1BJL8	E1BJL8	tr|E1BJL8|E1BJL8_BOVIN Folate receptor alpha OS=Bos taurus OX=9913 GN=FOLR1 PE=4 SV=1	1	3	3	2	29.753	257	23.352	10.9	663840000	130300	63318	90905	99217	78647	112340
E1BJM1	E1BJM1	tr|E1BJM1|E1BJM1_BOVIN Sphingosine kinase 2 OS=Bos taurus OX=9913 GN=SPHK2 PE=4 SV=2	1	1	1	1	64.758	610	1.882	1.8	127510000	12472	13181	11364	12983	16336	14946
E1BJQ1	E1BJQ1	tr|E1BJQ1|E1BJQ1_BOVIN Glycine cleavage system P protein OS=Bos taurus OX=9913 GN=GLDC PE=3 SV=2	1	32	32	32	112.89	1020	323.31	40.9	48836000000	3409400	3348700	2981700	3741800	2481700	2516300
E1BJQ3	E1BJQ3	tr|E1BJQ3|E1BJQ3_BOVIN Interleukin 6 receptor OS=Bos taurus OX=9913 GN=IL6R PE=4 SV=1	1	2	2	2	50.666	464	3.5946	4.1	183190000	12636	21249	15335	16050	22527	21051
E1BJQ7	E1BJQ7	tr|E1BJQ7|E1BJQ7_BOVIN GIPC PDZ domain containing family member 1 OS=Bos taurus OX=9913 GN=GIPC1 PE=4 SV=1	1	2	2	2	35.965	333	8.4227	7.8	72757000	9553.2	9742.5	7723.5	7961.6	12564	9211.1
E1BJS1	E1BJS1	tr|E1BJS1|E1BJS1_BOVIN 2-oxoglutarate and iron dependent oxygenase domain containing 3 OS=Bos taurus OX=9913 GN=OGFOD3 PE=4 SV=1	1	1	1	1	34.946	315	1.8985	3.2	327580000	17408	20093	17134	18981	19735	20316
E1BJU6	E1BJU6	tr|E1BJU6|E1BJU6_BOVIN Spectrin repeat containing nuclear envelope family member 3 OS=Bos taurus OX=9913 GN=SYNE3 PE=4 SV=1	1	1	1	1	112.41	976	12.901	1.5	111050000	13640	17724	13202	16549	21240	11627
E1BJU8	E1BJU8	tr|E1BJU8|E1BJU8_BOVIN UDP-glucuronosyltransferase OS=Bos taurus OX=9913 GN=LOC540615 PE=3 SV=2	1	24	24	3	60.667	529	323.31	50.9	486400000000	4781700	4797400	4319200	4339700	4307600	4038700
E1BJV0	E1BJV0	tr|E1BJV0|E1BJV0_BOVIN EH domain containing 4 OS=Bos taurus OX=9913 GN=EHD4 PE=3 SV=1	1	14	11	11	61.024	540	133.59	28.9	4190200000	453470	455780	421560	437100	430130	456150
E1BJV5	E1BJV5	tr|E1BJV5|E1BJV5_BOVIN Zinc finger protein 638 OS=Bos taurus OX=9913 GN=ZNF638 PE=4 SV=2	1	6	6	6	219.06	1965	33.623	3.7	220690000	35807	45396	34969	38799	44390	40221
E1BJW2	E1BJW2	tr|E1BJW2|E1BJW2_BOVIN STEAP4 metalloreductase OS=Bos taurus OX=9913 GN=STEAP4 PE=1 SV=1	1	8	8	8	53.54	470	49.576	20.2	3841500000	248420	495740	356420	305190	370590	362510
E1BJW3	E1BJW3	tr|E1BJW3|E1BJW3_BOVIN Multimerin 2 OS=Bos taurus OX=9913 GN=MMRN2 PE=4 SV=1	1	2	2	2	103.62	932	31.227	1.6	177460000	42098	45237	44489	40223	54878	45915
E1BJW7	E1BJW7	tr|E1BJW7|E1BJW7_BOVIN VPS53, GARP complex subunit OS=Bos taurus OX=9913 GN=VPS53 PE=4 SV=1	1	3	3	3	94.446	832	9.6922	7.5	352860000	22002	28634	23367	23761	26869	26041
E1BJZ0	E1BJZ0	tr|E1BJZ0|E1BJZ0_BOVIN Interferon induced with helicase C domain 1 OS=Bos taurus OX=9913 GN=IFIH1 PE=4 SV=2	1	1	1	1	115.34	1021	4.7157	2	27160000	3653.8	4886.2	3837.4	4172.5	5025	3977.1
E1BJZ4	E1BJZ4	tr|E1BJZ4|E1BJZ4_BOVIN GRIP and coiled-coil domain containing 1 OS=Bos taurus OX=9913 GN=GCC1 PE=4 SV=1	1	1	1	1	87.602	775	2.1392	1.2	0	0	0	0	0	0	0
E1BK08	E1BK08	tr|E1BK08|E1BK08_BOVIN Ubiquinone biosynthesis protein COQ4 homolog, mitochondrial OS=Bos taurus OX=9913 GN=COQ4 PE=3 SV=2	1	1	1	1	17.582	154	3.4509	8.4	129060000	11536	15340	12305	13288	17667	11458
E1BK29	E1BK29	tr|E1BK29|E1BK29_BOVIN Component of oligomeric golgi complex 1 OS=Bos taurus OX=9913 GN=COG1 PE=4 SV=2	1	1	1	1	108.26	979	7.0543	1.2	65629000	17187	19160	19345	19170	24171	23949
E1BK31;Q2KIQ6	E1BK31	tr|E1BK31|E1BK31_BOVIN Solute carrier family 37 member 4 OS=Bos taurus OX=9913 GN=SLC37A4 PE=4 SV=2	2	4	4	4	46.178	429	12.759	10.7	3253100000	284360	297370	277020	307350	274610	304290
E1BK42;G3MXF7;Q0VC62	E1BK42;G3MXF7	tr|E1BK42|E1BK42_BOVIN Pleckstrin homology domain containing A6 OS=Bos taurus OX=9913 GN=PLEKHA6 PE=4 SV=2;tr|G3MXF7|G3MXF7_BOVIN Pleckstrin homology domain containing A6 OS=Bos taurus OX=9913 GN=PLEKHA6 PE=4 SV=1	3	4	4	4	130.93	1174	4.522	3	13141000000	22255	16565	18848	19274	19306	18545
E1BK49;G3MX56;G3MZG3	E1BK49;G3MX56;G3MZG3	tr|E1BK49|E1BK49_BOVIN Regulation of nuclear pre-mRNA domain containing 2 OS=Bos taurus OX=9913 GN=RPRD2 PE=4 SV=1;tr|G3MX56|G3MX56_BOVIN Regulation of nuclear pre-mRNA domain containing 2 OS=Bos taurus OX=9913 GN=RPRD2 PE=4 SV=1;tr|G3MZG3|G3MZG3_BOVIN Reg	3	1	1	1	155.51	1462	3.81	0.5	1303500000	143480	93319	122020	87077	66949	107730
E1BK52;H2XJF0	E1BK52;H2XJF0	sp|E1BK52|STK10_BOVIN Serine/threonine-protein kinase 10 OS=Bos taurus OX=9913 GN=STK10 PE=3 SV=3;tr|H2XJF0|H2XJF0_BOVIN Serine/threonine-protein kinase 10 OS=Bos taurus OX=9913 GN=STK10 PE=4 SV=1	2	6	4	4	111.61	966	12.086	5.2	275500000	34495	39706	38710	40376	63831	50473
E1BK69	E1BK69	tr|E1BK69|E1BK69_BOVIN UFM1 specific peptidase 2 OS=Bos taurus OX=9913 GN=UFSP2 PE=4 SV=1	1	3	3	3	53.136	469	10.922	8.7	385480000	58027	67396	61242	61766	57781	57551
E1BK71	E1BK71	tr|E1BK71|E1BK71_BOVIN Protein kinase C and casein kinase substrate in neurons 3 OS=Bos taurus OX=9913 GN=PACSIN3 PE=4 SV=2	1	20	20	20	50.054	435	176	44.6	29613000000	813630	874940	802940	845610	895100	828270
E1BK77	E1BK77	tr|E1BK77|E1BK77_BOVIN Dedicator of cytokinesis 6 OS=Bos taurus OX=9913 GN=DOCK6 PE=3 SV=2	1	3	3	2	224.05	1998	26.17	1.7	117500000	25604	27656	27193	26835	33404	33728
E1BKC9	E1BKC9	tr|E1BKC9|E1BKC9_BOVIN Galectin OS=Bos taurus OX=9913 GN=LGALSL PE=4 SV=1	1	1	1	1	18.955	172	7.7338	7	126480000	12736	17598	12899	13282	18612	14246
E1BKG4	E1BKG4	tr|E1BKG4|E1BKG4_BOVIN PDS5 cohesin associated factor A OS=Bos taurus OX=9913 GN=PDS5A PE=4 SV=2	1	1	1	1	146.56	1295	2.7462	0.5	429680000	11456	13998	12003	11904	14383	15543
E1BKI9	E1BKI9	tr|E1BKI9|E1BKI9_BOVIN ADP ribosylation factor guanine nucleotide exchange factor 2 OS=Bos taurus OX=9913 GN=ARFGEF2 PE=4 SV=2	1	8	8	6	202.48	1788	90.096	4.5	902650000	137040	157000	146420	151990	162070	171730
E1BKM4	E1BKM4	tr|E1BKM4|E1BKM4_BOVIN Programmed cell death 6 interacting protein OS=Bos taurus OX=9913 GN=PDCD6IP PE=1 SV=2	1	29	29	29	100.99	914	190.01	33.3	16911000000	1467800	1481900	1414800	1562700	1329200	1479500
E1BKQ6;G3MXN3	E1BKQ6	tr|E1BKQ6|E1BKQ6_BOVIN Myosin XVIIIA OS=Bos taurus OX=9913 GN=MYO18A PE=3 SV=2	2	18	18	17	232.84	2055	70.71	10.7	3224600000	295420	393020	292750	322820	448420	328370
E1BKS1;G3MYP1	E1BKS1;G3MYP1	tr|E1BKS1|E1BKS1_BOVIN Syndecan OS=Bos taurus OX=9913 GN=SDC4 PE=3 SV=1;tr|G3MYP1|G3MYP1_BOVIN Syndecan OS=Bos taurus OX=9913 GN=SDC4 PE=3 SV=1	2	1	1	1	21.593	199	9.9041	5	298440000	53207	57664	59414	58463	38268	66127
E1BKT9;G5E5U4	E1BKT9	tr|E1BKT9|E1BKT9_BOVIN Desmoplakin OS=Bos taurus OX=9913 GN=DSP PE=1 SV=1	2	66	65	65	332.38	2889	323.31	24	20991000000	2711000	2962500	2703800	2997100	2949700	2988100
E1BKW5;REV__F1MQ44	E1BKW5	tr|E1BKW5|E1BKW5_BOVIN SEC23 interacting protein OS=Bos taurus OX=9913 GN=SEC23IP PE=4 SV=2	2	9	9	9	111.63	1004	62.597	8.9	8139700000	375060	407230	387570	378980	387880	413540
E1BKX3	E1BKX3	tr|E1BKX3|E1BKX3_BOVIN MYB binding protein 1a OS=Bos taurus OX=9913 GN=MYBBP1A PE=1 SV=1	1	10	10	10	152.04	1353	29.948	6.9	2135300000	278100	292020	279790	293650	248050	314800
E1BKX7	E1BKX7	tr|E1BKX7|E1BKX7_BOVIN Filamin B OS=Bos taurus OX=9913 GN=FLNB PE=1 SV=2	1	100	91	87	281.61	2633	323.31	47.6	112280000000	6226400	6791000	6370300	6694700	5992800	7070500
E1BKY3	E1BKY3	tr|E1BKY3|E1BKY3_BOVIN Carnitine palmitoyltransferase 1A OS=Bos taurus OX=9913 GN=CPT1A PE=1 SV=2	1	22	22	21	88.285	773	154.65	31.4	28084000000	1171500	1130600	1057100	1032200	900610	1030100
E1BKY9	E1BKY9	tr|E1BKY9|E1BKY9_BOVIN Coproporphyrinogen oxidase OS=Bos taurus OX=9913 GN=CPOX PE=1 SV=1	1	19	19	19	50.38	449	323.31	45.2	52172000000	2041800	2317100	1931200	2282600	2108300	1956000
E1BKZ1	E1BKZ1	tr|E1BKZ1|E1BKZ1_BOVIN Glutathione-disulfide reductase OS=Bos taurus OX=9913 GN=GSR PE=4 SV=2	1	16	16	16	46.238	420	230.23	47.9	20771000000	788520	921460	778660	837360	860080	826610
E1BKZ5;G3MX38;REV__Q9XTA3;REV__Q3SX06	E1BKZ5	tr|E1BKZ5|E1BKZ5_BOVIN Golgin B1 OS=Bos taurus OX=9913 GN=GOLGB1 PE=4 SV=2	4	12	12	11	377.65	3273	194.96	4.3	1397000000	234320	268770	224680	253150	285760	251470
E1BKZ9	E1BKZ9	tr|E1BKZ9|E1BKZ9_BOVIN Sortilin OS=Bos taurus OX=9913 GN=SORT1 PE=4 SV=1	1	2	2	2	91.816	832	6.5929	3.2	126140000	32331	37730	36612	35844	44099	53772
E1BL12;I6L9J7	E1BL12;I6L9J7	tr|E1BL12|E1BL12_BOVIN Prolactin regulatory element binding OS=Bos taurus OX=9913 GN=PREB PE=4 SV=1;tr|I6L9J7|I6L9J7_BOVIN PREB protein OS=Bos taurus OX=9913 GN=PREB PE=2 SV=1	2	2	2	2	45.788	418	33.898	6.7	823850000	89872	88013	88301	96690	88487	91094
E1BL26	E1BL26	tr|E1BL26|E1BL26_BOVIN Ring finger protein 123 OS=Bos taurus OX=9913 GN=RNF123 PE=4 SV=2	1	2	2	2	148.29	1313	2.5016	1.4	78215000	3576.1	9673.1	3180	3689.6	20043	4131.9
E1BL29	E1BL29	tr|E1BL29|E1BL29_BOVIN Bleomycin hydrolase OS=Bos taurus OX=9913 GN=BLMH PE=4 SV=1	1	14	14	14	52.93	459	72.908	36.4	15610000000	772420	840450	792120	840510	717300	878040
E1BL45	E1BL45	tr|E1BL45|E1BL45_BOVIN Uncharacterized protein OS=Bos taurus OX=9913 GN=EHBP1L1 PE=4 SV=2	1	1	1	1	153.77	1451	16.53	0.9	211280000	2954.8	3158.8	3138.8	36707	24825	3074.6
E1BL56;E1BH11	E1BL56;E1BH11	tr|E1BL56|E1BL56_BOVIN SH3 domain binding protein 1 OS=Bos taurus OX=9913 GN=SH3BP1 PE=1 SV=1;tr|E1BH11|E1BH11_BOVIN SH3 domain binding protein 1 OS=Bos taurus OX=9913 GN=SH3BP1 PE=4 SV=2	2	2	2	2	75.022	693	19.01	3.6	274070000	27105	36213	29910	29200	29149	32937
E1BL88	E1BL88	tr|E1BL88|E1BL88_BOVIN ATP binding cassette subfamily B member 10 OS=Bos taurus OX=9913 GN=ABCB10 PE=4 SV=2	1	3	3	3	69.567	652	38.249	6.6	659340000	62884	50398	51442	47791	54815	58340
E1BLB4	E1BLB4	tr|E1BLB4|E1BLB4_BOVIN Dynein axonemal heavy chain 17 OS=Bos taurus OX=9913 GN=DNAH17 PE=4 SV=2	1	1	1	1	501.31	4392	-2	0.2	235580000	88373	60161	68571	60751	52282	102040
E1BLC0	E1BLC0	tr|E1BLC0|E1BLC0_BOVIN Agmatinase OS=Bos taurus OX=9913 GN=AGMAT PE=1 SV=1	1	19	19	19	38.816	361	271.17	60.1	136250000000	1890800	1850100	1696400	1903100	1418400	1529300
E1BLD1	E1BLD1	tr|E1BLD1|E1BLD1_BOVIN HECT domain E3 ubiquitin protein ligase 1 OS=Bos taurus OX=9913 GN=HECTD1 PE=4 SV=2	1	2	2	2	289.34	2610	12.585	1	249810000	26289	27444	27620	29859	47432	31918
E1BLD2;A8NGN2	E1BLD2;A8NGN2	tr|E1BLD2|E1BLD2_BOVIN Integrator complex subunit 4 OS=Bos taurus OX=9913 GN=INTS4 PE=4 SV=2;tr|A8NGN2|A8NGN2_BOVIN INTS4 protein OS=Bos taurus OX=9913 GN=INTS4 PE=2 SV=1	2	1	1	1	108.4	964	9.4318	1.7	31172000	5937.1	6477.7	4711.9	6642.5	10085	5557.3
E1BLF0	E1BLF0	tr|E1BLF0|E1BLF0_BOVIN Proline rich coiled-coil 1 OS=Bos taurus OX=9913 GN=PRRC1 PE=1 SV=1	1	8	8	8	46.402	445	78.199	20.2	9740400000	548120	596380	548970	643690	575870	637240
E1BLF7	E1BLF7	tr|E1BLF7|E1BLF7_BOVIN NudC domain containing 1 OS=Bos taurus OX=9913 GN=NUDCD1 PE=4 SV=2	1	2	2	2	66.757	583	3.4238	3.1	458810000	27356	38071	33211	30639	64111	36869
E1BLG8	E1BLG8	tr|E1BLG8|E1BLG8_BOVIN AMP deaminase OS=Bos taurus OX=9913 GN=AMPD2 PE=3 SV=2	1	3	3	3	92.125	799	11.437	5	495670000	22583	22189	20773	22285	31525	30440
E1BLI9;P28783;F1MHS5	E1BLI9;P28783;F1MHS5	tr|E1BLI9|E1BLI9_BOVIN Protein S100-A9 OS=Bos taurus OX=9913 GN=S100A9 PE=1 SV=2;sp|P28783|S10A9_BOVIN Protein S100-A9 OS=Bos taurus OX=9913 GN=S100A9 PE=1 SV=3;tr|F1MHS5|F1MHS5_BOVIN Protein S100-A9 OS=Bos taurus OX=9913 GN=S100A9 PE=1 SV=2	3	5	5	5	16.377	147	71.28	29.3	29413000000	517850	664820	527620	491860	456610	443570
E1BLL5	E1BLL5	tr|E1BLL5|E1BLL5_BOVIN Kynurenine formamidase OS=Bos taurus OX=9913 GN=AFMID PE=3 SV=2	1	3	3	3	34.334	306	7.3878	9.8	941030000	63452	50483	54761	60233	42306	67075
E1BLN4;A0A2H4GTG0;E1BIH9;F1MQT4	E1BLN4;A0A2H4GTG0;E1BIH9;F1MQT4	tr|E1BLN4|E1BLN4_BOVIN Z-DNA binding protein 1 OS=Bos taurus OX=9913 GN=ZBP1 PE=4 SV=1;tr|A0A2H4GTG0|A0A2H4GTG0_BOVIN DNA-dependent activator of IFN-regulatory factor OS=Bos taurus OX=9913 PE=2 SV=1;tr|E1BIH9|E1BIH9_BOVIN Z-DNA binding protein 1 OS=Bos tau	4	4	4	4	39.968	371	3.3918	8.6	1863200000	52265	54232	55004	62465	61160	60495
E1BLR8	E1BLR8	tr|E1BLR8|E1BLR8_BOVIN Enoyl-CoA hydratase domain containing 3 OS=Bos taurus OX=9913 GN=ECHDC3 PE=4 SV=1	1	6	6	5	32.066	300	21.823	17	6019900000	222960	321940	182320	222760	368560	160700
E1BLR9	E1BLR9	tr|E1BLR9|E1BLR9_BOVIN Carboxypeptidase D OS=Bos taurus OX=9913 GN=CPD PE=4 SV=2	1	1	1	1	122.62	1108	6.6447	0.7	62080000	34272	41345	33428	34293	40830	44433
E1BLS8;REV__A5H2K9;C7T4X5;C7T4X2;C7T4X1;C7T4W9;REV__Q0VC53;E1B8I7;REV__A7MBB2;Q2NL16;Q2PBN9;Q28172;F1N4H8;REV__F1N7L3;A8E656;F1MYA5;Q9N1F0;F1MH42	E1BLS8	tr|E1BLS8|E1BLS8_BOVIN Elastin microfibril interfacer 1 OS=Bos taurus OX=9913 GN=EMILIN1 PE=4 SV=1	18	16	16	16	106.89	1015	254.68	18.8	15787000000	660420	870990	721000	760000	990690	842700
E1BLT0;Q3ZBR8;G3MYL6;C9DSL0;V9GVP2;REV__F1MC12;REV__O18964	E1BLT0	tr|E1BLT0|E1BLT0_BOVIN Golgin subfamily A member 2 OS=Bos taurus OX=9913 GN=GOLGA2 PE=4 SV=2	7	5	5	5	113.17	1005	89.105	6.6	705510000	64978	67168	64344	66380	77535	73476
E1BLT2	E1BLT2	tr|E1BLT2|E1BLT2_BOVIN SAFB like transcription modulator OS=Bos taurus OX=9913 GN=SLTM PE=4 SV=2	1	6	4	4	116.95	1033	34.992	4.5	263340000	40511	40380	39878	43033	39651	37193
E1BLT5	E1BLT5	tr|E1BLT5|E1BLT5_BOVIN ATP binding cassette subfamily B member 4 OS=Bos taurus OX=9913 GN=ABCB4 PE=4 SV=2	1	11	10	7	140.38	1275	33.947	12.5	3201300000	356500	469770	387190	378390	373100	370930
E1BLV1;E1BL67	E1BLV1	tr|E1BLV1|E1BLV1_BOVIN Oxysterol-binding protein OS=Bos taurus OX=9913 GN=OSBPL1A PE=3 SV=2	2	4	4	4	108.44	952	31.484	3.3	827360000	102500	114720	100800	114560	134060	111290
E1BLV6;REV__Q29RT4;REV__F1MG31	E1BLV6	tr|E1BLV6|E1BLV6_BOVIN Valyl-tRNA synthetase OS=Bos taurus OX=9913 GN=VARS PE=3 SV=2	3	26	26	26	112	1001	264.72	28.7	19286000000	915790	926930	900490	923420	923940	1037100
E1BLZ8	E1BLZ8	tr|E1BLZ8|E1BLZ8_BOVIN Eukaryotic translation initiation factor 3 subunit F OS=Bos taurus OX=9913 GN=EIF3F PE=1 SV=2	1	8	8	8	40.188	384	57.323	20.6	3924000000	207760	225650	221100	224920	210100	251150
E1BM06	E1BM06	tr|E1BM06|E1BM06_BOVIN NDC1 transmembrane nucleoporin OS=Bos taurus OX=9913 GN=NDC1 PE=4 SV=1	1	1	1	1	76.594	676	3.0415	1.6	0	0	0	0	0	0	0
E1BM22	E1BM22	tr|E1BM22|E1BM22_BOVIN Uncharacterized protein OS=Bos taurus OX=9913 GN=LOC100300167 PE=3 SV=2	1	6	1	1	13.953	126	1.6211	27.8	147040000	12701	17344	15145	15550	15282	17744
E1BM26	E1BM26	tr|E1BM26|E1BM26_BOVIN Proteasome activator subunit 3 OS=Bos taurus OX=9913 GN=PSME3 PE=4 SV=1	1	4	4	4	29.506	254	20.709	18.1	684430000	76623	100900	85289	88622	102920	88086
E1BM27	E1BM27	tr|E1BM27|E1BM27_BOVIN Calmin OS=Bos taurus OX=9913 GN=CLMN PE=1 SV=2	1	3	3	3	112.9	1010	71.607	3.8	392550000	11419	10687	10926	12584	9758.6	12939
E1BM28	E1BM28	tr|E1BM28|E1BM28_BOVIN 2-deoxynucleoside 5-phosphate N-hydrolase 1 OS=Bos taurus OX=9913 GN=DNPH1 PE=3 SV=2	1	2	2	2	18.373	170	6.5327	18.2	412760000	10789	9458.9	8254.7	11313	11912	10126
E1BM29	E1BM29	tr|E1BM29|E1BM29_BOVIN Cholesterol 7-alpha-monooxygenase OS=Bos taurus OX=9913 GN=CYP7A1 PE=3 SV=1	1	2	2	2	57.005	500	4.7968	4.2	1494900000	28315	38441	31847	43292	31356	25442
E1BM36;E1BMU6	E1BM36;E1BMU6	tr|E1BM36|E1BM36_BOVIN A-kinase anchoring protein 1 OS=Bos taurus OX=9913 GN=AKAP1 PE=4 SV=2;tr|E1BMU6|E1BMU6_BOVIN A-kinase anchoring protein 1 OS=Bos taurus OX=9913 GN=AKAP1 PE=4 SV=1	2	2	2	2	88.593	833	3.668	3	171050000	15347	20327	14284	14812	26667	14732
E1BM42	E1BM42	tr|E1BM42|E1BM42_BOVIN KIAA1468 OS=Bos taurus OX=9913 GN=RELCH PE=4 SV=1	1	1	1	1	133.96	1212	3.6748	0.6	57830000	5159.2	5505.3	5298.4	6857.8	7521.8	6986.6
E1BM48	E1BM48	tr|E1BM48|E1BM48_BOVIN Pre-mRNA processing factor 31 OS=Bos taurus OX=9913 GN=PRPF31 PE=4 SV=1	1	1	1	1	55.411	499	10.18	1.6	103870000	44814	44918	39652	44116	36382	33972
E1BM93	E1BM93	tr|E1BM93|E1BM93_BOVIN Retinol dehydrogenase 11 (all-trans/9-cis/11-cis) OS=Bos taurus OX=9913 GN=RDH11 PE=3 SV=1	1	8	8	8	35.487	319	86.973	26.6	9164700000	372040	323570	350320	401410	366440	368060
E1BMA8;Q17QL2	E1BMA8	tr|E1BMA8|E1BMA8_BOVIN Dystrobrevin OS=Bos taurus OX=9913 GN=DTNA PE=3 SV=2	2	1	0	0	83.773	743	5.6451	1.1	0	0	0	0	0	0	0
E1BMC4	E1BMC4	tr|E1BMC4|E1BMC4_BOVIN Golgi brefeldin A resistant guanine nucleotide exchange factor 1 OS=Bos taurus OX=9913 GN=GBF1 PE=4 SV=1	1	6	5	5	206.6	1861	78.075	3.1	365320000	58292	80131	62084	72886	81449	72015
E1BMD3	E1BMD3	tr|E1BMD3|E1BMD3_BOVIN Methionine sulfoxide reductase B3 OS=Bos taurus OX=9913 GN=MSRB3 PE=3 SV=1	1	3	3	3	20.644	191	15.115	20.4	707950000	104250	117840	105850	117140	95736	110200
E1BMD6	E1BMD6	tr|E1BMD6|E1BMD6_BOVIN LIM domain containing preferred translocation partner in lipoma OS=Bos taurus OX=9913 GN=LPP PE=1 SV=1	1	8	7	7	65.715	614	293.31	19.2	4172300000	352140	413250	352750	370090	409960	391190
E1BME6	E1BME6	tr|E1BME6|E1BME6_BOVIN Hexokinase 2 OS=Bos taurus OX=9913 GN=HK2 PE=3 SV=2	1	1	0	0	102.08	914	8.675	1.2	0	0	0	0	0	0	0
E1BME9	E1BME9	tr|E1BME9|E1BME9_BOVIN NADH dehydrogenase [ubiquinone] flavoprotein 3, mitochondrial OS=Bos taurus OX=9913 GN=NDUFV3 PE=1 SV=2	1	14	14	13	51.58	481	132.24	38.3	6822300000	486350	557370	458020	552300	451040	452830
E1BMF1	E1BMF1	tr|E1BMF1|E1BMF1_BOVIN Transmembrane 9 superfamily member OS=Bos taurus OX=9913 GN=TM9SF3 PE=3 SV=1	1	5	5	5	67.528	587	130.09	8.5	1160100000	110860	122680	119270	126820	132470	134100
E1BMF2	E1BMF2	tr|E1BMF2|E1BMF2_BOVIN Zinc metallopeptidase STE24 OS=Bos taurus OX=9913 GN=ZMPSTE24 PE=4 SV=2	1	1	1	1	54.678	475	20.833	2.3	1349000000	38893	42985	39775	40005	45966	43961
E1BMG1	E1BMG1	tr|E1BMG1|E1BMG1_BOVIN MOB kinase activator 1B OS=Bos taurus OX=9913 GN=MOB1B PE=4 SV=1	1	3	3	0	25.091	216	7.6361	13.9	1014300000	100080	112150	102180	103060	104110	113080
E1BMG8	E1BMG8	tr|E1BMG8|E1BMG8_BOVIN Dedicator of cytokinesis 4 OS=Bos taurus OX=9913 GN=DOCK4 PE=3 SV=2	1	1	1	1	225.49	1973	4.679	0.9	120670000	7872.3	10496	8091	9907.6	9934.7	9360.6
E1BMH4;Q3T0W1	E1BMH4	tr|E1BMH4|E1BMH4_BOVIN Enoyl-CoA hydratase and 3-hydroxyacyl CoA dehydrogenase OS=Bos taurus OX=9913 GN=EHHADH PE=1 SV=1	2	42	42	42	79.7	723	323.31	65.3	380170000000	5598100	6499300	5177700	5456100	5132000	4211800
E1BMI6	E1BMI6	tr|E1BMI6|E1BMI6_BOVIN G protein nucleolar 3 OS=Bos taurus OX=9913 GN=GNL3 PE=4 SV=1	1	1	1	1	62.018	550	6.2046	2.7	35494000	4318.1	5038.8	3984.9	4124.7	5556	4189
E1BMJ0;P50448	E1BMJ0;P50448	tr|E1BMJ0|E1BMJ0_BOVIN Factor XIIa inhibitor precursor OS=Bos taurus OX=9913 GN=SERPING1 PE=3 SV=2;sp|P50448|F12AI_BOVIN Factor XIIa inhibitor OS=Bos taurus OX=9913 PE=1 SV=1	2	9	9	9	51.711	468	77.754	23.1	16880000000	396870	420250	404170	418720	426180	487880
E1BMM0;A6QNR9	E1BMM0	tr|E1BMM0|E1BMM0_BOVIN Nuclear cap binding protein subunit 1 OS=Bos taurus OX=9913 GN=NCBP1 PE=4 SV=2	2	2	2	2	91.852	790	33.902	2.4	858560000	33666	35728	33326	34688	47644	39530
E1BMM4	E1BMM4	tr|E1BMM4|E1BMM4_BOVIN VPS26, retromer complex component B OS=Bos taurus OX=9913 GN=VPS26B PE=4 SV=2	1	3	2	2	38.834	336	10.033	11	271810000	20640	21788	21544	21260	24492	26631
E1BMM6	E1BMM6	tr|E1BMM6|E1BMM6_BOVIN SPO11, initiator of meiotic double stranded breaks OS=Bos taurus OX=9913 GN=SPO11 PE=4 SV=2	1	1	1	1	44.465	395	2.8581	2.8	69667000	7905.2	11334	10141	11916	12636	12499
E1BMN5;E1BN06;V6F867;F1MD63	E1BMN5	tr|E1BMN5|E1BMN5_BOVIN Spectrin beta chain OS=Bos taurus OX=9913 GN=SPTBN2 PE=1 SV=2	4	13	1	1	271.99	2397	323.31	4.7	33771000	3666	9772.7	4732.2	5729.5	10739	5692.7
E1BMP2	E1BMP2	tr|E1BMP2|E1BMP2_BOVIN SEC31 homolog A, COPII coat complex component OS=Bos taurus OX=9913 GN=SEC31A PE=4 SV=2	1	24	24	24	126.34	1160	256.27	22.6	20350000000	1175500	1207700	1144400	1143700	1077700	1258800
E1BMQ6	E1BMQ6	tr|E1BMQ6|E1BMQ6_BOVIN Calcium-transporting ATPase OS=Bos taurus OX=9913 GN=ATP2A3 PE=3 SV=2	1	10	4	4	109.32	999	10.686	12.9	318160000	24097	26674	24128	27502	29915	24021
E1BMS0	E1BMS0	tr|E1BMS0|E1BMS0_BOVIN Ski2 like RNA helicase OS=Bos taurus OX=9913 GN=SKIV2L PE=4 SV=2	1	4	3	3	137.65	1246	22.212	3.9	577090000	19514	23089	20038	23308	26931	24749
E1BMW2;Q1JPJ7;Q9TS61	E1BMW2	tr|E1BMW2|E1BMW2_BOVIN AP-2 complex subunit alpha OS=Bos taurus OX=9913 GN=AP2A1 PE=1 SV=2	3	23	12	12	106.91	968	59.918	24.9	3496700000	588120	667710	617330	628480	611350	663470
E1BMW9	E1BMW9	tr|E1BMW9|E1BMW9_BOVIN Purine rich element binding protein A OS=Bos taurus OX=9913 GN=PURA PE=4 SV=2	1	6	6	4	34.88	322	89.519	23.9	4405300000	311170	289840	326630	353450	221460	403750
E1BMX0;Q28174;Q7M309	E1BMX0	tr|E1BMX0|E1BMX0_BOVIN KRAS proto-oncogene, GTPase OS=Bos taurus OX=9913 GN=KRAS PE=4 SV=2	3	6	6	2	21.438	188	39.415	43.6	1601100000	259790	268960	256830	263650	218020	276150
E1BMX5	E1BMX5	tr|E1BMX5|E1BMX5_BOVIN Neuropilin OS=Bos taurus OX=9913 GN=NRP1 PE=3 SV=1	1	1	1	1	103.28	926	6.5968	1.6	119830000	5151.1	6258.7	5600.6	4569	12737	4628.5
E1BN14	E1BN14	tr|E1BN14|E1BN14_BOVIN G-patch domain and KOW motifs OS=Bos taurus OX=9913 GN=GPKOW PE=4 SV=1	1	1	1	1	53.443	480	1.7388	1.2	11994000	3612.1	3866.2	3965	3784.4	3253.3	4201.1
E1BN47;F1MX60;P85091	E1BN47;F1MX60	tr|E1BN47|E1BN47_BOVIN Cytoplasmic FMR1-interacting protein OS=Bos taurus OX=9913 GN=CYFIP1 PE=3 SV=2;tr|F1MX60|F1MX60_BOVIN Cytoplasmic FMR1-interacting protein OS=Bos taurus OX=9913 GN=CYFIP2 PE=3 SV=2	3	11	11	11	148.79	1285	66.566	9.6	3176300000	333920	399180	337600	373090	461450	376260
E1BN49	E1BN49	tr|E1BN49|E1BN49_BOVIN Uncharacterized protein OS=Bos taurus OX=9913 GN=LOC768255 PE=4 SV=2	1	2	1	1	10.894	101	70.942	19.8	265330000	5226.9	21420	17771	6418.1	7493.2	30220
E1BN59	E1BN59	tr|E1BN59|E1BN59_BOVIN Kynurenine 3-monooxygenase OS=Bos taurus OX=9913 GN=KMO PE=3 SV=2	1	9	9	9	55.054	480	22.871	19.6	4450300000	422560	786650	538670	798520	740790	558480
E1BN60	E1BN60	tr|E1BN60|E1BN60_BOVIN Solute carrier family 30 member 1 OS=Bos taurus OX=9913 GN=SLC30A1 PE=4 SV=1	1	2	2	2	55.378	506	6.1292	3.8	898590000	83359	70868	91151	89959	61684	103480
E1BN63	E1BN63	tr|E1BN63|E1BN63_BOVIN WNK lysine deficient protein kinase 1 OS=Bos taurus OX=9913 GN=WNK1 PE=4 SV=2	1	6	6	6	247.46	2377	29.531	2.8	289360000	49964	51720	48784	48665	49920	49396
E1BN75	E1BN75	tr|E1BN75|E1BN75_BOVIN TP53RK binding protein OS=Bos taurus OX=9913 GN=TPRKB PE=3 SV=1	1	2	2	2	19.551	175	43.546	13.7	1007300000	88067	94809	85353	86143	91187	94877
E1BNA2	E1BNA2	tr|E1BNA2|E1BNA2_BOVIN X-prolyl aminopeptidase 3 OS=Bos taurus OX=9913 GN=XPNPEP3 PE=3 SV=1	1	2	2	2	57.319	507	1.8742	9.5	125950000	14816	19204	15578	18591	19964	16417
E1BNA6	E1BNA6	tr|E1BNA6|E1BNA6_BOVIN Dedicator of cytokinesis 8 OS=Bos taurus OX=9913 GN=DOCK8 PE=3 SV=2	1	1	0	0	238.4	2098	5.1198	0.4	0	0	0	0	0	0	0
E1BNA9	E1BNA9	tr|E1BNA9|E1BNA9_BOVIN Zinc finger ZZ-type and EF-hand domain containing 1 OS=Bos taurus OX=9913 GN=ZZEF1 PE=4 SV=2	1	2	2	2	331.14	2962	4.0932	0.6	221670000	32817	38517	31562	26715	60243	32266
E1BNC9	E1BNC9	tr|E1BNC9|E1BNC9_BOVIN Ankyrin 3 OS=Bos taurus OX=9913 GN=ANK3 PE=4 SV=2	1	14	1	0	366.88	3342	11.157	4.4	326110000	22878	23393	22904	21674	18090	24151
E1BND0	E1BND0	tr|E1BND0|E1BND0_BOVIN Ubiquitin specific peptidase 24 OS=Bos taurus OX=9913 GN=USP24 PE=3 SV=1	1	3	3	3	294.17	2617	5.4711	1.6	671760000	44261	45570	43785	48802	55000	45028
E1BND6;F1MF64;REV__A5D7T8	E1BND6	tr|E1BND6|E1BND6_BOVIN LPS responsive beige-like anchor protein OS=Bos taurus OX=9913 GN=LRBA PE=4 SV=2	3	7	7	7	311.54	2786	313.15	2.2	2248700000	147010	160900	149580	154400	187000	181780
E1BNE1;Q3SZR7	E1BNE1	tr|E1BNE1|E1BNE1_BOVIN Lipid droplet associated hydrolase OS=Bos taurus OX=9913 GN=LDAH PE=4 SV=2	2	5	5	5	37.56	325	22.281	12.3	4885700000	273150	300140	271590	287050	276230	293150
E1BNE7;A1L578;F1MMV1	E1BNE7	tr|E1BNE7|E1BNE7_BOVIN Caveolae associated protein 1 OS=Bos taurus OX=9913 GN=CAVIN1 PE=1 SV=1	3	14	14	14	43.464	390	323.31	35.6	23997000000	815400	1033800	850180	862780	1167100	980190
E1BNF8	E1BNF8	tr|E1BNF8|E1BNF8_BOVIN FGGY carbohydrate kinase domain containing OS=Bos taurus OX=9913 GN=FGGY PE=4 SV=2	1	12	12	12	59.664	550	26.154	21.3	11457000000	1097300	999630	995680	1144000	1003300	1068800
E1BNG2	E1BNG2	tr|E1BNG2|E1BNG2_BOVIN alpha-1,2-Mannosidase OS=Bos taurus OX=9913 GN=MAN1A1 PE=3 SV=2	1	2	2	2	73.551	659	10.42	5.6	240220000	20261	22960	21686	23066	24224	28877
E1BNJ0	E1BNJ0	tr|E1BNJ0|E1BNJ0_BOVIN Transmembrane protein 33 OS=Bos taurus OX=9913 GN=TMEM33 PE=4 SV=2	1	2	2	2	27.913	246	16.933	6.9	1661900000	197620	181520	177010	149910	142330	156970
E1BNJ1	E1BNJ1	tr|E1BNJ1|E1BNJ1_BOVIN Stabilin 1 OS=Bos taurus OX=9913 GN=STAB1 PE=4 SV=2	1	3	3	3	274.54	2568	7.4766	1.2	360680000	31387	36009	37361	36938	52389	50730
E1BNK6	E1BNK6	tr|E1BNK6|E1BNK6_BOVIN Uncharacterized protein OS=Bos taurus OX=9913 PE=4 SV=2	1	4	4	4	57.002	504	50.102	7.9	315070000	152550	190800	170990	198520	180140	196310
E1BNP8	E1BNP8	tr|E1BNP8|E1BNP8_BOVIN SPT16 homolog, facilitates chromatin remodeling subunit OS=Bos taurus OX=9913 GN=SUPT16H PE=4 SV=2	1	2	2	2	119.93	1047	28.786	1.7	162490000	3852.9	5152	3988.2	3960	6768.8	3970.3
E1BNQ3	E1BNQ3	tr|E1BNQ3|E1BNQ3_BOVIN RAP2A, member of RAS oncogene family OS=Bos taurus OX=9913 GN=RAP2A PE=4 SV=1	1	4	0	0	20.642	183	2.339	33.9	0	0	0	0	0	0	0
E1BNQ4	E1BNQ4	sp|E1BNQ4|NNRD_BOVIN ATP-dependent (S)-NAD(P)H-hydrate dehydratase OS=Bos taurus OX=9913 GN=NAXD PE=3 SV=1	1	12	12	12	34.809	329	152.48	50.2	13262000000	1091700	1212300	1089000	1211700	962040	1140700
E1BNQ9	E1BNQ9	tr|E1BNQ9|E1BNQ9_BOVIN Uncharacterized protein OS=Bos taurus OX=9913 GN=HNRNPUL2 PE=1 SV=1	1	17	17	17	85.191	749	199.69	29.4	7835600000	408990	473020	434410	478880	422780	475270
E1BNR0;REV__F1N533;REV__F1MSX0;REV__F1MVC9	E1BNR0	tr|E1BNR0|E1BNR0_BOVIN Apolipoprotein B OS=Bos taurus OX=9913 GN=APOB PE=1 SV=2	4	54	54	54	515.75	4567	194.42	13.3	42284000000	2485200	2553200	2361200	2414900	2394800	2726100
E1BNS3	E1BNS3	tr|E1BNS3|E1BNS3_BOVIN Bromodomain containing 4 OS=Bos taurus OX=9913 GN=BRD4 PE=4 SV=2	1	1	1	1	152.41	1367	8.4585	0.7	154530000	30841	33517	29749	31564	42919	35677
E1BNT2	E1BNT2	tr|E1BNT2|E1BNT2_BOVIN TSC complex subunit 2 OS=Bos taurus OX=9913 GN=TSC2 PE=4 SV=2	1	1	1	1	201.37	1814	2.3341	0.6	52428000	3466.1	4388.2	3692	5573.2	7670.7	3978.5
E1BNT5	E1BNT5	tr|E1BNT5|E1BNT5_BOVIN Tensin-1 OS=Bos taurus OX=9913 GN=TNS1 PE=4 SV=2	1	14	0	0	188.82	1767	2.6922	7.4	0	0	0	0	0	0	0
E1BNU3	E1BNU3	tr|E1BNU3|E1BNU3_BOVIN KN motif and ankyrin repeat domains 3 OS=Bos taurus OX=9913 GN=KANK3 PE=4 SV=2	1	6	5	5	84.655	810	23.188	6	876480000	129410	110140	127560	132770	118170	143080
E1BNX1;P11023;E1BF18;P10948;P10949	E1BNX1;P11023	tr|E1BNX1|E1BNX1_BOVIN RAB3D, member RAS oncogene family OS=Bos taurus OX=9913 GN=RAB3D PE=4 SV=1;sp|P11023|RAB3A_BOVIN Ras-related protein Rab-3A OS=Bos taurus OX=9913 GN=RAB3A PE=1 SV=3	5	3	3	3	24.387	219	47.887	19.2	617420000	65431	80515	64856	62780	98245	78381
E1BNY1	E1BNY1	tr|E1BNY1|E1BNY1_BOVIN Cytidine deaminase OS=Bos taurus OX=9913 GN=CDA PE=3 SV=1	1	6	6	6	16.26	146	25.037	53.4	3050400000	372850	392980	368610	423020	389860	436440
E1BNY5;G3N1P4	E1BNY5;G3N1P4	tr|E1BNY5|E1BNY5_BOVIN RUN and FYVE domain containing 3 OS=Bos taurus OX=9913 GN=RUFY3 PE=4 SV=2;tr|G3N1P4|G3N1P4_BOVIN RUN and FYVE domain containing 3 OS=Bos taurus OX=9913 GN=RUFY3 PE=4 SV=1	2	1	1	1	55.581	504	2.1176	2.2	152230000	24545	24562	25553	26294	23156	24925
E1BNY9	E1BNY9	tr|E1BNY9|E1BNY9_BOVIN HECT, UBA and WWE domain containing 1, E3 ubiquitin protein ligase OS=Bos taurus OX=9913 GN=HUWE1 PE=1 SV=2	1	14	14	14	482.19	4375	98.813	3.5	1975100000	292580	303980	289230	302440	321330	306380
E1BP16;REV__E1B7W1;F1MM51	E1BP16	tr|E1BP16|E1BP16_BOVIN Serine and arginine repetitive matrix 1 OS=Bos taurus OX=9913 GN=SRRM1 PE=4 SV=2	3	3	3	3	101.89	901	10.29	2.9	102050000	16694	16702	17703	16335	20291	22076
E1BP30;Q6IG14;Q1LZ76;F1MQZ0	E1BP30;Q6IG14;Q1LZ76	tr|E1BP30|E1BP30_BOVIN Reticulon OS=Bos taurus OX=9913 GN=RTN1 PE=4 SV=2;tr|Q6IG14|Q6IG14_BOVIN Reticulon (Fragment) OS=Bos taurus OX=9913 GN=RTN1 PE=2 SV=1;tr|Q1LZ76|Q1LZ76_BOVIN Reticulon OS=Bos taurus OX=9913 GN=RTN1 PE=2 SV=1	4	3	3	3	75.828	697	4.8881	3.3	4889900000	160660	182560	165350	151270	182330	192220
E1BP36;K7DXW6	E1BP36;K7DXW6	sp|E1BP36|MMS19_BOVIN MMS19 nucleotide excision repair protein homolog OS=Bos taurus OX=9913 GN=MMS19 PE=2 SV=3;tr|K7DXW6|K7DXW6_BOVIN MMS19 nucleotide excision repair protein homolog OS=Bos taurus OX=9913 GN=MMS19 PE=4 SV=1	2	2	2	2	113.11	1030	10.111	2	57087000	10021	10872	9778.9	9823.5	14782	11374
E1BP41;E1BP42;F1MYA7;A6QM00	E1BP41;E1BP42	tr|E1BP41|E1BP41_BOVIN Cysteine sulfinic acid decarboxylase OS=Bos taurus OX=9913 GN=CSAD PE=3 SV=2;tr|E1BP42|E1BP42_BOVIN Cysteine sulfinic acid decarboxylase OS=Bos taurus OX=9913 GN=CSAD PE=3 SV=2	4	24	24	24	55.165	493	79.623	40.2	77380000000	1620800	2249700	1687000	1845600	2466000	1303100
E1BP45;A6QQ18	E1BP45	tr|E1BP45|E1BP45_BOVIN Ceramide synthase 6 OS=Bos taurus OX=9913 GN=CERS6 PE=4 SV=2	2	3	3	3	44.727	384	2.374	6	2488600000	155990	146890	146330	162060	113140	118750
E1BP50	E1BP50	tr|E1BP50|E1BP50_BOVIN Tankyrase 1 binding protein 1 OS=Bos taurus OX=9913 GN=TNKS1BP1 PE=1 SV=2	1	24	24	24	170.96	1648	240.74	19.4	9118300000	681880	737470	696280	752430	702830	824500
E1BP52	E1BP52	tr|E1BP52|E1BP52_BOVIN MTSS1, I-BAR domain containing OS=Bos taurus OX=9913 GN=MTSS1 PE=4 SV=2	1	9	9	9	82.343	758	190.93	13.2	2573500000	142270	143010	129450	140490	160790	130410
E1BP72	E1BP72	tr|E1BP72|E1BP72_BOVIN CDC42 binding protein kinase beta OS=Bos taurus OX=9913 GN=CDC42BPB PE=3 SV=2	1	4	4	4	187.4	1656	13.243	2.6	1233700000	59000	54173	57888	62543	50978	58026
E1BP91	E1BP91	tr|E1BP91|E1BP91_BOVIN Aminopeptidase OS=Bos taurus OX=9913 GN=NPEPPS PE=1 SV=2	1	12	12	12	103.6	921	123.59	13.8	3962700000	493290	480030	459030	488030	460500	451180
E1BPB3	E1BPB3	tr|E1BPB3|E1BPB3_BOVIN Eukaryotic translation initiation factor 2B subunit epsilon OS=Bos taurus OX=9913 GN=EIF2B5 PE=4 SV=1	1	2	2	2	80.913	728	88.222	5.8	483880000	25551	34629	29490	29910	41603	32015
E1BPE1	E1BPE1	tr|E1BPE1|E1BPE1_BOVIN Indoleamine 2,3-dioxygenase 2 OS=Bos taurus OX=9913 GN=IDO2 PE=4 SV=1	1	4	4	4	45.258	407	9.8535	10.8	478320000	165980	141760	142550	166910	120160	159390
E1BPG0;A6QNL8	E1BPG0;A6QNL8	tr|E1BPG0|E1BPG0_BOVIN Malonyl-CoA-acyl carrier protein transacylase OS=Bos taurus OX=9913 GN=MCAT PE=4 SV=1;tr|A6QNL8|A6QNL8_BOVIN MCAT protein (Fragment) OS=Bos taurus OX=9913 GN=MCAT PE=2 SV=1	2	2	2	2	42.223	387	96.642	7.5	311480000	16437	36579	23765	15360	16978	14875
E1BPI1	E1BPI1	tr|E1BPI1|E1BPI1_BOVIN Transporter OS=Bos taurus OX=9913 GN=SLC6A11 PE=3 SV=2	1	6	6	6	70.135	631	64.212	10.6	2308500000	279780	263240	274140	270480	251960	330980
E1BPI7	E1BPI7	tr|E1BPI7|E1BPI7_BOVIN MON2 homolog, regulator of endosome-to-Golgi trafficking OS=Bos taurus OX=9913 GN=MON2 PE=4 SV=2	1	3	3	3	190.07	1716	52.774	1.3	402610000	122930	108020	114210	115260	107040	134170
E1BPK6	E1BPK6	tr|E1BPK6|E1BPK6_BOVIN Myosin VI OS=Bos taurus OX=9913 GN=MYO6 PE=3 SV=2	1	6	6	6	149.61	1295	137.56	5	1187300000	79230	84750	73755	82177	90808	77987
E1BPL3	E1BPL3	tr|E1BPL3|E1BPL3_BOVIN ATP binding cassette subfamily B member 7 OS=Bos taurus OX=9913 GN=ABCB7 PE=4 SV=2	1	6	6	6	83.084	753	19.287	9.3	1551200000	235160	224010	208260	217790	228650	197930
E1BPM0;F1N4Y6	E1BPM0	tr|E1BPM0|E1BPM0_BOVIN RAS protein activator like 1 OS=Bos taurus OX=9913 GN=RASAL1 PE=4 SV=1	2	2	2	2	89.889	802	249.11	2.6	118330000	5397.5	6710.8	6800.2	8203.7	6068.6	8173.5
E1BPM7;Q3MHM0	E1BPM7;Q3MHM0	tr|E1BPM7|E1BPM7_BOVIN Ras association (RalGDS/AF-6) and pleckstrin homology domains 1 OS=Bos taurus OX=9913 GN=RAPH1 PE=4 SV=2;tr|Q3MHM0|Q3MHM0_BOVIN Amyloid beta (A4) protein-binding, family B, member 1 interacting protein OS=Bos taurus OX=9913 GN=APBB1I	2	1	1	1	124.13	1145	1.625	0.7	326940000	11160	11374	11253	12246	10659	14032
E1BPN8	E1BPN8	tr|E1BPN8|E1BPN8_BOVIN Cytochrome c oxidase assembly factor 7 (putative) OS=Bos taurus OX=9913 GN=COA7 PE=4 SV=1	1	5	5	5	25.819	231	35.07	27.3	852880000	171180	173860	164320	173030	143520	153670
E1BPP6;G3N1Q0	E1BPP6;G3N1Q0	tr|E1BPP6|E1BPP6_BOVIN Methylcrotonoyl-CoA carboxylase 2 OS=Bos taurus OX=9913 GN=MCCC2 PE=4 SV=2;tr|G3N1Q0|G3N1Q0_BOVIN Methylcrotonoyl-CoA carboxylase 2 OS=Bos taurus OX=9913 GN=MCCC2 PE=4 SV=1	2	19	19	19	61.291	565	245.39	39.3	33849000000	1383700	1531500	1326700	1450800	1312500	1241300
E1BPP9	E1BPP9	tr|E1BPP9|E1BPP9_BOVIN GRIP1 associated protein 1 OS=Bos taurus OX=9913 GN=GRIPAP1 PE=4 SV=2	1	9	9	9	96.233	841	34.059	12.6	923000000	104970	120030	101680	113940	141480	121910
E1BPR2	E1BPR2	tr|E1BPR2|E1BPR2_BOVIN Inositol-1-monophosphatase OS=Bos taurus OX=9913 GN=IMPA2 PE=3 SV=2	1	5	5	5	30.856	288	11.896	14.9	2539400000	411840	327910	353880	349150	308590	367330
E1BPR4	E1BPR4	tr|E1BPR4|E1BPR4_BOVIN SEC24 homolog B, COPII coat complex component OS=Bos taurus OX=9913 GN=SEC24B PE=4 SV=1	1	5	2	2	135.4	1247	7.3711	4.3	185080000	21389	22112	21484	22808	16412	26450
E1BPU3	E1BPU3	tr|E1BPU3|E1BPU3_BOVIN Peroxisomal biogenesis factor 1 OS=Bos taurus OX=9913 GN=PEX1 PE=4 SV=2	1	1	1	1	142.15	1281	3.2567	1.3	75531000	9285.2	9148.7	6974.7	8361.5	11750	7235.5
E1BPV1;A7YY26	E1BPV1	tr|E1BPV1|E1BPV1_BOVIN ARVCF, delta catenin family member OS=Bos taurus OX=9913 GN=ARVCF PE=4 SV=2	2	5	5	5	103.86	958	15.852	7.4	1070400000	157550	194740	159880	168610	191350	155080
E1BPV2	E1BPV2	tr|E1BPV2|E1BPV2_BOVIN Alkylglycerone-phosphate synthase OS=Bos taurus OX=9913 GN=AGPS PE=3 SV=2	1	2	2	2	64.874	576	13.991	5.2	289890000	31842	35205	27450	28495	41698	27423
E1BPW1;E1B7M8	E1BPW1	tr|E1BPW1|E1BPW1_BOVIN Oxysterol-binding protein OS=Bos taurus OX=9913 GN=OSBP PE=3 SV=2	2	14	14	14	78.808	692	95.58	18.9	3754500000	413180	454440	420660	409160	408360	455130
E1BPW2	E1BPW2	tr|E1BPW2|E1BPW2_BOVIN ELKS/RAB6-interacting/CAST family member 1 OS=Bos taurus OX=9913 GN=ERC1 PE=4 SV=2	1	19	19	18	128.17	1120	96.684	20.9	4488600000	686270	684310	642250	704740	644350	711970
E1BPX1;Q0V8Q1	E1BPX1	tr|E1BPX1|E1BPX1_BOVIN Vacuolar protein sorting 13 homolog C OS=Bos taurus OX=9913 GN=VPS13C PE=4 SV=2	2	2	2	2	423.83	3758	50.092	0.6	4208800000	66923	68013	66653	65798	47873	64012
E1BPX9	E1BPX9	tr|E1BPX9|E1BPX9_BOVIN Leucine rich pentatricopeptide repeat containing OS=Bos taurus OX=9913 GN=LRPPRC PE=4 SV=2	1	20	20	20	158.23	1396	92.712	16.5	6591300000	1181800	1262900	1101900	1234000	1198000	1108800
E1BPY3	E1BPY3	tr|E1BPY3|E1BPY3_BOVIN O-phosphoseryl-tRNA(Sec) selenium transferase OS=Bos taurus OX=9913 GN=SEPSECS PE=3 SV=1	1	4	4	4	55.909	504	25.622	10.3	833700000	64203	63255	58798	55998	50780	62367
E1BPY4	E1BPY4	tr|E1BPY4|E1BPY4_BOVIN Nuclear receptor coactivator OS=Bos taurus OX=9913 GN=NCOA2 PE=3 SV=1	1	1	1	1	158.94	1465	2.9742	0.8	60240000	1121.9	1544.3	1821.6	1532.1	1388.1	1590.2
E1BPY6	E1BPY6	tr|E1BPY6|E1BPY6_BOVIN VPS8, CORVET complex subunit OS=Bos taurus OX=9913 GN=VPS8 PE=4 SV=2	1	1	1	1	161.61	1428	6.4601	0.7	167210000	5145.7	5412.8	6391	5763.2	7463.7	6581.3
E1BPZ8	E1BPZ8	tr|E1BPZ8|E1BPZ8_BOVIN Phosphatidylinositol glycan anchor biosynthesis class O OS=Bos taurus OX=9913 GN=PIGO PE=4 SV=2	1	1	1	1	124.45	1140	3.0572	0.9	234780000	4742	6482.1	4937.4	5560.1	7536	5888.7
E1BPZ9	E1BPZ9	tr|E1BPZ9|E1BPZ9_BOVIN Calmodulin regulated spectrin associated protein family member 3 OS=Bos taurus OX=9913 GN=CAMSAP3 PE=3 SV=1	1	1	1	1	134.88	1252	39.463	0.8	64187000	8737.1	9408.3	8608.8	9605.2	14348	10595
E1BQ11	E1BQ11	tr|E1BQ11|E1BQ11_BOVIN Catenin delta 1 OS=Bos taurus OX=9913 GN=CTNND1 PE=1 SV=2	1	24	24	24	106.86	960	323.31	30.7	10372000000	595140	619450	579780	602780	584030	686200
E1BQ15	E1BQ15	tr|E1BQ15|E1BQ15_BOVIN Cytoplasmic linker associated protein 2 OS=Bos taurus OX=9913 GN=CLASP2 PE=4 SV=2	1	5	5	5	168.18	1540	32.147	3.9	880660000	60960	65349	60746	63119	74060	69406
E1BQ16	E1BQ16	tr|E1BQ16|E1BQ16_BOVIN Meningioma expressed antigen 5 (hyaluronidase) OS=Bos taurus OX=9913 GN=OGA PE=4 SV=2	1	1	0	0	102.88	916	9.323	0.7	0	0	0	0	0	0	0
E1BQ32	E1BQ32	tr|E1BQ32|E1BQ32_BOVIN CRK proto-oncogene, adaptor protein OS=Bos taurus OX=9913 GN=CRK PE=4 SV=1	1	8	8	8	33.83	304	56.254	37.2	3377000000	292100	318580	288210	316780	274810	315610
E1BQ37;REV__E1BBH1	E1BQ37	tr|E1BQ37|E1BQ37_BOVIN Splicing factor proline and glutamine rich OS=Bos taurus OX=9913 GN=SFPQ PE=1 SV=1	2	22	22	20	76.248	707	323.31	33	23460000000	1205500	1417300	1270100	1274300	1308300	1394000
E2GEZ1;A6QPI6	E2GEZ1;A6QPI6	tr|E2GEZ1|E2GEZ1_BOVIN Translocase of outer mitochondrial membrane 22 OS=Bos taurus OX=9913 GN=Tom22 PE=2 SV=1;sp|A6QPI6|TOM22_BOVIN Mitochondrial import receptor subunit TOM22 homolog OS=Bos taurus OX=9913 GN=TOMM22 PE=2 SV=1	2	4	4	4	15.292	140	29.874	47.1	513870000	96828	123980	94537	106070	96735	87736
E3SAZ8;Q3T160;F1MTV9;D3U796;E1BCL3;E2CT01;F1ML96	E3SAZ8;Q3T160;F1MTV9;D3U796;E1BCL3;E2CT01	tr|E3SAZ8|E3SAZ8_BOVIN Nucleophosmin OS=Bos taurus OX=9913 GN=NPM1 PE=4 SV=1;sp|Q3T160|NPM_BOVIN Nucleophosmin OS=Bos taurus OX=9913 GN=NPM1 PE=2 SV=1;tr|F1MTV9|F1MTV9_BOVIN Nucleophosmin OS=Bos taurus OX=9913 GN=NPM1 PE=4 SV=2;tr|D3U796|D3U796_BOVIN Nucle	7	15	15	15	32.2	290	212.71	57.2	68868000000	911590	1010200	928470	970380	987490	1022900
E3W9A2;Q32LL4	E3W9A2	tr|E3W9A2|E3W9A2_BOVIN CAP-Gly domain containing linker protein 1 OS=Bos taurus OX=9913 GN=CLIP1 PE=1 SV=2	2	7	7	6	160.62	1427	35.406	6	1165700000	113440	110790	102050	103330	108690	100940
E5LBL8;A6QQE3;F6R1H3	E5LBL8;A6QQE3;F6R1H3	tr|E5LBL8|E5LBL8_BOVIN Promyelocytic leukemia protein isoform I (Fragment) OS=Bos taurus OX=9913 GN=PML PE=2 SV=1;tr|A6QQE3|A6QQE3_BOVIN LOC100138545 protein (Fragment) OS=Bos taurus OX=9913 GN=LOC100138545 PE=2 SV=1;tr|F6R1H3|F6R1H3_BOVIN Protein PML OS=B	3	7	7	7	48.259	424	72.664	17.5	2448300000	150370	165380	154620	161200	191080	165410
F1MAU3;A6QPN6;Q6PT98	F1MAU3;A6QPN6;Q6PT98	tr|F1MAU3|F1MAU3_BOVIN Gamma-interferon-inducible lysosomal thiol reductase OS=Bos taurus OX=9913 GN=IFI30 PE=4 SV=2;sp|A6QPN6|GILT_BOVIN Gamma-interferon-inducible lysosomal thiol reductase OS=Bos taurus OX=9913 GN=IFI30 PE=2 SV=1;tr|Q6PT98|Q6PT98_BOVIN G	3	2	2	2	27.548	244	18.378	10.7	1313300000	265290	278570	257400	316400	277630	279500
F1MAV0;P02676;A6QPX7;REV__Q6XZP8;REV__Q3SX08	F1MAV0;P02676;A6QPX7	tr|F1MAV0|F1MAV0_BOVIN Fibrinogen beta chain OS=Bos taurus OX=9913 GN=FGB PE=4 SV=2;sp|P02676|FIBB_BOVIN Fibrinogen beta chain OS=Bos taurus OX=9913 GN=FGB PE=1 SV=2;tr|A6QPX7|A6QPX7_BOVIN FGB protein (Fragment) OS=Bos taurus OX=9913 GN=FGB PE=2 SV=1	5	38	38	38	56.44	495	323.31	68.5	410200000000	4034900	4794400	5047100	4295600	4983000	7186900
F1MAV2;A4IFK6	F1MAV2;A4IFK6	tr|F1MAV2|F1MAV2_BOVIN ADP ribosylation factor interacting protein 1 OS=Bos taurus OX=9913 GN=ARFIP1 PE=4 SV=2;tr|A4IFK6|A4IFK6_BOVIN ARFIP1 protein OS=Bos taurus OX=9913 GN=ARFIP1 PE=2 SV=1	2	2	2	2	41.729	373	64.145	7.8	89318000	4196.8	5873.7	4463.8	4845.1	8066.8	3848.7
F1MAZ3;P36225;F1MAZ1;G3N2G7;F1N0J2;Q8MJX1;Q8MJX0;Q864S2;Q864S3	F1MAZ3;P36225;F1MAZ1;G3N2G7;F1N0J2	tr|F1MAZ3|F1MAZ3_BOVIN Microtubule-associated protein OS=Bos taurus OX=9913 GN=MAP4 PE=4 SV=2;sp|P36225|MAP4_BOVIN Microtubule-associated protein 4 OS=Bos taurus OX=9913 GN=MAP4 PE=1 SV=1;tr|F1MAZ1|F1MAZ1_BOVIN Microtubule-associated protein OS=Bos taurus	9	32	32	32	115.12	1103	323.31	34.2	23624000000	1515300	1660300	1577500	1570700	1563000	1724000
F1MAZ7;A6QP15	F1MAZ7;A6QP15	tr|F1MAZ7|F1MAZ7_BOVIN Hydroxyacid-oxoacid transhydrogenase, mitochondrial OS=Bos taurus OX=9913 GN=ADHFE1 PE=4 SV=2;sp|A6QP15|HOT_BOVIN Hydroxyacid-oxoacid transhydrogenase, mitochondrial OS=Bos taurus OX=9913 GN=ADHFE1 PE=2 SV=1	2	14	14	14	50.372	466	168.32	33.7	64358000000	1855300	2016000	1718100	1733200	1551400	1588900
F1MAZ8	F1MAZ8	tr|F1MAZ8|F1MAZ8_BOVIN Non-specific serine/threonine protein kinase OS=Bos taurus OX=9913 GN=MARK3 PE=4 SV=2	1	1	1	1	88.943	798	1.8279	1.3	188120000	50539	40800	52342	53598	36662	64156
F1MAZ9	F1MAZ9	tr|F1MAZ9|F1MAZ9_BOVIN Nuclear factor of activated T cells 5 OS=Bos taurus OX=9913 GN=NFAT5 PE=4 SV=2	1	1	1	1	162.89	1505	2.0566	0.7	131280000	17714	17070	16129	15426	16274	14005
F1MB01;A6QQP7	F1MB01;A6QQP7	tr|F1MB01|F1MB01_BOVIN Dysferlin OS=Bos taurus OX=9913 GN=DYSF PE=4 SV=2;sp|A6QQP7|DYSF_BOVIN Dysferlin OS=Bos taurus OX=9913 GN=DYSF PE=2 SV=1	2	11	10	10	239.28	2107	175.76	5.5	2048800000	308170	359000	307940	309320	357430	339980
F1MB08;Q9XSJ4;Q3ZC09;A6QR19;Q9TSD2;F1N0N9	F1MB08;Q9XSJ4	tr|F1MB08|F1MB08_BOVIN Alpha-enolase OS=Bos taurus OX=9913 GN=ENO1 PE=3 SV=1;sp|Q9XSJ4|ENOA_BOVIN Alpha-enolase OS=Bos taurus OX=9913 GN=ENO1 PE=1 SV=4	6	25	25	25	47.283	434	323.31	63.1	833660000000	6986100	7507300	6932600	7521600	6760700	7516100
F1MB46;A8E4N7	F1MB46;A8E4N7	tr|F1MB46|F1MB46_BOVIN TBC1 domain family member 10A OS=Bos taurus OX=9913 GN=TBC1D10A PE=4 SV=2;tr|A8E4N7|A8E4N7_BOVIN TBC1D10A protein OS=Bos taurus OX=9913 GN=TBC1D10A PE=2 SV=1	2	2	2	2	49.716	436	6.2852	6.9	291090000	16381	25181	17215	21308	27103	21310
F1MB84	F1MB84	tr|F1MB84|F1MB84_BOVIN Glyoxylate and hydroxypyruvate reductase OS=Bos taurus OX=9913 GN=GRHPR PE=1 SV=2	1	11	11	11	35.769	328	123.19	37.8	32605000000	1423500	1712900	1418000	1476300	1318300	1405500
F1MBF0;A6QQS1	F1MBF0;A6QQS1	tr|F1MBF0|F1MBF0_BOVIN Eukaryotic translation initiation factor 2A OS=Bos taurus OX=9913 GN=EIF2A PE=1 SV=1;tr|A6QQS1|A6QQS1_BOVIN Eukaryotic translation initiation factor 2A OS=Bos taurus OX=9913 GN=EIF2A PE=2 SV=1	2	3	3	3	65.25	585	31.467	4.3	287700000	63901	98421	65222	63600	83278	69169
F1MBF6;G3X7D3;F1MX39	F1MBF6	tr|F1MBF6|F1MBF6_BOVIN Uncharacterized protein OS=Bos taurus OX=9913 GN=RAB6A PE=4 SV=2	3	9	9	4	23.518	208	120.06	43.3	20767000000	797380	868870	803330	820760	850990	904920
F1MBG0	F1MBG0	tr|F1MBG0|F1MBG0_BOVIN Coactivator associated arginine methyltransferase 1 OS=Bos taurus OX=9913 GN=CARM1 PE=3 SV=2	1	1	1	1	58.762	534	4.7337	1.1	40998000	5875	5990.5	6224.6	5483.8	6654.5	7613.8
F1MBG6	F1MBG6	tr|F1MBG6|F1MBG6_BOVIN GIT ArfGAP 1 OS=Bos taurus OX=9913 GN=GIT1 PE=4 SV=2	1	1	1	1	83.936	758	1.9531	0.8	2446600000	14526	16230	12076	15184	15478	15003
F1MBI1;Q2TBP0	F1MBI1;Q2TBP0	tr|F1MBI1|F1MBI1_BOVIN Proteasome subunit beta type OS=Bos taurus OX=9913 GN=PSMB7 PE=3 SV=2;sp|Q2TBP0|PSB7_BOVIN Proteasome subunit beta type-7 OS=Bos taurus OX=9913 GN=PSMB7 PE=1 SV=1	2	6	6	6	29.996	277	21.237	17	17405000000	490380	513150	476960	501630	513890	506770
F1MBJ7;Q2KI57	F1MBJ7;Q2KI57	tr|F1MBJ7|F1MBJ7_BOVIN Transportin 2 OS=Bos taurus OX=9913 GN=TNPO2 PE=4 SV=1;tr|Q2KI57|Q2KI57_BOVIN Transportin 2 OS=Bos taurus OX=9913 GN=TNPO2 PE=2 SV=1	2	4	3	3	116.09	1037	59.941	4.6	800490000	74814	70143	69221	71033	65443	72049
F1MBM4;A0JN37	F1MBM4;A0JN37	tr|F1MBM4|F1MBM4_BOVIN ADP ribosylation factor like GTPase 6 interacting protein 1 OS=Bos taurus OX=9913 GN=ARL6IP1 PE=4 SV=2;tr|A0JN37|A0JN37_BOVIN ADP-ribosylation factor-like 6 interacting protein 1 OS=Bos taurus OX=9913 GN=ARL6IP1 PE=2 SV=1	2	2	2	2	16.74	144	12.938	12.5	11985000000	90349	107090	95958	102700	124830	96737
F1MBN2;Q95M46	F1MBN2	tr|F1MBN2|F1MBN2_BOVIN Tight junction protein 2 OS=Bos taurus OX=9913 GN=TJP2 PE=1 SV=2	2	14	13	4	135.2	1206	137.03	12	5865900000	459720	553450	463070	476160	518590	480040
F1MBP8	F1MBP8	tr|F1MBP8|F1MBP8_BOVIN COP9 signalosome subunit 5 OS=Bos taurus OX=9913 GN=COPS5 PE=4 SV=2	1	6	6	6	37.564	334	33.485	29.3	2266500000	125720	152920	131640	136260	140160	147650
F1MBQ0;REV__G3MXC3	F1MBQ0	tr|F1MBQ0|F1MBQ0_BOVIN Dynein cytoplasmic 1 light intermediate chain 2 OS=Bos taurus OX=9913 GN=DYNC1LI2 PE=4 SV=1	2	3	3	3	54.665	498	123.58	7.6	427630000	44203	51383	44853	47632	53682	52573
F1MBQ2	F1MBQ2	tr|F1MBQ2|F1MBQ2_BOVIN Ubiquitin conjugating enzyme E2 J1 OS=Bos taurus OX=9913 GN=UBE2J1 PE=4 SV=2	1	1	1	1	35.101	318	7.529	4.1	61880000	6608.6	7219.9	6223.5	6234.6	5142.8	8456.4
F1MBQ8;Q3SYZ5	F1MBQ8;Q3SYZ5	tr|F1MBQ8|F1MBQ8_BOVIN DEAD-box helicase 5 OS=Bos taurus OX=9913 GN=DDX5 PE=3 SV=2;tr|Q3SYZ5|Q3SYZ5_BOVIN DDX5 protein (Fragment) OS=Bos taurus OX=9913 GN=DDX5 PE=2 SV=1	2	15	10	10	69.147	614	43.247	22.8	5177400000	310490	437240	358640	351770	487480	411960
F1MBS4;REV__F1N312	F1MBS4	tr|F1MBS4|F1MBS4_BOVIN 39S ribosomal protein L12, mitochondrial OS=Bos taurus OX=9913 GN=MRPL12 PE=3 SV=1	2	13	1	1	32.175	297	37.455	43.8	1394100000	48228	53223	47469	40210	35007	41940
F1MBX4	F1MBX4	tr|F1MBX4|F1MBX4_BOVIN Uncharacterized protein OS=Bos taurus OX=9913 GN=LOC530653 PE=4 SV=1	1	16	16	16	48.97	441	152.95	38.5	50016000000	1068700	1157500	1037000	1183600	1067700	1096700
F1MC02;Q6X764	F1MC02	tr|F1MC02|F1MC02_BOVIN Monoglyceride lipase OS=Bos taurus OX=9913 GN=MGLL PE=4 SV=2	2	10	10	10	26.205	240	48.939	41.7	23021000000	685000	920100	662610	663180	806310	626210
F1MC11;P05785	F1MC11	tr|F1MC11|F1MC11_BOVIN Keratin, type I cytoskeletal 14 OS=Bos taurus OX=9913 GN=KRT14 PE=1 SV=2	2	15	2	2	51.91	477	91.599	25.8	122510000	40255	38745	29807	34393	36208	42442
F1MC13;F1MEG3	F1MC13	tr|F1MC13|F1MC13_BOVIN Laminin subunit alpha 5 OS=Bos taurus OX=9913 GN=LAMA5 PE=4 SV=2	2	7	7	7	396.07	3656	168.4	2.1	976000000	84851	99145	89465	87227	117260	106640
F1MC31;A4FV01	F1MC31;A4FV01	tr|F1MC31|F1MC31_BOVIN Splicing factor 3b subunit 2 OS=Bos taurus OX=9913 GN=SF3B2 PE=4 SV=1;tr|A4FV01|A4FV01_BOVIN SF3B2 protein OS=Bos taurus OX=9913 GN=SF3B2 PE=2 SV=1	2	7	7	7	100.31	896	63.032	6.6	2642800000	153140	165940	167100	155770	199390	197660
F1MC45	F1MC45	tr|F1MC45|F1MC45_BOVIN Complement factor H OS=Bos taurus OX=9913 GN=CFH PE=4 SV=2	1	19	1	1	96.592	851	34.111	23.7	110540000	4960.1	9006.5	10196	14931	24928	23255
F1MC48;REV__E1BC35;REV__F1MNT1	F1MC48	tr|F1MC48|F1MC48_BOVIN IQ motif containing GTPase activating protein 1 OS=Bos taurus OX=9913 GN=IQGAP1 PE=1 SV=2	3	32	29	29	182.78	1600	323.31	28.5	17054000000	1366200	1657300	1403900	1436100	1490800	1558700
F1MC50	F1MC50	tr|F1MC50|F1MC50_BOVIN Intersectin 2 OS=Bos taurus OX=9913 GN=ITSN2 PE=4 SV=2	1	2	1	1	190.87	1679	2.0818	0.8	109090000	17650	20141	16652	17980	15893	19115
F1MC72;Q3MHP1	F1MC72;Q3MHP1	tr|F1MC72|F1MC72_BOVIN Uncharacterized protein OS=Bos taurus OX=9913 GN=UBE2L3 PE=3 SV=2;sp|Q3MHP1|UB2L3_BOVIN Ubiquitin-conjugating enzyme E2 L3 OS=Bos taurus OX=9913 GN=UBE2L3 PE=2 SV=1	2	7	7	7	16.944	146	53.404	61.6	6872900000	335070	358390	334850	346690	281220	360640
F1MC76;A3KMX8	F1MC76;A3KMX8	tr|F1MC76|F1MC76_BOVIN Protein-glutamate O-methyltransferase OS=Bos taurus OX=9913 GN=ARMT1 PE=4 SV=1;sp|A3KMX8|ARMT1_BOVIN Protein-glutamate O-methyltransferase OS=Bos taurus OX=9913 GN=ARMT1 PE=2 SV=1	2	2	2	2	50.93	441	32.156	4.1	274620000	58923	50304	52905	51471	58093	61661
F1MC86;Q2T9U0	F1MC86;Q2T9U0	tr|F1MC86|F1MC86_BOVIN Guanine monophosphate synthase OS=Bos taurus OX=9913 GN=GMPS PE=4 SV=2;tr|Q2T9U0|Q2T9U0_BOVIN GMPS protein (Fragment) OS=Bos taurus OX=9913 GN=GMPS PE=2 SV=1	2	4	4	4	76.854	694	40.973	6.3	375840000	36405	42678	39011	50611	46710	61293
F1MCA6;A1A4N8	F1MCA6;A1A4N8	tr|F1MCA6|F1MCA6_BOVIN Coiled-coil domain containing 150 OS=Bos taurus OX=9913 GN=CCDC150 PE=4 SV=2;tr|A1A4N8|A1A4N8_BOVIN LOC509158 protein OS=Bos taurus OX=9913 GN=LOC509158 PE=2 SV=2	2	3	2	2	129.18	1106	2.2274	1.7	19125000000	43621	50059	46873	46552	109190	56061
F1MCA8;P01251;P01250;P01249	F1MCA8	tr|F1MCA8|F1MCA8_BOVIN Thymopoietin OS=Bos taurus OX=9913 GN=TMPO PE=1 SV=1	4	6	0	0	51.027	457	15.366	18.4	0	0	0	0	0	0	0
F1MCD1	F1MCD1	tr|F1MCD1|F1MCD1_BOVIN Sosondowah ankyrin repeat domain family member B OS=Bos taurus OX=9913 GN=SOWAHB PE=4 SV=2	1	1	1	1	83.605	777	2.4422	1.3	45022000	3506.9	3343	4230.3	4315.7	3719.4	3956.1
F1MCD3;M0QW30;Q3ZCL1	F1MCD3	tr|F1MCD3|F1MCD3_BOVIN Uncharacterized protein OS=Bos taurus OX=9913 GN=LOC509506 PE=1 SV=2	3	14	14	6	60.656	526	114.12	29.3	22574000000	747930	780410	714250	730990	692220	763070
F1MCF8;A5PK49;A4IFI0;A5PK72	F1MCF8;A5PK49;A4IFI0;A5PK72	tr|F1MCF8|F1MCF8_BOVIN Uncharacterized protein OS=Bos taurus OX=9913 GN=LOC100297192 PE=1 SV=2;tr|A5PK49|A5PK49_BOVIN IGL@ protein OS=Bos taurus OX=9913 GN=IGL@ PE=2 SV=1;tr|A4IFI0|A4IFI0_BOVIN IGLL1 protein OS=Bos taurus OX=9913 GN=IGLL1 PE=2 SV=1;tr|A5PK	4	9	1	1	24.501	234	2.3906	35	10041000000	19150	22669	20600	20105	22543	24314
F1MCH2	F1MCH2	tr|F1MCH2|F1MCH2_BOVIN Kynureninase OS=Bos taurus OX=9913 GN=KYNU PE=3 SV=2	1	10	10	10	52.185	463	61.569	23.1	10503000000	913770	799800	810620	734180	823990	823700
F1MCK2;REV__F1MMZ3;REV__Q2T9T5;A6QNL4	F1MCK2	tr|F1MCK2|F1MCK2_BOVIN AHNAK nucleoprotein OS=Bos taurus OX=9913 GN=AHNAK PE=1 SV=2	4	111	111	111	586.96	5512	323.31	49.8	131610000000	6053800	6329300	6222200	6418100	7420000	7661600
F1MCM3	F1MCM3	tr|F1MCM3|F1MCM3_BOVIN UHRF1 binding protein 1 OS=Bos taurus OX=9913 GN=UHRF1BP1 PE=4 SV=1	1	1	1	1	158.19	1431	1.953	1	139610000	14059	12472	13738	14227	14194	15512
F1MCN8;REV__Q2KI79	F1MCN8	tr|F1MCN8|F1MCN8_BOVIN Alpha-methylacyl-CoA racemase OS=Bos taurus OX=9913 GN=AMACR PE=1 SV=2	2	19	19	1	42.126	382	242.83	58.6	92473000000	2664200	2785300	2444800	2867500	2345300	2294800
F1MCT8;A7E355	F1MCT8;A7E355	tr|F1MCT8|F1MCT8_BOVIN Synaptotagmin binding cytoplasmic RNA interacting protein OS=Bos taurus OX=9913 GN=SYNCRIP PE=1 SV=2;tr|A7E355|A7E355_BOVIN SYNCRIP protein (Fragment) OS=Bos taurus OX=9913 GN=SYNCRIP PE=2 SV=1	2	19	19	13	71.174	638	292.39	33.5	23699000000	1169600	1318700	1194500	1294300	1218100	1292500
F1MCU4	F1MCU4	tr|F1MCU4|F1MCU4_BOVIN Protein 4.1 OS=Bos taurus OX=9913 GN=EPB41 PE=4 SV=2	1	15	0	0	89.788	804	5.8006	20	0	0	0	0	0	0	0
F1MCU6	F1MCU6	tr|F1MCU6|F1MCU6_BOVIN Queuine tRNA-ribosyltransferase catalytic subunit 1 OS=Bos taurus OX=9913 GN=QTRT1 PE=3 SV=2	1	2	2	2	44.651	406	20.531	6.9	481770000	29734	35632	25919	31415	38608	26699
F1MCZ2;A4IFE9	F1MCZ2;A4IFE9	tr|F1MCZ2|F1MCZ2_BOVIN Transmembrane 9 superfamily member OS=Bos taurus OX=9913 GN=TM9SF1 PE=3 SV=1;sp|A4IFE9|TM9S1_BOVIN Transmembrane 9 superfamily member 1 OS=Bos taurus OX=9913 GN=TM9SF1 PE=2 SV=1	2	2	2	2	69.191	606	16.741	3.3	125720000	37794	35007	35921	44106	35419	36961
F1MCZ7;Q5JB61;REV__G8JKX2	F1MCZ7	tr|F1MCZ7|F1MCZ7_BOVIN Upstream binding transcription factor, RNA polymerase I OS=Bos taurus OX=9913 GN=UBTF PE=4 SV=2	3	3	3	3	88.629	757	57.658	4.2	1033100000	91180	110030	100700	97562	106990	127990
F1MD34	F1MD34	tr|F1MD34|F1MD34_BOVIN Family with sequence similarity 129 member B OS=Bos taurus OX=9913 GN=FAM129B PE=4 SV=2	1	2	2	2	84.038	743	100.94	5.1	374150000	32863	39343	30659	35592	32543	36063
F1MD40	F1MD40	tr|F1MD40|F1MD40_BOVIN Collagen type VI alpha 6 chain OS=Bos taurus OX=9913 GN=COL6A6 PE=4 SV=2	1	10	10	10	247.17	2270	42.392	4.5	3660500000	164270	177990	170020	183200	235630	219680
F1MD44	F1MD44	tr|F1MD44|F1MD44_BOVIN Uncharacterized protein OS=Bos taurus OX=9913 GN=LOC537017 PE=4 SV=2	1	1	1	1	70.308	606	1.802	1.3	293920000	8800.3	9323.4	15848	9372	11733	35493
F1MD58	F1MD58	tr|F1MD58|F1MD58_BOVIN Caspase 7 OS=Bos taurus OX=9913 GN=CASP7 PE=3 SV=2	1	3	3	3	31.451	277	11.826	14.4	556750000	20066	17492	17366	22123	22975	15918
F1MD73;Q28910	F1MD73;Q28910	tr|F1MD73|F1MD73_BOVIN Uncharacterized protein OS=Bos taurus OX=9913 PE=1 SV=2;tr|Q28910|Q28910_BOVIN Mucin (Fragment) OS=Bos taurus OX=9913 GN=mucin PE=2 SV=1	2	1	1	1	190.1	1751	24.942	2.6	233150000	80458	88563	86602	111250	83134	109630
F1MD77;REV__A0A1D8QLT6	F1MD77	tr|F1MD77|F1MD77_BOVIN Laminin subunit gamma 1 OS=Bos taurus OX=9913 GN=LAMC1 PE=1 SV=2	2	22	22	22	177.69	1608	323.31	16.2	9711200000	891570	1073600	949370	901990	1042900	1038800
F1MD79	F1MD79	tr|F1MD79|F1MD79_BOVIN Ankyrin repeat and FYVE domain containing 1 OS=Bos taurus OX=9913 GN=ANKFY1 PE=4 SV=2	1	3	3	3	130.05	1178	28.004	2.5	1489600000	68828	79151	72394	74713	72857	84542
F1MDA6;A4FUX9	F1MDA6;A4FUX9	tr|F1MDA6|F1MDA6_BOVIN Vacuolar protein sorting 45 homolog OS=Bos taurus OX=9913 GN=VPS45 PE=3 SV=1;tr|A4FUX9|A4FUX9_BOVIN VPS45 protein OS=Bos taurus OX=9913 GN=VPS45 PE=2 SV=1	2	2	2	2	65.104	570	33.871	3.3	376100000	37457	37690	37673	38981	43937	40952
F1MDC1;A0JNP4;E1BBW2;REV__E1B7E3	F1MDC1	tr|F1MDC1|F1MDC1_BOVIN Uncharacterized protein OS=Bos taurus OX=9913 PE=1 SV=2	4	79	79	78	166.91	1554	323.31	63.8	238620000000	5234700	5644300	5775100	5660300	6300600	7412300
F1MDD5	F1MDD5	tr|F1MDD5|F1MDD5_BOVIN Laminin subunit alpha 3 OS=Bos taurus OX=9913 GN=LAMA3 PE=1 SV=2	1	1	1	1	357.11	3242	47.577	0.3	418120000	16516	97599	48567	17969	24298	14657
F1MDF1	F1MDF1	tr|F1MDF1|F1MDF1_BOVIN Tyrosine-protein phosphatase OS=Bos taurus OX=9913 GN=PTPN18 PE=4 SV=2	1	1	1	1	50.567	454	1.7158	2.9	0	0	0	0	0	0	0
F1MDH3;REV__Q17QB8;E1BEH3	F1MDH3	tr|F1MDH3|F1MDH3_BOVIN Talin 1 OS=Bos taurus OX=9913 GN=TLN1 PE=1 SV=2	3	112	112	88	270.81	2550	323.31	57.2	191020000000	6144600	7762200	6582300	6650300	6380400	7001600
F1MDJ4;A4IFE0	F1MDJ4;A4IFE0	tr|F1MDJ4|F1MDJ4_BOVIN Coiled-coil domain containing 93 OS=Bos taurus OX=9913 GN=CCDC93 PE=4 SV=1;tr|A4IFE0|A4IFE0_BOVIN LOC616839 protein OS=Bos taurus OX=9913 GN=LOC616839 PE=2 SV=1	2	3	3	3	73.061	631	11.491	5.1	220870000	32658	38616	29364	33467	24994	31363
F1MDJ6	F1MDJ6	tr|F1MDJ6|F1MDJ6_BOVIN Dimethylglycine dehydrogenase OS=Bos taurus OX=9913 GN=DMGDH PE=1 SV=2	1	35	35	35	97.269	866	323.31	51.2	128240000000	4083100	5125100	3964600	3998800	4684000	3434100
F1MDM6;A6QQL7;F1MRG9	F1MDM6;A6QQL7	tr|F1MDM6|F1MDM6_BOVIN DCN1-like protein OS=Bos taurus OX=9913 GN=DCUN1D1 PE=4 SV=2;tr|A6QQL7|A6QQL7_BOVIN DCN1-like protein OS=Bos taurus OX=9913 GN=DCUN1D1 PE=2 SV=1	3	2	2	2	28.278	244	18.735	10.7	372910000	49663	56174	45751	57703	48680	53622
F1MDR7	F1MDR7	tr|F1MDR7|F1MDR7_BOVIN DnaJ heat shock protein family (Hsp40) member C13 OS=Bos taurus OX=9913 GN=DNAJC13 PE=4 SV=2	1	2	2	2	254.44	2243	11.989	1.1	269170000	33416	38207	33840	37406	32446	33441
F1MDS0;G3MYM8	F1MDS0;G3MYM8	tr|F1MDS0|F1MDS0_BOVIN Proteoglycan 4 OS=Bos taurus OX=9913 GN=PRG4 PE=4 SV=2;tr|G3MYM8|G3MYM8_BOVIN Proteoglycan 4 OS=Bos taurus OX=9913 GN=PRG4 PE=4 SV=1	2	3	3	3	143.96	1337	1.8438	10.1	645920000	30939	29800	31086	24459	26301	39414
F1MDS3;Q8HYZ3	F1MDS3	tr|F1MDS3|F1MDS3_BOVIN Phosphoenolpyruvate carboxykinase 2, mitochondrial OS=Bos taurus OX=9913 GN=PCK2 PE=1 SV=1	2	39	39	37	70.649	640	323.31	69.5	429220000000	5249500	5375400	4619300	5406700	4248800	4048500
F1MDT4	F1MDT4	tr|F1MDT4|F1MDT4_BOVIN Zinc finger and BTB domain containing 20 OS=Bos taurus OX=9913 GN=ZBTB20 PE=4 SV=1	1	2	2	2	80.455	737	5.1825	3.1	196300000	25845	26324	29223	28272	28974	31487
F1MDU6;A6H791	F1MDU6;A6H791	tr|F1MDU6|F1MDU6_BOVIN tRNA (adenine(58)-N(1))-methyltransferase catalytic subunit TRMT61A OS=Bos taurus OX=9913 GN=TRMT61A PE=3 SV=1;sp|A6H791|TRM61_BOVIN tRNA (adenine(58)-N(1))-methyltransferase catalytic subunit TRMT61A OS=Bos taurus OX=9913 GN=TRMT61A	2	1	1	1	30.988	285	3.2786	3.5	25881000	3079.9	2792.9	2877.4	3024.1	4257.9	3067.4
F1MDV3	F1MDV3	tr|F1MDV3|F1MDV3_BOVIN Syntrophin beta 1 OS=Bos taurus OX=9913 GN=SNTB1 PE=4 SV=1	1	13	13	11	56.019	519	76.392	24.1	7372200000	443610	489730	453260	505140	469890	504500
F1MDV8;Q2KJB1;F1MCD0;A6QQL3	F1MDV8;Q2KJB1	tr|F1MDV8|F1MDV8_BOVIN Septin-10 OS=Bos taurus OX=9913 GN=SEPT10 PE=3 SV=2;sp|Q2KJB1|SEP10_BOVIN Septin-10 OS=Bos taurus OX=9913 GN=SEPT10 PE=2 SV=1	4	5	3	3	52.748	452	23.117	12.6	1449100000	114800	122740	109990	117220	123240	106870
F1ME02;Q3SZA5;B0JYM7	F1ME02;Q3SZA5;B0JYM7	tr|F1ME02|F1ME02_BOVIN Spermine synthase OS=Bos taurus OX=9913 GN=SMS PE=4 SV=2;sp|Q3SZA5|SPSY_BOVIN Spermine synthase OS=Bos taurus OX=9913 GN=SMS PE=2 SV=1;tr|B0JYM7|B0JYM7_BOVIN Spermine synthase OS=Bos taurus OX=9913 GN=SMS PE=2 SV=1	3	9	9	9	39.522	349	65.183	31.8	8280600000	475490	505560	457820	504910	451030	534890
F1ME36	F1ME36	tr|F1ME36|F1ME36_BOVIN Aspartate dehydrogenase domain containing OS=Bos taurus OX=9913 GN=ASPDH PE=4 SV=1	1	14	14	14	30.506	287	125.09	64.1	25572000000	993820	1084400	980120	1019300	1003600	999070
F1ME38;A4FV03	F1ME38;A4FV03	tr|F1ME38|F1ME38_BOVIN Ubiquitin like modifier activating enzyme 6 OS=Bos taurus OX=9913 GN=UBA6 PE=4 SV=1;tr|A4FV03|A4FV03_BOVIN UBA6 protein OS=Bos taurus OX=9913 GN=UBA6 PE=2 SV=1	2	4	4	4	118.79	1057	22.129	4.5	651860000	78988	98099	85103	93312	90225	101370
F1ME58;Q148E4;Q4F8H2	F1ME58;Q148E4	tr|F1ME58|F1ME58_BOVIN Cytochrome P450, family 4, subfamily A, polypeptide 11 OS=Bos taurus OX=9913 GN=CYP4A11 PE=3 SV=1;tr|Q148E4|Q148E4_BOVIN Cytochrome P450, family 4, subfamily A, polypeptide 11 OS=Bos taurus OX=9913 GN=CYP4A11 PE=2 SV=1	3	17	17	7	58.775	514	195.46	35	52169000000	1356000	1673400	1431800	1267200	1109500	1423800
F1ME65;B2DFX8;REV__E1BHB7;REV__Q2NL08	F1ME65	tr|F1ME65|F1ME65_BOVIN Cytoskeleton associated protein 4 OS=Bos taurus OX=9913 GN=CKAP4 PE=1 SV=1	4	34	34	34	64.529	589	323.31	60.1	103110000000	2720900	2227700	2580600	2099400	2233600	3283000
F1MEB4	F1MEB4	tr|F1MEB4|F1MEB4_BOVIN SPG11, spatacsin vesicle trafficking associated OS=Bos taurus OX=9913 GN=SPG11 PE=4 SV=2	1	1	1	1	277.49	2448	1.7971	0.6	8153400	2924.4	3515.2	2457	3025.4	6100.7	2975.5
F1MEH3	F1MEH3	tr|F1MEH3|F1MEH3_BOVIN Jumonji domain containing 7 OS=Bos taurus OX=9913 GN=JMJD7 PE=4 SV=2	1	1	1	1	36.043	316	2.6948	2.8	33803000	1828.3	954.77	1140.6	1861.2	1868.2	1759.2
F1MEM4	F1MEM4	tr|F1MEM4|F1MEM4_BOVIN DEAH-box helicase 8 OS=Bos taurus OX=9913 GN=DHX8 PE=4 SV=1	1	1	1	1	140.26	1230	5.845	1.1	0	0	0	0	0	0	0
F1MEM9	F1MEM9	tr|F1MEM9|F1MEM9_BOVIN Tetratricopeptide repeat domain 19 OS=Bos taurus OX=9913 GN=TTC19 PE=4 SV=2	1	5	5	5	40.417	365	25.878	18.9	560390000	48792	59025	45304	53098	66388	42463
F1MEN2	F1MEN2	tr|F1MEN2|F1MEN2_BOVIN Sperm antigen with calponin homology and coiled-coil domains 1 OS=Bos taurus OX=9913 GN=SPECC1 PE=4 SV=2	1	1	1	1	107.79	974	5.1608	1	38854000	6181.3	5971.8	5541.3	6015.4	8305	5101.2
F1MEQ5;A6QPU5	F1MEQ5;A6QPU5	tr|F1MEQ5|F1MEQ5_BOVIN Aspartate--tRNA ligase, mitochondrial OS=Bos taurus OX=9913 GN=DARS2 PE=3 SV=1;sp|A6QPU5|SYDM_BOVIN Aspartate--tRNA ligase, mitochondrial OS=Bos taurus OX=9913 GN=DARS2 PE=2 SV=1	2	3	3	3	73.747	651	18.68	5.8	483510000	57792	69021	52578	60588	71671	54926
F1MER7	F1MER7	tr|F1MER7|F1MER7_BOVIN Heparan sulfate proteoglycan 2 OS=Bos taurus OX=9913 GN=HSPG2 PE=1 SV=1	1	67	67	67	466.02	4374	323.31	19.1	50958000000	1886200	2179100	1992600	2019000	2233700	2276400
F1MES1	F1MES1	tr|F1MES1|F1MES1_BOVIN Acyl-CoA synthetase medium chain family member 3 OS=Bos taurus OX=9913 GN=ACSM3 PE=4 SV=1	1	25	24	24	66.283	586	240.79	48.8	34744000000	1842600	1387200	1469200	1796600	1043800	1387200
F1MEU8	F1MEU8	tr|F1MEU8|F1MEU8_BOVIN Uncharacterized protein OS=Bos taurus OX=9913 GN=LOC540627 PE=3 SV=2	1	13	7	6	56.114	496	16.805	24.4	2384200000	243120	274260	376470	255570	252800	770360
F1MEW3;Q28869;Q0IIA8	F1MEW3;Q28869	tr|F1MEW3|F1MEW3_BOVIN Microtubule-associated protein OS=Bos taurus OX=9913 GN=MAP2 PE=4 SV=1;tr|Q28869|Q28869_BOVIN Microtubule-associated protein (Fragment) OS=Bos taurus OX=9913 GN=MAP-2 PE=2 SV=3	3	2	2	2	199.35	1835	16.165	1.3	229060000	15431	18535	15376	13169	14776	15955
F1MEW4;A7MBF8	F1MEW4;A7MBF8	tr|F1MEW4|F1MEW4_BOVIN Cystathionine beta-synthase OS=Bos taurus OX=9913 GN=CBS PE=3 SV=1;tr|A7MBF8|A7MBF8_BOVIN Cystathionine beta-synthase OS=Bos taurus OX=9913 GN=CBS PE=2 SV=1	2	15	15	15	62.867	571	61.868	31.2	10514000000	914540	979410	898800	947650	891830	924040
F1MEX9;A7E3D2	F1MEX9;A7E3D2	tr|F1MEX9|F1MEX9_BOVIN Acyl-CoA synthetase long chain family member 3 OS=Bos taurus OX=9913 GN=ACSL3 PE=4 SV=2;tr|A7E3D2|A7E3D2_BOVIN LOC100138312 protein (Fragment) OS=Bos taurus OX=9913 GN=LOC100138312 PE=2 SV=1	2	2	2	2	80.353	720	11.503	4.6	39718000	5619.9	5345.2	3637	4658.5	9883.5	4545.5
F1MF02;Q3MHV6	F1MF02;Q3MHV6	tr|F1MF02|F1MF02_BOVIN SLAIN motif-containing protein 2 OS=Bos taurus OX=9913 GN=SLAIN2 PE=4 SV=1;sp|Q3MHV6|SLAI2_BOVIN SLAIN motif-containing protein 2 OS=Bos taurus OX=9913 GN=SLAIN2 PE=2 SV=1	2	1	1	1	49.484	454	41.142	3.1	93167000	7616.5	9981.6	8458	6965.8	11202	9392.5
F1MF11;G3N3D6	F1MF11;G3N3D6	tr|F1MF11|F1MF11_BOVIN Phosphoinositide phospholipase C OS=Bos taurus OX=9913 GN=PLCH1 PE=4 SV=1;tr|G3N3D6|G3N3D6_BOVIN Phosphoinositide phospholipase C OS=Bos taurus OX=9913 GN=PLCH1 PE=4 SV=1	2	1	1	1	186.92	1675	1.8766	0.5	540170000	22283	23517	24381	20586	22357	33873
F1MF47;D5KB40	F1MF47;D5KB40	tr|F1MF47|F1MF47_BOVIN Transferrin receptor 2 OS=Bos taurus OX=9913 GN=TFR2 PE=4 SV=1;tr|D5KB40|D5KB40_BOVIN Transferrin receptor 2 OS=Bos taurus OX=9913 GN=TFR2 PE=2 SV=1	2	12	11	10	88.379	803	39.893	14.7	3734400000	266610	274190	279650	269230	299660	315190
F1MF50;Q8MIT6	F1MF50	tr|F1MF50|F1MF50_BOVIN Rho-associated protein kinase OS=Bos taurus OX=9913 GN=ROCK1 PE=3 SV=2	2	9	9	8	159.76	1367	24.696	6.5	2303000000	177220	185780	175800	179450	213100	186520
F1MF68;G3MZH4	F1MF68;G3MZH4	tr|F1MF68|F1MF68_BOVIN AP-1 complex subunit gamma OS=Bos taurus OX=9913 GN=AP1G1 PE=3 SV=2;tr|G3MZH4|G3MZH4_BOVIN AP-1 complex subunit gamma OS=Bos taurus OX=9913 GN=AP1G1 PE=3 SV=1	2	9	9	9	91.396	822	94.87	12.7	4766400000	463090	564090	473670	532090	697070	506760
F1MF76;Q5BLW3	F1MF76	tr|F1MF76|F1MF76_BOVIN Uncharacterized protein OS=Bos taurus OX=9913 GN=LOC515570 PE=4 SV=2	2	24	24	24	134.07	1222	140.22	23.7	13475000000	1088600	1183400	1051600	1090800	1033100	1063700
F1MF78;A1A4I2;F1N7N9	F1MF78	tr|F1MF78|F1MF78_BOVIN Spectrin repeat containing nuclear envelope protein 2 OS=Bos taurus OX=9913 GN=SYNE2 PE=4 SV=2	3	6	6	6	789.33	6843	124.62	1	3508800000	84682	94073	88403	93123	105360	97783
F1MF97	F1MF97	tr|F1MF97|F1MF97_BOVIN Nidogen 2 OS=Bos taurus OX=9913 GN=NID2 PE=4 SV=2	1	14	0	0	142.64	1303	10.382	15	0	0	0	0	0	0	0
F1MFA3	F1MFA3	tr|F1MFA3|F1MFA3_BOVIN Pitrilysin metallopeptidase 1 OS=Bos taurus OX=9913 GN=PITRM1 PE=4 SV=2	1	2	2	2	116.38	1032	2.5582	1.6	164340000	42308	39290	36486	32707	39245	42497
F1MFB7;A2VDK2	F1MFB7;A2VDK2	tr|F1MFB7|F1MFB7_BOVIN 4-aminobutyrate aminotransferase, mitochondrial OS=Bos taurus OX=9913 GN=ABAT PE=3 SV=1;tr|A2VDK2|A2VDK2_BOVIN 4-aminobutyrate aminotransferase OS=Bos taurus OX=9913 GN=ABAT PE=2 SV=1	2	22	22	12	56.574	500	323.31	53.6	49092000000	1619800	1601100	1422200	1772800	1533700	1316500
F1MFC2	F1MFC2	tr|F1MFC2|F1MFC2_BOVIN Desmoglein 2 OS=Bos taurus OX=9913 GN=DSG2 PE=4 SV=2	1	3	3	3	121.57	1114	21.359	2.8	417460000	59876	55980	55784	62785	48867	60057
F1MFC6	F1MFC6	tr|F1MFC6|F1MFC6_BOVIN FERM, ARH/RhoGEF and pleckstrin domain protein 1 OS=Bos taurus OX=9913 GN=FARP1 PE=4 SV=2	1	17	17	16	118.35	1046	150.63	17.7	7927800000	592610	687630	580090	604810	735560	653010
F1MFD1	F1MFD1	tr|F1MFD1|F1MFD1_BOVIN Paxillin OS=Bos taurus OX=9913 GN=PXN PE=1 SV=2	1	9	9	9	63.856	586	61.59	15.5	1199400000	120840	135310	125170	134800	129390	139370
F1MFD5;A8KC67	F1MFD5;A8KC67	tr|F1MFD5|F1MFD5_BOVIN Ran GTPase activating protein 1 OS=Bos taurus OX=9913 GN=RANGAP1 PE=4 SV=1;tr|A8KC67|A8KC67_BOVIN Ran GTPase activating protein 1 OS=Bos taurus OX=9913 GN=RANGAP1 PE=2 SV=1	2	3	3	3	62.941	585	61.669	6.3	583490000	108600	126940	114690	131200	123610	130230
F1MFG6;A1A4I4	F1MFG6;A1A4I4	tr|F1MFG6|F1MFG6_BOVIN Serine/threonine-protein kinase N1 OS=Bos taurus OX=9913 GN=PKN1 PE=4 SV=2;sp|A1A4I4|PKN1_BOVIN Serine/threonine-protein kinase N1 OS=Bos taurus OX=9913 GN=PKN1 PE=2 SV=1	2	1	1	0	103.56	938	6.2259	0.7	0	0	0	0	0	0	0
F1MFJ6;B7TCI5	F1MFJ6;B7TCI5	tr|F1MFJ6|F1MFJ6_BOVIN Transducin beta like 1 X-linked receptor 1 OS=Bos taurus OX=9913 GN=TBL1XR1 PE=4 SV=2;tr|B7TCI5|B7TCI5_BOVIN Transducin beta-like 1 OS=Bos taurus OX=9913 GN=TBL1X PE=4 SV=1	2	1	1	1	55.609	514	12.948	2.5	0	0	0	0	0	0	0
F1MFK1	F1MFK1	tr|F1MFK1|F1MFK1_BOVIN Protein kinase N2 OS=Bos taurus OX=9913 GN=PKN2 PE=4 SV=2	1	2	1	1	111.55	981	2.801	1.7	0	0	0	0	0	0	0
F1MFK7;Q32KT8	F1MFK7;Q32KT8	tr|F1MFK7|F1MFK7_BOVIN Galactokinase 2 OS=Bos taurus OX=9913 GN=GALK2 PE=4 SV=2;tr|Q32KT8|Q32KT8_BOVIN Galactokinase 2 OS=Bos taurus OX=9913 GN=GALK2 PE=2 SV=1	2	8	8	8	49.191	447	98.472	23.3	2896300000	285660	312230	285200	292490	301050	339840
F1MFP1	F1MFP1	tr|F1MFP1|F1MFP1_BOVIN Spermatogenesis associated 5 OS=Bos taurus OX=9913 GN=SPATA5 PE=4 SV=1	1	1	0	0	83.328	771	3.2765	1.6	0	0	0	0	0	0	0
F1MFW8	F1MFW8	tr|F1MFW8|F1MFW8_BOVIN Nucleolar complex associated 4 homolog OS=Bos taurus OX=9913 GN=NOC4L PE=4 SV=2	1	1	1	1	47.367	411	3.0298	4.9	35242000	1632.8	2253.7	1541.5	2807.1	3813.1	1925.4
F1MFW9	F1MFW9	tr|F1MFW9|F1MFW9_BOVIN Keratin 24 OS=Bos taurus OX=9913 GN=KRT24 PE=3 SV=2	1	2	0	0	50.763	481	-2	2.9	0	0	0	0	0	0	0
F1MFY1;A7E3B0	F1MFY1	tr|F1MFY1|F1MFY1_BOVIN MORC family CW-type zinc finger 3 OS=Bos taurus OX=9913 GN=MORC3 PE=4 SV=1	2	1	1	1	109.19	960	5.0598	1	283030000	41291	41903	38531	42309	40837	44670
F1MFZ4	F1MFZ4	tr|F1MFZ4|F1MFZ4_BOVIN Alcohol dehydrogenase 4 OS=Bos taurus OX=9913 GN=ADH4 PE=1 SV=1	1	16	15	1	40.469	380	227.71	52.4	467230000000	4069400	3802600	3673100	3804200	3672900	3606400
F1MFZ9	F1MFZ9	tr|F1MFZ9|F1MFZ9_BOVIN RNA binding motif protein 10 OS=Bos taurus OX=9913 GN=RBM10 PE=4 SV=2	1	2	2	1	110.46	996	3.0699	1.8	331830000	70712	80433	75063	75932	66796	83565
F1MG10;A6QQ21	F1MG10;A6QQ21	tr|F1MG10|F1MG10_BOVIN COP9 signalosome complex subunit 6 OS=Bos taurus OX=9913 GN=COPS6 PE=4 SV=2;sp|A6QQ21|CSN6_BOVIN COP9 signalosome complex subunit 6 OS=Bos taurus OX=9913 GN=COPS6 PE=2 SV=1	2	4	4	4	35.966	324	42.537	14.5	2501600000	95443	118580	96682	108030	110110	98903
F1MG56;Q5E9Q7	F1MG56;Q5E9Q7	tr|F1MG56|F1MG56_BOVIN Serine/threonine-protein phosphatase 2A 55 kDa regulatory subunit B OS=Bos taurus OX=9913 GN=PPP2R2A PE=3 SV=2;sp|Q5E9Q7|2ABB_BOVIN Serine/threonine-protein phosphatase 2A 55 kDa regulatory subunit B beta isoform OS=Bos taurus OX=991	2	10	10	7	53.009	457	55.322	28.4	1183300000	277020	253250	223610	234850	282720	236270
F1MG80;A2VE83;Q3ZCL3	F1MG80;A2VE83;Q3ZCL3	tr|F1MG80|F1MG80_BOVIN N-myc-interactor OS=Bos taurus OX=9913 GN=NMI PE=4 SV=1;tr|A2VE83|A2VE83_BOVIN NMI protein OS=Bos taurus OX=9913 GN=NMI PE=2 SV=1;sp|Q3ZCL3|NMI_BOVIN N-myc-interactor OS=Bos taurus OX=9913 GN=NMI PE=2 SV=1	3	3	3	3	35.378	309	6.5825	10	702130000	21014	19134	18577	17148	20319	25501
F1MG81	F1MG81	tr|F1MG81|F1MG81_BOVIN ATP synthase mitochondrial F1 complex assembly factor 1 OS=Bos taurus OX=9913 GN=ATPAF1 PE=4 SV=2	1	3	3	3	36.009	323	8.3165	15.2	975590000	123060	147660	115640	131490	108580	115240
F1MG94;A7Z085	F1MG94	tr|F1MG94|F1MG94_BOVIN WD repeat domain 82 OS=Bos taurus OX=9913 GN=WDR82 PE=4 SV=1	2	5	3	0	67.821	602	37.642	11.6	1507100000	129020	157830	124650	141470	136200	134030
F1MGC8	F1MGC8	tr|F1MGC8|F1MGC8_BOVIN 6-phosphofructo-2-kinase/fructose-2,6-biphosphatase 4 OS=Bos taurus OX=9913 GN=PFKFB4 PE=4 SV=2	1	3	1	1	54.191	469	4.8071	6.6	0	0	0	0	0	0	0
F1MGE9;A6QQ09	F1MGE9;A6QQ09	tr|F1MGE9|F1MGE9_BOVIN Huntingtin interacting protein K OS=Bos taurus OX=9913 GN=HYPK PE=4 SV=2;tr|A6QQ09|A6QQ09_BOVIN LOC100138230 protein (Fragment) OS=Bos taurus OX=9913 GN=LOC100138230 PE=2 SV=1	2	3	3	3	14.704	132	6.217	29.5	100150000	14359	19474	16380	19422	18659	16869
F1MGJ1	F1MGJ1	tr|F1MGJ1|F1MGJ1_BOVIN Methionine sulfoxide reductase B2 OS=Bos taurus OX=9913 GN=MSRB2 PE=4 SV=2	1	1	1	1	19.785	182	2.8738	5.5	316620000	8243.9	10608	7303.7	9671.8	10447	7040.9
F1MGJ4;Q9N0E5;E1BE87	F1MGJ4	tr|F1MGJ4|F1MGJ4_BOVIN Signal transducer and activator of transcription OS=Bos taurus OX=9913 GN=STAT6 PE=3 SV=1	3	1	0	0	94.315	847	10.065	0.8	0	0	0	0	0	0	0
F1MGJ5	F1MGJ5	tr|F1MGJ5|F1MGJ5_BOVIN SEL1L ERAD E3 ligase adaptor subunit OS=Bos taurus OX=9913 GN=SEL1L PE=4 SV=2	1	9	9	9	94.29	840	241.57	16.1	6088300000	403830	429500	403490	414610	401060	480860
F1MGJ7	F1MGJ7	tr|F1MGJ7|F1MGJ7_BOVIN Uncharacterized protein OS=Bos taurus OX=9913 PE=1 SV=2	1	7	7	7	31.284	288	39.471	31.9	14408000000	457500	454030	381610	370660	329530	296320
F1MGK3	F1MGK3	tr|F1MGK3|F1MGK3_BOVIN Endoplasmic reticulum lectin 1 OS=Bos taurus OX=9913 GN=ERLEC1 PE=4 SV=2	1	2	2	2	48.806	429	42.693	4.2	1345600000	21589	24530	26486	24762	25466	38202
F1MGK9	F1MGK9	tr|F1MGK9|F1MGK9_BOVIN Ecm29 proteasome adaptor and scaffold OS=Bos taurus OX=9913 GN=ECPAS PE=4 SV=2	1	6	6	6	203.94	1846	35.089	4.1	271630000	79632	79767	75112	74746	70502	73334
F1MGM6;A6QNK0;A5D9H7;F1MZM8	F1MGM6;A6QNK0;A5D9H7;F1MZM8	tr|F1MGM6|F1MGM6_BOVIN Ubiquitin carboxyl-terminal hydrolase 12 OS=Bos taurus OX=9913 GN=USP12 PE=3 SV=1;tr|A6QNK0|A6QNK0_BOVIN USP12P1 protein OS=Bos taurus OX=9913 GN=USP12P1 PE=2 SV=1;sp|A5D9H7|UBP12_BOVIN Ubiquitin carboxyl-terminal hydrolase 12 OS=Bos	4	1	1	1	16.799	144	9.2771	12.5	113500000	12082	14810	12579	15403	11276	14043
F1MGQ5;A2VE03;REV__F1MER3	F1MGQ5;A2VE03	tr|F1MGQ5|F1MGQ5_BOVIN E3 ubiquitin-protein ligase OS=Bos taurus OX=9913 GN=ITCH PE=4 SV=1;tr|A2VE03|A2VE03_BOVIN E3 ubiquitin-protein ligase OS=Bos taurus OX=9913 GN=ITCH PE=2 SV=1	3	1	1	0	98.64	862	6.1958	1.6	7186100	1578.9	2504.5	1872.4	2313.1	1833.8	1711.9
F1MGR1	F1MGR1	tr|F1MGR1|F1MGR1_BOVIN Sodium/nucleoside cotransporter OS=Bos taurus OX=9913 GN=SLC28A3 PE=3 SV=2	1	3	3	3	77.278	697	5.8333	6.2	461300000	43513	2620.7	25355	14572	4860.4	30794
F1MGS8	F1MGS8	tr|F1MGS8|F1MGS8_BOVIN N-acetylated alpha-linked acidic dipeptidase 2 OS=Bos taurus OX=9913 GN=NAALAD2 PE=4 SV=2	1	1	1	1	83.044	740	1.7773	0.9	133220000	29734	16402	26584	37316	24064	38293
F1MGT1;F1MXF3;A6QQJ0;Q7YS00	F1MGT1	tr|F1MGT1|F1MGT1_BOVIN Spectrin repeat containing nuclear envelope protein 1 OS=Bos taurus OX=9913 GN=SYNE1 PE=4 SV=2	4	1	1	1	1005.1	8760	23.933	0.1	0	0	0	0	0	0	0
F1MGV4	F1MGV4	tr|F1MGV4|F1MGV4_BOVIN Uncharacterized protein OS=Bos taurus OX=9913 GN=LOC517475 PE=4 SV=2	1	5	3	3	61.923	554	70.44	13.7	3445700000	266590	281410	258110	274740	210130	243430
F1MH02;G3MZ14	F1MH02;G3MZ14	tr|F1MH02|F1MH02_BOVIN Membrane bound O-acyltransferase domain containing 2 OS=Bos taurus OX=9913 GN=MBOAT2 PE=3 SV=2;tr|G3MZ14|G3MZ14_BOVIN Membrane bound O-acyltransferase domain containing 2 OS=Bos taurus OX=9913 GN=MBOAT2 PE=3 SV=1	2	3	3	3	59.604	519	9.942	6.9	356710000	50478	64402	49966	52052	54899	50048
F1MH31	F1MH31	tr|F1MH31|F1MH31_BOVIN Nucleoporin 214 OS=Bos taurus OX=9913 GN=NUP214 PE=4 SV=2	1	1	1	1	211.6	2074	22.334	0.3	0	0	0	0	0	0	0
F1MH43;A7Z016;Q29466;F1MJV0	F1MH43;A7Z016;Q29466;F1MJV0	tr|F1MH43|F1MH43_BOVIN V-type proton ATPase subunit a OS=Bos taurus OX=9913 GN=ATP6V0A1 PE=3 SV=1;tr|A7Z016|A7Z016_BOVIN V-type proton ATPase subunit a OS=Bos taurus OX=9913 GN=ATP6V0A1 PE=2 SV=1;sp|Q29466|VPP1_BOVIN V-type proton ATPase 116 kDa subunit a	4	1	1	1	95.658	832	10.798	1.8	91698000	6370.5	7019.6	5260.3	6712.9	8818.2	6818.7
F1MH61;G3N1R7;G5E6P7	F1MH61;G3N1R7;G5E6P7	tr|F1MH61|F1MH61_BOVIN Family with sequence similarity 98 member B OS=Bos taurus OX=9913 GN=FAM98B PE=4 SV=2;tr|G3N1R7|G3N1R7_BOVIN Family with sequence similarity 98 member B OS=Bos taurus OX=9913 GN=FAM98B PE=4 SV=1;tr|G5E6P7|G5E6P7_BOVIN Family with seq	3	6	6	5	45.056	422	67.898	20.9	1336800000	179970	207420	179690	200230	179720	216800
F1MHC3;Q0VD03;F1MQT9;Q9TTR5	F1MHC3;Q0VD03;F1MQT9	tr|F1MHC3|F1MHC3_BOVIN CD44 antigen OS=Bos taurus OX=9913 GN=CD44 PE=4 SV=1;tr|Q0VD03|Q0VD03_BOVIN CD44 antigen OS=Bos taurus OX=9913 GN=CD44 PE=2 SV=1;tr|F1MQT9|F1MQT9_BOVIN CD44 antigen OS=Bos taurus OX=9913 GN=CD44 PE=4 SV=2	4	1	0	0	39.953	366	69.592	2.2	0	0	0	0	0	0	0
F1MHD4	F1MHD4	tr|F1MHD4|F1MHD4_BOVIN Prolyl-tRNA synthetase 2, mitochondrial OS=Bos taurus OX=9913 GN=PARS2 PE=4 SV=2	1	2	2	2	53.151	475	10.775	6.1	368560000	32892	40264	27773	34662	33972	24970
F1MHD9;A7MB26	F1MHD9;A7MB26	tr|F1MHD9|F1MHD9_BOVIN La-related protein 4 OS=Bos taurus OX=9913 GN=LARP4 PE=4 SV=2;tr|A7MB26|A7MB26_BOVIN LARP4 protein OS=Bos taurus OX=9913 GN=LARP4 PE=2 SV=1	2	4	4	4	68.348	621	5.4631	6.6	218740000	34673	45879	40990	44493	34777	45086
F1MHE4;Q3ZC85;G3N2U2;E1BBE0	F1MHE4;Q3ZC85	tr|F1MHE4|F1MHE4_BOVIN Plasmalemma vesicle associated protein OS=Bos taurus OX=9913 GN=PLVAP PE=4 SV=1;tr|Q3ZC85|Q3ZC85_BOVIN Plasmalemma vesicle associated protein OS=Bos taurus OX=9913 GN=PLVAP PE=2 SV=1	4	1	1	1	49.798	442	25.339	1.4	297170000	6324.4	6093.4	6550.2	5984.1	6993.8	7494
F1MHE7	F1MHE7	tr|F1MHE7|F1MHE7_BOVIN Leucine rich repeat containing 40 OS=Bos taurus OX=9913 GN=LRRC40 PE=4 SV=1	1	1	1	1	68.431	604	9.1059	2.3	154890000	11583	12598	11082	13061	14179	11073
F1MHF7;Q95M40	F1MHF7;Q95M40	tr|F1MHF7|F1MHF7_BOVIN Thioredoxin domain containing 17 OS=Bos taurus OX=9913 GN=TXNDC17 PE=1 SV=1;tr|Q95M40|Q95M40_BOVIN Putative 42-9-9 protein (Fragment) OS=Bos taurus OX=9913 PE=2 SV=1	2	7	7	7	13.941	123	122.5	75.6	31476000000	409610	344380	391280	415610	411580	455210
F1MHG2;A6QQ61	F1MHG2;A6QQ61	tr|F1MHG2|F1MHG2_BOVIN Zinc finger protein 404 OS=Bos taurus OX=9913 GN=ZNF404 PE=4 SV=1;tr|A6QQ61|A6QQ61_BOVIN ZNF404 protein OS=Bos taurus OX=9913 GN=ZNF404 PE=2 SV=1	2	2	2	2	58.587	497	2.0261	2.4	30678000000	181480	180990	199470	194410	130560	194190
F1MHJ5;A5D9F7;F1MR64	F1MHJ5;A5D9F7;F1MR64	tr|F1MHJ5|F1MHJ5_BOVIN Sorting nexin 6 OS=Bos taurus OX=9913 GN=SNX6 PE=4 SV=2;tr|A5D9F7|A5D9F7_BOVIN Sorting nexin 6 (Fragment) OS=Bos taurus OX=9913 GN=SNX6 PE=2 SV=1;tr|F1MR64|F1MR64_BOVIN Sorting nexin 6 OS=Bos taurus OX=9913 GN=SNX6 PE=4 SV=2	3	11	9	6	44.639	388	34.43	27.3	4335300000	554330	587520	560850	588100	504850	588970
F1MHM5;Q0III5;Q29465	F1MHM5;Q0III5;Q29465	tr|F1MHM5|F1MHM5_BOVIN Tyrosine--tRNA ligase OS=Bos taurus OX=9913 GN=YARS PE=3 SV=1;tr|Q0III5|Q0III5_BOVIN Tyrosine--tRNA ligase OS=Bos taurus OX=9913 GN=YARS PE=2 SV=1;sp|Q29465|SYYC_BOVIN Tyrosine--tRNA ligase, cytoplasmic OS=Bos taurus OX=9913 GN=YARS	3	23	23	23	59.16	528	110.72	44.5	15672000000	1312500	1439200	1317200	1444300	1282500	1395600
F1MHN9;A6H748;Q863H7	F1MHN9;A6H748;Q863H7	tr|F1MHN9|F1MHN9_BOVIN Cytochrome P450 OS=Bos taurus OX=9913 GN=CYP1A2 PE=3 SV=1;tr|A6H748|A6H748_BOVIN Cytochrome P450 OS=Bos taurus OX=9913 GN=CYP1A2 PE=2 SV=1;tr|Q863H7|Q863H7_BOVIN Cytochrome P450 1A1 (Fragment) OS=Bos taurus OX=9913 PE=2 SV=1	3	19	15	15	58.45	516	129.13	51.2	67590000000	1316400	1589600	1229800	1321000	1320000	1038900
F1MHQ4	F1MHQ4	tr|F1MHQ4|F1MHQ4_BOVIN Fatty acid-binding protein, adipocyte OS=Bos taurus OX=9913 GN=FABP4 PE=3 SV=2	1	9	8	0	14.646	132	306.43	68.2	24334000000	529330	671590	528150	588230	665370	605040
F1MHR3	F1MHR3	tr|F1MHR3|F1MHR3_BOVIN Aldehyde dehydrogenase 1 family member A3 OS=Bos taurus OX=9913 GN=ALDH1A3 PE=3 SV=2	1	8	3	3	53.681	490	11.591	12.4	335670000	33483	45502	37272	42654	50521	47527
F1MHR6	F1MHR6	tr|F1MHR6|F1MHR6_BOVIN KH-type splicing regulatory protein OS=Bos taurus OX=9913 GN=KHSRP PE=1 SV=2	1	15	15	13	73.523	708	141.81	23.2	8204700000	597180	693340	640980	667810	671350	764010
F1MHT1	F1MHT1	tr|F1MHT1|F1MHT1_BOVIN Amylo-alpha-1, 6-glucosidase, 4-alpha-glucanotransferase OS=Bos taurus OX=9913 GN=AGL PE=1 SV=2	1	59	59	59	174.08	1532	323.31	42.7	90642000000	4413600	4729900	4385600	4715400	4378900	4811800
F1MHT2	F1MHT2	tr|F1MHT2|F1MHT2_BOVIN Phosphatidylinositol-5-phosphate 4-kinase type 2 beta OS=Bos taurus OX=9913 GN=PIP4K2B PE=4 SV=2	1	2	2	1	47.336	416	38.597	6.7	360590000	28045	27015	28472	29200	28941	33294
F1MHT3;G3MZH3;F1MMQ6	F1MHT3;G3MZH3	tr|F1MHT3|F1MHT3_BOVIN Myosin VA OS=Bos taurus OX=9913 GN=MYO5A PE=3 SV=2;tr|G3MZH3|G3MZH3_BOVIN Myosin VA OS=Bos taurus OX=9913 GN=MYO5A PE=3 SV=1	3	1	1	1	216.07	1859	8.6332	0.4	64070000	10663	10887	11746	11921	12000	13235
F1MHU2	F1MHU2	tr|F1MHU2|F1MHU2_BOVIN Uncharacterized protein OS=Bos taurus OX=9913 PE=4 SV=2	1	1	1	1	44.085	383	9.0667	4.4	37140000	3808.6	4823.7	4106.5	4972.6	4411.3	3868.9
F1MHU9	F1MHU9	tr|F1MHU9|F1MHU9_BOVIN CCR4-NOT transcription complex subunit 1 OS=Bos taurus OX=9913 GN=CNOT1 PE=4 SV=2	1	3	3	3	266.31	2371	7.5865	1.5	108790000	15092	16843	15136	16169	20257	16659
F1MHV4	F1MHV4	tr|F1MHV4|F1MHV4_BOVIN Cathepsin W OS=Bos taurus OX=9913 GN=CTSW PE=3 SV=1	1	5	5	4	41.789	375	113.94	16.5	1635200000	124170	150820	147630	153540	128640	180590
F1MHW3;A3KN06	F1MHW3;A3KN06	tr|F1MHW3|F1MHW3_BOVIN Telomerase RNA component interacting RNase OS=Bos taurus OX=9913 GN=TRIR PE=4 SV=1;tr|A3KN06|A3KN06_BOVIN C7H19ORF43 protein OS=Bos taurus OX=9913 GN=C7H19ORF43 PE=2 SV=1	2	1	1	1	18.691	180	12.027	5	244760000	96568	91195	98148	93519	83206	112970
F1MHX7	F1MHX7	tr|F1MHX7|F1MHX7_BOVIN La ribonucleoprotein domain family member 4B OS=Bos taurus OX=9913 GN=LARP4B PE=4 SV=2	1	1	1	1	80.133	730	9.1813	2.2	321410000	20807	22346	17112	22920	20974	19557
F1MI03;A7E374;M5FK59	F1MI03	tr|F1MI03|F1MI03_BOVIN Serine/arginine repetitive matrix 2 OS=Bos taurus OX=9913 GN=SRRM2 PE=4 SV=1	3	2	2	2	295.86	2724	20.441	1.1	0	0	0	0	0	0	0
F1MI11	F1MI11	tr|F1MI11|F1MI11_BOVIN Carboxylic ester hydrolase OS=Bos taurus OX=9913 GN=CES3 PE=1 SV=1	1	15	15	15	62.957	573	148.72	26.9	134060000000	1409600	1511000	1302400	1207300	1113900	1255500
F1MI60;Q58CV3;F1MU52;Q2T9M1;F1N6J2	F1MI60;Q58CV3;F1MU52;Q2T9M1;F1N6J2	tr|F1MI60|F1MI60_BOVIN Mitogen-activated protein kinase kinase kinase kinase 4 OS=Bos taurus OX=9913 GN=MAP4K4 PE=4 SV=2;tr|Q58CV3|Q58CV3_BOVIN Protein interacting with C kinase 1 OS=Bos taurus OX=9913 GN=PRKCABP PE=2 SV=1;tr|F1MU52|F1MU52_BOVIN PRKCA-bind	5	1	1	0	140.57	1234	2.6681	0.6	447080000	34191	28329	31300	33073	22148	30437
F1MI92;A6QLP9	F1MI92;A6QLP9	tr|F1MI92|F1MI92_BOVIN Slingshot protein phosphatase 3 OS=Bos taurus OX=9913 GN=SSH3 PE=4 SV=1;tr|A6QLP9|A6QLP9_BOVIN SSH3 protein OS=Bos taurus OX=9913 GN=SSH3 PE=2 SV=1	2	1	0	0	71.187	649	13.039	0.9	0	0	0	0	0	0	0
F1MI95	F1MI95	tr|F1MI95|F1MI95_BOVIN Endoplasmic reticulum metallopeptidase 1 OS=Bos taurus OX=9913 GN=ERMP1 PE=4 SV=2	1	9	9	9	98.637	892	31.493	10.5	3640200000	351490	341410	323410	323820	325250	287130
F1MI97	F1MI97	tr|F1MI97|F1MI97_BOVIN Actin binding LIM protein 1 OS=Bos taurus OX=9913 GN=ABLIM1 PE=4 SV=2	1	11	11	3	88.865	790	72.899	13.3	1590900000	263620	260050	268350	283830	293480	331310
F1MID0;A6QLN8	F1MID0;A6QLN8	tr|F1MID0|F1MID0_BOVIN SCY1 like pseudokinase 2 OS=Bos taurus OX=9913 GN=SCYL2 PE=4 SV=2;tr|A6QLN8|A6QLN8_BOVIN SCYL2 protein OS=Bos taurus OX=9913 GN=SCYL2 PE=2 SV=1	2	1	1	1	103.16	929	1.9169	0.6	746650000	5916.5	31551	20386	27015	14971	18149
F1MID5;A6QNN2;E1BCE7	F1MID5;A6QNN2;E1BCE7	tr|F1MID5|F1MID5_BOVIN CCR4-NOT transcription complex subunit 2 OS=Bos taurus OX=9913 GN=CNOT2 PE=4 SV=2;tr|A6QNN2|A6QNN2_BOVIN CNOT2 protein OS=Bos taurus OX=9913 GN=CNOT2 PE=2 SV=1;tr|E1BCE7|E1BCE7_BOVIN CCR4-NOT transcription complex subunit 2 OS=Bos ta	3	1	1	1	45.258	403	1.6172	2.2	47537000	15630	17186	16872	17418	21093	18986
F1MIF2;Q2KJB2;Q9TS83;Q9TS60	F1MIF2;Q2KJB2	tr|F1MIF2|F1MIF2_BOVIN AP complex subunit beta OS=Bos taurus OX=9913 GN=AP1B1 PE=3 SV=1;tr|Q2KJB2|Q2KJB2_BOVIN AP complex subunit beta OS=Bos taurus OX=9913 GN=AP1B1 PE=2 SV=1	4	31	31	17	104.15	946	323.31	38.1	32806000000	2006400	2259900	2090700	2056800	2084500	2336400
F1MII0	F1MII0	tr|F1MII0|F1MII0_BOVIN General transcription factor IIA subunit 1 OS=Bos taurus OX=9913 GN=GTF2A1 PE=4 SV=2	1	1	1	1	41.973	378	6.5084	2.9	136120000	18385	27410	17398	19317	23523	16291
F1MIK1;E1BLC8;G3N2H3;Q2YDE1	F1MIK1;E1BLC8;G3N2H3	tr|F1MIK1|F1MIK1_BOVIN Eukaryotic translation initiation factor 4 gamma 3 OS=Bos taurus OX=9913 GN=EIF4G3 PE=4 SV=2;tr|E1BLC8|E1BLC8_BOVIN Eukaryotic translation initiation factor 4 gamma 3 OS=Bos taurus OX=9913 GN=EIF4G3 PE=4 SV=2;tr|G3N2H3|G3N2H3_BOVIN E	4	8	4	4	147.94	1317	13.823	6.2	625880000	47681	48153	46935	43274	39080	45354
F1MIL9	F1MIL9	tr|F1MIL9|F1MIL9_BOVIN Bifunctional UDP-N-acetylglucosamine 2-epimerase/N-acetylmannosamine kinase OS=Bos taurus OX=9913 GN=GNE PE=4 SV=2	1	22	22	22	85.281	771	174.64	32.7	12408000000	1021400	1152400	1065100	1087400	1354000	1281500
F1MIP7	F1MIP7	tr|F1MIP7|F1MIP7_BOVIN ATP binding cassette subfamily C member 2 OS=Bos taurus OX=9913 GN=ABCC2 PE=4 SV=2	1	20	20	20	173.55	1543	100.3	16.7	10056000000	1212000	1510000	1280000	1373200	1379600	1296400
F1MIT2;Q29RL9;Q148K0;G1K224	F1MIT2;Q29RL9	tr|F1MIT2|F1MIT2_BOVIN Transcription elongation factor A protein 1 OS=Bos taurus OX=9913 GN=TCEA1 PE=4 SV=1;sp|Q29RL9|TCEA1_BOVIN Transcription elongation factor A protein 1 OS=Bos taurus OX=9913 GN=TCEA1 PE=2 SV=1	4	4	4	4	31.402	280	98.939	15	659200000	69647	88788	79784	78287	83343	91794
F1MIT3;F1MIM5	F1MIT3;F1MIM5	tr|F1MIT3|F1MIT3_BOVIN von Willebrand factor A domain containing 8 OS=Bos taurus OX=9913 GN=VWA8 PE=4 SV=2;tr|F1MIM5|F1MIM5_BOVIN von Willebrand factor A domain containing 8 OS=Bos taurus OX=9913 GN=VWA8 PE=4 SV=2	2	39	39	15	205.71	1828	176.42	24.4	86297000000	2034000	1903000	1754600	1887800	1556800	1591900
F1MIT4;A4IFB1	F1MIT4;A4IFB1	tr|F1MIT4|F1MIT4_BOVIN Serrate RNA effector molecule homolog OS=Bos taurus OX=9913 GN=SRRT PE=4 SV=1;sp|A4IFB1|SRRT_BOVIN Serrate RNA effector molecule homolog OS=Bos taurus OX=9913 GN=SRRT PE=2 SV=1	2	10	10	10	100.62	876	83.534	11.2	2756500000	294470	315920	305460	389660	312470	333330
F1MIU2;A2VE51	F1MIU2;A2VE51	tr|F1MIU2|F1MIU2_BOVIN BCL2 associated athanogene 3 OS=Bos taurus OX=9913 GN=BAG3 PE=1 SV=1;tr|A2VE51|A2VE51_BOVIN BAG3 protein OS=Bos taurus OX=9913 GN=BAG3 PE=2 SV=1	2	17	17	17	62.124	585	145.53	43.2	9049100000	716250	791380	735580	727450	721420	780590
F1MIY5	F1MIY5	tr|F1MIY5|F1MIY5_BOVIN 2-oxo-4-hydroxy-4-carboxy-5-ureidoimidazoline decarboxylase OS=Bos taurus OX=9913 GN=URAD PE=4 SV=1	1	10	10	1	18.929	170	62.393	60	68439000000	778160	629160	716640	791480	711410	914070
F1MIZ9	F1MIZ9	tr|F1MIZ9|F1MIZ9_BOVIN Importin subunit alpha OS=Bos taurus OX=9913 GN=KPNA3 PE=3 SV=2	1	4	2	2	55.019	497	4.4703	7.4	86970000	14109	15580	13733	15065	11744	14743
F1MJ59;Q2T9R6	F1MJ59;Q2T9R6	tr|F1MJ59|F1MJ59_BOVIN Omega-amidase NIT2 OS=Bos taurus OX=9913 GN=NIT2 PE=4 SV=1;sp|Q2T9R6|NIT2_BOVIN Omega-amidase NIT2 OS=Bos taurus OX=9913 GN=NIT2 PE=2 SV=1	2	14	14	14	30.433	276	160.56	58.7	16535000000	986770	1070300	963690	1011300	918640	984420
F1MJ80;A7E362;C5H4R1	F1MJ80;A7E362	tr|F1MJ80|F1MJ80_BOVIN Nicotinamide phosphoribosyltransferase OS=Bos taurus OX=9913 GN=NAMPT PE=4 SV=1;tr|A7E362|A7E362_BOVIN NAMPT protein (Fragment) OS=Bos taurus OX=9913 GN=NAMPT PE=2 SV=1	3	13	13	13	55.414	491	69.77	28.7	27986000000	785570	867190	725300	860390	766520	738400
F1MJ84;A6QQ47;E1B8B1;REV__G3MWK1;E1BEQ5;E1BAM1;F1ME99;F1MNU6	F1MJ84;A6QQ47	tr|F1MJ84|F1MJ84_BOVIN Vacuolar protein sorting-associated protein 51 homolog OS=Bos taurus OX=9913 GN=VPS51 PE=4 SV=2;sp|A6QQ47|VPS51_BOVIN Vacuolar protein sorting-associated protein 51 homolog OS=Bos taurus OX=9913 GN=VPS51 PE=2 SV=1	8	3	2	2	77.832	706	3.6614	5	186080000	16382	19772	18216	12279	13798	18186
F1MJ90	F1MJ90	tr|F1MJ90|F1MJ90_BOVIN Phosphorylase b kinase regulatory subunit OS=Bos taurus OX=9913 GN=PHKB PE=3 SV=2	1	5	5	5	124.06	1084	8.1196	4	895780000	60557	68884	59827	64459	78754	62384
F1MJH1;Q3SX14	F1MJH1;Q3SX14	tr|F1MJH1|F1MJH1_BOVIN Gelsolin OS=Bos taurus OX=9913 GN=GSN PE=4 SV=1;sp|Q3SX14|GELS_BOVIN Gelsolin OS=Bos taurus OX=9913 GN=GSN PE=2 SV=1	2	23	1	1	80.702	731	3.8407	39.5	1035600000	63057	66260	63474	51863	63358	65430
F1MJI7	F1MJI7	tr|F1MJI7|F1MJI7_BOVIN Lamin B2 OS=Bos taurus OX=9913 GN=LMNB2 PE=3 SV=1	1	34	31	30	68.966	614	323.31	50	42596000000	1719100	1864500	1787000	1776200	1812300	2013800
F1MJI8	F1MJI8	tr|F1MJI8|F1MJI8_BOVIN Phosphorylase b kinase regulatory subunit OS=Bos taurus OX=9913 GN=PHKA2 PE=3 SV=2	1	3	3	3	138.45	1235	4.9878	3	347630000	98529	105210	102790	111080	95576	105710
F1MJK3;F1MI18	F1MJK3;F1MI18	tr|F1MJK3|F1MJK3_BOVIN Uncharacterized protein OS=Bos taurus OX=9913 PE=4 SV=2;tr|F1MI18|F1MI18_BOVIN Uncharacterized protein OS=Bos taurus OX=9913 PE=4 SV=2	2	22	21	21	165.61	1480	89.797	18	9856800000	1030000	1144300	1022100	1192200	1025100	1092700
F1MJM0	F1MJM0	sp|F1MJM0|ZN326_BOVIN DBIRD complex subunit ZNF326 OS=Bos taurus OX=9913 GN=ZNF326 PE=2 SV=1	1	2	2	2	64.844	579	18.636	4.3	114400000	781.94	1008.4	561.41	1156	1474.4	889.42
F1MJM5;A7YY58;F1N444	F1MJM5;A7YY58;F1N444	tr|F1MJM5|F1MJM5_BOVIN Latent transforming growth factor beta binding protein 1 OS=Bos taurus OX=9913 GN=LTBP1 PE=4 SV=2;tr|A7YY58|A7YY58_BOVIN LTBP1 protein OS=Bos taurus OX=9913 GN=LTBP1 PE=2 SV=1;tr|F1N444|F1N444_BOVIN Latent transforming growth factor	3	1	1	1	146.95	1338	6.554	0.5	3138200000	26554	25234	23133	24914	26252	14851
F1MJQ1;Q3T0F5;E1BAY7;E1BMQ1	F1MJQ1;Q3T0F5	tr|F1MJQ1|F1MJQ1_BOVIN Ras-related protein Rab-7a OS=Bos taurus OX=9913 GN=RAB7A PE=1 SV=1;sp|Q3T0F5|RAB7A_BOVIN Ras-related protein Rab-7a OS=Bos taurus OX=9913 GN=RAB7A PE=2 SV=1	4	12	12	12	23.516	207	115.67	66.7	19579000000	806230	950440	823820	837740	728720	868630
F1MJQ6	F1MJQ6	tr|F1MJQ6|F1MJQ6_BOVIN Collagen type V alpha 3 chain OS=Bos taurus OX=9913 GN=COL5A3 PE=4 SV=2	1	1	0	0	178.48	1805	2.8545	0.3	0	0	0	0	0	0	0
F1MJS9;A6QNL1;Q9GMB4	F1MJS9;A6QNL1	tr|F1MJS9|F1MJS9_BOVIN Protein tyrosine phosphatase, receptor type C OS=Bos taurus OX=9913 GN=PTPRC PE=1 SV=2;tr|A6QNL1|A6QNL1_BOVIN PTPRC protein (Fragment) OS=Bos taurus OX=9913 GN=PTPRC PE=2 SV=1	3	8	8	8	143.32	1276	61.49	6.3	1395700000	171230	246270	202760	227720	179440	193860
F1MJW5	F1MJW5	tr|F1MJW5|F1MJW5_BOVIN Palladin, cytoskeletal associated protein OS=Bos taurus OX=9913 GN=PALLD PE=1 SV=2	1	7	7	4	125.18	1156	40.422	4.9	755510000	81222	96725	85092	93108	135670	98332
F1MJX8;F1MK90	F1MJX8;F1MK90	tr|F1MJX8|F1MJX8_BOVIN DnaJ heat shock protein family (Hsp40) member C1 OS=Bos taurus OX=9913 GN=DNAJC1 PE=4 SV=2;tr|F1MK90|F1MK90_BOVIN DnaJ heat shock protein family (Hsp40) member C1 OS=Bos taurus OX=9913 GN=DNAJC1 PE=4 SV=2	2	3	3	3	62.507	542	9.6085	4.8	1004600000	40953	37745	40703	39856	37002	47787
F1MJZ8;Q2KI71;E1BMJ5	F1MJZ8;Q2KI71;E1BMJ5	tr|F1MJZ8|F1MJZ8_BOVIN Patatin like phospholipase domain containing 6 OS=Bos taurus OX=9913 GN=PNPLA6 PE=4 SV=2;tr|Q2KI71|Q2KI71_BOVIN Patatin-like phospholipase domain containing 6 OS=Bos taurus OX=9913 GN=PNPLA6 PE=2 SV=1;tr|E1BMJ5|E1BMJ5_BOVIN Patatin l	3	2	2	2	90.147	811	2.8536	5.1	19837000	1012.9	1324.9	895.58	1411.7	1330.8	1160.1
F1MK05	F1MK05	sp|F1MK05|RN170_BOVIN E3 ubiquitin-protein ligase RNF170 OS=Bos taurus OX=9913 GN=RNF170 PE=3 SV=2	1	2	2	2	29.689	259	36.51	8.9	1452100000	38112	42722	39026	35256	33915	41054
F1MK41;Q17QH8	F1MK41;Q17QH8	tr|F1MK41|F1MK41_BOVIN Epimerase family protein SDR39U1 OS=Bos taurus OX=9913 GN=SDR39U1 PE=4 SV=1;sp|Q17QH8|D39U1_BOVIN Epimerase family protein SDR39U1 OS=Bos taurus OX=9913 GN=SDR39U1 PE=2 SV=1	2	8	8	8	31.306	294	53.63	30.3	3550900000	358730	407420	343270	371350	328110	338400
F1MK55;P25930	F1MK55;P25930	tr|F1MK55|F1MK55_BOVIN Dynein axonemal heavy chain 2 OS=Bos taurus OX=9913 GN=DNAH2 PE=4 SV=2;sp|P25930|CXCR4_BOVIN C-X-C chemokine receptor type 4 OS=Bos taurus OX=9913 GN=CXCR4 PE=2 SV=1	2	2	2	2	508.31	4424	1.7019	0.3	493630000	6673.7	5088.9	6228.1	6454.4	4195.5	8566.7
F1MKA6	F1MKA6	tr|F1MKA6|F1MKA6_BOVIN Alanyl-tRNA synthetase 2, mitochondrial OS=Bos taurus OX=9913 GN=AARS2 PE=3 SV=2	1	2	2	2	106.36	983	8.7255	3.2	548590000	25154	34627	25536	30657	47411	32429
F1MKB7	F1MKB7	tr|F1MKB7|F1MKB7_BOVIN Glutathione-S-transferase omega 1 OS=Bos taurus OX=9913 GN=GSTO1 PE=4 SV=2	1	6	2	2	27.253	241	7.5537	24.5	487900000	90413	91515	87415	82767	87524	95528
F1MKE9	F1MKE9	tr|F1MKE9|F1MKE9_BOVIN Spectrin beta chain OS=Bos taurus OX=9913 GN=SPTB PE=3 SV=2	1	16	11	10	268.83	2335	25.939	6.9	6657500000	336280	390080	327600	333380	393330	350380
F1MKF8;Q58DU3	F1MKF8;Q58DU3	tr|F1MKF8|F1MKF8_BOVIN Sulfide:quinone oxidoreductase, mitochondrial OS=Bos taurus OX=9913 GN=SQOR PE=4 SV=1;tr|Q58DU3|Q58DU3_BOVIN Sulfide dehydrogenase like OS=Bos taurus OX=9913 GN=SQRDL PE=2 SV=1	2	15	1	1	39.163	355	2.5234	41.7	7670700000	79525	90573	81397	92290	73935	73538
F1MKG2;G3MXU3	F1MKG2	tr|F1MKG2|F1MKG2_BOVIN Collagen type VI alpha 2 chain OS=Bos taurus OX=9913 GN=COL6A2 PE=1 SV=2	2	24	24	10	109.32	1027	323.31	28.9	58237000000	1009500	1231500	1101700	1097700	1320100	1325900
F1MKI1	F1MKI1	tr|F1MKI1|F1MKI1_BOVIN ATPase copper transporting beta OS=Bos taurus OX=9913 GN=ATP7B PE=3 SV=2	1	5	5	3	160.89	1505	6.1354	2.9	441490000	133440	140970	134220	137950	130020	163690
F1MKJ5	F1MKJ5	tr|F1MKJ5|F1MKJ5_BOVIN WASH complex subunit 5 OS=Bos taurus OX=9913 GN=WASHC5 PE=4 SV=1	1	5	5	5	134.81	1164	8.5761	3.9	464530000	84008	92417	92401	85938	120270	110160
F1MKP6;Q3B7N0	F1MKP6;Q3B7N0	tr|F1MKP6|F1MKP6_BOVIN Cadherin-13 OS=Bos taurus OX=9913 GN=CDH13 PE=4 SV=2;sp|Q3B7N0|CAD13_BOVIN Cadherin-13 OS=Bos taurus OX=9913 GN=CDH13 PE=2 SV=1	2	3	3	3	72.655	663	294.77	5.6	765190000	65642	81954	68001	71942	84073	84696
F1MKS3;REV__E1BIU0	F1MKS3	tr|F1MKS3|F1MKS3_BOVIN Thioredoxin domain-containing protein 5 precursor OS=Bos taurus OX=9913 GN=TXNDC5 PE=1 SV=2	2	10	10	10	28.673	257	300.38	63.4	37213000000	836820	940340	842040	901300	755300	857350
F1MKS5;Q9BGU1	F1MKS5;Q9BGU1	tr|F1MKS5|F1MKS5_BOVIN Histidine-rich glycoprotein OS=Bos taurus OX=9913 GN=HRG PE=4 SV=2;tr|Q9BGU1|Q9BGU1_BOVIN Histidine-rich glycoprotein OS=Bos taurus OX=9913 GN=BTHRG PE=2 SV=1	2	4	4	1	60.743	536	68.896	8.8	1462600000	60170	81053	62889	74369	108280	67394
F1MKT7	F1MKT7	tr|F1MKT7|F1MKT7_BOVIN Disco interacting protein 2 homolog C OS=Bos taurus OX=9913 GN=DIP2C PE=4 SV=1	1	2	2	2	167.54	1528	3.0941	1.2	1838800000	44550	36791	35641	38785	29692	34780
F1MKU1	F1MKU1	tr|F1MKU1|F1MKU1_BOVIN DExD/H-box helicase 58 OS=Bos taurus OX=9913 GN=DDX58 PE=4 SV=2	1	5	5	5	108.1	942	22.367	6.9	1072900000	72415	77626	70163	79463	76309	80091
F1MKU3;REV__E1BKZ0	F1MKU3	tr|F1MKU3|F1MKU3_BOVIN B-box and SPRY domain containing OS=Bos taurus OX=9913 GN=BSPRY PE=4 SV=2	2	1	1	1	49.698	455	19.412	2	0	0	0	0	0	0	0
F1MKU9;A7E392	F1MKU9	tr|F1MKU9|F1MKU9_BOVIN Transcription elongation regulator 1 OS=Bos taurus OX=9913 GN=TCERG1 PE=4 SV=2	2	2	1	1	120.23	1062	7.0655	1.8	48529000	15028	18613	16875	17092	17591	19524
F1MKY0	F1MKY0	tr|F1MKY0|F1MKY0_BOVIN Golgi associated, gamma adaptin ear containing, ARF binding protein 2 OS=Bos taurus OX=9913 GN=GGA2 PE=4 SV=2	1	2	2	1	65.965	600	12.796	4.5	159310000	57789	64515	59655	61371	62950	67706
F1MKZ7	F1MKZ7	tr|F1MKZ7|F1MKZ7_BOVIN Pleckstrin homology domain containing A7 OS=Bos taurus OX=9913 GN=PLEKHA7 PE=4 SV=2	1	3	3	3	132.09	1162	8.4592	2.8	680820000	29596	35854	32664	30925	40440	35986
F1ML12;Q58DA7	F1ML12;Q58DA7	tr|F1ML12|F1ML12_BOVIN Glutaredoxin-3 OS=Bos taurus OX=9913 GN=GLRX3 PE=4 SV=2;sp|Q58DA7|GLRX3_BOVIN Glutaredoxin-3 OS=Bos taurus OX=9913 GN=GLRX3 PE=2 SV=1	2	10	10	9	37.295	334	103.38	33.5	9810100000	706520	721590	671440	695110	680770	729160
F1ML75	F1ML75	tr|F1ML75|F1ML75_BOVIN Interleukin 1 receptor type 1 OS=Bos taurus OX=9913 GN=IL1R1 PE=4 SV=2	1	2	2	2	65.621	571	12.714	4.6	559050000	32640	46291	42055	43998	51006	44113
F1ML83;G3MY21	F1ML83	tr|F1ML83|F1ML83_BOVIN Uncharacterized protein OS=Bos taurus OX=9913 PE=3 SV=2	2	6	3	1	52.478	467	15.273	11.3	100220000000	561650	569640	521350	555350	480070	520570
F1ML89;Q29432	F1ML89	tr|F1ML89|F1ML89_BOVIN Carbamoyl-phosphate synthase 1 OS=Bos taurus OX=9913 GN=CPS1 PE=1 SV=2	2	103	103	99	164.74	1500	323.31	74.4	6444300000000	35118000	39441000	31335000	34568000	29193000	24994000
F1MLD0;A4FV09	F1MLD0;A4FV09	tr|F1MLD0|F1MLD0_BOVIN Pantothenate kinase 4 OS=Bos taurus OX=9913 GN=PANK4 PE=1 SV=1;tr|A4FV09|A4FV09_BOVIN Pantothenate kinase 4 OS=Bos taurus OX=9913 GN=PANK4 PE=2 SV=1	2	3	3	3	85.979	773	16.464	5.7	200340000	11360	9743.9	9560.9	10085	12288	11177
F1MLD8;Q2HJH7	F1MLD8;Q2HJH7	tr|F1MLD8|F1MLD8_BOVIN Protein MEMO1 OS=Bos taurus OX=9913 GN=MEMO1 PE=3 SV=2;sp|Q2HJH7|MEMO1_BOVIN Protein MEMO1 OS=Bos taurus OX=9913 GN=MEMO1 PE=2 SV=1	2	1	1	1	31.552	277	5.7428	4.7	560620000	35487	51958	34492	41568	51291	36133
F1MLE5;Q2KIJ5	F1MLE5;Q2KIJ5	tr|F1MLE5|F1MLE5_BOVIN 3-ketodihydrosphingosine reductase OS=Bos taurus OX=9913 GN=KDSR PE=3 SV=2;sp|Q2KIJ5|KDSR_BOVIN 3-ketodihydrosphingosine reductase OS=Bos taurus OX=9913 GN=KDSR PE=2 SV=1	2	1	1	1	34.905	321	5.345	3.4	401880000	65200	71951	62670	63713	73338	73167
F1MLG1	F1MLG1	tr|F1MLG1|F1MLG1_BOVIN SRP receptor beta subunit OS=Bos taurus OX=9913 GN=SRPRB PE=1 SV=2	1	8	8	8	29.716	271	266.97	36.9	8764800000	766520	823760	825340	897700	799420	1012800
F1MLG3	F1MLG3	tr|F1MLG3|F1MLG3_BOVIN Uncharacterized protein OS=Bos taurus OX=9913 PE=4 SV=1	1	2	2	2	115.37	1031	14.938	3.2	157080000	10512	13356	9680.4	9154.3	10423	11506
F1MLH6;Q862K4;G3MZK7;Q148C2	F1MLH6	tr|F1MLH6|F1MLH6_BOVIN Calmodulin OS=Bos taurus OX=9913 GN=CALM PE=4 SV=2	4	8	0	0	16.846	149	5.7445	31.5	0	0	0	0	0	0	0
F1MLQ1	F1MLQ1	tr|F1MLQ1|F1MLQ1_BOVIN Histone H2A OS=Bos taurus OX=9913 GN=LOC524236 PE=3 SV=2	1	6	4	0	14.212	130	11.107	37.7	12038000000	400660	263480	214910	232910	845100	260810
F1MLR9	F1MLR9	tr|F1MLR9|F1MLR9_BOVIN Myosin VIIB OS=Bos taurus OX=9913 GN=MYO7B PE=3 SV=2	1	1	1	1	247.87	2170	1.6388	0.6	8417700000	160460	85811	167770	180100	55216	199990
F1MLS8	F1MLS8	tr|F1MLS8|F1MLS8_BOVIN KIAA1217 OS=Bos taurus OX=9913 GN=KIAA1217 PE=4 SV=2	1	5	5	5	199.17	1830	69.408	3	407410000	42830	46986	45495	42855	69755	52260
F1MLU7;A7MB48;REV__Q1LZD9;A0A221ZRZ9;G5E522	F1MLU7;A7MB48	tr|F1MLU7|F1MLU7_BOVIN Kinectin 1 OS=Bos taurus OX=9913 GN=KTN1 PE=1 SV=2;tr|A7MB48|A7MB48_BOVIN KTN1 protein OS=Bos taurus OX=9913 GN=KTN1 PE=2 SV=1	5	27	27	27	150.66	1302	323.31	22.9	7024500000	703500	805700	703920	735010	722130	749500
F1MLV1;Q2KIW6;Q9TR09;Q9TR11	F1MLV1;Q2KIW6	tr|F1MLV1|F1MLV1_BOVIN 26S proteasome regulatory subunit 10B OS=Bos taurus OX=9913 GN=PSMC6 PE=3 SV=2;sp|Q2KIW6|PRS10_BOVIN 26S proteasome regulatory subunit 10B OS=Bos taurus OX=9913 GN=PSMC6 PE=2 SV=1	4	15	15	15	44.172	389	188.04	47.3	10401000000	490720	529110	458190	518860	546280	497420
F1MLW0;Q8HYY3;O18960;Q32L20;Q27976;REV__E1BND7;REV__E1BBK8;REV__G3X7K5	F1MLW0;Q8HYY3;O18960	tr|F1MLW0|F1MLW0_BOVIN Non-muscle caldesmon OS=Bos taurus OX=9913 GN=CALD1 PE=1 SV=2;tr|Q8HYY3|Q8HYY3_BOVIN L-caldesmon OS=Bos taurus OX=9913 PE=2 SV=1;tr|O18960|O18960_BOVIN Caldesmon (Fragment) OS=Bos taurus OX=9913 PE=2 SV=1	8	31	31	30	62.075	535	323.31	51.8	100240000000	2836600	3053300	2822300	2920400	2757300	2777400
F1MLW7	F1MLW7	tr|F1MLW7|F1MLW7_BOVIN Uncharacterized protein OS=Bos taurus OX=9913 GN=LOC100297192 PE=1 SV=2	1	9	1	0	24.397	234	3.06	38.5	2911600000	32215	34924	34310	33306	19227	32846
F1MLW8	F1MLW8	tr|F1MLW8|F1MLW8_BOVIN Uncharacterized protein OS=Bos taurus OX=9913 PE=1 SV=2	1	7	4	4	24.623	233	85.089	29.2	9386100000	367880	427500	388640	382430	384140	438980
F1MLX0;Q2KIB0	F1MLX0;Q2KIB0	tr|F1MLX0|F1MLX0_BOVIN Fumarylacetoacetate hydrolase domain-containing protein 2 OS=Bos taurus OX=9913 GN=FAHD2A PE=4 SV=1;sp|Q2KIB0|FAHD2_BOVIN Fumarylacetoacetate hydrolase domain-containing protein 2 OS=Bos taurus OX=9913 GN=FAHD2 PE=2 SV=1	2	13	13	13	34.541	314	285.27	50	68152000000	1801700	1872100	1684800	1850000	1479100	1622100
F1MLX9	F1MLX9	tr|F1MLX9|F1MLX9_BOVIN Guanine deaminase OS=Bos taurus OX=9913 GN=GDA PE=1 SV=2	1	17	17	17	51.059	454	147.25	41.9	13835000000	904540	828790	863700	963350	913650	1026300
F1MM10;Q95KN3;Q8MJ85	F1MM10	tr|F1MM10|F1MM10_BOVIN Cytochrome P450 OS=Bos taurus OX=9913 GN=CYP1A1 PE=3 SV=2	3	22	22	18	59.204	519	323.31	49.3	111260000000	1824400	2081000	1616400	1755400	1997100	1226600
F1MM13;Q0P587	F1MM13	tr|F1MM13|F1MM13_BOVIN Hexose-6-phosphate dehydrogenase/glucose 1-dehydrogenase OS=Bos taurus OX=9913 GN=H6PD PE=1 SV=2	2	19	19	19	88.978	792	188.83	27	46870000000	1486900	1382500	1473900	1264400	1080600	1804000
F1MM14;Q3ZCA4	F1MM14;Q3ZCA4	tr|F1MM14|F1MM14_BOVIN CD2 associated protein OS=Bos taurus OX=9913 GN=CD2AP PE=4 SV=2;tr|Q3ZCA4|Q3ZCA4_BOVIN CD2AP protein (Fragment) OS=Bos taurus OX=9913 GN=CD2AP PE=2 SV=1	2	4	4	4	71.203	637	45.151	7.2	693190000	71863	88375	78492	79524	74212	90067
F1MM23;Q0VCV3	F1MM23;Q0VCV3	tr|F1MM23|F1MM23_BOVIN CDK5 regulatory subunit associated protein 3 OS=Bos taurus OX=9913 GN=CDK5RAP3 PE=4 SV=1;tr|Q0VCV3|Q0VCV3_BOVIN CDK5 regulatory subunit associated protein 3 OS=Bos taurus OX=9913 GN=CDK5RAP3 PE=2 SV=1	2	8	8	8	56.915	505	49.643	18	2954900000	367560	393510	379700	387080	359350	436540
F1MM24;Q52UL7	F1MM24;Q52UL7	tr|F1MM24|F1MM24_BOVIN Solute carrier family 38 member 4 OS=Bos taurus OX=9913 GN=SLC38A4 PE=4 SV=1;tr|Q52UL7|Q52UL7_BOVIN Amino acid transport system A3 (Fragment) OS=Bos taurus OX=9913 GN=Ata3 PE=2 SV=1	2	3	3	3	60.707	547	9.938	6	3255000000	232890	327690	283390	246160	307090	324340
F1MM57;Q6XKR6	F1MM57	tr|F1MM57|F1MM57_BOVIN Myosin heavy chain 14 OS=Bos taurus OX=9913 GN=MYH14 PE=1 SV=2	2	94	81	81	232.36	2042	323.31	49.9	94310000000	4231300	4693500	4144700	4529700	4565200	4301600
F1MM59;A6QLX2;Q25BC4	F1MM59;A6QLX2;Q25BC4	tr|F1MM59|F1MM59_BOVIN Fibrillarin OS=Bos taurus OX=9913 GN=FBL PE=3 SV=2;tr|A6QLX2|A6QLX2_BOVIN FBL protein (Fragment) OS=Bos taurus OX=9913 GN=FBL PE=2 SV=1;tr|Q25BC4|Q25BC4_BOVIN Fibrillarin (Fragment) OS=Bos taurus OX=9913 GN=FBL PE=2 SV=1	3	2	2	2	33.962	322	16.483	7.8	933700000	114910	128670	127830	124420	114150	154480
F1MM73	F1MM73	tr|F1MM73|F1MM73_BOVIN Mitogen-activated protein kinase OS=Bos taurus OX=9913 GN=MAPK8 PE=4 SV=2	1	1	1	1	44.022	384	1.6662	2.1	132150000	3572.2	4085.9	4154.2	4721.9	4247.6	4476.1
F1MM83;Q2TBQ8;REV__F1N703	F1MM83;Q2TBQ8	tr|F1MM83|F1MM83_BOVIN 6-phosphogluconolactonase OS=Bos taurus OX=9913 GN=PGLS PE=4 SV=1;sp|Q2TBQ8|6PGL_BOVIN 6-phosphogluconolactonase OS=Bos taurus OX=9913 GN=PGLS PE=2 SV=1	3	11	11	11	27.531	258	87.352	64.3	11581000000	558330	575950	539210	600000	526400	642370
F1MM88	F1MM88	tr|F1MM88|F1MM88_BOVIN NIMA related kinase 9 OS=Bos taurus OX=9913 GN=NEK9 PE=4 SV=1	1	1	1	1	108.34	994	11.703	0.9	162240000	28877	29837	27783	27709	25560	28926
F1MMA0	F1MMA0	tr|F1MMA0|F1MMA0_BOVIN Interleukin enhancer binding factor 3 OS=Bos taurus OX=9913 GN=ILF3 PE=4 SV=2	1	10	10	2	95.392	894	109.52	11.2	2828400000	331910	354150	345860	340640	340550	387430
F1MMC7	F1MMC7	tr|F1MMC7|F1MMC7_BOVIN Myosin IF OS=Bos taurus OX=9913 GN=MYO1F PE=3 SV=2	1	3	3	2	124.93	1098	23.564	3.9	623990000	33341	39159	30559	33146	43442	33892
F1MMD5;Q3ZBM3	F1MMD5	tr|F1MMD5|F1MMD5_BOVIN X-ray repair cross complementing 6 OS=Bos taurus OX=9913 GN=XRCC6 PE=4 SV=2	2	2	2	1	70.476	612	7.5107	2.5	436260000	51144	54935	50035	51452	66344	56388
F1MMD7;Q5EA67;Q3T052	F1MMD7;Q5EA67;Q3T052	tr|F1MMD7|F1MMD7_BOVIN Inter-alpha-trypsin inhibitor heavy chain H4 OS=Bos taurus OX=9913 GN=ITIH4 PE=4 SV=2;tr|Q5EA67|Q5EA67_BOVIN Inter-alpha (Globulin) inhibitor H4 (Plasma Kallikrein-sensitive glycoprotein) OS=Bos taurus OX=9913 GN=ITIH4 PE=2 SV=1;sp|Q	3	26	26	26	101.53	916	266.6	33.3	52104000000	1240200	1743700	1893000	1441500	1620200	3273300
F1MME2	F1MME2	tr|F1MME2|F1MME2_BOVIN DENN domain containing 1A OS=Bos taurus OX=9913 GN=DENND1A PE=4 SV=2	1	3	3	3	110.31	1006	1.691	2.2	32413000000	68534	65965	72037	60474	69133	95776
F1MMF4	F1MMF4	tr|F1MMF4|F1MMF4_BOVIN Uncharacterized protein OS=Bos taurus OX=9913 PE=4 SV=2	1	1	1	1	6.0679	51	39.228	19.6	128310000	41728	38637	41560	39908	40158	36629
F1MMH2	F1MMH2	tr|F1MMH2|F1MMH2_BOVIN Integrin subunit alpha 9 OS=Bos taurus OX=9913 GN=ITGA9 PE=3 SV=2	1	7	7	7	114.44	1036	19.622	9.1	1256000000	160900	170750	167060	177360	180710	194310
F1MMJ6	F1MMJ6	tr|F1MMJ6|F1MMJ6_BOVIN Capping protein regulator and myosin 1 linker 1 OS=Bos taurus OX=9913 GN=CARMIL1 PE=1 SV=2	1	2	2	2	147.36	1330	37.088	1.5	9455500	3032.5	1912.7	2541.9	3146	1656.8	3225.9
F1MMK1;A2VDM1	F1MMK1;A2VDM1	tr|F1MMK1|F1MMK1_BOVIN Laminin subunit beta 3 OS=Bos taurus OX=9913 GN=LAMB3 PE=4 SV=2;tr|A2VDM1|A2VDM1_BOVIN Laminin, beta 3 OS=Bos taurus OX=9913 GN=LAMB3 PE=2 SV=1	2	1	1	1	128.92	1172	76.252	0.5	4363900000	25611	37005	30086	27617	45579	31940
F1MMK2;Q5EM56;REV__E1BIG2	F1MMK2	tr|F1MMK2|F1MMK2_BOVIN Glucose-6-phosphate 1-dehydrogenase OS=Bos taurus OX=9913 GN=G6PD PE=1 SV=1	3	9	9	9	59.336	515	78.31	17.3	2548700000	429090	491630	418670	454490	497210	416150
F1MMK8;Q3T0N2	F1MMK8;Q3T0N2	tr|F1MMK8|F1MMK8_BOVIN Lysine--tRNA ligase OS=Bos taurus OX=9913 GN=KARS PE=1 SV=1;tr|Q3T0N2|Q3T0N2_BOVIN Lysine--tRNA ligase OS=Bos taurus OX=9913 GN=KARS PE=2 SV=1	2	18	18	18	71.346	623	148.92	28.7	19820000000	838890	1103700	979000	1028000	964160	1240000
F1MMK9;P00978	F1MMK9;P00978	tr|F1MMK9|F1MMK9_BOVIN Protein AMBP OS=Bos taurus OX=9913 GN=AMBP PE=4 SV=2;sp|P00978|AMBP_BOVIN Protein AMBP OS=Bos taurus OX=9913 GN=AMBP PE=1 SV=2	2	13	13	13	39.293	352	151.64	41.5	14625000000	491110	495430	498910	489470	556790	565920
F1MMN6	F1MMN6	tr|F1MMN6|F1MMN6_BOVIN Integrin subunit alpha 1 OS=Bos taurus OX=9913 GN=ITGA1 PE=3 SV=2	1	6	6	6	130.29	1172	69.585	5.5	1685700000	184150	222560	203290	216320	210280	234440
F1MMP5;Q0VCM5	F1MMP5;Q0VCM5	tr|F1MMP5|F1MMP5_BOVIN Inter-alpha-trypsin inhibitor heavy chain H1 OS=Bos taurus OX=9913 GN=ITIH1 PE=4 SV=1;sp|Q0VCM5|ITIH1_BOVIN Inter-alpha-trypsin inhibitor heavy chain H1 OS=Bos taurus OX=9913 GN=ITIH1 PE=1 SV=1	2	17	17	17	101.24	906	229.51	23.8	24732000000	1025900	928230	967010	1029300	966200	1128700
F1MMQ8	F1MMQ8	tr|F1MMQ8|F1MMQ8_BOVIN Spectrin alpha, erythrocytic 1 OS=Bos taurus OX=9913 GN=SPTA1 PE=4 SV=2	1	10	10	10	281.55	2416	53.083	6.5	1247100000	111790	139150	115730	111980	144770	115910
F1MMR6;P80209;Q9BGU5;A1YZD1	F1MMR6;P80209;Q9BGU5	tr|F1MMR6|F1MMR6_BOVIN Cathepsin D OS=Bos taurus OX=9913 GN=CTSD PE=3 SV=1;sp|P80209|CATD_BOVIN Cathepsin D OS=Bos taurus OX=9913 GN=CTSD PE=1 SV=2;tr|Q9BGU5|Q9BGU5_BOVIN Cathepsin D (Fragment) OS=Bos taurus OX=9913 GN=cat-D PE=2 SV=1	4	14	14	13	44.704	412	160	37.9	70685000000	1139700	1261200	1118100	1139700	1058200	1089700
F1MMT2	F1MMT2	tr|F1MMT2|F1MMT2_BOVIN Laminin subunit alpha 2 OS=Bos taurus OX=9913 GN=LAMA2 PE=4 SV=2	1	6	6	6	339.41	3085	33.028	2.1	1410800000	31182	30319	26660	31300	40508	31508
F1MMT3	F1MMT3	tr|F1MMT3|F1MMT3_BOVIN Multiple PDZ domain crumbs cell polarity complex component OS=Bos taurus OX=9913 GN=MPDZ PE=4 SV=2	1	6	6	5	219.96	2056	18.536	3.4	1050000000	194690	199090	175820	189400	188890	180520
F1MMU4	F1MMU4	tr|F1MMU4|F1MMU4_BOVIN H1 histone family member X OS=Bos taurus OX=9913 GN=H1FX PE=1 SV=2	1	9	9	9	22.361	214	153.68	46.3	13759000000	368360	439720	422340	410790	382320	474090
F1MMV5;Q2KIC0	F1MMV5;Q2KIC0	tr|F1MMV5|F1MMV5_BOVIN Nuclear speckle-splicing regulatory protein 1 OS=Bos taurus OX=9913 GN=NSRP1 PE=4 SV=2;sp|Q2KIC0|NSRP1_BOVIN Nuclear speckle splicing regulatory protein 1 OS=Bos taurus OX=9913 GN=NSRP1 PE=2 SV=1	2	1	1	1	66.263	558	5.1143	2	148270000	15112	15635	14782	16901	20281	19723
F1MMX9;A6QQ64	F1MMX9;A6QQ64	tr|F1MMX9|F1MMX9_BOVIN Homocysteine inducible ER protein with ubiquitin like domain 1 OS=Bos taurus OX=9913 GN=HERPUD1 PE=4 SV=2;tr|A6QQ64|A6QQ64_BOVIN HERPUD1 protein OS=Bos taurus OX=9913 GN=HERPUD1 PE=2 SV=1	2	1	1	1	43.298	389	14.865	2.1	42023000	18527	18192	18537	18561	28913	25367
F1MN16;A6QPL8	F1MN16;A6QPL8	tr|F1MN16|F1MN16_BOVIN N-acylethanolamine acid amidase OS=Bos taurus OX=9913 GN=NAAA PE=4 SV=2;tr|A6QPL8|A6QPL8_BOVIN NAAA protein OS=Bos taurus OX=9913 GN=NAAA PE=2 SV=1	2	4	4	4	39.71	357	12.56	12.9	883450000	84663	109070	91046	111040	111670	102640
F1MN29	F1MN29	tr|F1MN29|F1MN29_BOVIN Extended synaptotagmin 2 OS=Bos taurus OX=9913 GN=ESYT2 PE=1 SV=2	1	3	3	2	97.22	875	67.879	3.4	226920000	9319	10101	7847.3	9558.6	12314	10379
F1MN55	F1MN55	tr|F1MN55|F1MN55_BOVIN Transmembrane anterior posterior transformation 1 OS=Bos taurus OX=9913 GN=TAPT1 PE=4 SV=2	1	2	2	2	62.335	547	5.2163	5.1	227950000	33069	27150	32412	35607	27222	32369
F1MN61	F1MN61	tr|F1MN61|F1MN61_BOVIN Early endosome antigen 1 OS=Bos taurus OX=9913 GN=EEA1 PE=1 SV=2	1	27	27	26	137.18	1188	124.52	22.2	6891600000	975350	1010300	984720	1028100	1072100	1137300
F1MN78;A6QPZ4;X5F5B4;G3X894;G5E537;F1MMS7;A8E4Q3;I6Y6B2	F1MN78;A6QPZ4;X5F5B4;G3X894	tr|F1MN78|F1MN78_BOVIN Serpin B4 OS=Bos taurus OX=9913 PE=2 SV=1;tr|A6QPZ4|A6QPZ4_BOVIN SERPINB4 protein OS=Bos taurus OX=9913 GN=SERPINB4 PE=2 SV=1;tr|X5F5B4|X5F5B4_BOVIN Serpin B4-like protein OS=Bos taurus OX=9913 PE=2 SV=1;tr|G3X894|G3X894_BOVIN Unchar	8	5	5	2	44.397	391	40.564	12	1840700000	233170	237420	228440	179400	178940	219600
F1MN93;Q17QA9;Q2HPH0	F1MN93	tr|F1MN93|F1MN93_BOVIN DNA topoisomerase I OS=Bos taurus OX=9913 GN=TOP1 PE=4 SV=1	3	8	8	8	91.164	769	107.64	10.4	1622500000	257130	336540	313950	325520	239660	362040
F1MNA6	F1MNA6	tr|F1MNA6|F1MNA6_BOVIN Formimidoyltransferase cyclodeaminase OS=Bos taurus OX=9913 GN=FTCD PE=1 SV=2	1	29	29	29	60.004	548	323.31	66.2	99400000000	3377800	3207500	2984300	3713000	3225800	2889800
F1MNF8;Q862L2;G5E6J5;Q7M372;Q862I8	F1MNF8	tr|F1MNF8|F1MNF8_BOVIN Tubulin alpha chain OS=Bos taurus OX=9913 GN=LOC100141266 PE=3 SV=1	5	19	1	1	49.902	449	12.761	57.7	354380000	13781	13226	15719	15463	11492	16962
F1MNG5	F1MNG5	tr|F1MNG5|F1MNG5_BOVIN Ornithine carbamoyltransferase, mitochondrial OS=Bos taurus OX=9913 GN=OTC PE=1 SV=1	1	18	18	2	39.902	354	288.73	56.8	427450000000	4426400	3679200	3639200	4091500	3739900	3442600
F1MNG6	F1MNG6	tr|F1MNG6|F1MNG6_BOVIN Diphosphoinositol pentakisphosphate kinase 2 OS=Bos taurus OX=9913 GN=PPIP5K2 PE=3 SV=2	1	2	2	2	138.85	1228	1.9948	1.7	124890000	58996	52318	55733	50720	51416	70325
F1MNI4	F1MNI4	tr|F1MNI4|F1MNI4_BOVIN RAB5B, member RAS oncogene family OS=Bos taurus OX=9913 GN=RAB5B PE=1 SV=1	1	8	4	4	25.153	229	77.317	44.1	5294400000	231940	320450	237270	245550	307780	267760
F1MNI9	F1MNI9	tr|F1MNI9|F1MNI9_BOVIN Thymidine kinase 2, mitochondrial OS=Bos taurus OX=9913 GN=TK2 PE=4 SV=1	1	1	1	1	34.814	305	1.7	3	654230000	40660	35838	37916	31308	26278	33491
F1MNJ2;Q3MHE8;A6QPC6;F1MZ44;F1N709;Q58DE8;F1MD75;F1MRG6;O46631;G3X6M9	F1MNJ2;Q3MHE8	tr|F1MNJ2|F1MNJ2_BOVIN Signal recognition particle receptor subunit alpha OS=Bos taurus OX=9913 GN=SRPRA PE=4 SV=1;sp|Q3MHE8|SRPRA_BOVIN Signal recognition particle receptor subunit alpha OS=Bos taurus OX=9913 GN=SRPRA PE=2 SV=1	10	18	18	18	65.651	598	96.372	28.4	13221000000	788770	873750	841970	915390	867670	1023400
F1MNL8	F1MNL8	tr|F1MNL8|F1MNL8_BOVIN AT-hook containing transcription factor 1 OS=Bos taurus OX=9913 GN=AHCTF1 PE=4 SV=2	1	1	1	1	252.89	2276	2.1138	0.5	0	0	0	0	0	0	0
F1MNM6	F1MNM6	tr|F1MNM6|F1MNM6_BOVIN Transport and golgi organization 6 homolog OS=Bos taurus OX=9913 GN=TANGO6 PE=4 SV=2	1	2	2	2	120.24	1087	2.0936	2.3	109650000	87024	86782	75177	82199	71670	61102
F1MNM7	F1MNM7	tr|F1MNM7|F1MNM7_BOVIN Perilipin 4 OS=Bos taurus OX=9913 GN=PLIN4 PE=1 SV=2	1	3	3	3	125.56	1260	108.26	30.1	1502900000	197300	201810	160290	141960	187070	111900
F1MNQ3;E1BCJ5;F1MNQ1	F1MNQ3	tr|F1MNQ3|F1MNQ3_BOVIN Discs large MAGUK scaffold protein 1 OS=Bos taurus OX=9913 GN=DLG1 PE=3 SV=2	3	3	3	3	89.182	800	26.436	5.4	657890000	106860	108270	101240	112060	99013	105670
F1MNQ8	F1MNQ8	tr|F1MNQ8|F1MNQ8_BOVIN Syntaxin 2 OS=Bos taurus OX=9913 GN=STX2 PE=3 SV=2	1	1	1	1	33.014	287	3.6625	4.9	0	0	0	0	0	0	0
F1MNS2	F1MNS2	tr|F1MNS2|F1MNS2_BOVIN SRSF protein kinase 2 OS=Bos taurus OX=9913 GN=SRPK2 PE=4 SV=2	1	1	1	1	77.592	687	1.7985	1.3	117950000	10694	12144	9838.4	12752	20049	10428
F1MNS5;Q9TSB2	F1MNS5	tr|F1MNS5|F1MNS5_BOVIN Ectonucleotide pyrophosphatase/phosphodiesterase 1 OS=Bos taurus OX=9913 GN=ENPP1 PE=1 SV=1	2	28	28	28	104.39	924	118.05	34	40650000000	1361400	1464700	1460400	1361900	1363600	1732200
F1MNS8	F1MNS8	tr|F1MNS8|F1MNS8_BOVIN PDGFA associated protein 1 OS=Bos taurus OX=9913 GN=PDAP1 PE=4 SV=2	1	7	7	7	20.688	182	90.01	33.5	1878500000	158360	161030	163890	168280	136280	183980
F1MNS9	F1MNS9	tr|F1MNS9|F1MNS9_BOVIN Protein phosphatase 1 regulatory subunit OS=Bos taurus OX=9913 GN=PPP1R3D PE=4 SV=2	1	1	1	1	32.325	299	2.0779	3.3	40358000	13835	14488	14178	14993	16032	17970
F1MNT1;E1BM66	F1MNT1	tr|F1MNT1|F1MNT1_BOVIN Nucleoporin 155 OS=Bos taurus OX=9913 GN=NUP155 PE=4 SV=2	2	5	5	5	155.18	1391	83.574	4.7	611230000	114000	121660	111850	99584	125800	117840
F1MNT4;Q28899;Q08D76	F1MNT4	tr|F1MNT4|F1MNT4_BOVIN Laminin subunit beta 1 OS=Bos taurus OX=9913 GN=LAMB1 PE=4 SV=2	3	19	19	19	198.74	1798	323.31	11.2	5203600000	561390	682150	589180	601660	631640	647590
F1MNT6	F1MNT6	tr|F1MNT6|F1MNT6_BOVIN Cytosolic beta-glucosidase OS=Bos taurus OX=9913 GN=GBA3 PE=3 SV=2	1	21	21	21	54.355	476	253.63	47.5	125880000000	2010500	2184200	2116000	1893500	2015200	2418600
F1MNV5	F1MNV5	tr|F1MNV5|F1MNV5_BOVIN Kininogen-1 OS=Bos taurus OX=9913 GN=KNG1 PE=4 SV=2	1	22	1	1	48.421	436	4.7813	49.8	4302000000	72333	70669	53003	36521	49420	44327
F1MNV8	F1MNV8	tr|F1MNV8|F1MNV8_BOVIN Peptidylprolyl isomerase OS=Bos taurus OX=9913 GN=FKBP15 PE=4 SV=2	1	5	5	5	130.85	1194	35.25	6.7	486310000	49245	63691	52530	58341	57867	56775
F1MNW4;A5D7R6;Q9TRI1	F1MNW4;A5D7R6	tr|F1MNW4|F1MNW4_BOVIN Inter-alpha-trypsin inhibitor heavy chain H2 OS=Bos taurus OX=9913 GN=ITIH2 PE=1 SV=2;tr|A5D7R6|A5D7R6_BOVIN ITIH2 protein OS=Bos taurus OX=9913 GN=ITIH2 PE=2 SV=1	3	13	13	13	106.16	946	167.16	13.6	5750500000	721200	711430	746360	735600	681070	864700
F1MP10;A6QR08	F1MP10;A6QR08	tr|F1MP10|F1MP10_BOVIN G protein pathway suppressor 1 OS=Bos taurus OX=9913 GN=GPS1 PE=4 SV=2;tr|A6QR08|A6QR08_BOVIN GPS1 protein OS=Bos taurus OX=9913 GN=GPS1 PE=2 SV=1	2	12	12	11	54.15	478	69.722	29.3	5600400000	498960	484300	486140	509400	467590	535590
F1MP13	F1MP13	tr|F1MP13|F1MP13_BOVIN Ubiquitin specific peptidase 25 OS=Bos taurus OX=9913 GN=USP25 PE=3 SV=1	1	2	2	2	121.98	1052	3.7345	1.8	1105800000	25845	25542	26106	24704	21951	27355
F1MP67	F1MP67	tr|F1MP67|F1MP67_BOVIN Uncharacterized protein OS=Bos taurus OX=9913 GN=LOC785540 PE=3 SV=2	1	13	6	3	55.853	490	29.234	30	9260000000	407910	405770	333770	483100	576430	291040
F1MP77	F1MP77	tr|F1MP77|F1MP77_BOVIN Uncharacterized protein OS=Bos taurus OX=9913 PE=4 SV=2	1	1	1	1	97.637	833	2.8603	1.9	1282800000	7216.3	8999.1	7319.4	8174.2	6562.3	7165.1
F1MP97;Q3SZK4	F1MP97;Q3SZK4	tr|F1MP97|F1MP97_BOVIN FAST kinase domain-containing protein 4 OS=Bos taurus OX=9913 GN=TBRG4 PE=4 SV=2;sp|Q3SZK4|FAKD4_BOVIN FAST kinase domain-containing protein 4 OS=Bos taurus OX=9913 GN=TBRG4 PE=2 SV=1	2	2	2	2	62.362	548	4.1921	3.5	61589000	36786	34120	31618	38658	29525	29008
F1MP98;A3KN50	F1MP98;A3KN50	tr|F1MP98|F1MP98_BOVIN Histone acetyltransferase OS=Bos taurus OX=9913 GN=KAT8 PE=3 SV=1;tr|A3KN50|A3KN50_BOVIN Histone acetyltransferase OS=Bos taurus OX=9913 GN=MYST1 PE=2 SV=1	2	1	1	1	52.458	458	1.7965	1.5	3544400000	50160	82843	70102	73751	91305	83255
F1MP99;Q3ZBP5;P31228	F1MP99;Q3ZBP5;P31228	tr|F1MP99|F1MP99_BOVIN D-aspartate oxidase OS=Bos taurus OX=9913 GN=DDO PE=4 SV=2;tr|Q3ZBP5|Q3ZBP5_BOVIN DDO protein (Fragment) OS=Bos taurus OX=9913 GN=DDO PE=2 SV=1;sp|P31228|OXDD_BOVIN D-aspartate oxidase OS=Bos taurus OX=9913 GN=DDO PE=1 SV=2	3	4	4	4	37.643	341	18.245	16.7	408660000	86303	121940	96857	106440	72702	93068
F1MPA1;Q2KJ99	F1MPA1	tr|F1MPA1|F1MPA1_BOVIN VPS35 endosomal protein sorting factor like OS=Bos taurus OX=9913 GN=VPS35L PE=4 SV=2	2	1	1	1	109.47	963	19.101	1	121160000	9945.6	11050	9484.9	10350	11197	9137.4
F1MPC5	F1MPC5	tr|F1MPC5|F1MPC5_BOVIN Uncharacterized protein OS=Bos taurus OX=9913 GN=INMT PE=4 SV=2	1	4	4	4	29.528	263	25.168	18.6	2231000000	116950	266960	211980	233680	160900	223060
F1MPE5;Q3B7N3;F1N074	F1MPE5	tr|F1MPE5|F1MPE5_BOVIN Importin 5 OS=Bos taurus OX=9913 GN=IPO5 PE=1 SV=2	3	16	16	16	125.02	1110	151.94	14.3	5028000000	603100	685190	628200	642100	634390	736410
F1MPG6	F1MPG6	tr|F1MPG6|F1MPG6_BOVIN Polypyrimidine tract binding protein 3 OS=Bos taurus OX=9913 GN=PTBP3 PE=4 SV=2	1	3	0	0	56.784	523	5.2832	4.8	0	0	0	0	0	0	0
F1MPJ7;Q0VCH0	F1MPJ7;Q0VCH0	tr|F1MPJ7|F1MPJ7_BOVIN Acidic nuclear phosphoprotein 32 family member E OS=Bos taurus OX=9913 GN=ANP32E PE=1 SV=2;tr|Q0VCH0|Q0VCH0_BOVIN Acidic (Leucine-rich) nuclear phosphoprotein 32 family, member E OS=Bos taurus OX=9913 GN=ANP32E PE=2 SV=1	2	1	1	1	30.031	262	54.966	6.1	921110000	46318	56409	50885	57130	49769	57268
F1MPJ8;Q3SWX3	F1MPJ8;Q3SWX3	tr|F1MPJ8|F1MPJ8_BOVIN Aminopeptidase like 1 OS=Bos taurus OX=9913 GN=NPEPL1 PE=4 SV=2;tr|Q3SWX3|Q3SWX3_BOVIN Aminopeptidase-like 1 OS=Bos taurus OX=9913 GN=NPEPL1 PE=2 SV=1	2	2	2	2	50.295	474	6.776	4.6	495520000	106700	108070	103540	99946	97017	113830
F1MPK6	F1MPK6	tr|F1MPK6|F1MPK6_BOVIN Tenascin XB OS=Bos taurus OX=9913 GN=TNXB PE=4 SV=2	1	3	0	0	439.19	4059	43.349	2.3	0	0	0	0	0	0	0
F1MPL1	F1MPL1	tr|F1MPL1|F1MPL1_BOVIN Mitofusin 1 OS=Bos taurus OX=9913 GN=MFN1 PE=3 SV=2	1	1	1	1	85.2	750	1.7323	1.1	0	0	0	0	0	0	0
F1MPN0	F1MPN0	tr|F1MPN0|F1MPN0_BOVIN Fibronectin type III domain containing 3B OS=Bos taurus OX=9913 GN=FNDC3B PE=4 SV=2	1	3	3	3	132.88	1207	4.0427	3.6	280620000	24818	19970	23816	21513	23573	30172
F1MPP1;Q17R06	F1MPP1;Q17R06	tr|F1MPP1|F1MPP1_BOVIN RAB21, member RAS oncogene family OS=Bos taurus OX=9913 GN=RAB21 PE=4 SV=2;sp|Q17R06|RAB21_BOVIN Ras-related protein Rab-21 OS=Bos taurus OX=9913 GN=RAB21 PE=2 SV=1	2	8	8	8	23.52	214	76.044	46.3	6648100000	513420	645250	524340	530920	594290	554090
F1MPP2;A6QLY8	F1MPP2;A6QLY8	tr|F1MPP2|F1MPP2_BOVIN Insulin like growth factor binding protein 7 OS=Bos taurus OX=9913 GN=IGFBP7 PE=4 SV=2;tr|A6QLY8|A6QLY8_BOVIN IGFBP7 protein OS=Bos taurus OX=9913 GN=IGFBP7 PE=2 SV=1	2	1	1	1	29.05	282	53.193	2.5	154650000	23967	21718	24348	23847	25662	24607
F1MPP7	F1MPP7	tr|F1MPP7|F1MPP7_BOVIN Acyl-coenzyme A synthetase ACSM1, mitochondrial OS=Bos taurus OX=9913 GN=ACSM1 PE=4 SV=1	1	31	1	1	64.936	577	42.251	65.3	8089200000	125830	162230	126700	135940	146620	112560
F1MPR3;Q5MA64	F1MPR3	tr|F1MPR3|F1MPR3_BOVIN Calcium-transporting ATPase OS=Bos taurus OX=9913 GN=ATP2A2 PE=3 SV=2	2	27	27	16	111.93	1015	311.18	31.5	22431000000	1217800	1308000	1257700	1258700	1376300	1433600
F1MPT5	F1MPT5	tr|F1MPT5|F1MPT5_BOVIN Dystonin OS=Bos taurus OX=9913 GN=DST PE=4 SV=2	1	5	4	3	844.19	7493	124.43	0.6	2421200000	10089	12350	9816.3	10610	18834	9874.7
F1MPW1	F1MPW1	tr|F1MPW1|F1MPW1_BOVIN Disco interacting protein 2 homolog A OS=Bos taurus OX=9913 GN=DIP2A PE=4 SV=2	1	1	1	1	169.71	1570	6.49	0.6	0	0	0	0	0	0	0
F1MPW7;A7YY76	F1MPW7	tr|F1MPW7|F1MPW7_BOVIN Nucleoporin 210 OS=Bos taurus OX=9913 GN=NUP210 PE=4 SV=2	2	4	4	4	197.59	1830	27.796	3.4	556150000	51359	59301	54592	60419	64258	63469
F1MPZ9	F1MPZ9	tr|F1MPZ9|F1MPZ9_BOVIN NCK associated protein 1 OS=Bos taurus OX=9913 GN=NCKAP1 PE=4 SV=2	1	2	2	2	124.89	1093	47.862	1.7	429730000	62240	60361	58648	56655	60633	58074
F1MQ21;Q1MW22;A8KC73;I3PWW8	F1MQ21	tr|F1MQ21|F1MQ21_BOVIN Nestin OS=Bos taurus OX=9913 GN=NES PE=3 SV=2	4	1	1	1	168.1	1539	214.11	0.7	82100000	12024	15116	13028	14045	22616	16226
F1MQ24;Q3SZG5	F1MQ24;Q3SZG5	tr|F1MQ24|F1MQ24_BOVIN T-complex 11 like 1 OS=Bos taurus OX=9913 GN=TCP11L1 PE=4 SV=1;tr|Q3SZG5|Q3SZG5_BOVIN T-complex 11 (Mouse)-like 1 OS=Bos taurus OX=9913 GN=TCP11L1 PE=2 SV=1	2	1	1	1	56.617	509	4.2187	1.6	0	0	0	0	0	0	0
F1MQ26	F1MQ26	tr|F1MQ26|F1MQ26_BOVIN Spermatogenesis associated serine rich 2 like OS=Bos taurus OX=9913 GN=SPATS2L PE=4 SV=2	1	2	2	2	54.158	489	7.1921	5.3	269730000	65560	71929	64067	64666	71483	66522
F1MQ37;REV__E1BHW0;REV__G3MXY2;REV__F1MXG8;REV__F1MLU7;REV__A7MB48	F1MQ37	tr|F1MQ37|F1MQ37_BOVIN Myosin heavy chain 9 OS=Bos taurus OX=9913 GN=MYH9 PE=1 SV=2	6	129	129	63	227.1	1964	323.31	56.5	561520000000	12129000	13205000	12057000	12153000	11947000	12681000
F1MQ41;A2VE61;A8QQR5	F1MQ41;A2VE61;A8QQR5	tr|F1MQ41|F1MQ41_BOVIN Cleft lip and palate transmembrane protein 1-like protein OS=Bos taurus OX=9913 GN=CLPTM1L PE=4 SV=2;sp|A2VE61|CLP1L_BOVIN Cleft lip and palate transmembrane protein 1-like protein OS=Bos taurus OX=9913 GN=CLPTM1L PE=2 SV=1;tr|A8QQR5	3	2	2	2	62.116	538	14.331	4.1	447100000	52413	57027	54588	56682	66806	66941
F1MQ56;A1L4Z9;A7YWF5	F1MQ56;A1L4Z9;A7YWF5	tr|F1MQ56|F1MQ56_BOVIN Focadhesin OS=Bos taurus OX=9913 GN=FOCAD PE=4 SV=2;tr|A1L4Z9|A1L4Z9_BOVIN Uncharacterized protein KIAA1797 (Fragment) OS=Bos taurus OX=9913 GN=KIAA1797 PE=2 SV=1;tr|A7YWF5|A7YWF5_BOVIN KIAA1797 protein (Fragment) OS=Bos taurus OX=99	3	3	3	3	201.16	1808	5.42	1.6	5379800000	23246	23462	20750	25191	22948	23898
F1MQ57	F1MQ57	tr|F1MQ57|F1MQ57_BOVIN Gephyrin OS=Bos taurus OX=9913 GN=GPHN PE=4 SV=2	1	10	10	6	77.922	713	81.186	14.3	2998200000	376820	376360	373030	388640	350560	421250
F1MQ59	F1MQ59	tr|F1MQ59|F1MQ59_BOVIN Lysine demethylase 5A OS=Bos taurus OX=9913 GN=KDM5A PE=4 SV=2	1	1	1	1	192.2	1693	1.7123	0.4	77751000	11295	8433	9160.7	9964.1	13556	12827
F1MQ84;A6QNS7;REV__G3X7C2;REV__G5E5Y9;A8KC81;A8KC72	F1MQ84;A6QNS7	tr|F1MQ84|F1MQ84_BOVIN Phosphodiesterase 4D interacting protein OS=Bos taurus OX=9913 GN=PDE4DIP PE=4 SV=2;tr|A6QNS7|A6QNS7_BOVIN Cardiomyopathy-associated protein 2 OS=Bos taurus OX=9913 GN=PDE4DIP PE=2 SV=1	6	2	2	2	264.77	2347	3.4868	0.7	1122800000	10250	10530	11960	9367.3	11510	15796
F1MQD1	F1MQD1	tr|F1MQD1|F1MQD1_BOVIN Calpain 5 OS=Bos taurus OX=9913 GN=CAPN5 PE=3 SV=2	1	1	1	1	73.032	640	3.2588	3	110750000	17895	27766	19699	23525	18884	25813
F1MQF4	F1MQF4	tr|F1MQF4|F1MQF4_BOVIN Family with sequence similarity 91 member A1 OS=Bos taurus OX=9913 GN=FAM91A1 PE=4 SV=2	1	2	2	2	94.189	840	8.9042	2.7	325850000	28112	34512	30855	28579	38379	34151
F1MQF6	F1MQF6	tr|F1MQF6|F1MQF6_BOVIN Apoptosis-associated speck-like protein-containing a CARD OS=Bos taurus OX=9913 GN=PYCARD PE=4 SV=1	1	3	0	0	21.951	195	1.9518	17.4	0	0	0	0	0	0	0
F1MQG6;A4FUB9;A7Z082	F1MQG6;A4FUB9	tr|F1MQG6|F1MQG6_BOVIN Apoptotic chromatin condensation inducer 1 OS=Bos taurus OX=9913 GN=ACIN1 PE=4 SV=1;tr|A4FUB9|A4FUB9_BOVIN ACIN1 protein (Fragment) OS=Bos taurus OX=9913 GN=ACIN1 PE=2 SV=1	3	11	11	11	150.75	1336	75.255	8.3	1500900000	186410	202090	190250	201930	204930	198520
F1MQI1;Q0VBX2	F1MQI1	tr|F1MQI1|F1MQI1_BOVIN Talin 2 OS=Bos taurus OX=9913 GN=TLN2 PE=4 SV=2	2	17	6	5	271.48	2541	195.97	6.8	12765000000	124490	117420	116560	112590	107850	130420
F1MQK8;Q32KM2	F1MQK8;Q32KM2	tr|F1MQK8|F1MQK8_BOVIN Protein C10 OS=Bos taurus OX=9913 GN=C5H12orf57 PE=4 SV=1;sp|Q32KM2|C10_BOVIN Protein C10 OS=Bos taurus OX=9913 PE=2 SV=1	2	1	1	1	13.154	126	9.5075	12.7	154370000	35019	29410	31420	34680	30725	33021
F1MQP2;A0A0F7GDE1	F1MQP2;A0A0F7GDE1	tr|F1MQP2|F1MQP2_BOVIN Solute carrier family 27 member 2 OS=Bos taurus OX=9913 GN=SLC27A2 PE=4 SV=2;tr|A0A0F7GDE1|A0A0F7GDE1_BOVIN Solute carrier family 27 member 2 (Fragment) OS=Bos taurus OX=9913 GN=SLC27A2 PE=2 SV=1	2	25	25	25	70.259	620	315.7	45.8	62927000000	2204200	2315600	1988800	1759600	1764500	1745600
F1MQP3;A5PJZ7	F1MQP3;A5PJZ7	tr|F1MQP3|F1MQP3_BOVIN Histone deacetylase OS=Bos taurus OX=9913 GN=HDAC6 PE=4 SV=2;tr|A5PJZ7|A5PJZ7_BOVIN Histone deacetylase OS=Bos taurus OX=9913 GN=HDAC6 PE=2 SV=1	2	2	2	2	123.82	1128	4.3997	1.6	211660000	63787	64226	63471	65825	79667	79242
F1MQQ8;F1N311	F1MQQ8	tr|F1MQQ8|F1MQQ8_BOVIN PPFIA binding protein 1 OS=Bos taurus OX=9913 GN=PPFIBP1 PE=4 SV=1	2	3	3	3	113.61	1010	19.661	2.8	764170000	38577	43639	35036	39979	52130	36846
F1MQU4;A5D7B8	F1MQU4;A5D7B8	tr|F1MQU4|F1MQU4_BOVIN BCL2 associated transcription factor 1 OS=Bos taurus OX=9913 GN=BCLAF1 PE=4 SV=2;tr|A5D7B8|A5D7B8_BOVIN MGC139150 protein OS=Bos taurus OX=9913 GN=MGC139150 PE=2 SV=1	2	3	2	2	106.22	921	28.306	2.8	343700000	24243	26770	25996	23494	26785	36284
F1MQU5;Q0P5I8	F1MQU5;Q0P5I8	tr|F1MQU5|F1MQU5_BOVIN Golgi to ER traffic protein 4 homolog OS=Bos taurus OX=9913 GN=GET4 PE=4 SV=2;sp|Q0P5I8|GET4_BOVIN Golgi to ER traffic protein 4 homolog OS=Bos taurus OX=9913 GN=GET4 PE=2 SV=1	2	2	2	2	30.624	273	17.397	8.4	1025800000	51182	63129	48770	51253	88452	49762
F1MQV7;D1MI54	F1MQV7	tr|F1MQV7|F1MQV7_BOVIN Non-specific serine/threonine protein kinase OS=Bos taurus OX=9913 GN=PRKAA2 PE=4 SV=1	2	3	2	2	59.383	524	7.3865	4.6	1604100000	64706	64133	63805	62061	77103	69242
F1MQX0	F1MQX0	tr|F1MQX0|F1MQX0_BOVIN Acetyl-coenzyme A synthetase OS=Bos taurus OX=9913 GN=ACSS1 PE=1 SV=2	1	3	0	0	69.062	624	20.45	6.9	0	0	0	0	0	0	0
F1MR06	F1MR06	tr|F1MR06|F1MR06_BOVIN Sodium/potassium-transporting ATPase subunit alpha OS=Bos taurus OX=9913 GN=ATP1A3 PE=3 SV=2	1	16	1	0	113.08	1033	-2	19.9	0	0	0	0	0	0	0
F1MR07	F1MR07	tr|F1MR07|F1MR07_BOVIN HD domain containing 3 OS=Bos taurus OX=9913 GN=HDDC3 PE=4 SV=2	1	4	4	4	20.435	179	23.303	25.7	1128300000	46739	43915	48552	50014	53590	62125
F1MR28;A5PKL1	F1MR28;A5PKL1	tr|F1MR28|F1MR28_BOVIN Oxidation resistance protein 1 OS=Bos taurus OX=9913 GN=OXR1 PE=4 SV=2;sp|A5PKL1|OXR1_BOVIN Oxidation resistance protein 1 OS=Bos taurus OX=9913 GN=OXR1 PE=2 SV=2	2	2	2	2	86.856	771	15.568	3	71828000	29297	35688	30495	31391	46149	42609
F1MR63;Q3T0V2	F1MR63;Q3T0V2	tr|F1MR63|F1MR63_BOVIN Uncharacterized protein OS=Bos taurus OX=9913 GN=ABHD14A PE=1 SV=2;tr|Q3T0V2|Q3T0V2_BOVIN Aminoacylase 1 OS=Bos taurus OX=9913 GN=ACY1 PE=1 SV=1	2	26	26	26	55.519	501	323.31	73.9	253640000000	2431100	3039100	2461700	2747800	2890700	2733600
F1MR86;G3MZ95;Q3T173	F1MR86;G3MZ95;Q3T173	tr|F1MR86|F1MR86_BOVIN Four and a half LIM domains 1 OS=Bos taurus OX=9913 GN=FHL1 PE=1 SV=2;tr|G3MZ95|G3MZ95_BOVIN Four and a half LIM domains 1 OS=Bos taurus OX=9913 GN=FHL1 PE=1 SV=1;tr|Q3T173|Q3T173_BOVIN Four and a half LIM domains 1 OS=Bos taurus OX=	3	10	10	10	33.593	296	275.24	40.2	4414200000	343140	560720	505980	441470	490100	681870
F1MR96;F1N161;Q52ZG6;Q52ZG8;A6QNM1;G3N2N7;Q52ZG9;Q52ZH3;Q52ZH2;Q01039;A4GVW8	F1MR96;F1N161;Q52ZG6;Q52ZG8;A6QNM1;G3N2N7;Q52ZG9	tr|F1MR96|F1MR96_BOVIN Calpastatin OS=Bos taurus OX=9913 GN=CAST PE=1 SV=2;tr|F1N161|F1N161_BOVIN Calpastatin OS=Bos taurus OX=9913 GN=CAST PE=1 SV=2;tr|Q52ZG6|Q52ZG6_BOVIN Calpastatin type I OS=Bos taurus OX=9913 GN=CAST PE=4 SV=1;tr|Q52ZG8|Q52ZG8_BOVIN C	11	33	33	1	85.456	799	319.95	41.9	36812000000	1764600	1913000	1755200	1743800	1539000	1804700
F1MRD0;Q862P9;Q9TTW4;H6S1N4;Q2QJG3	F1MRD0	tr|F1MRD0|F1MRD0_BOVIN Actin, cytoplasmic 1 OS=Bos taurus OX=9913 GN=ACTB PE=3 SV=2	5	19	0	0	41.851	375	1.7572	64.5	0	0	0	0	0	0	0
F1MRD9	F1MRD9	tr|F1MRD9|F1MRD9_BOVIN Ethanolamine kinase 2 OS=Bos taurus OX=9913 GN=ETNK2 PE=4 SV=2	1	2	2	2	35.204	301	1.8088	6	1844700000	85739	82455	79038	71678	88387	90196
F1MRE5;A4FUI0;REV__Q00361;G3MZQ9;REV__F1MRE5;REV__E1B886	F1MRE5	tr|F1MRE5|F1MRE5_BOVIN Acyl-CoA binding domain containing 3 OS=Bos taurus OX=9913 GN=ACBD3 PE=1 SV=1	6	7	7	6	60.581	528	126.82	16.1	2390500000	196260	188520	191300	202670	187030	229970
F1MRF5;A6QPZ7	F1MRF5;A6QPZ7	tr|F1MRF5|F1MRF5_BOVIN Acyl-coenzyme A oxidase OS=Bos taurus OX=9913 GN=ACOX2 PE=1 SV=1;tr|A6QPZ7|A6QPZ7_BOVIN Acyl-coenzyme A oxidase OS=Bos taurus OX=9913 GN=ACOX2 PE=2 SV=1	2	32	32	31	76.187	682	323.31	65.7	203710000000	3738400	4277300	3652500	3710500	3858500	3660400
F1MRF7;Q58DP8	F1MRF7;Q58DP8	tr|F1MRF7|F1MRF7_BOVIN H/ACA ribonucleoprotein complex subunit OS=Bos taurus OX=9913 GN=GAR1 PE=3 SV=1;tr|Q58DP8|Q58DP8_BOVIN H/ACA ribonucleoprotein complex subunit OS=Bos taurus OX=9913 GN=NOLA1 PE=2 SV=1	2	3	3	3	21.991	210	22.5	20	519170000	45467	52641	46544	48939	46080	46157
F1MRL3	F1MRL3	tr|F1MRL3|F1MRL3_BOVIN ATP binding cassette subfamily A member 10 OS=Bos taurus OX=9913 GN=ABCA10 PE=4 SV=1	1	3	2	2	179.52	1595	2.9139	2	140780000	38548	36432	41128	43324	33291	47502
F1MRL5	F1MRL5	tr|F1MRL5|F1MRL5_BOVIN UDP-glucuronosyltransferase OS=Bos taurus OX=9913 GN=LOC540544 PE=3 SV=1	1	14	11	10	61.02	533	21.373	25.3	15774000000	1040800	887300	835220	985410	915820	677650
F1MRS1	F1MRS1	tr|F1MRS1|F1MRS1_BOVIN Protein phosphatase 4 regulatory subunit 1 OS=Bos taurus OX=9913 GN=PPP4R1 PE=1 SV=2	1	3	3	3	103.07	925	21.891	3.9	309990000	34555	41318	41536	34601	46352	55387
F1MRT9;Q29RH7;REV__E1BBI9;REV__Q29RP1;REV__F1MKU4;E1BM64	F1MRT9	tr|F1MRT9|F1MRT9_BOVIN Utrophin OS=Bos taurus OX=9913 GN=UTRN PE=4 SV=2	6	49	49	48	389.51	3394	323.31	17.1	10237000000	1027300	1187800	1038400	1123700	1171300	1161300
F1MRU4	F1MRU4	tr|F1MRU4|F1MRU4_BOVIN Dynein heavy chain 3, axonemal OS=Bos taurus OX=9913 GN=DNAH3 PE=4 SV=2	1	2	2	2	467.57	4079	-2	0.4	0	0	0	0	0	0	0
F1MRY9;REV__F1MF34;REV__E1BAM1	F1MRY9	tr|F1MRY9|F1MRY9_BOVIN Aldehyde oxidase 1 OS=Bos taurus OX=9913 GN=AOX1 PE=4 SV=2	3	65	2	0	147.5	1339	9.4139	51.5	613870000	29424	35467	29791	37759	34138	39305
F1MRZ6;F1MRZ5;A0JN60	F1MRZ6;F1MRZ5;A0JN60	tr|F1MRZ6|F1MRZ6_BOVIN Tenascin C OS=Bos taurus OX=9913 GN=TNC PE=4 SV=2;tr|F1MRZ5|F1MRZ5_BOVIN Tenascin C OS=Bos taurus OX=9913 GN=TNC PE=4 SV=1;tr|A0JN60|A0JN60_BOVIN Tenascin C OS=Bos taurus OX=9913 GN=TNC PE=2 SV=1	3	8	8	8	244.61	2231	24.339	4.2	550280000	76708	113510	103030	86058	120540	155740
F1MRZ8	F1MRZ8	tr|F1MRZ8|F1MRZ8_BOVIN Pleckstrin OS=Bos taurus OX=9913 GN=PLEK PE=4 SV=2	1	1	1	1	40.056	350	8.7798	3.7	0	0	0	0	0	0	0
F1MS25;P23709	F1MS25;P23709	tr|F1MS25|F1MS25_BOVIN NADH dehydrogenase [ubiquinone] iron-sulfur protein 3, mitochondrial OS=Bos taurus OX=9913 GN=NDUFS3 PE=3 SV=2;sp|P23709|NDUS3_BOVIN NADH dehydrogenase [ubiquinone] iron-sulfur protein 3, mitochondrial OS=Bos taurus OX=9913 GN=NDUFS3	2	14	14	14	27.902	242	111.67	61.6	29302000000	1464200	1497800	1350800	1458300	1288700	1299100
F1MS29;G3N3B7;Q0VC86	F1MS29;G3N3B7	tr|F1MS29|F1MS29_BOVIN Protein tyrosine kinase 2 OS=Bos taurus OX=9913 GN=PTK2 PE=3 SV=2;tr|G3N3B7|G3N3B7_BOVIN Protein tyrosine kinase 2 OS=Bos taurus OX=9913 GN=PTK2 PE=3 SV=1	3	2	2	2	119.8	1060	12.635	1.5	68964000	10909	12791	12261	11895	19410	13249
F1MS35	F1MS35	tr|F1MS35|F1MS35_BOVIN ArfGAP with FG repeats 2 OS=Bos taurus OX=9913 GN=AGFG2 PE=4 SV=2	1	2	1	1	48.182	473	4.6757	3.2	234750000	48955	39487	47100	42105	35950	59892
F1MS40;Q9N2H3;Q32L59;F1MWR4	F1MS40	tr|F1MS40|F1MS40_BOVIN Craniofacial development protein 2 OS=Bos taurus OX=9913 GN=CFDP2 PE=4 SV=1	4	23	23	0	66.277	592	309.93	41.7	15352000000	874040	1028100	962210	1019100	936950	1107500
F1MS49	F1MS49	tr|F1MS49|F1MS49_BOVIN Uncharacterized protein OS=Bos taurus OX=9913 GN=ACOT6 PE=4 SV=1	1	11	11	5	47.886	434	53.982	27.2	20523000000	578200	539870	503920	564750	578100	444260
F1MS54;A7MBG5	F1MS54;A7MBG5	tr|F1MS54|F1MS54_BOVIN TBC1 domain family member 9B OS=Bos taurus OX=9913 GN=TBC1D9B PE=4 SV=2;tr|A7MBG5|A7MBG5_BOVIN TBC1D9B protein OS=Bos taurus OX=9913 GN=TBC1D9B PE=2 SV=1	2	2	2	2	141.22	1255	18.562	1.8	200460000	15377	17415	15655	15309	21502	15881
F1MS81;A6QLE2	F1MS81;A6QLE2	tr|F1MS81|F1MS81_BOVIN Required for meiotic nuclear division 1 homolog OS=Bos taurus OX=9913 GN=RMND1 PE=4 SV=1;tr|A6QLE2|A6QLE2_BOVIN RMND1 protein OS=Bos taurus OX=9913 GN=RMND1 PE=2 SV=1	2	2	2	2	51.811	451	7.2461	5.1	511820000	62709	69355	58127	64133	68812	55206
F1MS93;A4IFQ0;A0A140T8B2	F1MS93;A4IFQ0;A0A140T8B2	tr|F1MS93|F1MS93_BOVIN THO complex subunit 5 homolog OS=Bos taurus OX=9913 GN=THOC5 PE=4 SV=1;sp|A4IFQ0|THOC5_BOVIN THO complex subunit 5 homolog OS=Bos taurus OX=9913 GN=THOC5 PE=2 SV=1;tr|A0A140T8B2|A0A140T8B2_BOVIN THO complex subunit 5 homolog OS=Bos t	3	1	1	1	78.528	683	1.8113	1.3	27728000	5662.3	5713.4	6194.4	6223.1	5712	6127.8
F1MS94;A5D7D3	F1MS94;A5D7D3	tr|F1MS94|F1MS94_BOVIN Cold shock domain containing E1 OS=Bos taurus OX=9913 GN=CSDE1 PE=4 SV=1;tr|A5D7D3|A5D7D3_BOVIN CSDE1 protein OS=Bos taurus OX=9913 GN=CSDE1 PE=2 SV=1	2	9	9	9	85.803	767	51.639	10.6	2726100000	306700	327280	310530	335120	327230	349620
F1MSB5;Q2TBT2	F1MSB5;Q2TBT2	tr|F1MSB5|F1MSB5_BOVIN Golgi reassembly stacking protein 2 OS=Bos taurus OX=9913 GN=GORASP2 PE=1 SV=1;tr|Q2TBT2|Q2TBT2_BOVIN Golgi reassembly stacking protein 2, 55kDa OS=Bos taurus OX=9913 GN=GORASP2 PE=2 SV=1	2	8	8	7	47.577	455	187.62	23.5	8696900000	426430	450330	435600	470050	385830	494750
F1MSD5	F1MSD5	tr|F1MSD5|F1MSD5_BOVIN Uncharacterized protein OS=Bos taurus OX=9913 PE=4 SV=2	1	1	1	1	31.813	264	-2	3	0	0	0	0	0	0	0
F1MSI2	F1MSI2	tr|F1MSI2|F1MSI2_BOVIN Agrin OS=Bos taurus OX=9913 GN=AGRN PE=1 SV=1	1	3	3	3	215.2	2032	83.432	1.3	348730000	32722	35487	38104	38327	40592	44151
F1MSJ9;A5D7E0;Q17QB7	F1MSJ9;A5D7E0	tr|F1MSJ9|F1MSJ9_BOVIN RAB35, member RAS oncogene family OS=Bos taurus OX=9913 GN=RAB35 PE=4 SV=2;tr|A5D7E0|A5D7E0_BOVIN RAB35 protein OS=Bos taurus OX=9913 GN=RAB35 PE=2 SV=1	3	7	6	6	23.011	201	75.677	33.8	581050000	66876	65479	74626	61098	74077	90221
F1MSK0	F1MSK0	tr|F1MSK0|F1MSK0_BOVIN Tetratricopeptide repeat, ankyrin repeat and coiled-coil containing 2 OS=Bos taurus OX=9913 GN=TANC2 PE=4 SV=2	1	1	1	1	219.16	1989	2.3517	0.3	6143800000	75207	65914	70629	65865	58926	89332
F1MSM4	F1MSM4	tr|F1MSM4|F1MSM4_BOVIN Glycogenin 2 OS=Bos taurus OX=9913 GN=GYG2 PE=4 SV=2	1	3	3	3	52.398	473	29.988	7.6	588850000	74552	69754	75322	60440	66108	93066
F1MSM5;A8YXY6	F1MSM5;A8YXY6	tr|F1MSM5|F1MSM5_BOVIN Mitochondrial poly(A) polymerase OS=Bos taurus OX=9913 GN=MTPAP PE=4 SV=1;tr|A8YXY6|A8YXY6_BOVIN MTPAP protein (Fragment) OS=Bos taurus OX=9913 GN=MTPAP PE=2 SV=1	2	2	2	2	65.345	583	2.8107	2.9	669080000	27985	35069	32023	31210	25969	37100
F1MSM9	F1MSM9	tr|F1MSM9|F1MSM9_BOVIN Formin binding protein 1 like OS=Bos taurus OX=9913 GN=FNBP1L PE=4 SV=2	1	1	1	1	63.709	547	37.969	1.3	146230000	11061	12145	11502	11696	14102	12438
F1MSN9	F1MSN9	tr|F1MSN9|F1MSN9_BOVIN Epithelial splicing regulatory protein 2 OS=Bos taurus OX=9913 GN=ESRP2 PE=4 SV=2	1	5	5	3	77.054	717	9.1998	6.6	685330000	159300	176350	150590	166800	178850	161180
F1MSQ9;A5D7N8	F1MSQ9;A5D7N8	tr|F1MSQ9|F1MSQ9_BOVIN Thymopoietin OS=Bos taurus OX=9913 GN=TMPO PE=1 SV=1;tr|A5D7N8|A5D7N8_BOVIN TMPO protein OS=Bos taurus OX=9913 GN=TMPO PE=2 SV=1	2	8	8	2	42.894	382	280.03	27.7	2583900000	357630	366930	351730	389320	345400	369850
F1MSR8;P02459	F1MSR8;P02459	tr|F1MSR8|F1MSR8_BOVIN Collagen alpha-1(II) chain OS=Bos taurus OX=9913 GN=COL2A1 PE=4 SV=2;sp|P02459|CO2A1_BOVIN Collagen alpha-1(II) chain OS=Bos taurus OX=9913 GN=COL2A1 PE=1 SV=4	2	3	2	2	134.43	1418	4.2568	1.8	206620000	23930	24642	32705	35524	35679	51361
F1MSW3	F1MSW3	tr|F1MSW3|F1MSW3_BOVIN MAGI family member, X-linked OS=Bos taurus OX=9913 GN=MAGIX PE=4 SV=2	1	1	1	1	36.097	337	1.703	4.2	0	0	0	0	0	0	0
F1MSW6;A5PKJ2;A5PKF6	F1MSW6;A5PKJ2;A5PKF6	tr|F1MSW6|F1MSW6_BOVIN SWI/SNF related, matrix associated, actin dependent regulator of chromatin, subfamily e, member 1 OS=Bos taurus OX=9913 GN=SMARCE1 PE=4 SV=1;tr|A5PKJ2|A5PKJ2_BOVIN SMARCE1 protein OS=Bos taurus OX=9913 GN=SMARCE1 PE=2 SV=1;tr|A5PKF6|	3	1	1	1	42.607	376	9.1628	3.5	45416000	2685.2	3592.6	2511.2	2665.7	8648.1	3003.8
F1MSZ6;P41361	F1MSZ6;P41361	tr|F1MSZ6|F1MSZ6_BOVIN Antithrombin-III OS=Bos taurus OX=9913 GN=SERPINC1 PE=3 SV=1;sp|P41361|ANT3_BOVIN Antithrombin-III OS=Bos taurus OX=9913 GN=SERPINC1 PE=1 SV=2	2	23	23	23	52.44	465	188.44	48.2	90132000000	2528800	2854400	2608400	2605600	2555200	2919600
F1MT25;Q2YDE6;REV__E1BG42	F1MT25	tr|F1MT25|F1MT25_BOVIN High density lipoprotein binding protein OS=Bos taurus OX=9913 GN=HDLBP PE=1 SV=2	3	40	40	40	139.59	1257	312.45	33.9	39633000000	1900700	2051100	2001900	2000300	2065900	2352400
F1MT41	F1MT41	tr|F1MT41|F1MT41_BOVIN Prostaglandin F2 receptor inhibitor OS=Bos taurus OX=9913 GN=PTGFRN PE=4 SV=1	1	20	20	20	98.895	882	71.956	22.4	15331000000	595550	763360	674190	652940	708350	780870
F1MT51;Q2YDL5	F1MT51;Q2YDL5	tr|F1MT51|F1MT51_BOVIN Peptidylprolyl isomerase OS=Bos taurus OX=9913 GN=FKBP11 PE=4 SV=1;sp|Q2YDL5|FKB11_BOVIN Peptidyl-prolyl cis-trans isomerase FKBP11 OS=Bos taurus OX=9913 GN=FKBP11 PE=2 SV=1	2	4	4	4	22.375	202	29.625	23.3	15601000000	349660	400910	391570	349110	369010	537700
F1MT58;M0QW16	F1MT58	tr|F1MT58|F1MT58_BOVIN Dihydrodiol dehydrogenase 3 OS=Bos taurus OX=9913 GN=LOC785762 PE=1 SV=1	2	19	11	1	37.027	323	192.13	65.3	185740000000	1402200	1844100	1637600	903460	1990600	1942800
F1MT65;A7Z084	F1MT65;A7Z084	tr|F1MT65|F1MT65_BOVIN Hepatoma-derived growth factor-related protein 2 OS=Bos taurus OX=9913 GN=HDGFL2 PE=4 SV=2;tr|A7Z084|A7Z084_BOVIN HDGF2 protein OS=Bos taurus OX=9913 GN=HDGF2 PE=2 SV=1	2	3	2	2	61.174	551	42.481	5.4	244910000	9836.4	9017	7032.2	8983.4	14631	8868.1
F1MT69;A5PK00	F1MT69;A5PK00	tr|F1MT69|F1MT69_BOVIN Vacuolar protein-sorting-associated protein 36 OS=Bos taurus OX=9913 GN=VPS36 PE=4 SV=1;sp|A5PK00|VPS36_BOVIN Vacuolar protein-sorting-associated protein 36 OS=Bos taurus OX=9913 GN=VPS36 PE=2 SV=1	2	1	1	1	43.758	386	12.307	2.1	314350000	11960	16814	12135	13425	18786	14408
F1MTG3;A7E354	F1MTG3	tr|F1MTG3|F1MTG3_BOVIN WASH complex subunit FAM21 OS=Bos taurus OX=9913 GN=FAM21A PE=4 SV=1	2	9	9	9	145.5	1332	49.426	9.9	657930000	100730	98484	98623	94676	106420	111610
F1MTI2	F1MTI2	tr|F1MTI2|F1MTI2_BOVIN CDKN2A-interacting protein OS=Bos taurus OX=9913 GN=CDKN2AIP PE=4 SV=2	1	1	1	1	14.06	126	2.4603	10.3	88332000	2099.2	2610.5	1476.7	2260.1	4365.3	1673.3
F1MTJ9;P84466;A0JND6	F1MTJ9;P84466;A0JND6	tr|F1MTJ9|F1MTJ9_BOVIN Terpene cyclase/mutase family member OS=Bos taurus OX=9913 GN=LSS PE=3 SV=1;sp|P84466|ERG7_BOVIN Lanosterol synthase OS=Bos taurus OX=9913 GN=LSS PE=1 SV=2;tr|A0JND6|A0JND6_BOVIN Terpene cyclase/mutase family member OS=Bos taurus OX=	3	29	29	29	83.217	732	190.83	44.1	50497000000	2751200	2762800	2399900	2748900	2638300	2133300
F1MTK7;Q2KI00	F1MTK7;Q2KI00	tr|F1MTK7|F1MTK7_BOVIN Protein FAM107B OS=Bos taurus OX=9913 GN=FAM107B PE=4 SV=2;sp|Q2KI00|F107B_BOVIN Protein FAM107B OS=Bos taurus OX=9913 GN=FAM107B PE=2 SV=1	2	3	3	3	15.559	131	3.8018	21.4	665460000	93127	108470	90325	86508	89880	91973
F1MTL5;A5PJQ9	F1MTL5;A5PJQ9	tr|F1MTL5|F1MTL5_BOVIN Phosphatidylinositol 3-kinase catalytic subunit type 3 OS=Bos taurus OX=9913 GN=PIK3C3 PE=3 SV=2;tr|A5PJQ9|A5PJQ9_BOVIN PIK3C3 protein OS=Bos taurus OX=9913 GN=PIK3C3 PE=2 SV=1	2	3	2	2	101.47	887	18.91	3.6	269950000	32183	38309	28797	34978	30776	32860
F1MTN4;A2VE34;A3KN10;Q28165;REV__Q2KIH4;REV__F1MPT7;REV__P02453	F1MTN4;A2VE34;A3KN10;Q28165	tr|F1MTN4|F1MTN4_BOVIN Polyadenylate-binding protein 2 OS=Bos taurus OX=9913 GN=PABPN1 PE=4 SV=2;tr|A2VE34|A2VE34_BOVIN PABPN1 protein OS=Bos taurus OX=9913 GN=PABPN1 PE=2 SV=1;tr|A3KN10|A3KN10_BOVIN PABPN1 protein OS=Bos taurus OX=9913 GN=PABPN1 PE=2 SV=1	7	3	3	3	29.473	275	8.8497	9.5	1141100000	132930	155400	128860	143560	133550	145280
F1MTP9;A6QQF3;Q3T129;F1N4S3;F1N415	F1MTP9;A6QQF3	tr|F1MTP9|F1MTP9_BOVIN Tight junction protein 2 OS=Bos taurus OX=9913 GN=TJP2 PE=1 SV=1;tr|A6QQF3|A6QQF3_BOVIN TJP2 protein OS=Bos taurus OX=9913 GN=TJP2 PE=2 SV=1	5	10	0	0	92.733	821	3.1338	12.8	0	0	0	0	0	0	0
F1MTQ5	F1MTQ5	tr|F1MTQ5|F1MTQ5_BOVIN Peroxisomal biogenesis factor 11 gamma OS=Bos taurus OX=9913 GN=PEX11G PE=4 SV=2	1	4	4	4	26.597	240	62.07	25.8	1114000000	111560	127820	103530	108470	127530	104270
F1MTR1	F1MTR1	tr|F1MTR1|F1MTR1_BOVIN IQ motif containing GTPase activating protein 2 OS=Bos taurus OX=9913 GN=IQGAP2 PE=1 SV=2	1	78	78	75	178.5	1548	323.31	52.6	290570000000	9081400	9712000	9384400	8807000	8625700	10829000
F1MTS8	F1MTS8	tr|F1MTS8|F1MTS8_BOVIN Listerin E3 ubiquitin protein ligase 1 OS=Bos taurus OX=9913 GN=LTN1 PE=4 SV=2	1	2	2	2	213.77	1898	3.1821	1.2	548260000	64332	77837	70249	64085	118630	92872
F1MTY9;Q3T0J4	F1MTY9;Q3T0J4	tr|F1MTY9|F1MTY9_BOVIN Heme oxygenase (Decycling) 2 OS=Bos taurus OX=9913 GN=HMOX2 PE=1 SV=2;tr|Q3T0J4|Q3T0J4_BOVIN Heme oxygenase OS=Bos taurus OX=9913 GN=HMOX2 PE=2 SV=1	2	10	10	10	37.555	334	125.53	47	3814300000	362530	399210	357000	374750	396190	384240
F1MTZ4	F1MTZ4	tr|F1MTZ4|F1MTZ4_BOVIN Fibrillin-2 precursor OS=Bos taurus OX=9913 GN=FBN2 PE=4 SV=2	1	3	0	0	403.27	3672	4.5245	0.6	0	0	0	0	0	0	0
F1MTZ7;Q2KIR7;Q9T2U9	F1MTZ7;Q2KIR7	tr|F1MTZ7|F1MTZ7_BOVIN Glycine N-acyltransferase OS=Bos taurus OX=9913 GN=GLYAT PE=4 SV=2;sp|Q2KIR7|GLYAT_BOVIN Glycine N-acyltransferase OS=Bos taurus OX=9913 GN=GLYAT PE=1 SV=2	3	17	17	16	34.034	296	323.31	71.6	1177100000000	4826200	5758500	4831900	5676100	3781400	4522700
F1MU05;A7E3B6	F1MU05;A7E3B6	tr|F1MU05|F1MU05_BOVIN Membrane palmitoylated protein 6 OS=Bos taurus OX=9913 GN=MPP6 PE=3 SV=1;tr|A7E3B6|A7E3B6_BOVIN MPP6 protein (Fragment) OS=Bos taurus OX=9913 GN=MPP6 PE=2 SV=1	2	8	7	7	62.312	551	18.479	16.2	1322300000	316060	365460	318740	329950	306700	310670
F1MU08;P18493;Q2KIU9	F1MU08;P18493	tr|F1MU08|F1MU08_BOVIN Poly [ADP-ribose] polymerase OS=Bos taurus OX=9913 GN=PARP1 PE=4 SV=2;sp|P18493|PARP1_BOVIN Poly [ADP-ribose] polymerase 1 OS=Bos taurus OX=9913 GN=PARP1 PE=2 SV=2	3	15	15	15	113.37	1016	233.24	18.2	7651400000	902700	1097700	963450	1085500	1040900	1014600
F1MU12;A6QPT0	F1MU12	tr|F1MU12|F1MU12_BOVIN Keratin, type II cytoskeletal 8 OS=Bos taurus OX=9913 GN=KRT8 PE=3 SV=1	2	47	1	1	53.527	478	173.8	83.9	23500000000	472540	521510	495420	545910	395720	496490
F1MU24;Q2TBK0;REV__F1MTX1;REV__A0JNK8	F1MU24	tr|F1MU24|F1MU24_BOVIN Alpha-1,4 glucan phosphorylase OS=Bos taurus OX=9913 GN=PYGB PE=3 SV=2	4	7	0	0	76.172	667	1.7959	10	0	0	0	0	0	0	0
F1MU34;A7MB81	F1MU34;A7MB81	tr|F1MU34|F1MU34_BOVIN Aminopeptidase OS=Bos taurus OX=9913 GN=ERAP1 PE=3 SV=1;tr|A7MB81|A7MB81_BOVIN Aminopeptidase OS=Bos taurus OX=9913 GN=ERAP1 PE=2 SV=1	2	7	7	7	107.06	942	100.88	7.9	2558000000	253530	294870	254240	264450	221940	266910
F1MU48	F1MU48	tr|F1MU48|F1MU48_BOVIN DNA topoisomerase 2 OS=Bos taurus OX=9913 GN=TOP2B PE=3 SV=2	1	3	3	3	180.67	1599	38.696	2.4	175440000	58857	66717	58467	63297	56751	61074
F1MU62	F1MU62	tr|F1MU62|F1MU62_BOVIN Cleavage and polyadenylation specific factor 7 OS=Bos taurus OX=9913 GN=CPSF7 PE=4 SV=1	1	1	1	1	51.068	462	52.667	2.6	51850000	13719	14837	11777	13583	13657	13832
F1MU79	F1MU79	tr|F1MU79|F1MU79_BOVIN Peptidylprolyl isomerase OS=Bos taurus OX=9913 GN=FKBP4 PE=4 SV=2	1	28	28	1	51.559	459	323.31	65.1	33435000000	1344900	1415600	1377200	1380000	1447600	1563200
F1MU85;Q2KI28	F1MU85;Q2KI28	tr|F1MU85|F1MU85_BOVIN BRO1 domain and CAAX motif containing OS=Bos taurus OX=9913 GN=BROX PE=4 SV=1;tr|Q2KI28|Q2KI28_BOVIN LOC522319 protein (Fragment) OS=Bos taurus OX=9913 GN=LOC522319 PE=2 SV=1	2	3	3	3	46.479	412	7.6892	8.7	561520000	107990	116850	105380	113690	78637	102970
F1MUA7	F1MUA7	tr|F1MUA7|F1MUA7_BOVIN Shootin 1 OS=Bos taurus OX=9913 GN=SHTN1 PE=1 SV=2	1	10	10	10	69.025	609	114.51	14.4	2336200000	259290	273000	251620	266210	349990	259990
F1MUC5	F1MUC5	tr|F1MUC5|F1MUC5_BOVIN Collagen type XV alpha 1 chain OS=Bos taurus OX=9913 GN=COL15A1 PE=4 SV=2	1	4	4	4	141.36	1386	256.58	2.5	783580000	137090	146040	141690	143320	146900	170520
F1MUF1	F1MUF1	tr|F1MUF1|F1MUF1_BOVIN Exportin 5 OS=Bos taurus OX=9913 GN=XPO5 PE=4 SV=1	1	3	3	3	132.42	1166	5.638	2.5	137780000	34996	31964	32712	32471	32445	38644
F1MUG2	F1MUG2	sp|F1MUG2|CEP41_BOVIN Centrosomal protein of 41 kDa OS=Bos taurus OX=9913 GN=CEP41 PE=3 SV=2	1	1	1	1	41.38	373	2.0982	4.8	46097000	4269	4231.5	3730.8	4330.5	4861.4	3266
F1MUH4;Q32LG7;A7LCW9;M5FHM4;E1B7G3	F1MUH4;Q32LG7;A7LCW9;M5FHM4;E1B7G3	tr|F1MUH4|F1MUH4_BOVIN E3 ubiquitin-protein ligase CHIP OS=Bos taurus OX=9913 GN=STUB1 PE=4 SV=2;tr|Q32LG7|Q32LG7_BOVIN STIP1 homology and U-box containing protein 1 OS=Bos taurus OX=9913 GN=LOC504565 PE=2 SV=1;tr|A7LCW9|A7LCW9_BOVIN STIP1 homology and U-b	5	5	5	5	34.833	302	30.247	19.5	835700000	95011	94637	84455	92525	86732	90959
F1MUI0	F1MUI0	tr|F1MUI0|F1MUI0_BOVIN Huntingtin interacting protein 1 related OS=Bos taurus OX=9913 GN=HIP1R PE=1 SV=1	1	11	11	11	120.34	1077	45.697	10.1	1699200000	241440	218250	219220	229670	220250	233440
F1MUM9	F1MUM9	tr|F1MUM9|F1MUM9_BOVIN Adenosine deaminase, RNA specific OS=Bos taurus OX=9913 GN=ADAR PE=1 SV=2	1	1	1	1	130.5	1176	11.418	1.7	83415000	3141.4	2971.1	2827.2	3885.5	3483	3406.3
F1MUP1;A6QLT8	F1MUP1;A6QLT8	tr|F1MUP1|F1MUP1_BOVIN Putative N-acetylated-alpha-linked acidic dipeptidase OS=Bos taurus OX=9913 GN=FOLH1B PE=1 SV=1;tr|A6QLT8|A6QLT8_BOVIN FOLH1 protein OS=Bos taurus OX=9913 GN=FOLH1 PE=2 SV=1	2	1	1	1	84.619	750	12.871	1.5	8581700000	72582	54491	85026	91423	26237	102530
F1MUP3	F1MUP3	tr|F1MUP3|F1MUP3_BOVIN Translocation protein SEC62 OS=Bos taurus OX=9913 GN=SEC62 PE=4 SV=2	1	7	7	2	45.708	399	12.239	15.3	3941200000	207990	267970	236660	265100	188350	271670
F1MUP9	F1MUP9	tr|F1MUP9|F1MUP9_BOVIN Vesicle amine transport 1 OS=Bos taurus OX=9913 GN=VAT1 PE=1 SV=2	1	14	14	14	42.84	402	283.34	54.5	27394000000	1045900	1188800	1052900	1125600	1131500	1161000
F1MUT3;Q3T180;E1B738	F1MUT3	tr|F1MUT3|F1MUT3_BOVIN Xanthine dehydrogenase/oxidase OS=Bos taurus OX=9913 GN=XDH PE=4 SV=1	3	59	59	2	146.76	1332	323.31	50.6	131970000000	3537700	3873300	3488800	3535700	2922200	3361900
F1MUU5;A7MB19	F1MUU5;A7MB19	tr|F1MUU5|F1MUU5_BOVIN NLR family member X1 OS=Bos taurus OX=9913 GN=NLRX1 PE=4 SV=2;tr|A7MB19|A7MB19_BOVIN NLRX1 protein OS=Bos taurus OX=9913 GN=NLRX1 PE=2 SV=1	2	7	7	7	107.19	973	11.947	9.1	1330300000	226410	226000	206280	211860	201300	210700
F1MUV1;A6H6Y7	F1MUV1;A6H6Y7	tr|F1MUV1|F1MUV1_BOVIN Fatty-acid amide hydrolase 1 OS=Bos taurus OX=9913 GN=FAAH PE=4 SV=1;tr|A6H6Y7|A6H6Y7_BOVIN FAAH protein OS=Bos taurus OX=9913 GN=FAAH PE=2 SV=1	2	3	3	3	63.024	579	10.663	7.9	438830000	79865	98713	76486	94636	87525	110840
F1MUX5	F1MUX5	tr|F1MUX5|F1MUX5_BOVIN Uncharacterized protein OS=Bos taurus OX=9913 GN=LOC100295687 PE=4 SV=2	1	11	1	1	26.724	229	27.036	41.5	94965000000	174780	198780	188810	164930	150640	253010
F1MUZ9;P31081;Q3T179;Q7YSF0	F1MUZ9;P31081;Q3T179	tr|F1MUZ9|F1MUZ9_BOVIN 60 kDa heat shock protein, mitochondrial OS=Bos taurus OX=9913 GN=HSPD1 PE=1 SV=1;sp|P31081|CH60_BOVIN 60 kDa heat shock protein, mitochondrial OS=Bos taurus OX=9913 GN=HSPD1 PE=1 SV=2;tr|Q3T179|Q3T179_BOVIN HSPD1 protein (Fragment)	4	37	37	37	60.977	573	323.31	73.8	740700000000	9432400	9931600	8605600	9606000	7461000	7408100
F1MV07	F1MV07	tr|F1MV07|F1MV07_BOVIN SEC24 homolog D, COPII coat complex component OS=Bos taurus OX=9913 GN=SEC24D PE=4 SV=2	1	7	7	7	112.46	1032	73.907	9.2	2321300000	396200	438320	401450	421510	417090	488680
F1MV64;I3PGL2;Q05688;G1K218	F1MV64;I3PGL2;Q05688;G1K218	tr|F1MV64|F1MV64_BOVIN Tyrosine-protein kinase receptor OS=Bos taurus OX=9913 GN=INSR PE=3 SV=2;tr|I3PGL2|I3PGL2_BOVIN Tyrosine-protein kinase receptor (Fragment) OS=Bos taurus OX=9913 GN=IGFR1 PE=2 SV=1;sp|Q05688|IGF1R_BOVIN Insulin-like growth factor 1 r	4	1	1	1	156.36	1382	3.1975	0.7	77187000	25087	24021	24248	27629	26321	25939
F1MV66;Q5MYT8;Q3T0B0;Q4L0H5;F1N009	F1MV66;Q5MYT8;Q3T0B0	tr|F1MV66|F1MV66_BOVIN 2-5-oligoadenylate synthase 1 OS=Bos taurus OX=9913 GN=OAS1Y PE=4 SV=1;tr|Q5MYT8|Q5MYT8_BOVIN 2-5-oligoadenylate synthetase 1 OS=Bos taurus OX=9913 GN=OAS1 PE=2 SV=1;tr|Q3T0B0|Q3T0B0_BOVIN 2,5-oligoadenylate synthetase 1, 40/46	5	11	11	8	45.252	389	41.02	30.6	8679400000	470270	550020	466610	539380	658610	500980
F1MV74	F1MV74	tr|F1MV74|F1MV74_BOVIN Non-specific lipid-transfer protein OS=Bos taurus OX=9913 GN=SCP2 PE=3 SV=1	1	33	1	1	58.593	543	2.6148	61.5	5716900000	28730	171320	88040	159900	21722	33550
F1MV80;A0JN34	F1MV80	tr|F1MV80|F1MV80_BOVIN NAD kinase 2, mitochondrial OS=Bos taurus OX=9913 GN=NADK2 PE=1 SV=2	2	22	22	22	52.42	466	174.22	52.6	42149000000	1329800	1477900	1334600	1462900	1478600	1396700
F1MV90	F1MV90	tr|F1MV90|F1MV90_BOVIN Uncharacterized protein OS=Bos taurus OX=9913 GN=LOC101904481 PE=3 SV=2	1	17	4	4	28.984	248	121.15	41.1	25900000000	809860	888920	812480	905910	678680	811540
F1MVC0	F1MVC0	tr|F1MVC0|F1MVC0_BOVIN CAD protein OS=Bos taurus OX=9913 GN=CAD PE=3 SV=2	1	6	2	2	242.93	2225	119.7	2.2	231320000	14843	15145	16241	16911	17710	22663
F1MVK1;F1MP09	F1MVK1	tr|F1MVK1|F1MVK1_BOVIN Uncharacterized protein OS=Bos taurus OX=9913 PE=4 SV=2	2	25	1	1	173.97	1580	46.419	16.5	497510000	11272	14990	19428	17149	14545	25835
F1MVK2;A6QLH6	F1MVK2;A6QLH6	tr|F1MVK2|F1MVK2_BOVIN N-terminal kinase-like protein OS=Bos taurus OX=9913 GN=SCYL1 PE=4 SV=1;sp|A6QLH6|SCYL1_BOVIN N-terminal kinase-like protein OS=Bos taurus OX=9913 GN=SCYL1 PE=2 SV=1	2	3	3	3	89.234	807	18.305	3	411690000	16118	15500	16497	15892	17532	20114
F1MVL2	F1MVL2	tr|F1MVL2|F1MVL2_BOVIN Short-chain-specific acyl-CoA dehydrogenase, mitochondrial OS=Bos taurus OX=9913 GN=ACADS PE=3 SV=2	1	17	17	2	44.387	412	323.31	50.5	480180000000	3822300	4090100	3424600	3696300	3457500	2955700
F1MVM4	F1MVM4	tr|F1MVM4|F1MVM4_BOVIN D-amino acid oxidase OS=Bos taurus OX=9913 GN=DAO PE=4 SV=1	1	4	4	4	39.578	350	6.7766	9.7	3357500000	196580	212240	175650	203710	179180	132490
F1MVP8;A5PJL6	F1MVP8;A5PJL6	tr|F1MVP8|F1MVP8_BOVIN 2-hydroxyacyl-CoA lyase 1 OS=Bos taurus OX=9913 GN=HACL1 PE=1 SV=2;tr|A5PJL6|A5PJL6_BOVIN HACL1 protein OS=Bos taurus OX=9913 GN=HACL1 PE=2 SV=1	2	26	26	26	63.577	581	323.31	55.1	235970000000	3590700	3930900	3464400	4061700	3526000	3224500
F1MVT7	F1MVT7	tr|F1MVT7|F1MVT7_BOVIN EPM2A interacting protein 1 OS=Bos taurus OX=9913 GN=EPM2AIP1 PE=4 SV=2	1	8	8	8	69.866	608	40.121	15	1922400000	208420	249280	220130	253810	321970	267010
F1MVW5;A2VDL8	F1MVW5;A2VDL8	tr|F1MVW5|F1MVW5_BOVIN Protein transport protein Sec23A OS=Bos taurus OX=9913 GN=SEC23A PE=4 SV=2;sp|A2VDL8|SC23A_BOVIN Protein transport protein Sec23A OS=Bos taurus OX=9913 GN=SEC23A PE=2 SV=1	2	24	24	19	86.545	767	306.34	38.2	36605000000	1186400	1273100	1166300	1194200	1266600	1227800
F1MVX2;Q1LZH8	F1MVX2;Q1LZH8	tr|F1MVX2|F1MVX2_BOVIN LanC like 1 OS=Bos taurus OX=9913 GN=LANCL1 PE=1 SV=2;tr|Q1LZH8|Q1LZH8_BOVIN LanC lantibiotic synthetase component C-like 1 (Bacterial) OS=Bos taurus OX=9913 GN=LANCL1 PE=2 SV=1	2	11	11	11	45.308	399	62.864	32.3	11094000000	819280	841580	813850	851860	679210	909890
F1MVX8	F1MVX8	tr|F1MVX8|F1MVX8_BOVIN Uncharacterized protein OS=Bos taurus OX=9913 GN=LOC507443 PE=4 SV=1	1	10	10	10	43.254	397	85.112	35.5	3942200000	331690	391960	326640	338110	290390	299010
F1MW03	F1MW03	tr|F1MW03|F1MW03_BOVIN Thiosulfate sulfurtransferase like domain containing 1 OS=Bos taurus OX=9913 GN=TSTD1 PE=1 SV=2	1	7	7	7	12.562	114	77.648	73.7	12202000000	326690	369400	316060	383270	306720	326000
F1MW19	F1MW19	tr|F1MW19|F1MW19_BOVIN Homer scaffolding protein 3 OS=Bos taurus OX=9913 GN=HOMER3 PE=4 SV=2	1	1	1	1	40.893	371	5.8395	1.6	851900000	6942.5	7204.6	7441.9	6824.3	5558.3	9954.2
F1MW44;P12260	F1MW44	tr|F1MW44|F1MW44_BOVIN Coagulation factor XIII A chain OS=Bos taurus OX=9913 GN=F13A1 PE=4 SV=1	2	3	3	3	82.674	732	65.093	3.7	2306700000	48359	67920	55228	63909	82767	65818
F1MW47;A6H7H4	F1MW47;A6H7H4	tr|F1MW47|F1MW47_BOVIN UDP-glucuronosyltransferase OS=Bos taurus OX=9913 GN=UGT2A1 PE=3 SV=1;tr|A6H7H4|A6H7H4_BOVIN UDP-glucuronosyltransferase OS=Bos taurus OX=9913 GN=UGT2A3 PE=2 SV=1	2	13	9	9	60.466	530	25.298	27.5	22552000000	551230	382020	449470	517510	443600	493750
F1MW55;Q2KI88	F1MW55;Q2KI88	tr|F1MW55|F1MW55_BOVIN Coiled-coil domain containing 91 OS=Bos taurus OX=9913 GN=CCDC91 PE=4 SV=2;tr|Q2KI88|Q2KI88_BOVIN CCDC91 protein (Fragment) OS=Bos taurus OX=9913 GN=CCDC91 PE=2 SV=1	2	1	1	1	50.173	442	3.2871	1.6	0	0	0	0	0	0	0
F1MW68;P05689	F1MW68;P05689	tr|F1MW68|F1MW68_BOVIN Cathepsin Z OS=Bos taurus OX=9913 GN=CTSZ PE=3 SV=1;sp|P05689|CATZ_BOVIN Cathepsin Z OS=Bos taurus OX=9913 GN=CTSZ PE=2 SV=2	2	10	10	10	33.886	304	261.05	46.7	48723000000	1015100	1278400	1241400	1296100	953280	1599500
F1MW79;A6QPD4	F1MW79;A6QPD4	tr|F1MW79|F1MW79_BOVIN Uncharacterized protein LOC790886 precursor OS=Bos taurus OX=9913 GN=LOC790886 PE=4 SV=2;tr|A6QPD4|A6QPD4_BOVIN LOC790886 protein OS=Bos taurus OX=9913 GN=LOC790886 PE=2 SV=1	2	5	2	2	30.88	269	2.245	12.3	269380000	28168	25119	22916	15177	17952	18592
F1MWC0	F1MWC0	tr|F1MWC0|F1MWC0_BOVIN Transmembrane protein 94 OS=Bos taurus OX=9913 GN=TMEM94 PE=4 SV=2	1	1	1	1	152.24	1368	2.5485	0.7	40156000	4892.5	3441.4	4458.3	3840.3	3257.1	4715.2
F1MWD3;Q3T115	F1MWD3;Q3T115	tr|F1MWD3|F1MWD3_BOVIN Chaperonin containing TCP1 subunit 5 OS=Bos taurus OX=9913 GN=CCT5 PE=1 SV=2;tr|Q3T115|Q3T115_BOVIN Chaperonin containing TCP1, subunit 5 (Epsilon) OS=Bos taurus OX=9913 GN=CCT5 PE=2 SV=1	2	31	31	31	59.614	541	323.31	61.6	32923000000	1899900	2234300	2038500	2028500	2249800	2481800
F1MWH2;A5PKK6;A6QNP1	F1MWH2;A5PKK6	tr|F1MWH2|F1MWH2_BOVIN Adenosylhomocysteinase OS=Bos taurus OX=9913 GN=AHCYL1 PE=1 SV=2;tr|A5PKK6|A5PKK6_BOVIN Adenosylhomocysteinase (Fragment) OS=Bos taurus OX=9913 GN=AHCYL1 PE=2 SV=1	3	7	7	2	58.951	530	78.007	14	2559400000	259370	262080	250030	243570	271840	256770
F1MWL1	F1MWL1	tr|F1MWL1|F1MWL1_BOVIN Tyrosine-protein phosphatase OS=Bos taurus OX=9913 GN=PTPN12 PE=4 SV=1	1	3	3	3	84.842	755	12.552	4.9	341940000	37485	42509	37038	40050	28803	40079
F1MWM8	F1MWM8	tr|F1MWM8|F1MWM8_BOVIN Mannose receptor C-type 1 OS=Bos taurus OX=9913 GN=MRC1 PE=4 SV=2	1	19	19	19	166.17	1455	59.586	13.1	6332000000	830770	877210	852220	852210	877030	980980
F1MWN1;A5D785	F1MWN1;A5D785	tr|F1MWN1|F1MWN1_BOVIN Exportin-2 OS=Bos taurus OX=9913 GN=CSE1L PE=4 SV=1;sp|A5D785|XPO2_BOVIN Exportin-2 OS=Bos taurus OX=9913 GN=CSE1L PE=2 SV=1	2	10	10	4	110.4	971	111.3	11.1	5658900000	264170	286340	259140	284550	260250	272600
F1MWQ2;Q3SWX7;I6X9I8	F1MWQ2;Q3SWX7;I6X9I8	tr|F1MWQ2|F1MWQ2_BOVIN Annexin OS=Bos taurus OX=9913 GN=ANXA3 PE=3 SV=1;sp|Q3SWX7|ANXA3_BOVIN Annexin A3 OS=Bos taurus OX=9913 GN=ANXA3 PE=2 SV=3;tr|I6X9I8|I6X9I8_BOVIN Annexin OS=Bos taurus OX=9913 PE=2 SV=1	3	21	21	19	36.141	323	323.31	61.9	39899000000	1709800	2139700	1789600	1698600	1490500	1877300
F1MWR2;Q3MHE6;A6QQJ8	F1MWR2;Q3MHE6	tr|F1MWR2|F1MWR2_BOVIN Uncharacterized protein OS=Bos taurus OX=9913 GN=SF3B4 PE=4 SV=1;tr|Q3MHE6|Q3MHE6_BOVIN SF3B4 protein (Fragment) OS=Bos taurus OX=9913 GN=SF3B4 PE=2 SV=1	3	1	1	1	44.371	424	28.561	1.9	106960000	1467.3	1684	1739.8	2128.8	3118.4	1512.8
F1MWR3;Q2KJE4	F1MWR3;Q2KJE4	tr|F1MWR3|F1MWR3_BOVIN Electron transfer flavoprotein subunit alpha, mitochondrial OS=Bos taurus OX=9913 GN=ETFA PE=1 SV=1;sp|Q2KJE4|ETFA_BOVIN Electron transfer flavoprotein subunit alpha, mitochondrial OS=Bos taurus OX=9913 GN=ETFA PE=2 SV=1	2	14	14	14	34.957	333	321.56	53.8	176340000000	2889100	3121400	2632200	2642700	2290100	2287300
F1MWT0;A8YXY9	F1MWT0;A8YXY9	tr|F1MWT0|F1MWT0_BOVIN Mannosidase alpha class 2C member 1 OS=Bos taurus OX=9913 GN=MAN2C1 PE=4 SV=2;tr|A8YXY9|A8YXY9_BOVIN Alpha-mannosidase OS=Bos taurus OX=9913 GN=MAN2C1 PE=2 SV=1	2	2	2	2	115.86	1040	2.3676	1.6	19787000000	70774	52366	64252	59981	46487	76177
F1MWU9	F1MWU9	tr|F1MWU9|F1MWU9_BOVIN Heat shock protein family A (Hsp70) member 6 OS=Bos taurus OX=9913 GN=HSPA6 PE=1 SV=2	1	10	2	2	70.955	643	20.61	17.1	35225000000	210860	245510	216760	224170	293040	242330
F1MWY9;F6QBK4;Q3ZC57	F1MWY9;F6QBK4;Q3ZC57	tr|F1MWY9|F1MWY9_BOVIN Enoyl-CoA delta isomerase 2 OS=Bos taurus OX=9913 GN=ECI2 PE=1 SV=2;tr|F6QBK4|F6QBK4_BOVIN Enoyl-CoA delta isomerase 2 OS=Bos taurus OX=9913 GN=ECI2 PE=1 SV=1;tr|Q3ZC57|Q3ZC57_BOVIN Peroxisomal D3,D2-enoyl-CoA isomerase OS=Bos taurus	3	20	20	20	40.736	374	323.31	56.4	151170000000	2068400	2354300	1927000	2125000	1826900	1684700
F1MWZ2	F1MWZ2	tr|F1MWZ2|F1MWZ2_BOVIN Solute carrier family 22 member 18 OS=Bos taurus OX=9913 GN=SLC22A18 PE=4 SV=2	1	1	1	1	44.515	424	2.6117	4.5	118910000	26201	31504	27345	30606	39258	29436
F1MX04;Q6EVI2	F1MX04	tr|F1MX04|F1MX04_BOVIN Eukaryotic translation initiation factor 4 gamma 1 OS=Bos taurus OX=9913 GN=EIF4G1 PE=1 SV=2	2	38	38	34	178.59	1627	323.31	24.5	21675000000	1676100	1691100	1663700	1723900	1595200	1891100
F1MX06;A7E3Q1	F1MX06;A7E3Q1	tr|F1MX06|F1MX06_BOVIN Threonyl-tRNA synthetase 2, mitochondrial OS=Bos taurus OX=9913 GN=TARS2 PE=3 SV=2;tr|A7E3Q1|A7E3Q1_BOVIN Threonyl-tRNA synthetase-like 1 OS=Bos taurus OX=9913 GN=TARSL1 PE=2 SV=1	2	2	2	2	80.992	718	6.6144	2.6	132850000	70015	69336	63715	71002	59989	64262
F1MX08;A6QM10;A0A0F7GBM0	F1MX08;A6QM10;A0A0F7GBM0	tr|F1MX08|F1MX08_BOVIN Solute carrier family 27 member 5 OS=Bos taurus OX=9913 GN=SLC27A5 PE=1 SV=2;tr|A6QM10|A6QM10_BOVIN SLC27A5 protein OS=Bos taurus OX=9913 GN=SLC27A5 PE=2 SV=1;tr|A0A0F7GBM0|A0A0F7GBM0_BOVIN Solute carrier family 27 member 5 (Fragment	3	30	30	30	75.419	690	323.31	48.4	177210000000	3026600	3359900	3060000	3184000	3051700	3273100
F1MX21;Q9TU34	F1MX21;Q9TU34	tr|F1MX21|F1MX21_BOVIN Inositol 1,4,5-trisphosphate receptor type 1 OS=Bos taurus OX=9913 GN=ITPR1 PE=4 SV=2;sp|Q9TU34|ITPR1_BOVIN Inositol 1,4,5-trisphosphate receptor type 1 OS=Bos taurus OX=9913 GN=ITPR1 PE=1 SV=1	2	1	0	0	302.89	2657	20.817	0.4	0	0	0	0	0	0	0
F1MX52	F1MX52	tr|F1MX52|F1MX52_BOVIN Retinoid X receptor alpha OS=Bos taurus OX=9913 GN=RXRA PE=3 SV=2	1	1	1	1	51.651	474	3.8185	4.4	57112000	3945.6	5682.8	4736.1	5496.6	6218.3	5107.8
F1MX61	F1MX61	tr|F1MX61|F1MX61_BOVIN Splicing factor 3b subunit 1 OS=Bos taurus OX=9913 GN=SF3B1 PE=4 SV=2	1	8	8	8	145.86	1304	182.16	8.3	1473900000	186310	221630	182160	206320	257400	202760
F1MX73	F1MX73	tr|F1MX73|F1MX73_BOVIN Mitochondrial intermediate peptidase OS=Bos taurus OX=9913 GN=MIPEP PE=3 SV=1	1	2	2	2	81.094	712	3.6576	2.7	61244000	5657.1	5691.7	4838.2	5525.6	6527.9	5589.1
F1MX77;A3KMW2	F1MX77;A3KMW2	tr|F1MX77|F1MX77_BOVIN Vir like m6A methyltransferase associated OS=Bos taurus OX=9913 GN=VIRMA PE=4 SV=2;tr|A3KMW2|A3KMW2_BOVIN KIAA1429 protein (Fragment) OS=Bos taurus OX=9913 GN=KIAA1429 PE=2 SV=1	2	1	1	1	202.07	1815	22.927	0.7	21166000	6914.9	6233.1	5630.3	7494.2	8045.9	5732.1
F1MX83;Q862H7	F1MX83;Q862H7	tr|F1MX83|F1MX83_BOVIN Protein S100 OS=Bos taurus OX=9913 GN=S100A11 PE=1 SV=2;tr|Q862H7|Q862H7_BOVIN Protein S100 (Fragment) OS=Bos taurus OX=9913 GN=S100A11 PE=2 SV=1	2	2	2	2	11.251	102	5.7022	15.7	14585000000	107630	131540	113960	113950	117120	114650
F1MX88	F1MX88	tr|F1MX88|F1MX88_BOVIN Solute carrier family 25 member 13 OS=Bos taurus OX=9913 GN=SLC25A13 PE=1 SV=2	1	26	26	20	75.041	679	323.31	39.3	119320000000	2924100	2896900	2568900	2665800	2186100	2085800
F1MX94	F1MX94	tr|F1MX94|F1MX94_BOVIN 6-pyruvoyl tetrahydrobiopterin synthase OS=Bos taurus OX=9913 GN=PTS PE=3 SV=2	1	1	1	1	16.363	145	1.8591	6.2	263030000	52016	49611	56711	61740	50724	73457
F1MXB4;A3KMZ0	F1MXB4;A3KMZ0	tr|F1MXB4|F1MXB4_BOVIN Syntaxin binding protein 3 OS=Bos taurus OX=9913 GN=STXBP3 PE=3 SV=2;tr|A3KMZ0|A3KMZ0_BOVIN STXBP3 protein OS=Bos taurus OX=9913 GN=STXBP3 PE=2 SV=1	2	6	6	6	67.624	592	24.135	8.1	1279000000	121810	128990	131400	126000	134300	140770
F1MXD4	F1MXD4	tr|F1MXD4|F1MXD4_BOVIN TBC1 domain family member 13 OS=Bos taurus OX=9913 GN=TBC1D13 PE=4 SV=2	1	1	1	1	46.475	399	5.3402	4.3	123990000	16391	14881	11685	11782	25256	11158
F1MXE4;Q3T0B2	F1MXE4;Q3T0B2	tr|F1MXE4|F1MXE4_BOVIN 26S proteasome non-ATPase regulatory subunit 6 OS=Bos taurus OX=9913 GN=PSMD6 PE=4 SV=1;sp|Q3T0B2|PSMD6_BOVIN 26S proteasome non-ATPase regulatory subunit 6 OS=Bos taurus OX=9913 GN=PSMD6 PE=2 SV=1	2	14	14	14	45.591	389	74.802	35	6286400000	495880	525850	486740	505990	516990	525960
F1MXE6	F1MXE6	tr|F1MXE6|F1MXE6_BOVIN Coatomer protein complex subunit zeta 2 OS=Bos taurus OX=9913 GN=COPZ2 PE=4 SV=2	1	2	2	2	21.005	185	3.5317	9.7	411480000	29676	41378	30378	31490	48007	33196
F1MXF5	F1MXF5	tr|F1MXF5|F1MXF5_BOVIN A-kinase anchoring protein 9 OS=Bos taurus OX=9913 GN=AKAP9 PE=4 SV=2	1	2	2	2	442.14	3824	9.1341	0.8	66619000	10199	9854.6	9258.6	10507	13023	9764.1
F1MXI4;A4IF82;E1BAY3	F1MXI4;A4IF82	tr|F1MXI4|F1MXI4_BOVIN Matrin-3 OS=Bos taurus OX=9913 GN=MATR3 PE=1 SV=1;tr|A4IF82|A4IF82_BOVIN MATR3 protein OS=Bos taurus OX=9913 GN=MATR3 PE=2 SV=1	3	23	23	23	93.823	844	294.77	25.6	23676000000	1096700	1248400	1224100	1181400	1220600	1443300
F1MXJ5;Q3ZBV1	F1MXJ5;Q3ZBV1	tr|F1MXJ5|F1MXJ5_BOVIN IST1 homolog OS=Bos taurus OX=9913 GN=IST1 PE=4 SV=2;sp|Q3ZBV1|IST1_BOVIN IST1 homolog OS=Bos taurus OX=9913 GN=IST1 PE=2 SV=1	2	6	4	4	39.798	364	18.566	13.2	6511000000	151560	160110	141700	157240	182690	163870
F1MXQ7;Q0II33	F1MXQ7;Q0II33	tr|F1MXQ7|F1MXQ7_BOVIN Fragile X mental retardation 1 OS=Bos taurus OX=9913 GN=FMR1 PE=4 SV=2;tr|Q0II33|Q0II33_BOVIN FMR1 protein (Fragment) OS=Bos taurus OX=9913 GN=FMR1 PE=2 SV=1	2	2	2	2	71.187	632	13.082	3.5	377540000	24404	31335	27293	29392	27751	25439
F1MXR0	F1MXR0	tr|F1MXR0|F1MXR0_BOVIN BAI1 associated protein 2 like 1 OS=Bos taurus OX=9913 GN=BAIAP2L1 PE=4 SV=2	1	1	1	1	55.301	495	5.8796	2.2	64636000	10967	11969	9290.7	10791	17849	10518
F1MXS1;P48820;Q9TSZ8	F1MXS1	tr|F1MXS1|F1MXS1_BOVIN E3 SUMO-protein ligase RanBP2 OS=Bos taurus OX=9913 GN=RANBP2 PE=4 SV=1	3	9	7	7	336.78	3035	190.51	2.8	22279000000	144270	171900	159350	163920	152330	180190
F1MXS3;A7MBE9	F1MXS3;A7MBE9	tr|F1MXS3|F1MXS3_BOVIN Uncharacterized protein LOC518623 OS=Bos taurus OX=9913 GN=LOC518623 PE=4 SV=1;tr|A7MBE9|A7MBE9_BOVIN MGC179454 protein OS=Bos taurus OX=9913 GN=MGC179454 PE=2 SV=1	2	10	9	9	33.352	295	79.253	45.4	12733000000	1312900	775550	870150	801700	612960	595710
F1MXU5	F1MXU5	tr|F1MXU5|F1MXU5_BOVIN StAR related lipid transfer domain containing 10 OS=Bos taurus OX=9913 GN=STARD10 PE=4 SV=2	1	8	8	8	33.005	291	104.29	33.7	12606000000	485090	498030	420260	498910	430340	374360
F1MXV4	F1MXV4	tr|F1MXV4|F1MXV4_BOVIN Signal induced proliferation associated 1 like 1 OS=Bos taurus OX=9913 GN=SIPA1L1 PE=4 SV=2	1	1	1	1	200.28	1808	2.4019	0.7	8771600000	158610	136910	163910	168580	89960	144760
F1MXX0	F1MXX0	tr|F1MXX0|F1MXX0_BOVIN MICOS complex subunit MIC60 OS=Bos taurus OX=9913 GN=IMMT PE=1 SV=1	1	36	36	1	83.043	749	307.21	45.4	71480000000	2862800	3092400	2699200	2911700	2656000	2553900
F1MXX5	F1MXX5	tr|F1MXX5|F1MXX5_BOVIN Nardilysin convertase OS=Bos taurus OX=9913 GN=NRDC PE=3 SV=1	1	2	2	2	119.38	1036	7.1037	2.5	166020000	29828	31603	29037	27782	37416	33876
F1MXY2;A5PKL9;Q64L89	F1MXY2;A5PKL9;Q64L89	tr|F1MXY2|F1MXY2_BOVIN Microsomal glutathione S-transferase 1 OS=Bos taurus OX=9913 GN=MGST1 PE=4 SV=1;tr|A5PKL9|A5PKL9_BOVIN MGST1 protein OS=Bos taurus OX=9913 GN=MGST1 PE=2 SV=1;sp|Q64L89|MGST1_BOVIN Microsomal glutathione S-transferase 1 OS=Bos taurus	3	4	4	2	17.59	155	61.097	17.4	44653000000	632420	566100	650720	492370	418870	808970
F1MXY8;P79110	F1MXY8;P79110	tr|F1MXY8|F1MXY8_BOVIN Solute carrier family 25 member 1 OS=Bos taurus OX=9913 GN=SLC25A1 PE=3 SV=2;sp|P79110|TXTP_BOVIN Tricarboxylate transport protein, mitochondrial OS=Bos taurus OX=9913 GN=SLC25A1 PE=2 SV=1	2	11	11	11	34.017	310	94.302	38.1	56363000000	1072100	1192000	971160	1099900	1046100	799600
F1MXY9;Q3B7L6	F1MXY9;Q3B7L6	tr|F1MXY9|F1MXY9_BOVIN Serine/arginine-rich-splicing factor 6 OS=Bos taurus OX=9913 GN=SRSF6 PE=4 SV=2;sp|Q3B7L6|SRSF6_BOVIN Serine/arginine-rich splicing factor 6 OS=Bos taurus OX=9913 GN=SRSF6 PE=2 SV=1	2	8	8	4	39.718	345	36.812	20	9360000000	612870	699980	644720	671330	597760	724350
F1MY08	F1MY08	tr|F1MY08|F1MY08_BOVIN Mitochondrial inner membrane protease ATP23 OS=Bos taurus OX=9913 GN=ATP23 PE=3 SV=2	1	2	2	2	29.144	257	3.7101	5.8	25812000	1848.6	4476.8	2075.2	2338.8	6791.9	2023.2
F1MY28;Q0V8E0	F1MY28	tr|F1MY28|F1MY28_BOVIN BCL2 associated athanogene 6 OS=Bos taurus OX=9913 GN=BAG6 PE=4 SV=1	2	6	6	6	118.75	1128	20.942	6.4	34944000000	84646	91247	80442	86141	106260	86345
F1MY44;F1MYI2;Q3SYX2;G5E6C3	F1MY44;F1MYI2;Q3SYX2	tr|F1MY44|F1MY44_BOVIN Heterogeneous nuclear ribonucleoprotein M OS=Bos taurus OX=9913 GN=HNRNPM PE=1 SV=2;tr|F1MYI2|F1MYI2_BOVIN Heterogeneous nuclear ribonucleoprotein M OS=Bos taurus OX=9913 GN=HNRNPM PE=1 SV=2;tr|Q3SYX2|Q3SYX2_BOVIN HNRPM protein OS=Bo	4	28	28	28	77.482	730	279.32	43	35550000000	1154300	1252300	1202400	1169200	1075800	1330100
F1MY45;A5PJL9	F1MY45	tr|F1MY45|F1MY45_BOVIN Carnosine synthase 1 OS=Bos taurus OX=9913 GN=CARNS1 PE=4 SV=2	2	4	4	4	102.74	963	10.495	6	287300000	35759	37725	33015	34846	47699	37837
F1MYA8;Q148L2	F1MYA8	tr|F1MYA8|F1MYA8_BOVIN Cation-transporting ATPase OS=Bos taurus OX=9913 GN=ATP13A1 PE=3 SV=1	2	3	3	3	132.59	1199	23.902	2.5	454830000	32274	29302	33511	30975	30581	37772
F1MYC9;Q1RMK4;REV__Q8SPR5;E1B8K2;REV__E1BHK0;REV__F1N331;REV__A5PK17	F1MYC9	tr|F1MYC9|F1MYC9_BOVIN Spectrin beta chain OS=Bos taurus OX=9913 GN=SPTBN1 PE=1 SV=1	7	134	134	120	274.39	2363	323.31	64.7	229130000000	9019700	10656000	9310200	9511300	9509900	9904100
F1MYD0;Q6QRN4;G3N0Q3	F1MYD0	tr|F1MYD0|F1MYD0_BOVIN Cullin 1 OS=Bos taurus OX=9913 GN=CUL1 PE=3 SV=2	3	7	7	7	89.66	776	50.121	11.2	521970000	134300	132510	126190	142970	127100	131060
F1MYE0	F1MYE0	tr|F1MYE0|F1MYE0_BOVIN Insulin receptor substrate 1 OS=Bos taurus OX=9913 GN=IRS1 PE=4 SV=2	1	2	2	2	130.81	1237	2.7978	1.7	58527000	7919.2	4679.7	6020.7	5527	6556.9	8018.6
F1MYG5;Q3SZI2;Q862T1	F1MYG5;Q3SZI2	tr|F1MYG5|F1MYG5_BOVIN Lamin A/C OS=Bos taurus OX=9913 GN=LMNA PE=1 SV=1;tr|Q3SZI2|Q3SZI2_BOVIN Lamin A/C OS=Bos taurus OX=9913 GN=LMNA PE=2 SV=1	3	47	47	44	74.126	664	323.31	62.5	161150000000	3028200	3391700	3091900	3073500	3426100	3562900
F1MYG7	F1MYG7	tr|F1MYG7|F1MYG7_BOVIN ATP binding cassette subfamily A member 6 OS=Bos taurus OX=9913 GN=ABCA6 PE=4 SV=2	1	6	6	5	184.26	1624	12.01	5.2	6180700000	85453	80798	91758	87987	74518	126020
F1MYH6;Q05B62;F1N399;Q2KIM3	F1MYH6;Q05B62;F1N399;Q2KIM3	tr|F1MYH6|F1MYH6_BOVIN Sorting nexin-1 OS=Bos taurus OX=9913 GN=SNX1 PE=4 SV=1;sp|Q05B62|SNX1_BOVIN Sorting nexin-1 OS=Bos taurus OX=9913 GN=SNX1 PE=2 SV=1;tr|F1N399|F1N399_BOVIN Sorting nexin-1 OS=Bos taurus OX=9913 GN=SNX1 PE=4 SV=1;tr|Q2KIM3|Q2KIM3_BOVI	4	5	3	3	54.637	474	45.163	10.8	1213200000	40554	49098	43826	48734	56647	53331
F1MYN0	F1MYN0	tr|F1MYN0|F1MYN0_BOVIN Uncharacterized protein OS=Bos taurus OX=9913 GN=BOLA2B PE=3 SV=2	1	1	1	1	10.344	89	20.827	18	965220000	5204.2	6362.1	5318.2	5968.9	5733.1	5387
F1MYN2;Q32WS5	F1MYN2	tr|F1MYN2|F1MYN2_BOVIN Cingulin OS=Bos taurus OX=9913 GN=CGN PE=4 SV=2	2	21	20	20	136.09	1194	90.234	18.4	3958900000	386610	381070	378500	376260	420310	433410
F1MYN4;A6QR66	F1MYN4;A6QR66	tr|F1MYN4|F1MYN4_BOVIN ATP binding cassette subfamily A member 9 OS=Bos taurus OX=9913 GN=ABCA9 PE=4 SV=2;tr|A6QR66|A6QR66_BOVIN ABCA9 protein OS=Bos taurus OX=9913 GN=ABCA9 PE=2 SV=1	2	4	3	2	176.51	1581	2.0375	1.9	2218800000	110860	83368	91205	76039	57495	77652
F1MYN5;A5D7S8	F1MYN5;A5D7S8	tr|F1MYN5|F1MYN5_BOVIN Fibulin-1 OS=Bos taurus OX=9913 GN=FBLN1 PE=1 SV=2;tr|A5D7S8|A5D7S8_BOVIN Fibulin-1 OS=Bos taurus OX=9913 GN=FBLN1 PE=2 SV=1	2	3	3	3	77.486	706	80.584	5.9	342710000	54648	56252	53328	58059	48813	61020
F1MYP9;E1BB98	F1MYP9	tr|F1MYP9|F1MYP9_BOVIN STEAP3 metalloreductase OS=Bos taurus OX=9913 GN=STEAP3 PE=4 SV=2	2	3	3	3	54.45	488	8.8436	6.8	890640000	56294	67550	58493	65827	67631	69787
F1MYS2;A4FV44	F1MYS2	tr|F1MYS2|F1MYS2_BOVIN FCH domain only 2 OS=Bos taurus OX=9913 GN=FCHO2 PE=4 SV=2	2	1	1	1	88.956	813	6.7447	1.1	87778000	18503	18885	19494	18627	21617	24688
F1MYS7;Q3MHP6	F1MYS7;Q3MHP6	tr|F1MYS7|F1MYS7_BOVIN Eukaryotic translation initiation factor 4B OS=Bos taurus OX=9913 GN=EIF4B PE=1 SV=1;tr|Q3MHP6|Q3MHP6_BOVIN Eukaryotic translation initiation factor 4B OS=Bos taurus OX=9913 GN=EIF4B PE=2 SV=1	2	16	16	16	68.817	610	312.28	31	12881000000	643340	624010	642660	662350	628180	801870
F1MYV0;Q2KIT2	F1MYV0	tr|F1MYV0|F1MYV0_BOVIN Solute carrier organic anion transporter family member OS=Bos taurus OX=9913 GN=SLCO1B3 PE=3 SV=2	2	14	14	1	75.452	689	75.5	18.7	50874000000	992830	1157300	1003400	1014000	936840	879590
F1MYV9;Q1JQD5	F1MYV9;Q1JQD5	tr|F1MYV9|F1MYV9_BOVIN Oxidative stress responsive 1 OS=Bos taurus OX=9913 GN=OXSR1 PE=1 SV=1;tr|Q1JQD5|Q1JQD5_BOVIN OXSR1 protein OS=Bos taurus OX=9913 GN=OXSR1 PE=2 SV=1	2	5	5	4	57.926	527	56.446	11	1598600000	173310	182160	166450	164120	234750	180180
F1MYW1;Q864U4	F1MYW1;Q864U4	tr|F1MYW1|F1MYW1_BOVIN Stabilin 2 OS=Bos taurus OX=9913 GN=STAB2 PE=4 SV=2;tr|Q864U4|Q864U4_BOVIN Putative hyaluronan receptor for endocytosis (Fragment) OS=Bos taurus OX=9913 GN=hare PE=2 SV=2	2	4	4	4	278.1	2558	11.377	1.7	1258000000	68964	81371	75552	67155	105800	90139
F1MYW4;Q3T037	F1MYW4;Q3T037	tr|F1MYW4|F1MYW4_BOVIN Nucleolar GTP-binding protein 1 OS=Bos taurus OX=9913 GN=GTPBP4 PE=3 SV=2;tr|Q3T037|Q3T037_BOVIN GTPBP4 protein (Fragment) OS=Bos taurus OX=9913 GN=GTPBP4 PE=2 SV=1	2	3	3	3	74.061	634	6.6343	4.6	286210000	51489	60542	51990	52539	70433	58746
F1MYW5	F1MYW5	tr|F1MYW5|F1MYW5_BOVIN MPN domain containing OS=Bos taurus OX=9913 GN=MPND PE=4 SV=2	1	1	1	1	53.725	491	16.6	4.3	68167000	3211.5	3796.5	3016.7	3640.4	5104.6	3412.7
F1MYW7;Q2KIZ2	F1MYW7	tr|F1MYW7|F1MYW7_BOVIN Histocompatibility minor 13 OS=Bos taurus OX=9913 GN=HM13 PE=4 SV=1	2	8	8	8	41.552	377	100.77	23.1	6983600000	460350	486080	527930	472710	559180	719860
F1MYX5;Q3ZC00	F1MYX5;Q3ZC00	tr|F1MYX5|F1MYX5_BOVIN Lymphocyte cytosolic protein 1 OS=Bos taurus OX=9913 GN=LCP1 PE=1 SV=1;tr|Q3ZC00|Q3ZC00_BOVIN Lymphocyte cytosolic protein 1 (L-plastin) OS=Bos taurus OX=9913 GN=LCP1 PE=2 SV=1	2	30	30	23	70.111	627	323.31	55	66756000000	2306700	2713300	2358100	2529900	2047300	2536900
F1MYX9;Q0IID0;REV__Q0P5F3;REV__Q2KIB6;REV__F1MKS6	F1MYX9	tr|F1MYX9|F1MYX9_BOVIN Uncharacterized protein OS=Bos taurus OX=9913 GN=LAMA4 PE=1 SV=2	5	14	14	14	202.71	1824	323.31	8.6	2792900000	270050	326900	284650	287900	327360	317080
F1MYY3;Q2TBR6;E1BMD9	F1MYY3;Q2TBR6	tr|F1MYY3|F1MYY3_BOVIN Prefoldin subunit 4 OS=Bos taurus OX=9913 GN=PFDN4 PE=3 SV=2;sp|Q2TBR6|PFD4_BOVIN Prefoldin subunit 4 OS=Bos taurus OX=9913 GN=PFDN4 PE=2 SV=1	3	3	3	3	15.303	133	3.3394	21.8	1108100000	81550	72525	68529	66716	75373	66824
F1MYZ7	F1MYZ7	tr|F1MYZ7|F1MYZ7_BOVIN Fumarylacetoacetase OS=Bos taurus OX=9913 GN=FAH PE=4 SV=2	1	16	1	1	46.121	419	-2	45.8	6637300000	17014	34708	20198	21875	51499	27948
F1MZ00;Q2KIS8	F1MZ00;Q2KIS8	tr|F1MZ00|F1MZ00_BOVIN Small nuclear ribonucleoprotein D3 polypeptide OS=Bos taurus OX=9913 GN=SNRPD3 PE=4 SV=2;tr|Q2KIS8|Q2KIS8_BOVIN Small nuclear ribonucleoprotein D3 polypeptide 18kDa OS=Bos taurus OX=9913 GN=SNRPD3 PE=2 SV=1	2	2	2	2	13.916	126	28.101	24.6	3281100000	110410	119770	109640	117120	120740	119910
F1MZ03;Q17QT5	F1MZ03	tr|F1MZ03|F1MZ03_BOVIN ArfGAP with coiled-coil, ankyrin repeat and PH domains 2 OS=Bos taurus OX=9913 GN=ACAP2 PE=4 SV=1	2	3	3	3	88.3	780	18.923	4.5	188990000	21665	25428	24429	23176	34358	31100
F1MZ14	F1MZ14	tr|F1MZ14|F1MZ14_BOVIN GTP cyclohydrolase 1 OS=Bos taurus OX=9913 GN=GCH1 PE=3 SV=2	1	2	2	2	27.726	249	2.1752	6	10454000000	34923	45385	38650	39648	39479	42167
F1MZ21;Q27HF2	F1MZ21	tr|F1MZ21|F1MZ21_BOVIN SART1, U4/U6.U5 tri-snRNP-associated protein 1 OS=Bos taurus OX=9913 GN=SART1 PE=4 SV=1	2	7	7	7	90.78	802	70.883	12.2	454990000	32697	35121	28972	37045	50922	38381
F1MZ46;Q3SZC6	F1MZ46;Q3SZC6	tr|F1MZ46|F1MZ46_BOVIN Acidic nuclear phosphoprotein 32 family member B OS=Bos taurus OX=9913 GN=ANP32B PE=4 SV=2;sp|Q3SZC6|AN32B_BOVIN Acidic leucine-rich nuclear phosphoprotein 32 family member B OS=Bos taurus OX=9913 GN=ANP32B PE=2 SV=1	2	5	1	1	17.31	154	53.242	26	1635800000	140540	185430	150070	172460	210580	164500
F1MZD5;Q8SPU8	F1MZD5;Q8SPU8	tr|F1MZD5|F1MZD5_BOVIN Dehydrogenase/reductase SDR family member 4 OS=Bos taurus OX=9913 GN=DHRS4 PE=4 SV=2;sp|Q8SPU8|DHRS4_BOVIN Dehydrogenase/reductase SDR family member 4 OS=Bos taurus OX=9913 GN=DHRS4 PE=2 SV=2	2	17	17	17	29.454	279	107.83	67.7	363370000000	1896100	2137400	1772600	1953900	1773800	1465600
F1MZF2;P33545	F1MZF2;P33545	tr|F1MZF2|F1MZF2_BOVIN Desmocollin-2 OS=Bos taurus OX=9913 GN=DSC2 PE=4 SV=2;sp|P33545|DSC2_BOVIN Desmocollin-2 (Fragment) OS=Bos taurus OX=9913 GN=DSC2 PE=2 SV=1	2	3	3	3	100.55	909	25.594	6.2	467260000	29799	39088	32231	36422	41222	36357
F1MZH9	F1MZH9	tr|F1MZH9|F1MZH9_BOVIN Proline dehydrogenase OS=Bos taurus OX=9913 GN=PRODH2 PE=3 SV=2	1	5	5	1	51.178	461	24.786	11.5	1794600000	61648	40822	46107	129660	145990	41007
F1MZJ5	F1MZJ5	tr|F1MZJ5|F1MZJ5_BOVIN ADAM metallopeptidase domain 9 OS=Bos taurus OX=9913 GN=ADAM9 PE=4 SV=2	1	1	1	1	88.173	796	6.1265	1.4	32451000	2705.4	2343.3	2907.5	3504.6	2365.9	4207
F1MZK4;Q3T143	F1MZK4;Q3T143	tr|F1MZK4|F1MZK4_BOVIN Basic leucine zipper and W2 domains 1 OS=Bos taurus OX=9913 GN=BZW1 PE=4 SV=2;tr|Q3T143|Q3T143_BOVIN BZW1 protein (Fragment) OS=Bos taurus OX=9913 GN=BZW1 PE=2 SV=1	2	14	14	14	51.419	452	66.688	30.1	11989000000	784140	837650	846310	827650	799720	1000000
F1MZL6;O46563;F1MZL8	F1MZL6;O46563;F1MZL8	tr|F1MZL6|F1MZL6_BOVIN V-type proton ATPase subunit H OS=Bos taurus OX=9913 GN=ATP6V1H PE=3 SV=1;sp|O46563|VATH_BOVIN V-type proton ATPase subunit H OS=Bos taurus OX=9913 GN=ATP6V1H PE=2 SV=2;tr|F1MZL8|F1MZL8_BOVIN V-type proton ATPase subunit H OS=Bos tau	3	4	4	4	54.089	465	33.441	14.2	366700000	46484	56725	43999	47782	51805	45236
F1MZN7;Q2TBW7	F1MZN7;Q2TBW7	tr|F1MZN7|F1MZN7_BOVIN Sorting nexin-2 OS=Bos taurus OX=9913 GN=SNX2 PE=4 SV=2;sp|Q2TBW7|SNX2_BOVIN Sorting nexin-2 OS=Bos taurus OX=9913 GN=SNX2 PE=2 SV=1	2	19	19	17	58.434	519	214.23	37	20584000000	1610700	1706100	1582900	1639600	1481200	1647100
F1MZP8	F1MZP8	tr|F1MZP8|F1MZP8_BOVIN Uncharacterized protein OS=Bos taurus OX=9913 PE=1 SV=2	1	16	2	2	41.702	384	24.259	41.9	249640000000	292680	337570	334970	338420	288470	398330
F1MZR6;P17870;A6H785	F1MZR6;P17870;A6H785	tr|F1MZR6|F1MZR6_BOVIN Beta-arrestin-1 OS=Bos taurus OX=9913 GN=ARRB1 PE=1 SV=2;sp|P17870|ARRB1_BOVIN Beta-arrestin-1 OS=Bos taurus OX=9913 GN=ARRB1 PE=1 SV=1;tr|A6H785|A6H785_BOVIN ARRB1 protein OS=Bos taurus OX=9913 GN=ARRB1 PE=2 SV=1	3	1	1	1	46.27	409	27.032	5.9	100330000	4187.2	5835.8	3414.3	5000	4720.9	4829.5
F1MZT6;Q3ZC97	F1MZT6	tr|F1MZT6|F1MZT6_BOVIN Chromosome 1 open reading frame 50 OS=Bos taurus OX=9913 GN=C3H1orf50 PE=4 SV=2	2	3	3	3	22.098	201	33.56	23.4	1373200000	173780	207690	169230	194510	194220	182020
F1MZT7	F1MZT7	tr|F1MZT7|F1MZT7_BOVIN GCN1, eIF2 alpha kinase activator homolog OS=Bos taurus OX=9913 GN=GCN1 PE=4 SV=1	1	20	20	16	293.12	2676	144.42	8.5	3759000000	357110	405730	357300	373750	449620	431980
F1MZU1	F1MZU1	tr|F1MZU1|F1MZU1_BOVIN La ribonucleoprotein domain family member 1 OS=Bos taurus OX=9913 GN=LARP1 PE=4 SV=2	1	6	6	6	108.78	951	45.354	4.5	1714900000	94893	101210	91484	96557	109580	100500
F1MZU2;G3N178;A8RCD4	F1MZU2	tr|F1MZU2|F1MZU2_BOVIN N-ethylmaleimide sensitive factor, vesicle fusing ATPase OS=Bos taurus OX=9913 GN=NSF PE=4 SV=1	3	14	14	14	82.991	746	131.01	21.4	3494200000	381620	395620	380690	409310	406530	446610
F1MZV2;Q3SZ37	F1MZV2;Q3SZ37	tr|F1MZV2|F1MZV2_BOVIN Charged multivesicular body protein 5 OS=Bos taurus OX=9913 GN=CHMP5 PE=3 SV=1;tr|Q3SZ37|Q3SZ37_BOVIN Chromatin modifying protein 5 OS=Bos taurus OX=9913 GN=CHMP5 PE=2 SV=1	2	4	4	4	24.589	219	42.623	21	2159100000	239250	256020	235050	254780	247180	252480
F1MZW8;A5PJL4;G5E5T2;F1MNR5;G5E5K2;E1BFR5;E1BF05;F1MPS5;G5E6T0;E1BK33;E1B754	F1MZW8;A5PJL4	tr|F1MZW8|F1MZW8_BOVIN Ribosomal protein S6 kinase OS=Bos taurus OX=9913 GN=RPS6KA3 PE=3 SV=1;tr|A5PJL4|A5PJL4_BOVIN Ribosomal protein S6 kinase OS=Bos taurus OX=9913 GN=RPS6KA3 PE=2 SV=1	11	1	1	0	83.666	740	15.054	1.4	77498000	25170	27617	26104	24319	25802	27104
F1MZX0;A0JN97;E1BMG4	F1MZX0;A0JN97	tr|F1MZX0|F1MZX0_BOVIN Protein kinase C delta type OS=Bos taurus OX=9913 GN=PRKCD PE=3 SV=1;tr|A0JN97|A0JN97_BOVIN Protein kinase C delta type OS=Bos taurus OX=9913 GN=PRKCD PE=2 SV=1	3	2	2	2	77.327	676	7.5962	3.7	84465000	8783.1	10069	10790	10561	9539.9	10684
F1N032	F1N032	tr|F1N032|F1N032_BOVIN DENN domain containing 4C OS=Bos taurus OX=9913 GN=DENND4C PE=4 SV=2	1	4	4	4	216.28	1956	32.974	2.4	8655000000	72669	77982	81700	68857	107110	119550
F1N052;A7Z027	F1N052;A7Z027	tr|F1N052|F1N052_BOVIN SWI/SNF related, matrix associated, actin dependent regulator of chromatin, subfamily a, member 5 OS=Bos taurus OX=9913 GN=SMARCA5 PE=3 SV=2;tr|A7Z027|A7Z027_BOVIN SMARCA5 protein OS=Bos taurus OX=9913 GN=SMARCA5 PE=2 SV=1	2	4	4	4	121.96	1052	111.58	4.8	422170000	45804	54757	44690	49419	63143	54043
F1N076;Q32P72	F1N076	tr|F1N076|F1N076_BOVIN Ceruloplasmin OS=Bos taurus OX=9913 GN=CP PE=1 SV=2	2	29	29	29	123.81	1085	323.31	29.1	33466000000	1534500	1767500	1800400	1746400	1805100	2436000
F1N086;Q9TTZ2	F1N086;Q9TTZ2	tr|F1N086|F1N086_BOVIN Alpha-tocopherol transfer protein OS=Bos taurus OX=9913 GN=TTPA PE=1 SV=2;tr|Q9TTZ2|Q9TTZ2_BOVIN Alpha-tocopherol transfer protein (Fragment) OS=Bos taurus OX=9913 PE=2 SV=1	2	5	5	5	31.953	282	72.487	25.5	4524800000	296650	301510	265140	280190	229560	283460
F1N090	F1N090	tr|F1N090|F1N090_BOVIN TBC1 domain family member 15 OS=Bos taurus OX=9913 GN=TBC1D15 PE=4 SV=1	1	1	1	1	77.578	675	4.0608	1.2	72469000	27965	29017	28365	27530	22457	31446
F1N091	F1N091	tr|F1N091|F1N091_BOVIN Coiled-coil domain containing 6 OS=Bos taurus OX=9913 GN=CCDC6 PE=4 SV=1	1	4	4	4	43.105	373	20.735	11.3	388260000	35494	44594	33495	41937	48004	34602
F1N099	F1N099	tr|F1N099|F1N099_BOVIN UHRF1 binding protein 1 like OS=Bos taurus OX=9913 GN=UHRF1BP1L PE=4 SV=2	1	1	1	1	167.08	1494	1.7133	0.7	0	0	0	0	0	0	0
F1N0A4;A5D974;F1MYE8;Q3MHJ6	F1N0A4;A5D974;F1MYE8;Q3MHJ6	tr|F1N0A4|F1N0A4_BOVIN Acyl-CoA dehydrogenase family member 9 OS=Bos taurus OX=9913 GN=ACAD9 PE=3 SV=1;tr|A5D974|A5D974_BOVIN Acyl-Coenzyme A dehydrogenase family, member 9 OS=Bos taurus OX=9913 GN=ACAD9 PE=2 SV=1;tr|F1MYE8|F1MYE8_BOVIN Acyl-CoA dehydrogen	4	14	14	14	68.189	620	46.151	23.4	6972900000	759380	753750	686880	741720	656010	658570
F1N0E5;Q2T9X2	F1N0E5;Q2T9X2	tr|F1N0E5|F1N0E5_BOVIN T-complex protein 1 subunit delta OS=Bos taurus OX=9913 GN=CCT4 PE=3 SV=2;sp|Q2T9X2|TCPD_BOVIN T-complex protein 1 subunit delta OS=Bos taurus OX=9913 GN=CCT4 PE=1 SV=3	2	33	33	33	58.161	542	313.84	64.9	44536000000	1753800	1971100	1761800	1839200	1855000	1852100
F1N0F2;A5D986;Q2KI90	F1N0F2;A5D986;Q2KI90	tr|F1N0F2|F1N0F2_BOVIN Sialic acid acetylesterase OS=Bos taurus OX=9913 GN=SIAE PE=4 SV=1;tr|A5D986|A5D986_BOVIN Cytosolic sialic acid 9-O-acetylesterase homolog OS=Bos taurus OX=9913 GN=SIAE PE=2 SV=1;tr|Q2KI90|Q2KI90_BOVIN Sialic acid acetylesterase OS=B	3	1	1	1	59.672	533	2.7199	1.9	99001000	23152	17548	18376	18762	16959	19904
F1N0F7;Q3T0Z6;A8KC77	F1N0F7;Q3T0Z6	tr|F1N0F7|F1N0F7_BOVIN Eukaryotic translation initiation factor 5 OS=Bos taurus OX=9913 GN=EIF5 PE=4 SV=1;tr|Q3T0Z6|Q3T0Z6_BOVIN eIF5 protein (Fragment) OS=Bos taurus OX=9913 GN=EIF5 PE=2 SV=1	3	10	10	10	48.971	429	83.044	23.8	4783800000	388870	414810	402550	440540	435640	470390
F1N0H4	F1N0H4	tr|F1N0H4|F1N0H4_BOVIN Retinoic acid induced 14 OS=Bos taurus OX=9913 GN=RAI14 PE=4 SV=1	1	3	3	3	109.68	979	21.198	3	260510000	40787	41509	40348	43264	39719	41738
F1N0I3;Q28107	F1N0I3;Q28107	tr|F1N0I3|F1N0I3_BOVIN Coagulation factor V OS=Bos taurus OX=9913 GN=F5 PE=3 SV=2;sp|Q28107|FA5_BOVIN Coagulation factor V OS=Bos taurus OX=9913 GN=F5 PE=1 SV=1	2	3	3	3	222.21	1970	8.6402	2.1	548120000	56077	60914	56805	61189	78925	73227
F1N0M0;A5PK39	F1N0M0;A5PK39	tr|F1N0M0|F1N0M0_BOVIN Tripeptidyl-peptidase 2 OS=Bos taurus OX=9913 GN=TPP2 PE=4 SV=1;sp|A5PK39|TPP2_BOVIN Tripeptidyl-peptidase 2 OS=Bos taurus OX=9913 GN=TPP2 PE=2 SV=1	2	34	34	34	138.34	1249	172.65	33.4	16886000000	1201500	1368500	1235400	1368800	1225300	1306500
F1N0N6;Q32P66	F1N0N6;Q32P66	tr|F1N0N6|F1N0N6_BOVIN UPF0587 protein C1orf123 homolog OS=Bos taurus OX=9913 GN=C3H1orf123 PE=4 SV=1;sp|Q32P66|CA123_BOVIN UPF0587 protein C1orf123 homolog OS=Bos taurus OX=9913 PE=2 SV=1	2	6	6	5	18.096	160	30.568	36.2	3409100000	327980	349060	340990	352280	335150	395690
F1N0R8;Q0VCW4	F1N0R8;Q0VCW4	tr|F1N0R8|F1N0R8_BOVIN L-serine dehydratase/L-threonine deaminase OS=Bos taurus OX=9913 GN=SDS PE=4 SV=1;sp|Q0VCW4|SDHL_BOVIN L-serine dehydratase/L-threonine deaminase OS=Bos taurus OX=9913 GN=SDS PE=2 SV=1	2	13	13	13	34.469	327	155.24	48.3	16580000000	398760	762840	603990	554020	865900	719720
F1N0W1	F1N0W1	tr|F1N0W1|F1N0W1_BOVIN F-BAR and double SH3 domains protein 1 OS=Bos taurus OX=9913 GN=FCHSD1 PE=1 SV=2	1	23	23	23	143.03	1275	128.04	22.7	12605000000	699370	743420	681090	711400	731550	725150
F1N0Y0;A5PJH9	F1N0Y0;A5PJH9	tr|F1N0Y0|F1N0Y0_BOVIN Uridine phosphorylase OS=Bos taurus OX=9913 GN=UPP1 PE=1 SV=1;tr|A5PJH9|A5PJH9_BOVIN Uridine phosphorylase OS=Bos taurus OX=9913 GN=UPP1 PE=1 SV=1	2	2	1	1	33.932	309	3.7577	6.5	54398000	3830.8	7933.3	4214.9	6476.5	16441	5285.3
F1N0Y1	F1N0Y1	tr|F1N0Y1|F1N0Y1_BOVIN Scribbled planar cell polarity protein OS=Bos taurus OX=9913 GN=SCRIB PE=4 SV=2	1	4	4	4	173.35	1611	97.54	2.5	864630000	74960	69476	75758	68202	70884	85328
F1N0Y9;F1MWK5	F1N0Y9	tr|F1N0Y9|F1N0Y9_BOVIN Zinc finger RNA binding protein OS=Bos taurus OX=9913 GN=ZFR PE=4 SV=1	2	2	2	2	112.5	1030	5.007	1.5	149300000	38752	46638	41685	38372	63374	50789
F1N102;Q2KIK9;F1MX86	F1N102	tr|F1N102|F1N102_BOVIN Complement C8 beta chain OS=Bos taurus OX=9913 GN=C8B PE=4 SV=2	3	8	8	8	66.657	590	25.798	15.3	2671500000	307430	316840	315950	334090	268270	394680
F1N110;A6H713	F1N110;A6H713	tr|F1N110|F1N110_BOVIN Lipase OS=Bos taurus OX=9913 GN=LIPA PE=3 SV=1;tr|A6H713|A6H713_BOVIN Lipase OS=Bos taurus OX=9913 GN=LIPA PE=2 SV=1	2	3	3	3	45.67	399	7.6885	8.5	945090000	157630	201800	159330	198450	170920	180220
F1N120;Q0VCI7	F1N120;Q0VCI7	tr|F1N120|F1N120_BOVIN Latexin OS=Bos taurus OX=9913 GN=LXN PE=4 SV=2;tr|Q0VCI7|Q0VCI7_BOVIN Latexin OS=Bos taurus OX=9913 GN=LXN PE=2 SV=1	2	1	1	1	25.567	222	32.767	5.4	0	0	0	0	0	0	0
F1N137	F1N137	tr|F1N137|F1N137_BOVIN Inositol 1,4,5-trisphosphate receptor type 2 OS=Bos taurus OX=9913 GN=ITPR2 PE=4 SV=2	1	4	4	0	308.36	2701	67.65	2.2	420100000	60466	62239	57167	56357	68061	64600
F1N140	F1N140	tr|F1N140|F1N140_BOVIN Solute carrier family 12 member 7 OS=Bos taurus OX=9913 GN=SLC12A7 PE=4 SV=2	1	1	1	1	118.94	1089	9.1118	1.1	157160000	3600.8	3708.1	2906.5	3464.8	8297.1	3827.2
F1N153	F1N153	tr|F1N153|F1N153_BOVIN THO complex subunit 2 OS=Bos taurus OX=9913 GN=THOC2 PE=4 SV=2	1	1	1	0	183.03	1593	13.931	0.5	0	0	0	0	0	0	0
F1N155	F1N155	tr|F1N155|F1N155_BOVIN Caseinolytic mitochondrial matrix peptidase chaperone subunit OS=Bos taurus OX=9913 GN=CLPX PE=4 SV=1	1	9	9	9	66.825	607	16.676	17.8	7938300000	204810	204340	179430	194630	190070	194490
F1N166	F1N166	tr|F1N166|F1N166_BOVIN SWI/SNF related, matrix associated, actin dependent regulator of chromatin, subfamily a, member 1 OS=Bos taurus OX=9913 GN=SMARCA1 PE=3 SV=2	1	3	3	3	125.21	1078	4.0459	2.8	4642100000	155090	134410	138750	109370	142500	161460
F1N169;Q95LH5;Q9TSA8	F1N169	tr|F1N169|F1N169_BOVIN Filamin A OS=Bos taurus OX=9913 GN=FLNA PE=1 SV=2	3	98	98	70	281.05	2648	323.31	49.3	138680000000	5668100	7094700	6089900	6193300	6703000	6633400
F1N189;Q2T9N1	F1N189;Q2T9N1	tr|F1N189|F1N189_BOVIN Protein FAM114A2 OS=Bos taurus OX=9913 GN=FAM114A2 PE=4 SV=1;sp|Q2T9N1|F1142_BOVIN Protein FAM114A2 OS=Bos taurus OX=9913 GN=FAM114A1 PE=2 SV=1	2	2	2	2	54.882	500	90.412	3.4	549510000	31014	27544	26161	26252	24632	29217
F1N196;A7MBE1	F1N196;A7MBE1	tr|F1N196|F1N196_BOVIN TBC1 domain family member 17 OS=Bos taurus OX=9913 GN=TBC1D17 PE=4 SV=2;tr|A7MBE1|A7MBE1_BOVIN TBC1D17 protein OS=Bos taurus OX=9913 GN=TBC1D17 PE=2 SV=1	2	1	1	1	73.075	652	2.1125	1.2	198550000	27017	33260	32141	30436	30463	30386
F1N197;A3KN52	F1N197;A3KN52	tr|F1N197|F1N197_BOVIN AKT1 substrate 1 OS=Bos taurus OX=9913 GN=AKT1S1 PE=4 SV=1;tr|A3KN52|A3KN52_BOVIN AKT1S1 protein OS=Bos taurus OX=9913 GN=AKT1S1 PE=2 SV=1	2	1	1	1	27.483	256	2.1132	5.1	44812000	5334.6	5474.2	4595.4	4955.3	9075.3	5799.1
F1N1B0	F1N1B0	tr|F1N1B0|F1N1B0_BOVIN Methyltransferase like 27 OS=Bos taurus OX=9913 GN=METTL27 PE=4 SV=2	1	3	3	3	27.362	256	11.618	13.7	1335300000	53107	49210	53370	55469	52464	58923
F1N1B8	F1N1B8	tr|F1N1B8|F1N1B8_BOVIN KN motif and ankyrin repeat domains 1 OS=Bos taurus OX=9913 GN=KANK1 PE=4 SV=1	1	2	2	2	146.12	1343	10.022	1.3	0	0	0	0	0	0	0
F1N1F1;G3N1U5	F1N1F1;G3N1U5	tr|F1N1F1|F1N1F1_BOVIN Codanin 1 OS=Bos taurus OX=9913 GN=CDAN1 PE=4 SV=2;tr|G3N1U5|G3N1U5_BOVIN Codanin 1 OS=Bos taurus OX=9913 GN=CDAN1 PE=4 SV=1	2	1	1	1	134.79	1230	2.0307	0.7	5365600	798.46	673.75	620.93	460.51	887.91	390.63
F1N1F7;A6H6Z8;A6QPB0	F1N1F7;A6H6Z8	tr|F1N1F7|F1N1F7_BOVIN Rho/Rac guanine nucleotide exchange factor 2 OS=Bos taurus OX=9913 GN=ARHGEF2 PE=4 SV=1;tr|A6H6Z8|A6H6Z8_BOVIN ARHGEF2 protein OS=Bos taurus OX=9913 GN=ARHGEF2 PE=2 SV=1	3	3	3	3	111.82	987	6.6333	3.4	205260000	30155	37855	28305	30800	41789	27458
F1N1G7;Q3MHM9;F1MZB0;Q0II58;A7E3C1;A7E364	F1N1G7	tr|F1N1G7|F1N1G7_BOVIN Kinesin-like protein OS=Bos taurus OX=9913 GN=KIF5B PE=1 SV=2	6	17	17	13	109.78	963	323.31	19.6	3221100000	448890	605170	476820	511820	563230	510930
F1N1H2;A6QQ70	F1N1H2;A6QQ70	tr|F1N1H2|F1N1H2_BOVIN Microtubule-associated protein 1S OS=Bos taurus OX=9913 GN=MAP1S PE=4 SV=2;sp|A6QQ70|MAP1S_BOVIN Microtubule-associated protein 1S OS=Bos taurus OX=9913 GN=MAP1S PE=2 SV=1	2	2	2	2	112.48	1066	17.703	1.8	101520000	18877	17814	18439	17770	14403	23737
F1N1I6	F1N1I6	tr|F1N1I6|F1N1I6_BOVIN Gelsolin OS=Bos taurus OX=9913 GN=GSN PE=1 SV=1	1	23	23	1	85.686	781	323.31	37.5	27874000000	1288900	1454600	1319900	1335400	1478600	1450200
F1N1M7;F1MKZ3;Q1KZG5	F1N1M7	tr|F1N1M7|F1N1M7_BOVIN Carnitine O-palmitoyltransferase 2, mitochondrial OS=Bos taurus OX=9913 GN=CPT2 PE=3 SV=1	3	38	1	1	74.424	658	-2	59.9	1873100000	18960	17227	17664	8310.3	7792.9	15149
[truncated: 2,637 more rows]

## Sheet: protein1
Protein IDs	Reporter intensity LT1	Reporter intensity LT2	Reporter intensity LT3	Reporter intensity LT4	Reporter intensity LT5	Reporter intensity LT6	Reporter intensity LT7	Reporter intensity LT8
[truncated: 5,062 more rows]

[truncated: 1 more sheets: Peptides]
