# Supplementary material for: Comparative Transcriptomic and Proteomic Analyses Identify Key Genes Associated With Milk Fat Traits in Chinese Holstein Cows
Source: Front Genet. 2019 Aug 13;10:672. doi: 10.3389/fgene.2019.00672 (PMC6700372; doi:10.3389/fgene.2019.00672)
Supplement: Supplementary file 14 [file Table_7.xlsx]

## Sheet: 蛋白鉴定
						Table S6. Differentially expressed proteins of HP vs LP comparsions.
Protein IDs	Majority protein IDs	Fasta headers	Number of proteins	Peptides	Razor + unique peptides	Unique peptides	Mol. weight [kDa]	Sequence length	Score	Sequence coverage [%]	LP1	LP2	LP3	HP1	HP2	HP3	FC	P.value
A4FV84	A4FV84	sp|A4FV84|MRT4_BOVIN mRNA turnover protein 4 homolog OS=Bos taurus OX=9913 GN=MRTO4 PE=2 SV=1	1	1	1	1	27.526	239	4.4102	4.6	30604.2	31326.1	31431	34304.8	43191.8	41950.8	1.27941	0.0356745
A5PJP1	A5PJP1	sp|A5PJP1|BL1S3_BOVIN Biogenesis of lysosome-related organelles complex 1 subunit 3 OS=Bos taurus OX=9913 GN=BLOC1S3 PE=2 SV=1	1	1	1	1	21.058	200	5.2486	9.5	3004.74	2549.28	2851.88	3480.76	3950.14	3382.61	1.28642	0.021941
A7MBJ1	A7MBJ1	sp|A7MBJ1|MTURN_BOVIN Maturin OS=Bos taurus OX=9913 GN=MTURN PE=2 SV=1	1	1	1	1	14.925	131	9.9817	9.2	991.669	806.726	784.16	1312.51	2001.14	1447.4	1.84354	0.0302109
B2DFX9;F1MMS4	B2DFX9;F1MMS4	tr|B2DFX9|B2DFX9_BOVIN TTAGGG repeat binding factor 2 (Fragment) OS=Bos taurus OX=9913 GN=TRF2 PE=2 SV=1;tr|F1MMS4|F1MMS4_BOVIN Telomeric repeat binding factor 2 OS=Bos taurus OX=9913 GN=TERF2 PE=4 SV=2	2	1	1	1	7.6298	67	4.8044	9	9521.45	8341.05	10436.1	16239.4	16328	11790.2	1.56748	0.0295941
E1B7M6	E1B7M6	tr|E1B7M6|E1B7M6_BOVIN Phosphoinositide phospholipase C OS=Bos taurus OX=9913 GN=PLCB2 PE=4 SV=2	1	1	1	1	132.76	1171	2.231	1.2	2901.98	2627.73	2713.75	3366.57	3838.38	3188.84	1.26085	0.0269662
E1BDU9	E1BDU9	tr|E1BDU9|E1BDU9_BOVIN GATA zinc finger domain containing 2B OS=Bos taurus OX=9913 GN=GATAD2B PE=4 SV=1	1	2	2	1	65.166	592	6.6121	4.1	2779.5	2321.47	2711.04	3311.48	3356.5	3566.32	1.31007	0.0077131
E1BE13	E1BE13	tr|E1BE13|E1BE13_BOVIN Baculoviral IAP repeat containing 6 OS=Bos taurus OX=9913 GN=BIRC6 PE=4 SV=2	1	2	2	2	530.67	4863	11.012	0.5	4990.79	6576.7	4715.12	6585.9	8066.37	7916.49	1.38606	0.0485407
E1BHZ4	E1BHZ4	tr|E1BHZ4|E1BHZ4_BOVIN Zinc finger CCCH-type containing 4 OS=Bos taurus OX=9913 GN=ZC3H4 PE=4 SV=1	1	1	1	1	139.74	1305	4.4105	1.5	1714.57	1663.83	1907	2012.69	2429.68	2367.92	1.28851	0.0273116
E1BM42	E1BM42	tr|E1BM42|E1BM42_BOVIN KIAA1468 OS=Bos taurus OX=9913 GN=RELCH PE=4 SV=1	1	1	1	1	133.96	1212	3.6748	0.6	5471.19	5305.48	5506.9	6869.37	7471.93	6639.78	1.28848	0.00360608
F1MC45	F1MC45	tr|F1MC45|F1MC45_BOVIN Complement factor H OS=Bos taurus OX=9913 GN=CFH PE=4 SV=2	1	19	1	1	96.592	851	34.111	23.7	5260.05	8679.6	10597.2	14956.2	24762.7	22100.6	2.51946	0.0200235
F1MC86;Q2T9U0	F1MC86;Q2T9U0	tr|F1MC86|F1MC86_BOVIN Guanine monophosphate synthase OS=Bos taurus OX=9913 GN=GMPS PE=4 SV=2;tr|Q2T9U0|Q2T9U0_BOVIN GMPS protein (Fragment) OS=Bos taurus OX=9913 GN=GMPS PE=2 SV=1	2	4	4	4	76.854	694	40.973	6.3	38606.5	41128.9	40546.1	50696.4	46400.3	58250.4	1.29153	0.0300536
F1MMV5;Q2KIC0	F1MMV5;Q2KIC0	tr|F1MMV5|F1MMV5_BOVIN Nuclear speckle-splicing regulatory protein 1 OS=Bos taurus OX=9913 GN=NSRP1 PE=4 SV=2;sp|Q2KIC0|NSRP1_BOVIN Nuclear speckle splicing regulatory protein 1 OS=Bos taurus OX=9913 GN=NSRP1 PE=2 SV=1	2	1	1	1	66.263	558	5.1143	2	16025.9	15067.5	15363.7	16929.5	20146.5	18743.9	1.20154	0.0326993
F1N2Y2	F1N2Y2	tr|F1N2Y2|F1N2Y2_BOVIN Collagen type V alpha 2 chain OS=Bos taurus OX=9913 GN=COL5A2 PE=4 SV=2	1	2	2	2	145.04	1491	79.358	1.1	10199.8	11593.4	10276.6	12357.8	16725.4	14899.7	1.37148	0.0418464
G5E6N7	G5E6N7	tr|G5E6N7|G5E6N7_BOVIN Chromobox 1 OS=Bos taurus OX=9913 GN=CBX1 PE=4 SV=1	1	2	1	1	21.418	185	59.863	24.3	829.406	706.674	868.347	1197.72	1232.38	952.545	1.40684	0.0316807
Q0VCN1;M5FMU4	Q0VCN1;M5FMU4	sp|Q0VCN1|NMRL1_BOVIN NmrA-like family domain-containing protein 1 OS=Bos taurus OX=9913 GN=NMRAL1 PE=2 SV=1;tr|M5FMU4|M5FMU4_BOVIN NmrA-like family domain-containing protein 1 OS=Bos taurus OX=9913 GN=NMRAL1 PE=4 SV=1	2	13	13	13	33.153	299	65.235	40.1	1.12283e+06	968233	1.1542e+06	1.38874e+06	1.37453e+06	1.44968e+06	1.29818	0.00647752
Q17QU1;E1BAP5	Q17QU1;E1BAP5	tr|Q17QU1|Q17QU1_BOVIN FAM20B, glycosaminoglycan xylosylkinase OS=Bos taurus OX=9913 GN=FAM20B PE=2 SV=1;tr|E1BAP5|E1BAP5_BOVIN FAM20B, glycosaminoglycan xylosylkinase OS=Bos taurus OX=9913 GN=FAM20B PE=4 SV=1	2	1	1	1	35.881	313	3.3864	4.5	4274.13	3781.86	4027.07	5491.35	5724.5	5081.67	1.34879	0.00397062
Q1JQE0	Q1JQE0	sp|Q1JQE0|SNW1_BOVIN SNW domain-containing protein 1 OS=Bos taurus OX=9913 GN=SNW1 PE=2 SV=1	1	2	2	2	61.505	536	14.275	6	15759.7	17749.5	17931.9	19922.6	21927.7	23456.8	1.26955	0.0202044
Q1LZF8	Q1LZF8	sp|Q1LZF8|CLCC1_BOVIN Chloride channel CLIC-like protein 1 OS=Bos taurus OX=9913 GN=CLCC1 PE=2 SV=1	1	1	1	1	61.811	542	3.0554	2	34771.8	34874.5	35694.5	46363.1	47943	51588.4	1.38498	0.00101105
Q1RMK0;F6RQU6	Q1RMK0;F6RQU6	tr|Q1RMK0|Q1RMK0_BOVIN Ring finger protein 115 OS=Bos taurus OX=9913 GN=RNF115 PE=2 SV=1;tr|F6RQU6|F6RQU6_BOVIN Ring finger protein 115 OS=Bos taurus OX=9913 GN=RNF115 PE=4 SV=1	2	1	1	1	32.595	293	29.386	6.1	993.323	1393.03	1240.78	1497.12	1869.13	1638.32	1.37976	0.0447679
Q29RZ2	Q29RZ2	sp|Q29RZ2|PPWD1_BOVIN Peptidylprolyl isomerase domain and WD repeat-containing protein 1 OS=Bos taurus OX=9913 GN=PPWD1 PE=2 SV=1	1	1	1	1	73.273	644	7.5707	2.6	3447.07	3604.73	3347.23	3786.58	4615.6	4154.12	1.20745	0.0458449
Q2TBK3	Q2TBK3	sp|Q2TBK3|PLAC9_BOVIN Placenta-specific protein 9 OS=Bos taurus OX=9913 GN=PLAC9 PE=3 SV=1	1	1	1	1	10.747	100	3.2511	10	7190.53	7223.25	7166.54	8915.42	9778.84	8337.22	1.2526	0.0123041
Q2TBX4	Q2TBX4	sp|Q2TBX4|HSP13_BOVIN Heat shock 70 kDa protein 13 OS=Bos taurus OX=9913 GN=HSPA13 PE=2 SV=1	1	1	1	1	51.92	471	3.8018	2.8	43022.3	39661.2	41981.5	48316.4	53721.5	58162	1.28504	0.0171235
Q3MHL9;M5FMU9	Q3MHL9;M5FMU9	sp|Q3MHL9|MSRB1_BOVIN Methionine-R-sulfoxide reductase B1 OS=Bos taurus OX=9913 GN=MSRB1 PE=3 SV=2;tr|M5FMU9|M5FMU9_BOVIN Methionine-R-sulfoxide reductase B1 OS=Bos taurus OX=9913 GN=SEPX1 PE=4 SV=1	2	3	3	3	12.833	116	15.24	18.1	53987.6	59432.6	70325.7	79524	85939.5	91583.3	1.39893	0.0146358
Q3T0J1;G3X798	Q3T0J1;G3X798	sp|Q3T0J1|FBX4_BOVIN F-box only protein 4 OS=Bos taurus OX=9913 GN=FBXO4 PE=2 SV=1;tr|G3X798|G3X798_BOVIN F-box only protein 4 OS=Bos taurus OX=9913 GN=FBXO4 PE=4 SV=1	2	1	1	1	43.964	387	5.6393	3.9	4463.95	3668.14	3932.91	4843.66	5359.33	4993.95	1.25959	0.0202352
Q9N287;A6QQS7;A5PJH2	Q9N287;A6QQS7;A5PJH2	sp|Q9N287|DJC12_BOVIN DnaJ homolog subfamily C member 12 OS=Bos taurus OX=9913 GN=DNAJC12 PE=2 SV=1;tr|A6QQS7|A6QQS7_BOVIN DNAJC12 protein OS=Bos taurus OX=9913 GN=DNAJC12 PE=2 SV=1;tr|A5PJH2|A5PJH2_BOVIN DNAJC12 protein OS=Bos taurus OX=9913 GN=DNAJC12 PE	3	2	2	2	23.269	198	15.488	8.6	38137.8	33386.5	42222.6	45781.1	51248	57444.5	1.35805	0.0325442
A0A0U4J4A2;Q6E7R7;Q6E7Q1;Q6E7Q0;E0CWQ0;V9VI05;U3GV16;U3GTN2;T1QFV8;T1QFU9;Q85UJ1;Q7JAR2;Q6JTF9;Q5EG37;Q5EG31;Q5EG28;Q5EDF2;Q575Z9;Q45MZ7;Q45MG5;Q45LP2;Q45LM9;Q45LF1;Q3S271;Q3S269;Q3S268;Q3S264;Q3S263;Q3S254;Q3S248;Q3S243;Q3S234;Q3S231;Q3S224;Q3S222;Q3S217;Q3S216;Q3S213;Q3S1Z7;Q3S1Z3;Q3L617;Q3L604;Q3L5W5;Q3L5V2;Q33995;P00157;I3PFD8;I3PFB2;I3PEW9;I3PEM8;I3PEI9;I3PEB1;I3PDZ4;I3PDU2;E9M320;E9M307;C5I…	A0A0U4J4A2;Q6E7R7;Q6E7Q1;Q6E7Q0;E0CWQ0;V9VI05;U3GV16;U3GTN2;T1QFV8;T1QFU9;Q85UJ1;Q7JAR2;Q6JTF9;Q5EG37;Q5EG31;Q5EG28;Q5EDF2;Q575Z9;Q45MZ7;Q45MG5;Q45LP2;Q45LM9;Q45LF1;Q3S271;Q3S269;Q3S268;Q3S264;Q3S263;Q3S254;Q3S248;Q3S243;Q3S234;Q3S231;Q3S224;Q3S222;Q3S217;Q3S216;Q3S213;Q3S1Z7;Q3S1Z3;Q3L617;Q3L604;Q3L5W5;Q3L5V2;Q33995;P00157;I3PFD8;I3PFB2;I3PEW9;I3PEM8;I3PEI9;I3PEB1;I3PDZ4;I3PDU2;E9M320;E9M307;C5I…	tr|A0A0U4J4A2|A0A0U4J4A2_BOVIN Cytochrome b (Fragment) OS=Bos taurus OX=9913 GN=cytb PE=4 SV=1;tr|Q6E7R7|Q6E7R7_BOVIN Cytochrome b (Fragment) OS=Bos taurus OX=9913 GN=cytb PE=4 SV=1;tr|Q6E7Q1|Q6E7Q1_BOVIN Cytochrome b (Fragment) OS=Bos taurus OX=9913 GN=cy	100	2	2	2	15.762	139	3.3857	10.8	71043.2	65747.7	63139.6	55410.4	51797.3	51684.4	0.794737	0.00648756
A6QL68;Q0PHT2;E1BI68;Q58D47	A6QL68;Q0PHT2	tr|A6QL68|A6QL68_BOVIN CLYBL protein OS=Bos taurus OX=9913 GN=CLYBL PE=2 SV=1;tr|Q0PHT2|Q0PHT2_BOVIN LOC533186 (Fragment) OS=Bos taurus OX=9913 PE=4 SV=1	4	18	18	18	37.549	341	177.49	60.7	1.8869e+06	1.8505e+06	1.65039e+06	1.53919e+06	1.41367e+06	1.18595e+06	0.768184	0.0304525
A6QPP7;G3MWP1	A6QPP7;G3MWP1	tr|A6QPP7|A6QPP7_BOVIN ELA2 protein OS=Bos taurus OX=9913 GN=ELANE PE=1 SV=1;tr|G3MWP1|G3MWP1_BOVIN Elastase, neutrophil expressed OS=Bos taurus OX=9913 GN=ELANE PE=1 SV=1	2	1	1	1	28.947	267	30.975	6.4	21283.7	23027.7	18870.5	18355.9	14666.1	13581.6	0.737611	0.0425256
A7MBE0;E1BHW6	A7MBE0	sp|A7MBE0|S22A1_BOVIN Solute carrier family 22 member 1 OS=Bos taurus OX=9913 GN=SLC22A1 PE=2 SV=1	2	5	5	5	62.502	563	110.6	9.2	518571	551142	515207	475191	378872	461343	0.82995	0.0492026
A7Z014;A7E3W4;A5PJ79;Q6PT94;REV__Q2KIV3;REV__Q3MHX3;Q2NKZ4	A7Z014;A7E3W4;A5PJ79	tr|A7Z014|A7Z014_BOVIN TKT protein OS=Bos taurus OX=9913 GN=TKT PE=1 SV=1;tr|A7E3W4|A7E3W4_BOVIN Transketolase OS=Bos taurus OX=9913 GN=TKT PE=1 SV=1;tr|A5PJ79|A5PJ79_BOVIN TKT protein OS=Bos taurus OX=9913 GN=TKT PE=2 SV=1	7	36	36	4	67.797	623	323.31	73.5	4.9629e+06	5.21383e+06	4.54664e+06	4.3345e+06	3.45276e+06	3.16584e+06	0.743926	0.035277
A7Z038	A7Z038	tr|A7Z038|A7Z038_BOVIN ABCD3 protein OS=Bos taurus OX=9913 GN=ABCD3 PE=2 SV=1	1	15	15	15	75.358	656	96.739	24.7	1.64681e+06	1.6939e+06	1.50321e+06	1.43963e+06	1.31959e+06	1.19764e+06	0.816871	0.0307428
A8QQM6;F1MUS0	A8QQM6;F1MUS0	tr|A8QQM6|A8QQM6_BOVIN RANBP9 protein (Fragment) OS=Bos taurus OX=9913 GN=RANBP9 PE=2 SV=1;tr|F1MUS0|F1MUS0_BOVIN RAN binding protein 9 OS=Bos taurus OX=9913 GN=RANBP9 PE=4 SV=2	2	1	1	1	26.781	240	4.1554	2.5	72235.1	62551.1	60819.7	51904.5	56607.2	46990.5	0.794977	0.0413391
D5MTL9	D5MTL9	tr|D5MTL9|D5MTL9_BOVIN Glycophorin B variant 1 OS=Bos taurus OX=9913 GN=gypb PE=2 SV=1	1	2	2	2	9.2318	86	29.31	18.6	104319	99560.2	96612.9	74519.6	76373.3	84200	0.78236	0.00423301
E1B6Z6	E1B6Z6	tr|E1B6Z6|E1B6Z6_BOVIN Lipocalin 2 OS=Bos taurus OX=9913 GN=LCN2 PE=1 SV=2	1	9	9	9	22.983	200	61.744	45	615827	620346	604269	546321	455530	500260	0.816169	0.01334
E1BFG0;Q2KJC9;E1BM08;E1BK38	E1BFG0;Q2KJC9	tr|E1BFG0|E1BFG0_BOVIN Alpha-aminoadipic semialdehyde dehydrogenase OS=Bos taurus OX=9913 GN=ALDH7A1 PE=3 SV=2;sp|Q2KJC9|AL7A1_BOVIN Alpha-aminoadipic semialdehyde dehydrogenase OS=Bos taurus OX=9913 GN=ALDH7A1 PE=2 SV=4	4	27	27	27	58.595	539	323.31	56	4.00668e+06	3.73512e+06	3.5259e+06	3.31539e+06	2.997e+06	2.86106e+06	0.814137	0.0226556
E1BLI9;P28783;F1MHS5	E1BLI9;P28783;F1MHS5	tr|E1BLI9|E1BLI9_BOVIN Protein S100-A9 OS=Bos taurus OX=9913 GN=S100A9 PE=1 SV=2;sp|P28783|S10A9_BOVIN Protein S100-A9 OS=Bos taurus OX=9913 GN=S100A9 PE=1 SV=3;tr|F1MHS5|F1MHS5_BOVIN Protein S100-A9 OS=Bos taurus OX=9913 GN=S100A9 PE=1 SV=2	3	5	5	5	16.377	147	71.28	29.3	549166	640689	548383	492690	453583	421551	0.786903	0.0286815
E1BNJ0	E1BNJ0	tr|E1BNJ0|E1BNJ0_BOVIN Transmembrane protein 33 OS=Bos taurus OX=9913 GN=TMEM33 PE=4 SV=2	1	2	2	2	27.913	246	16.933	6.9	209571	174931	183976	150163	141386	149178	0.775277	0.0165984
F1MBS4;REV__F1N312	F1MBS4	tr|F1MBS4|F1MBS4_BOVIN 39S ribosomal protein L12, mitochondrial OS=Bos taurus OX=9913 GN=MRPL12 PE=3 SV=1	2	13	1	1	32.175	297	37.455	43.8	51144.5	51291.2	49337	40277.9	34774.9	39858.1	0.757125	0.002814
F1ME58;Q148E4;Q4F8H2	F1ME58;Q148E4	tr|F1ME58|F1ME58_BOVIN Cytochrome P450, family 4, subfamily A, polypeptide 11 OS=Bos taurus OX=9913 GN=CYP4A11 PE=3 SV=1;tr|Q148E4|Q148E4_BOVIN Cytochrome P450, family 4, subfamily A, polypeptide 11 OS=Bos taurus OX=9913 GN=CYP4A11 PE=2 SV=1	3	17	17	7	58.775	514	195.46	35	1.438e+06	1.61266e+06	1.48814e+06	1.26934e+06	1.10214e+06	1.35312e+06	0.820614	0.0396103
F1MGJ7	F1MGJ7	tr|F1MGJ7|F1MGJ7_BOVIN Uncharacterized protein OS=Bos taurus OX=9913 PE=1 SV=2	1	7	7	7	31.284	288	39.471	31.9	485166	437550	396627	371286	327345	281611	0.742977	0.0360252
F1MI11	F1MI11	tr|F1MI11|F1MI11_BOVIN Carboxylic ester hydrolase OS=Bos taurus OX=9913 GN=CES3 PE=1 SV=1	1	15	15	15	62.957	573	148.72	26.9	1.49484e+06	1.45616e+06	1.35365e+06	1.20934e+06	1.10652e+06	1.19318e+06	0.815172	0.00739679
F1MN78;A6QPZ4;X5F5B4;G3X894;G5E537;F1MMS7;A8E4Q3;I6Y6B2	F1MN78;A6QPZ4;X5F5B4;G3X894	tr|F1MN78|F1MN78_BOVIN Serpin B4 OS=Bos taurus OX=9913 PE=2 SV=1;tr|A6QPZ4|A6QPZ4_BOVIN SERPINB4 protein OS=Bos taurus OX=9913 GN=SERPINB4 PE=2 SV=1;tr|X5F5B4|X5F5B4_BOVIN Serpin B4-like protein OS=Bos taurus OX=9913 PE=2 SV=1;tr|G3X894|G3X894_BOVIN Unchar	8	5	5	2	44.397	391	40.564	12	247270	228802	237430	179703	177754	208699	0.793488	0.0123363
F1MNI9	F1MNI9	tr|F1MNI9|F1MNI9_BOVIN Thymidine kinase 2, mitochondrial OS=Bos taurus OX=9913 GN=TK2 PE=4 SV=1	1	1	1	1	34.814	305	1.7	3	43118.8	34537.2	39408.1	31360.8	26103.8	31828.5	0.762771	0.0400739
F1MNV5	F1MNV5	tr|F1MNV5|F1MNV5_BOVIN Kininogen-1 OS=Bos taurus OX=9913 GN=KNG1 PE=4 SV=2	1	22	1	1	48.421	436	4.7813	49.8	76707.1	68104	55088.8	36582.6	49092.4	42126.6	0.639328	0.0295388
F1MQP2;A0A0F7GDE1	F1MQP2;A0A0F7GDE1	tr|F1MQP2|F1MQP2_BOVIN Solute carrier family 27 member 2 OS=Bos taurus OX=9913 GN=SLC27A2 PE=4 SV=2;tr|A0A0F7GDE1|A0A0F7GDE1_BOVIN Solute carrier family 27 member 2 (Fragment) OS=Bos taurus OX=9913 GN=SLC27A2 PE=2 SV=1	2	25	25	25	70.259	620	315.7	45.8	2.33749e+06	2.23155e+06	2.06706e+06	1.76257e+06	1.7528e+06	1.65895e+06	0.779722	0.00465057
F1MW79;A6QPD4	F1MW79;A6QPD4	tr|F1MW79|F1MW79_BOVIN Uncharacterized protein LOC790886 precursor OS=Bos taurus OX=9913 GN=LOC790886 PE=4 SV=2;tr|A6QPD4|A6QPD4_BOVIN LOC790886 protein OS=Bos taurus OX=9913 GN=LOC790886 PE=2 SV=1	2	5	2	2	30.88	269	2.245	12.3	29871.4	24207.3	23817.8	15202.6	17833	17669.1	0.650924	0.0131687
F1MWR3;Q2KJE4	F1MWR3;Q2KJE4	tr|F1MWR3|F1MWR3_BOVIN Electron transfer flavoprotein subunit alpha, mitochondrial OS=Bos taurus OX=9913 GN=ETFA PE=1 SV=1;sp|Q2KJE4|ETFA_BOVIN Electron transfer flavoprotein subunit alpha, mitochondrial OS=Bos taurus OX=9913 GN=ETFA PE=2 SV=1	2	14	14	14	34.957	333	321.56	53.8	3.06381e+06	3.0081e+06	2.73578e+06	2.64716e+06	2.27492e+06	2.17376e+06	0.80564	0.0316272
F1N1M7;F1MKZ3;Q1KZG5	F1N1M7	tr|F1N1M7|F1N1M7_BOVIN Carnitine O-palmitoyltransferase 2, mitochondrial OS=Bos taurus OX=9913 GN=CPT2 PE=3 SV=1	3	38	1	1	74.424	658	-2	59.9	20106.6	16601.7	18359.1	8324.33	7741.24	14397	0.553187	0.025337
F1N1Z7;Q2KIE8;Q8HYZ4;I6VBE4;I6U723;I6UGR0;I6UZL5	F1N1Z7;Q2KIE8;Q8HYZ4;I6VBE4;I6U723	tr|F1N1Z7|F1N1Z7_BOVIN Phosphoenolpyruvate carboxykinase, cytosolic [GTP] OS=Bos taurus OX=9913 GN=PCK1 PE=3 SV=2;tr|Q2KIE8|Q2KIE8_BOVIN Phosphoenolpyruvate carboxykinase 1 (Soluble) OS=Bos taurus OX=9913 GN=PCK1 PE=2 SV=1;sp|Q8HYZ4|PCKGC_BOVIN Phosphoenol	7	31	29	29	69.479	622	323.31	64.1	4.44285e+06	4.24646e+06	3.74988e+06	3.65205e+06	2.89111e+06	2.69284e+06	0.742492	0.0405573
F1N3I8	F1N3I8	tr|F1N3I8|F1N3I8_BOVIN Uncharacterized protein OS=Bos taurus OX=9913 PE=4 SV=2	1	11	2	2	51.387	449	9.4622	27.4	527500	527396	475878	440031	420285	413197	0.831941	0.0106596
G3N3Y2;Q148G5	G3N3Y2;Q148G5	tr|G3N3Y2|G3N3Y2_BOVIN Proline dehydrogenase OS=Bos taurus OX=9913 PE=3 SV=1;sp|Q148G5|PROD_BOVIN Proline dehydrogenase 1, mitochondrial OS=Bos taurus OX=9913 GN=PRODH PE=2 SV=1	2	2	2	2	60.062	533	2.7533	4.9	21420.5	22927.5	21294.2	19149.3	18687.3	16192.2	0.82308	0.0215813
G3X7F3	G3X7F3	tr|G3X7F3|G3X7F3_BOVIN Uncharacterized protein OS=Bos taurus OX=9913 PE=4 SV=1	1	5	1	0	74.144	655	2.0217	8.9	97738.4	81735.5	79468.8	48410.6	35260.7	48286.8	0.509603	0.00422015
G5E521;C6K7D4	G5E521;C6K7D4	tr|G5E521|G5E521_BOVIN NAD-dependent protein deacetylase OS=Bos taurus OX=9913 GN=SIRT3 PE=3 SV=1;tr|C6K7D4|C6K7D4_BOVIN Sirtuin 3 (Fragment) OS=Bos taurus OX=9913 GN=Sirt3 PE=2 SV=1	2	6	6	6	36.991	333	33.976	25.2	250134	248819	220873	214091	176433	180939	0.793891	0.0314746
G5E6R0;Q2KIK2	G5E6R0;Q2KIK2	tr|G5E6R0|G5E6R0_BOVIN Mpv17-like protein OS=Bos taurus OX=9913 GN=MPV17L PE=3 SV=1;sp|Q2KIK2|MP17L_BOVIN Mpv17-like protein OS=Bos taurus OX=9913 GN=MPV17L PE=2 SV=1	2	3	3	3	22.285	196	7.1513	14.8	445918	409844	403227	370224	331329	344306	0.830713	0.0153913
H9KUU7;Q7YR75;A5PJ86	H9KUU7	tr|H9KUU7|H9KUU7_BOVIN 39S ribosomal protein L12, mitochondrial OS=Bos taurus OX=9913 GN=MRPL12 PE=3 SV=1	3	13	13	1	48.345	442	134.7	29.4	752957	692681	672118	596846	616595	510486	0.814035	0.0319181
P02070;D4QBB4;D4QBB3	P02070;D4QBB4;D4QBB3	sp|P02070|HBB_BOVIN Hemoglobin subunit beta OS=Bos taurus OX=9913 GN=HBB PE=1 SV=1;tr|D4QBB4|D4QBB4_BOVIN Globin A1 OS=Bos taurus OX=9913 GN=HBB PE=3 SV=1;tr|D4QBB3|D4QBB3_BOVIN Hemoglobin beta OS=Bos taurus OX=9913 GN=HBB PE=3 SV=1	3	14	14	11	15.954	145	323.31	83.4	1.0767e+07	1.15962e+07	1.0031e+07	8.68574e+06	9.06729e+06	8.30985e+06	0.804553	0.0136708
P02721	P02721	sp|P02721|ATP5J_BOVIN ATP synthase-coupling factor 6, mitochondrial OS=Bos taurus OX=9913 GN=ATP5J PE=1 SV=2	1	6	6	6	12.532	108	219.09	50.9	750157	733687	677190	645868	494867	468451	0.744638	0.0365518
P05786;G3X8G9;A4IFN4	P05786;G3X8G9	sp|P05786|K2C8_BOVIN Keratin, type II cytoskeletal 8 OS=Bos taurus OX=9913 GN=KRT8 PE=2 SV=3;tr|G3X8G9|G3X8G9_BOVIN Uncharacterized protein OS=Bos taurus OX=9913 PE=3 SV=1	3	48	48	1	53.627	478	323.31	83.1	1.09589e+07	1.06595e+07	1.02105e+07	8.81235e+06	8.21955e+06	9.03792e+06	0.81906	0.00419971
P12234;A6QQ54	P12234	sp|P12234|MPCP_BOVIN Phosphate carrier protein, mitochondrial OS=Bos taurus OX=9913 GN=SLC25A3 PE=1 SV=1	2	9	9	9	40.139	362	133.36	24.6	1.7151e+06	1.63897e+06	1.58345e+06	1.53348e+06	1.26784e+06	1.3076e+06	0.832183	0.038709
P28782	P28782	sp|P28782|S10A8_BOVIN Protein S100-A8 OS=Bos taurus OX=9913 GN=S100A8 PE=1 SV=2	1	5	5	5	10.46	89	49.777	60.7	622317	660869	595756	583433	484218	494881	0.831602	0.0452554
P35720	P35720	sp|P35720|C560_BOVIN Succinate dehydrogenase cytochrome b560 subunit, mitochondrial OS=Bos taurus OX=9913 GN=SDHC PE=1 SV=2	1	2	2	2	18.389	169	3.4656	11.2	150184	130061	138338	125602	102506	110973	0.810068	0.0411339
P46160;Q5W5H3;P46161;F1MGE0;Q5W5H6;Q5W5G9;Q5W5I0;G3MXI5;Q5W5I6;P46165	P46160;Q5W5H3;P46161;F1MGE0;Q5W5H6	sp|P46160|DEFB2_BOVIN Beta-defensin 2 OS=Bos taurus OX=9913 GN=DEFB2 PE=1 SV=1;tr|Q5W5H3|Q5W5H3_BOVIN Neutrophil beta-defensin 3 (Fragment) OS=Bos taurus OX=9913 GN=bnbd3 PE=4 SV=1;sp|P46161|DEFB3_BOVIN Beta-defensin 3 (Fragment) OS=Bos taurus OX=9913 GN=D	10	3	3	0	4.6485	40	7.0742	55	80854.6	77601.3	78195.6	70834.4	59015.1	56610.1	0.787908	0.0206319
P46166;Q50JA5	P46166;Q50JA5	sp|P46166|DEFB8_BOVIN Beta-defensin 8 OS=Bos taurus OX=9913 GN=DEFB8 PE=1 SV=1;tr|Q50JA5|Q50JA5_BOVIN Neutrophil beta-defensin 8 OS=Bos taurus OX=9913 GN=nbd8 PE=4 SV=1	2	2	1	1	4.3592	38	2.963	47.4	45968.3	39823.1	40515	36476.5	33607.7	27732.4	0.774439	0.0421841
P79105;B6VAP8;G3N2H5	P79105;B6VAP8;G3N2H5	sp|P79105|S10AC_BOVIN Protein S100-A12 OS=Bos taurus OX=9913 GN=S100A12 PE=1 SV=3;tr|B6VAP8|B6VAP8_BOVIN Protein S100 OS=Bos taurus OX=9913 PE=2 SV=1;tr|G3N2H5|G3N2H5_BOVIN Protein S100 OS=Bos taurus OX=9913 GN=S100A12 PE=1 SV=1	3	7	7	7	10.685	92	24.091	80.4	288894	300290	276644	238051	200174	227326	0.768687	0.0071511
Q02365	Q02365	sp|Q02365|NDUB3_BOVIN NADH dehydrogenase [ubiquinone] 1 beta subcomplex subunit 3 OS=Bos taurus OX=9913 GN=NDUFB3 PE=1 SV=2	1	2	2	2	11.141	98	12.761	19.4	81737	78644	73204.7	69273.7	64173.7	53163.1	0.798896	0.0433828
Q02370;F1MB80;G3MZ04	Q02370;F1MB80;G3MZ04	sp|Q02370|NDUA2_BOVIN NADH dehydrogenase [ubiquinone] 1 alpha subcomplex subunit 2 OS=Bos taurus OX=9913 GN=NDUFA2 PE=1 SV=2;tr|F1MB80|F1MB80_BOVIN NADH dehydrogenase [ubiquinone] 1 alpha subcomplex subunit 2 OS=Bos taurus OX=9913 PE=4 SV=2;tr|G3MZ04|G3MZ0	3	8	8	8	11.08	99	60.999	69.7	548275	527059	499460	481952	423226	405861	0.832514	0.0312382
Q0IIG1;F1MLV5	Q0IIG1;F1MLV5	tr|Q0IIG1|Q0IIG1_BOVIN Cytochrome P450, family 2, subfamily c OS=Bos taurus OX=9913 GN=LOC511498 PE=2 SV=1;tr|F1MLV5|F1MLV5_BOVIN Cytochrome P450, family 2, subfamily c OS=Bos taurus OX=9913 GN=LOC511498 PE=1 SV=1	2	19	17	17	56.738	495	192.81	33.9	2.56337e+06	2.35346e+06	2.22847e+06	2.03894e+06	2.0234e+06	1.85814e+06	0.828582	0.0228471
Q148M5	Q148M5	tr|Q148M5|Q148M5_BOVIN C-type lectin domain containing 14A OS=Bos taurus OX=9913 GN=CLEC14A PE=2 SV=1	1	1	1	1	51.302	490	18.095	2.2	10363.3	10688.4	10185.5	9350.96	7556.67	8290.37	0.806665	0.020485
Q17QC2;B1GVZ2;B1GVZ3	Q17QC2;B1GVZ2	tr|Q17QC2|Q17QC2_BOVIN Retinol dehydrogenase 13 (All-trans/9-cis) OS=Bos taurus OX=9913 GN=RDH13 PE=2 SV=1;tr|B1GVZ2|B1GVZ2_BOVIN Retinol dehydrogenase 13 (Fragment) OS=Bos taurus OX=9913 GN=RDH13 PE=2 SV=1	3	3	3	3	36.272	335	12.165	13.1	71610.5	69334.6	66443.7	51727.2	57981.1	57749.5	0.807458	0.00629404
Q17QF0;F1MLG7	Q17QF0;F1MLG7	sp|Q17QF0|AGT2_BOVIN Alanine--glyoxylate aminotransferase 2, mitochondrial OS=Bos taurus OX=9913 GN=AGXT2 PE=2 SV=1;tr|F1MLG7|F1MLG7_BOVIN Alanine--glyoxylate aminotransferase 2, mitochondrial OS=Bos taurus OX=9913 GN=AGXT2 PE=3 SV=1	2	21	21	21	57.226	514	210.8	43.2	2.59222e+06	2.81411e+06	2.33075e+06	1.65849e+06	2.03472e+06	1.62084e+06	0.68683	0.0136909
Q29RS1;E1B7T1	Q29RS1	tr|Q29RS1|Q29RS1_BOVIN Hydroxysteroid (17-beta) dehydrogenase 13 OS=Bos taurus OX=9913 GN=HSD17B13 PE=1 SV=1	2	18	18	16	33.407	300	323.31	61.3	4.86704e+06	4.94004e+06	4.07436e+06	3.65205e+06	3.5509e+06	2.49678e+06	0.698756	0.0392313
Q2KHW4	Q2KHW4	tr|Q2KHW4|Q2KHW4_BOVIN Solute carrier family 25 (Mitochondrial carrier; ornithine transporter) member 15 OS=Bos taurus OX=9913 GN=SLC25A15 PE=2 SV=1	1	11	11	11	32.746	301	55.951	44.9	906417	794959	788400	737663	645731	588368	0.791943	0.0407299
Q2NL38;F1MTT7	Q2NL38;F1MTT7	tr|Q2NL38|Q2NL38_BOVIN Dodecenoyl-Coenzyme A delta isomerase (3,2 trans-enoyl-Coenzyme A isomerase) OS=Bos taurus OX=9913 GN=DCI PE=2 SV=1;tr|F1MTT7|F1MTT7_BOVIN 3,2-trans-enoyl-CoA isomerase, mitochondrial OS=Bos taurus OX=9913 GN=ECI1 PE=1 SV=1	2	10	10	10	33.144	303	232.12	34.3	1.82953e+06	1.84183e+06	1.72002e+06	1.61482e+06	1.38744e+06	1.40872e+06	0.818154	0.0164581
Q58DR8;F1MZ38	Q58DR8;F1MZ38	sp|Q58DR8|SUCA_BOVIN Succinate--CoA ligase [ADP/GDP-forming] subunit alpha, mitochondrial OS=Bos taurus OX=9913 GN=SUCLG1 PE=2 SV=3;tr|F1MZ38|F1MZ38_BOVIN Succinate--CoA ligase [ADP/GDP-forming] subunit alpha, mitochondrial OS=Bos taurus OX=9913 GN=SUCLG1	2	10	10	10	36.166	346	156.05	32.1	1.11021e+06	1.04109e+06	978965	963584	809090	769240	0.812045	0.0494293
Q5E998;P25975;B0JYN1	Q5E998;P25975;B0JYN1	sp|Q5E998|CATL2_BOVIN Cathepsin L2 OS=Bos taurus OX=9913 GN=CTSV PE=2 SV=1;sp|P25975|CATL1_BOVIN Cathepsin L1 OS=Bos taurus OX=9913 GN=CTSL PE=1 SV=3;tr|B0JYN1|B0JYN1_BOVIN Cathepsin L2 OS=Bos taurus OX=9913 GN=CTSL2 PE=2 SV=1	3	3	3	2	37.393	334	26.933	10.8	45767.9	42148.5	42882.6	32689.1	33238.2	26402.9	0.705893	0.00641506
Q8SPP7	Q8SPP7	sp|Q8SPP7|PGRP1_BOVIN Peptidoglycan recognition protein 1 OS=Bos taurus OX=9913 GN=PGLYRP1 PE=1 SV=1	1	8	8	1	21.063	190	281.3	54.2	634237	710394	636333	590164	513513	482650	0.800786	0.0316833
A0A088QMV3;Q2KIL9	A0A088QMV3;Q2KIL9	tr|A0A088QMV3|A0A088QMV3_BOVIN 20beta-hydroxysteroid dehydrogenase type 2 OS=Bos taurus OX=9913 GN=hsd20b2 PE=2 SV=1;tr|Q2KIL9|Q2KIL9_BOVIN Estradiol 17-beta-dehydrogenase 12-like (Fragment) OS=Bos taurus OX=9913 GN=LOC508455 PE=2 SV=1	2	14	14	14	34.755	315	150.92	53.7	1.72454e+06	1.42349e+06	1.5028e+06	1.41929e+06	1.41347e+06	1.42468e+06	0.915417	0.219473
A0A0F6QMJ3;F1MY85;Q1A7A4;P12082	A0A0F6QMJ3;F1MY85	tr|A0A0F6QMJ3|A0A0F6QMJ3_BOVIN Complement component 5 OS=Bos taurus OX=9913 GN=C5 PE=2 SV=1;tr|F1MY85|F1MY85_BOVIN Complement C5a anaphylatoxin OS=Bos taurus OX=9913 GN=C5 PE=1 SV=2	4	16	16	16	188.81	1677	232.19	9.7	606378	640294	705637	637013	617936	850315	1.07835	0.558463
A0A0F7CTC4;A6QQD5	A0A0F7CTC4;A6QQD5	tr|A0A0F7CTC4|A0A0F7CTC4_BOVIN Solute carrier family 27 member 6 (Fragment) OS=Bos taurus OX=9913 GN=SLC27A6 PE=2 SV=1;tr|A6QQD5|A6QQD5_BOVIN SLC27A6 protein OS=Bos taurus OX=9913 GN=SLC27A6 PE=2 SV=1	2	1	1	1	57.545	512	3.0605	1.8	14088.4	27980.2	15820	16255.4	26204.1	14512.9	0.984175	0.959768
A0A0F7GC66	A0A0F7GC66	tr|A0A0F7GC66|A0A0F7GC66_BOVIN Solute carrier family 27 member 4 (Fragment) OS=Bos taurus OX=9913 GN=SLC27A4 PE=2 SV=1	1	8	1	1	51.736	459	2.2321	19.4	16044.9	42831.8	27461.8	70163.2	34130.2	16053.5	1.3939	0.556651
A0A140T831	A0A140T831	tr|A0A140T831|A0A140T831_BOVIN Cystatin-B OS=Bos taurus OX=9913 GN=CSTB PE=4 SV=1	1	6	6	0	11.17	98	27.421	57.1	153472	118256	131603	125041	107026	122083	0.878063	0.23319
A0A140T832;A5PK63	A0A140T832;A5PK63	tr|A0A140T832|A0A140T832_BOVIN 40S ribosomal protein S17 OS=Bos taurus OX=9913 GN=RPS17 PE=3 SV=1;sp|A5PK63|RS17_BOVIN 40S ribosomal protein S17 OS=Bos taurus OX=9913 GN=RPS17 PE=2 SV=1	2	5	5	5	15.524	135	37.373	37.8	498931	460101	493141	459815	448487	537153	0.995373	0.944758
A0A140T842;Q59HJ6	A0A140T842;Q59HJ6	tr|A0A140T842|A0A140T842_BOVIN Lon protease homolog, mitochondrial OS=Bos taurus OX=9913 GN=LONP1 PE=3 SV=1;sp|Q59HJ6|LONM_BOVIN Lon protease homolog, mitochondrial OS=Bos taurus OX=9913 GN=LONP1 PE=1 SV=1	2	23	23	23	106.69	961	253.44	28.4	2.02349e+06	1.75866e+06	1.701e+06	1.71439e+06	1.55105e+06	1.37099e+06	0.845577	0.114637
A0A140T853	A0A140T853	tr|A0A140T853|A0A140T853_BOVIN Isopentenyl-diphosphate Delta-isomerase 1 OS=Bos taurus OX=9913 GN=IDI1 PE=4 SV=1	1	12	1	1	32.477	287	-2	41.1	6637.81	7270.85	5683.28	6224.59	11192.3	5650.36	1.17738	0.558829
A0A140T854;Q28035	A0A140T854;Q28035	tr|A0A140T854|A0A140T854_BOVIN Glutathione S-transferase OS=Bos taurus OX=9913 GN=GSTA3 PE=3 SV=1;sp|Q28035|GSTA1_BOVIN Glutathione S-transferase A1 OS=Bos taurus OX=9913 GN=GSTA1 PE=2 SV=3	2	17	17	8	25.424	222	301.83	67.6	7.71048e+06	7.12929e+06	7.06084e+06	8.81846e+06	5.00977e+06	6.718e+06	0.938158	0.707628
A0A140T856;Q27954	A0A140T856;Q27954	tr|A0A140T856|A0A140T856_BOVIN Coatomer subunit alpha OS=Bos taurus OX=9913 GN=COPA PE=4 SV=1;sp|Q27954|COPA_BOVIN Coatomer subunit alpha OS=Bos taurus OX=9913 GN=COPA PE=1 SV=1	2	39	39	39	138.34	1224	323.31	35.4	2.10186e+06	2.00325e+06	2.05459e+06	1.92004e+06	1.94095e+06	2.12938e+06	0.972508	0.479167
A0A140T861;Q28009	A0A140T861;Q28009	tr|A0A140T861|A0A140T861_BOVIN RNA-binding protein FUS OS=Bos taurus OX=9913 GN=FUS PE=4 SV=1;sp|Q28009|FUS_BOVIN RNA-binding protein FUS OS=Bos taurus OX=9913 GN=FUS PE=2 SV=2	2	7	7	5	52.239	512	95.25	16	325014	317068	355843	345322	334746	403855	1.08618	0.307457
A0A140T862;Q5E9D0	A0A140T862;Q5E9D0	tr|A0A140T862|A0A140T862_BOVIN Eukaryotic translation initiation factor 2 subunit 2 OS=Bos taurus OX=9913 GN=EIF2S2 PE=4 SV=1;sp|Q5E9D0|IF2B_BOVIN Eukaryotic translation initiation factor 2 subunit 2 OS=Bos taurus OX=9913 GN=EIF2S2 PE=2 SV=1	2	13	13	13	38.258	333	124.52	43.2	531254	561039	551075	537966	648015	587617	1.07925	0.258702
A0A140T866	A0A140T866	tr|A0A140T866|A0A140T866_BOVIN D-3-phosphoglycerate dehydrogenase OS=Bos taurus OX=9913 GN=PHGDH PE=1 SV=1	1	17	1	1	56.351	533	23.888	41.7	89844.3	126091	84195.8	72273.8	150237	38400.2	0.869325	0.732175
A0A140T869;P68210	A0A140T869;P68210	tr|A0A140T869|A0A140T869_BOVIN Alpha-endosulfine OS=Bos taurus OX=9913 GN=ENSA PE=1 SV=1;sp|P68210|ENSA_BOVIN Alpha-endosulfine OS=Bos taurus OX=9913 GN=ENSA PE=2 SV=1	2	4	4	4	13.005	117	17.007	30.8	77170.6	55560.4	73544.5	70669.1	51248	72813.7	0.944032	0.708317
A0A140T871;P00366;Q9TRX3;Q9TRX1;Q9TR40;Q9TQQ9;Q9TRX5;G3MZI5	A0A140T871;P00366	tr|A0A140T871|A0A140T871_BOVIN Glutamate dehydrogenase 1, mitochondrial OS=Bos taurus OX=9913 GN=GLUD1 PE=1 SV=1;sp|P00366|DHE3_BOVIN Glutamate dehydrogenase 1, mitochondrial OS=Bos taurus OX=9913 GN=GLUD1 PE=1 SV=2	8	37	37	37	61.631	561	323.31	63.1	1.07129e+07	1.1311e+07	9.62076e+06	1.04486e+07	9.45142e+06	6.54361e+06	0.835643	0.244462
A0A140T872;P00376	A0A140T872;P00376	tr|A0A140T872|A0A140T872_BOVIN Dihydrofolate reductase OS=Bos taurus OX=9913 GN=DHFR PE=3 SV=1;sp|P00376|DYR_BOVIN Dihydrofolate reductase OS=Bos taurus OX=9913 GN=DHFR PE=1 SV=3	2	11	11	11	21.603	187	84.521	63.6	1.36971e+06	1.17292e+06	1.26333e+06	1.41619e+06	1.2288e+06	1.25191e+06	1.02389	0.730191
A0A140T873;Q17QM4	A0A140T873;Q17QM4	tr|A0A140T873|A0A140T873_BOVIN Ethanolaminephosphotransferase 1 OS=Bos taurus OX=9913 GN=SELENOI PE=3 SV=1;sp|Q17QM4|EPT1_BOVIN Ethanolaminephosphotransferase 1 OS=Bos taurus OX=9913 GN=SELENOI PE=2 SV=3	2	1	1	1	44.01	386	13.344	4.1	24854.3	27081	28130.1	24558.4	32544.8	33351	1.12975	0.308084
A0A140T874	A0A140T874	tr|A0A140T874|A0A140T874_BOVIN Aldehyde dehydrogenase family 8 member A1 OS=Bos taurus OX=9913 GN=ALDH8A1 PE=3 SV=1	1	23	23	1	53.348	487	323.31	53.4	2.81863e+06	2.39779e+06	2.60243e+06	2.65878e+06	2.54243e+06	2.70757e+06	1.0115	0.830222
A0A140T888;O02811;Q28925	A0A140T888;O02811;Q28925	tr|A0A140T888|A0A140T888_BOVIN Phosphatidylinositol 4-kinase alpha OS=Bos taurus OX=9913 GN=PI4KA PE=3 SV=1;sp|O02811|PI4KA_BOVIN Phosphatidylinositol 4-kinase alpha OS=Bos taurus OX=9913 GN=PI4KA PE=2 SV=2;tr|Q28925|Q28925_BOVIN Type 3 phosphatidylinosito	3	3	3	3	229.66	2044	10.71	1.4	48252.5	45057	47945.3	43121.7	49842.4	49773.2	1.01049	0.850019
A0A140T892;F1MJA2	A0A140T892	tr|A0A140T892|A0A140T892_BOVIN Protein-glutamine gamma-glutamyltransferase 2 OS=Bos taurus OX=9913 GN=TGM2 PE=1 SV=1	2	24	24	1	77.125	687	280.58	39.9	1.08455e+06	1.27055e+06	1.11886e+06	1.3057e+06	1.26506e+06	945028	1.01204	0.918226
A0A140T896;Q5E9P9	A0A140T896;Q5E9P9	tr|A0A140T896|A0A140T896_BOVIN Serine hydroxymethyltransferase OS=Bos taurus OX=9913 GN=SHMT1 PE=3 SV=1;sp|Q5E9P9|GLYC_BOVIN Serine hydroxymethyltransferase, cytosolic OS=Bos taurus OX=9913 GN=SHMT1 PE=2 SV=3	2	28	28	27	52.968	484	323.31	63.2	4.75802e+06	4.7129e+06	4.61638e+06	4.8091e+06	5.01682e+06	4.94795e+06	1.04874	0.0364859
A0A140T897;P02769	A0A140T897;P02769	tr|A0A140T897|A0A140T897_BOVIN Serum albumin OS=Bos taurus OX=9913 GN=ALB PE=4 SV=1;sp|P02769|ALBU_BOVIN Serum albumin OS=Bos taurus OX=9913 GN=ALB PE=1 SV=4	2	60	60	5	69.323	607	323.31	80.4	2.02073e+07	1.62731e+07	1.94577e+07	1.81376e+07	2.03403e+07	2.25368e+07	1.09075	0.388659
A0A140T898;Q58DS5;Q1RMR4	A0A140T898;Q58DS5	tr|A0A140T898|A0A140T898_BOVIN Ras-related protein Rab-13 OS=Bos taurus OX=9913 GN=RAB13 PE=4 SV=1;sp|Q58DS5|RAB13_BOVIN Ras-related protein Rab-13 OS=Bos taurus OX=9913 GN=RAB13 PE=1 SV=1	3	3	1	1	22.942	203	6.9968	13.3	27406.8	27353.8	28278.7	26658.9	32535.9	34524.7	1.12862	0.209071
A0A140T8A1;Q148F8;A0A1B3B5V9	A0A140T8A1;Q148F8;A0A1B3B5V9	tr|A0A140T8A1|A0A140T8A1_BOVIN Heat shock protein beta-6 OS=Bos taurus OX=9913 GN=HSPB6 PE=3 SV=1;sp|Q148F8|HSPB6_BOVIN Heat shock protein beta-6 OS=Bos taurus OX=9913 GN=HSPB6 PE=2 SV=1;tr|A0A1B3B5V9|A0A1B3B5V9_BOVIN Heat shock protein beta-6 (Fragment) O	3	2	2	2	17.479	164	18.417	14.6	23417.3	24674.7	23312.7	24276.9	28186.9	24376.7	1.07613	0.25341
A0A140T8A4	A0A140T8A4	tr|A0A140T8A4|A0A140T8A4_BOVIN Thimet oligopeptidase OS=Bos taurus OX=9913 GN=THOP1 PE=3 SV=1	1	30	30	1	78.191	687	157.68	43.1	2.29645e+06	1.99689e+06	2.2319e+06	2.28615e+06	1.81072e+06	2.31137e+06	0.982068	0.844611
A0A140T8A5;Q9XSG3;Q0QEQ4	A0A140T8A5;Q9XSG3;Q0QEQ4	tr|A0A140T8A5|A0A140T8A5_BOVIN Isocitrate dehydrogenase [NADP] OS=Bos taurus OX=9913 GN=IDH1 PE=1 SV=1;sp|Q9XSG3|IDHC_BOVIN Isocitrate dehydrogenase [NADP] cytoplasmic OS=Bos taurus OX=9913 GN=IDH1 PE=2 SV=1;tr|Q0QEQ4|Q0QEQ4_BOVIN Isocitrate dehydrogenase	3	34	34	32	46.759	414	323.31	85.3	5.30416e+06	5.21971e+06	5.07058e+06	5.72294e+06	5.20427e+06	4.99728e+06	1.02116	0.652406
A0A140T8C8;REV__P01045;REV__P01044;REV__A0A140T8C8;REV__G3MXV4;REV__F1MHK9	A0A140T8C8	tr|A0A140T8C8|A0A140T8C8_BOVIN Kininogen-1 OS=Bos taurus OX=9913 GN=KNG1 PE=4 SV=1	6	25	25	0	68.964	621	323.31	39.5	1.97831e+06	1.57768e+06	1.67741e+06	1.42991e+06	1.42827e+06	1.42098e+06	0.817663	0.0575281
A0A173FDM9;Q30292;G9HR06;G9HR04;G9HQW6;G9HQU8;G9HQU1;G9HQS4;G9HQZ4;G9HQV8;A0A2D3UVF5;A0A2D3URB1;O46751;O19358;A0A2D3V105	A0A173FDM9;Q30292	tr|A0A173FDM9|A0A173FDM9_BOVIN MHC class I antigen (Fragment) OS=Bos taurus OX=9913 GN=BoLA PE=2 SV=1;tr|Q30292|Q30292_BOVIN MHC class 1 (Fragment) OS=Bos taurus OX=9913 GN=HD7 PE=2 SV=1	15	10	1	0	40.179	354	18.449	39	7884.51	6754.41	7572.61	6078.04	8424.38	9454.37	1.07857	0.610482
A0JBZ9	A0JBZ9	tr|A0JBZ9|A0JBZ9_BOVIN p97Bucentaur-2 OS=Bos taurus OX=9913 GN=p97bcnt2 PE=1 SV=1	1	13	5	5	70.833	634	57.265	21.9	181298	168089	182500	178891	166241	184360	0.995497	0.915633
A0JN39	A0JN39	sp|A0JN39|COPB_BOVIN Coatomer subunit beta OS=Bos taurus OX=9913 GN=COPB1 PE=1 SV=1	1	32	32	32	107.13	953	323.31	36.8	1.96771e+06	1.96605e+06	1.9704e+06	1.94207e+06	1.78628e+06	2.0754e+06	0.982993	0.709192
A0JN43	A0JN43	tr|A0JN43|A0JN43_BOVIN Extended synaptotagmin 1 OS=Bos taurus OX=9913 GN=ESYT1 PE=1 SV=1	1	7	7	7	123.03	1106	222.99	8.8	105394	134706	107718	113641	140095	112275	1.05231	0.666468
A0JN52	A0JN52	sp|A0JN52|SF3B3_BOVIN Splicing factor 3B subunit 3 OS=Bos taurus OX=9913 GN=SF3B3 PE=2 SV=1	1	4	4	4	135.58	1217	46.67	3.8	68745.1	66687.3	66337.7	73905.5	76053.4	69165.3	1.08601	0.0559819
A0JN53	A0JN53	sp|A0JN53|RPAP1_BOVIN RNA polymerase II-associated protein 1 OS=Bos taurus OX=9913 GN=RPAP1 PE=2 SV=1	1	3	3	3	152.86	1395	6.5866	2.5	25880.8	25685.6	27315.2	29025.9	21314.8	32744.6	1.05329	0.701781
A0JN77;Q58DK4	A0JN77;Q58DK4	tr|A0JN77|A0JN77_BOVIN Dihydroxyacetone kinase 2 homolog (S. cerevisiae) OS=Bos taurus OX=9913 GN=DAK PE=2 SV=1;sp|Q58DK4|TKFC_BOVIN Triokinase/FMN cyclase OS=Bos taurus OX=9913 GN=TKFC PE=2 SV=1	2	24	24	24	59.16	578	323.31	57.3	2.80134e+06	2.77759e+06	2.58663e+06	2.77598e+06	2.52634e+06	2.22051e+06	0.921287	0.286623
A0JN82	A0JN82	tr|A0JN82|A0JN82_BOVIN Sorbin and SH3 domain containing 2 OS=Bos taurus OX=9913 GN=SORBS2 PE=2 SV=1	1	1	1	1	24.676	233	2.7596	4.7	16593.2	15360.5	17725.1	15121.5	14033.3	18117.7	0.951563	0.597135
A0JN96	A0JN96	tr|A0JN96|A0JN96_BOVIN Serine/threonine kinase 3 (STE20 homolog, yeast) OS=Bos taurus OX=9913 GN=STK3 PE=2 SV=1	1	2	2	0	56.276	491	32.986	4.9	43010.6	44278.3	40717.6	44321.7	46609.9	41060.3	1.03113	0.526655
A0JNA1	A0JNA1	tr|A0JNA1|A0JNA1_BOVIN Sphingosine-1-phosphate phosphatase 1 OS=Bos taurus OX=9913 GN=SGPP1 PE=2 SV=1	1	1	1	1	49.648	445	4.7826	2.2	20515.9	18391.3	19150.1	19265.5	22200.8	16482.1	0.998125	0.984571
A0JNC1	A0JNC1	sp|A0JNC1|CDS2_BOVIN Phosphatidate cytidylyltransferase 2 OS=Bos taurus OX=9913 GN=CDS2 PE=2 SV=1	1	3	3	3	51.356	445	14.957	7.9	130173	124915	124296	143442	107483	126255	0.994189	0.947809
A0JNE9	A0JNE9	tr|A0JNE9|A0JNE9_BOVIN CTP synthase OS=Bos taurus OX=9913 GN=CTPS1 PE=2 SV=1	1	3	2	2	66.753	591	16.71	6.3	2361.25	1801.93	1961.15	2019.9	3147.1	1811.96	1.13955	0.55848
A0JNK3	A0JNK3	sp|A0JNK3|HTRA2_BOVIN Serine protease HTRA2, mitochondrial OS=Bos taurus OX=9913 GN=HTRA2 PE=2 SV=1	1	2	2	2	49.163	458	25.674	7.9	87872.9	95667.8	88612	92792.4	79840.2	77616.8	0.919518	0.243651
A0JNM0	A0JNM0	tr|A0JNM0|A0JNM0_BOVIN Ataxin 7 like 3B OS=Bos taurus OX=9913 GN=ATXN7L3B PE=2 SV=1	1	1	1	1	10.788	97	4.2033	13.4	11495.5	12985.9	11480.7	14872.1	19389.6	11921.3	1.28421	0.201012
A0JNQ0;G3N1Z0	A0JNQ0;G3N1Z0	tr|A0JNQ0|A0JNQ0_BOVIN Allograft inflammatory factor 1-like OS=Bos taurus OX=9913 GN=AIF1L PE=2 SV=1;tr|G3N1Z0|G3N1Z0_BOVIN Allograft inflammatory factor 1 like OS=Bos taurus OX=9913 GN=AIF1L PE=4 SV=1	2	7	7	7	17.046	150	10.416	38	339394	383853	365893	440743	345594	366468	1.05845	0.539005
A1A4H6	A1A4H6	sp|A1A4H6|DDX27_BOVIN Probable ATP-dependent RNA helicase DDX27 OS=Bos taurus OX=9913 GN=DDX27 PE=2 SV=1	1	1	1	1	87.086	765	5.825	0.8	3612.6	3803.64	3626.19	3445.31	4446.03	4633.48	1.13424	0.256846
A1A4I8	A1A4I8	tr|A1A4I8|A1A4I8_BOVIN Exportin 7 OS=Bos taurus OX=9913 GN=XPO7 PE=2 SV=1	1	7	7	7	123.89	1087	51.622	8.3	272541	237139	249974	272880	248968	247350	1.01256	0.821875
A1A4I9	A1A4I9	sp|A1A4I9|UFL1_BOVIN E3 UFM1-protein ligase 1 OS=Bos taurus OX=9913 GN=UFL1 PE=2 SV=1	1	14	14	13	89.382	792	100.3	18.7	370020	352051	360083	361930	373448	382776	1.03327	0.206143
A1A4J1	A1A4J1	sp|A1A4J1|PFKAL_BOVIN ATP-dependent 6-phosphofructokinase, liver type OS=Bos taurus OX=9913 GN=PFKL PE=2 SV=1	1	16	16	14	85.291	780	323.31	25.3	626962	649594	606919	624622	654562	582409	0.988382	0.778912
A1A4J8	A1A4J8	sp|A1A4J8|SCO1_BOVIN Protein SCO1 homolog, mitochondrial OS=Bos taurus OX=9913 GN=SCO1 PE=2 SV=1	1	3	3	3	33.657	305	10.049	10.5	271820	248009	255868	258536	228902	221472	0.9139	0.169798
A1A4J9	A1A4J9	tr|A1A4J9|A1A4J9_BOVIN DnaJ (Hsp40) homolog, subfamily A, member 3 OS=Bos taurus OX=9913 GN=DNAJA3 PE=2 SV=1	1	7	7	7	49.253	453	32.866	16.1	356213	365465	333403	376534	355388	310977	0.988454	0.859649
A1A4K3	A1A4K3	sp|A1A4K3|DDB1_BOVIN DNA damage-binding protein 1 OS=Bos taurus OX=9913 GN=DDB1 PE=1 SV=1	1	23	23	23	126.93	1140	162.65	21.7	993323	941134	950643	943690	1.03678e+06	967466	1.02178	0.550936
A1A4K7	A1A4K7	tr|A1A4K7|A1A4K7_BOVIN Chromosome 20 open reading frame 108 ortholog OS=Bos taurus OX=9913 GN=FAM210B PE=2 SV=1	1	2	2	2	20.447	192	10.233	8.9	173992	125590	136321	122206	99006.3	108255	0.755828	0.0929963
A1A4K8;Q3T127	A1A4K8;Q3T127	sp|A1A4K8|U2AF1_BOVIN Splicing factor U2AF 35 kDa subunit OS=Bos taurus OX=9913 GN=U2AF1 PE=2 SV=1;sp|Q3T127|U2AF4_BOVIN Splicing factor U2AF 26 kDa subunit OS=Bos taurus OX=9913 GN=U2AF1L4 PE=2 SV=1	2	4	4	4	27.701	237	36.244	17.7	195456	183123	195492	181987	194095	209079	1.01932	0.69765
A1A4L0	A1A4L0	sp|A1A4L0|SNX4_BOVIN Sorting nexin-4 OS=Bos taurus OX=9913 GN=SNX4 PE=2 SV=1	1	3	3	3	52.194	450	28.91	7.1	93089.3	68460.5	78620.7	83831.3	75432.6	81536.1	1.00262	0.979226
A1A4L1;E1BG28	A1A4L1;E1BG28	sp|A1A4L1|THEM4_BOVIN Acyl-coenzyme A thioesterase THEM4 OS=Bos taurus OX=9913 GN=THEM4 PE=2 SV=1;tr|E1BG28|E1BG28_BOVIN Acyl-coenzyme A thioesterase THEM4 OS=Bos taurus OX=9913 GN=THEM4 PE=4 SV=2	2	6	6	6	26.812	237	17.384	21.1	616400	374389	424471	482603	410699	392223	0.908331	0.61207
A1A4L7	A1A4L7	tr|A1A4L7|A1A4L7_BOVIN Glutathione S-transferase Mu 1 OS=Bos taurus OX=9913 GN=GSTM4 PE=2 SV=1	1	20	19	8	25.669	218	323.31	74.8	3.55534e+06	4.88983e+06	4.43346e+06	4.06795e+06	2.48819e+06	4.48931e+06	0.857658	0.446248
A1A4M0;F6RJY8	A1A4M0;F6RJY8	tr|A1A4M0|A1A4M0_BOVIN Translocase of inner mitochondrial membrane 13 homolog (Yeast) OS=Bos taurus OX=9913 GN=TIMM13 PE=2 SV=1;tr|F6RJY8|F6RJY8_BOVIN Mitochondrial import inner membrane translocase subunit Tim13 OS=Bos taurus OX=9913 GN=TIMM13 PE=3 SV=1	2	7	7	7	10.47	95	61.78	77.9	937489	955628	921739	937600	750978	812377	0.888484	0.133922
A1A4M2	A1A4M2	sp|A1A4M2|EMC10_BOVIN ER membrane protein complex subunit 10 OS=Bos taurus OX=9913 GN=EMC10 PE=2 SV=1	1	1	1	1	27.425	262	2.9162	2.3	16529.6	17183.8	22688	18330.9	13379.7	29418.4	1.08382	0.773946
A1A4M6	A1A4M6	sp|A1A4M6|STAR5_BOVIN StAR-related lipid transfer protein 5 OS=Bos taurus OX=9913 GN=STARD5 PE=2 SV=1	1	1	1	1	23.572	213	9.96	7.5	11986.5	13145.9	12249.8	13921.5	16010.2	12415.5	1.13281	0.206796
A1A4N3	A1A4N3	tr|A1A4N3|A1A4N3_BOVIN Ubiquilin 4 OS=Bos taurus OX=9913 GN=UBQLN4 PE=2 SV=1	1	3	1	1	38.448	360	2.3183	10.8	5308.19	4859.19	5797.09	5362.24	4125.47	6406.66	0.995609	0.975416
A1A4N9;P52175	A1A4N9;P52175	tr|A1A4N9|A1A4N9_BOVIN Nucleoside diphosphate kinase OS=Bos taurus OX=9913 GN=NME1 PE=2 SV=1;sp|P52175|NDKA2_BOVIN Nucleoside diphosphate kinase A 2 OS=Bos taurus OX=9913 GN=NME1-2 PE=1 SV=3	2	8	4	0	17.325	152	37.489	48.7	225637	289294	248010	251894	247568	239396	0.968434	0.694395
A1A4Q4	A1A4Q4	sp|A1A4Q4|TMA7_BOVIN Translation machinery-associated protein 7 OS=Bos taurus OX=9913 GN=TMA7 PE=3 SV=1	1	3	2	2	7.0662	64	4.4275	39.1	74990.2	85513.3	87992.6	84970.2	62308.2	91647.9	0.961489	0.759526
A1A4Q9;Q1JPK7	A1A4Q9;Q1JPK7	sp|A1A4Q9|NUD16_BOVIN U8 snoRNA-decapping enzyme OS=Bos taurus OX=9913 GN=NUDT16 PE=2 SV=1;tr|Q1JPK7|Q1JPK7_BOVIN Nudix-type motif 16 OS=Bos taurus OX=9913 GN=NUDT16 PE=2 SV=1	2	4	4	4	21.398	195	16.316	27.2	98118.1	83260.1	81437.4	97564.4	109728	86583.5	1.11818	0.291099
A1A4R6;F1MU30	A1A4R6;F1MU30	tr|A1A4R6|A1A4R6_BOVIN TBC1D23 protein (Fragment) OS=Bos taurus OX=9913 GN=TBC1D23 PE=2 SV=1;tr|F1MU30|F1MU30_BOVIN TBC1 domain family member 23 OS=Bos taurus OX=9913 GN=TBC1D23 PE=4 SV=2	2	1	1	1	73.313	652	14.844	2.6	943.555	1770.03	1290.46	1384.93	2413.99	994.551	1.19716	0.61727
A1A4R7;F2Z4H8	A1A4R7;F2Z4H8	tr|A1A4R7|A1A4R7_BOVIN TIAL1 protein (Fragment) OS=Bos taurus OX=9913 GN=TIAL1 PE=2 SV=1;tr|F2Z4H8|F2Z4H8_BOVIN TIA1 cytotoxic granule associated RNA binding protein like 1 OS=Bos taurus OX=9913 GN=TIAL1 PE=4 SV=2	2	2	2	1	31.164	279	25.186	6.8	56715.1	50245.6	54110.7	55844.1	47453.3	53514.7	0.973557	0.673473
A1L504;G3X879	A1L504	sp|A1L504|LMF2_BOVIN Lipase maturation factor 2 OS=Bos taurus OX=9913 GN=LMF2 PE=2 SV=2	2	3	3	3	79.265	703	21.305	5.3	116132	93305.8	109309	108693	69425.7	113977	0.916387	0.599406
A1L517;Q2KJC8	A1L517;Q2KJC8	tr|A1L517|A1L517_BOVIN Peptidylprolyl isomerase (Fragment) OS=Bos taurus OX=9913 GN=FKBP9 PE=2 SV=1;sp|Q2KJC8|FKBP9_BOVIN Peptidyl-prolyl cis-trans isomerase FKBP9 OS=Bos taurus OX=9913 GN=FKBP9 PE=2 SV=1	2	1	1	1	42.13	383	2.6801	2.6	14472.3	10846.5	12207.2	12603.2	14878.7	11968.8	1.05129	0.665698
A1L520;A6QR32	A1L520;A6QR32	sp|A1L520|ARFG2_BOVIN ADP-ribosylation factor GTPase-activating protein 2 OS=Bos taurus OX=9913 GN=ARFGAP2 PE=2 SV=1;tr|A6QR32|A6QR32_BOVIN ADP-ribosylation factor GTPase-activating protein 2 OS=Bos taurus OX=9913 GN=ARFGAP2 PE=2 SV=1	2	4	4	4	56.758	520	19.542	7.5	151276	130196	146476	132734	130072	164773	0.999136	0.992806
A1L522	A1L522	tr|A1L522|A1L522_BOVIN SMYD family member 5 OS=Bos taurus OX=9913 GN=SMYD5 PE=2 SV=1	1	2	2	2	47.195	418	2.0061	7.4	32150.3	30687.2	31960.1	30262	36518.3	29598.9	1.01668	0.826368
A1L528;Q3ZBD1;Q95MD9	A1L528;Q3ZBD1	tr|A1L528|A1L528_BOVIN RAB1A, member RAS oncogene family OS=Bos taurus OX=9913 GN=RAB1A PE=1 SV=1;tr|Q3ZBD1|Q3ZBD1_BOVIN RAB1A, member RAS oncogene family OS=Bos taurus OX=9913 GN=RAB1A PE=1 SV=1	3	15	15	6	22.677	205	229.69	81	2.27895e+06	2.3552e+06	2.28699e+06	2.25841e+06	2.10048e+06	2.23258e+06	0.952368	0.114274
A1L532;F6RSR1	A1L532;F6RSR1	tr|A1L532|A1L532_BOVIN Heterogeneous nuclear ribonucleoprotein A0 (Fragment) OS=Bos taurus OX=9913 GN=HNRPA0 PE=2 SV=1;tr|F6RSR1|F6RSR1_BOVIN Heterogeneous nuclear ribonucleoprotein A0 OS=Bos taurus OX=9913 GN=HNRNPA0 PE=4 SV=1	2	2	2	2	20.558	192	15.316	10.4	61195.6	55083.4	59913.4	52207	54869.8	65131	0.977385	0.775701
A1L543;Q2NKZ9	A1L543;Q2NKZ9	tr|A1L543|A1L543_BOVIN Carboxypeptidase OS=Bos taurus OX=9913 GN=SCPEP1 PE=2 SV=1;tr|Q2NKZ9|Q2NKZ9_BOVIN Carboxypeptidase OS=Bos taurus OX=9913 GN=SCPEP1 PE=2 SV=1	2	5	5	5	45.843	402	13.687	14.4	114563	115731	120409	124500	114973	125951	1.04198	0.274535
A1L555;P26779;F1MXP8;A0A140T8C6	A1L555;P26779;F1MXP8;A0A140T8C6	tr|A1L555|A1L555_BOVIN Prosaposin OS=Bos taurus OX=9913 GN=PSAP PE=2 SV=1;sp|P26779|SAP_BOVIN Prosaposin OS=Bos taurus OX=9913 GN=PSAP PE=1 SV=3;tr|F1MXP8|F1MXP8_BOVIN Prosaposin OS=Bos taurus OX=9913 GN=PSAP PE=4 SV=2;tr|A0A140T8C6|A0A140T8C6_BOVIN Prosap	4	11	11	11	58.167	525	108.9	23	1.93112e+06	1.80386e+06	1.81637e+06	1.86715e+06	1.42251e+06	1.57028e+06	0.87545	0.167484
A1L567;E1BFW8;A7YW91	A1L567	tr|A1L567|A1L567_BOVIN Peroxisomal biogenesis factor 14 OS=Bos taurus OX=9913 GN=PEX14 PE=2 SV=1	3	4	4	4	32.546	296	15.407	15.5	419767	417091	413600	435614	290839	361583	0.870111	0.265276
A1L595;A0A140T867;G3N2P6;F1MJ66;G3MX98;Q2KI75;A6QQQ9;F1MPK1	A1L595;A0A140T867	sp|A1L595|K1C17_BOVIN Keratin, type I cytoskeletal 17 OS=Bos taurus OX=9913 GN=KRT17 PE=2 SV=1;tr|A0A140T867|A0A140T867_BOVIN Keratin, type I cytoskeletal 17 OS=Bos taurus OX=9913 GN=KRT17 PE=3 SV=1	8	27	21	13	48.712	441	323.31	54.6	1.05992e+06	975653	940468	976525	1.15092e+06	1.06507e+06	1.07274	0.306245
A1L5A6;A8YXY1	A1L5A6;A8YXY1	sp|A1L5A6|ADRM1_BOVIN Proteasomal ubiquitin receptor ADRM1 OS=Bos taurus OX=9913 GN=ADRM1 PE=2 SV=1;tr|A8YXY1|A8YXY1_BOVIN ADRM1 protein OS=Bos taurus OX=9913 GN=ADRM1 PE=2 SV=1	2	8	8	8	41.954	407	51.837	18.7	173005	171790	172719	174043	174287	168584	0.99884	0.921086
A1L5A7;Q3SX40	A1L5A7;Q3SX40	tr|A1L5A7|A1L5A7_BOVIN Enigma protein OS=Bos taurus OX=9913 GN=PDLIM7 PE=2 SV=1;sp|Q3SX40|PDLI7_BOVIN PDZ and LIM domain protein 7 OS=Bos taurus OX=9913 GN=PDLIM7 PE=2 SV=1	2	3	3	3	49.782	458	75.987	7.2	39875.9	43625.9	48436.9	43080.6	51286.7	53173.6	1.11825	0.260056
A1L5B0;Q1LZF9	A1L5B0;Q1LZF9	tr|A1L5B0|A1L5B0_BOVIN Myosin regulatory light polypeptide 9 (Fragment) OS=Bos taurus OX=9913 GN=MYL9 PE=2 SV=1;tr|Q1LZF9|Q1LZF9_BOVIN Myosin regulatory light polypeptide 9 OS=Bos taurus OX=9913 GN=MYL9 PE=1 SV=1	2	7	3	3	19.411	168	107.3	51.2	256772	289969	265544	271668	323203	268439	1.06282	0.449924
A1L5B1;Q3ZBD0	A1L5B1;Q3ZBD0	tr|A1L5B1|A1L5B1_BOVIN Proteasome 26S non-ATPase subunit 7 (Fragment) OS=Bos taurus OX=9913 GN=PSMD7 PE=2 SV=1;sp|Q3ZBD0|PSMD7_BOVIN 26S proteasome non-ATPase regulatory subunit 7 OS=Bos taurus OX=9913 GN=PSMD7 PE=2 SV=1	2	3	3	3	35.597	313	52.578	13.7	170057	162866	163552	170527	135128	150109	0.918	0.266274
A1L5B6;Q9N1C2	A1L5B6	tr|A1L5B6|A1L5B6_BOVIN Annexin OS=Bos taurus OX=9913 GN=ANXA5 PE=2 SV=1	2	21	1	0	36.073	321	85.628	58.9	67686.8	81373.2	57738.1	80068.9	95668.5	61342.9	1.14643	0.449626
A1L5B7;Q2KJD1	A1L5B7	tr|A1L5B7|A1L5B7_BOVIN SERPINE1 mRNA binding protein 1 OS=Bos taurus OX=9913 GN=SERBP1 PE=1 SV=1	2	16	16	16	42.329	386	284.97	47.7	586176	545196	567185	591196	576344	707533	1.10392	0.244246
A1XEB1	A1XEB1	tr|A1XEB1|A1XEB1_BOVIN Myosin light chain (Fragment) OS=Bos taurus OX=9913 PE=2 SV=1	1	1	1	1	9.6908	87	60.222	31	17230.6	19548.7	17675.2	18344.9	26412.7	19271.4	1.17583	0.294223
A1XEF1;U3GU87;Q7JAT4;Q6QTG9;Q45LE8;Q45LD5;P00396;I6LLY6;B1NZU1;A0A0S1S4M0	A1XEF1;U3GU87;Q7JAT4;Q6QTG9;Q45LE8;Q45LD5;P00396;I6LLY6;B1NZU1;A0A0S1S4M0	tr|A1XEF1|A1XEF1_BOVIN COX1 (Fragment) OS=Bos taurus OX=9913 PE=2 SV=1;tr|U3GU87|U3GU87_BOVIN Cytochrome c oxidase subunit 1 OS=Bos taurus OX=9913 GN=COX1 PE=3 SV=1;tr|Q7JAT4|Q7JAT4_BOVIN Cytochrome c oxidase subunit 1 OS=Bos taurus OX=9913 GN=COI PE=3 SV=	10	1	1	1	6.3443	55	38.65	61.8	26616.8	37959.3	26412	33136.8	27392.2	29685.4	0.991497	0.953596
A1XG22	A1XG22	tr|A1XG22|A1XG22_BOVIN NF-kappaB transcription factor p65 subunit OS=Bos taurus OX=9913 GN=RELA PE=2 SV=1	1	4	4	4	60.386	551	16.661	9.4	134956	128741	127996	132654	159545	142563	1.10996	0.153176
A2I7N0;Q3ZEJ6;A2I7N2	A2I7N0;Q3ZEJ6;A2I7N2	sp|A2I7N0|SPA34_BOVIN Serpin A3-4 OS=Bos taurus OX=9913 GN=SERPINA3-4 PE=3 SV=1;sp|Q3ZEJ6|SPA33_BOVIN Serpin A3-3 OS=Bos taurus OX=9913 GN=SERPINA3-3 PE=1 SV=2;sp|A2I7N2|SPA36_BOVIN Serpin A3-6 OS=Bos taurus OX=9913 GN=SERPINA3-6 PE=3 SV=1	3	14	3	1	46.311	411	48.148	33.1	116631	210020	236182	155071	183336	361469	1.24349	0.570921
A2VDK3;E1B8Z3	A2VDK3	tr|A2VDK3|A2VDK3_BOVIN Dishevelled associated activator of morphogenesis 1 OS=Bos taurus OX=9913 GN=DAAM1 PE=2 SV=1	2	4	4	4	122.29	1068	7.4281	4.2	45630	43489	40387.1	38521.9	60742.6	39592	1.0722	0.695017
A2VDK6;REV__G3MZD6;REV__E1BB04	A2VDK6	sp|A2VDK6|WASF2_BOVIN Wiskott-Aldrich syndrome protein family member 2 OS=Bos taurus OX=9913 GN=WASF2 PE=2 SV=1	3	2	2	2	54.03	493	37.031	4.1	68380.3	63332.7	61620	69208.6	60658.2	61312.4	0.98886	0.843794
A2VDM7	A2VDM7	tr|A2VDM7|A2VDM7_BOVIN Splicing factor 1 OS=Bos taurus OX=9913 GN=SF1 PE=2 SV=1	1	6	6	6	68.329	639	30.098	10.3	145709	152814	149001	161943	137592	164479	1.03684	0.566681
A2VDN6	A2VDN6	sp|A2VDN6|SF3A1_BOVIN Splicing factor 3A subunit 1 OS=Bos taurus OX=9913 GN=SF3A1 PE=2 SV=1	1	7	7	7	88.785	793	39.748	10.1	239147	243913	227691	227473	315494	234017	1.09319	0.484922
A2VDN7;F1MFT4;Q08DH6;REV__Q3SZK7;REV__E1BJF0	A2VDN7;F1MFT4;Q08DH6	tr|A2VDN7|A2VDN7_BOVIN Heterogeneous nuclear ribonucleoprotein U (Scaffold attachment factor A) OS=Bos taurus OX=9913 GN=HNRNPU PE=2 SV=1;tr|F1MFT4|F1MFT4_BOVIN Heterogeneous nuclear ribonucleoprotein U OS=Bos taurus OX=9913 GN=HNRNPU PE=1 SV=2;tr|Q08DH6|Q	5	28	28	28	90.451	825	323.31	37	2.58363e+06	2.70791e+06	2.75813e+06	2.63474e+06	2.50161e+06	2.88833e+06	0.996896	0.949957
A2VDN8;G3MWI5	A2VDN8;G3MWI5	tr|A2VDN8|A2VDN8_BOVIN Coronin OS=Bos taurus OX=9913 GN=CORO1C PE=2 SV=1;tr|G3MWI5|G3MWI5_BOVIN Coronin OS=Bos taurus OX=9913 GN=CORO1C PE=3 SV=1	2	20	20	18	53.125	474	202.99	44.9	1.07617e+06	1.00408e+06	1.11356e+06	1.13621e+06	854905	1.14205e+06	0.981012	0.849746
A2VDS0	A2VDS0	sp|A2VDS0|KPRB_BOVIN Phosphoribosyl pyrophosphate synthase-associated protein 2 OS=Bos taurus OX=9913 GN=PRPSAP2 PE=2 SV=1	1	1	1	1	40.714	369	2.8107	4.6	6967.94	8238.03	5365.34	6595.41	8321.17	6578.29	1.0449	0.77623
A2VDS1	A2VDS1	sp|A2VDS1|SCLY_BOVIN Selenocysteine lyase OS=Bos taurus OX=9913 GN=SCLY PE=2 SV=1	1	16	16	15	47.203	437	170.03	43.9	667419	707850	669966	736601	684502	653477	1.01435	0.74049
A2VDW4	A2VDW4	tr|A2VDW4|A2VDW4_BOVIN Transmembrane emp24 protein transport domain containing 3 OS=Bos taurus OX=9913 GN=TMED3 PE=2 SV=1	1	1	1	1	24.8	218	36.618	2.8	6532.09	5092.79	6135.19	5145.47	4211	6337.57	0.88367	0.410609
A2VDX0;Q8MIK3	A2VDX0;Q8MIK3	tr|A2VDX0|A2VDX0_BOVIN TWF2 protein OS=Bos taurus OX=9913 GN=TWF2 PE=2 SV=1;tr|Q8MIK3|Q8MIK3_BOVIN TOLL-like receptor 9 (Fragment) OS=Bos taurus OX=9913 PE=2 SV=1	2	6	1	1	39.564	349	13.553	24.1	15500.9	17029.6	14075.9	14237	18763.8	13321.2	0.993895	0.962311
A2VDZ0;G3X882;E1BHZ3	A2VDZ0	tr|A2VDZ0|A2VDZ0_BOVIN Serine/threonine-protein phosphatase 2A 56 kDa regulatory subunit OS=Bos taurus OX=9913 GN=PPP2R5A PE=2 SV=1	3	7	7	6	56.525	489	32.262	16	411347	364010	380091	381383	365093	372056	0.968051	0.448965
A2VDZ9;Q861V1;F1N2M3;Q3B7M6	A2VDZ9	sp|A2VDZ9|VAPB_BOVIN Vesicle-associated membrane protein-associated protein B OS=Bos taurus OX=9913 GN=VAPB PE=2 SV=1	4	15	15	14	27.158	243	173.53	60.9	1.28466e+06	1.18314e+06	1.2308e+06	1.19211e+06	988374	1.17445e+06	0.907084	0.184201
A2VE06	A2VE06	tr|A2VE06|A2VE06_BOVIN 40S ribosomal protein S4 OS=Bos taurus OX=9913 GN=RPS4Y1 PE=2 SV=1	1	16	1	1	29.595	263	23.545	54	119886	120415	122519	122256	98023.8	132632	0.972692	0.764213
A2VE08	A2VE08	sp|A2VE08|IMA5_BOVIN Importin subunit alpha-5 OS=Bos taurus OX=9913 GN=KPNA1 PE=2 SV=1	1	2	2	2	60.193	538	3.9158	1.7	21982.5	23162.6	19241.5	22306.6	36538.2	19473.8	1.21638	0.438747
A2VE10	A2VE10	sp|A2VE10|CASC4_BOVIN Protein CASC4 OS=Bos taurus OX=9913 GN=CASC4 PE=2 SV=1	1	1	1	1	43.199	380	27.472	2.4	16108.6	16509.2	16857.2	22277.5	14068.1	17227.2	1.08283	0.59977
A2VE13	A2VE13	sp|A2VE13|MAL2_BOVIN Protein MAL2 OS=Bos taurus OX=9913 GN=MAL2 PE=1 SV=1	1	1	1	1	19.146	176	1.7456	6.2	17626.1	18968.6	15943.7	18503.2	15010.8	19128.8	1.00199	0.983164
A2VE14	A2VE14	sp|A2VE14|SAE1_BOVIN SUMO-activating enzyme subunit 1 OS=Bos taurus OX=9913 GN=SAE1 PE=2 SV=1	1	6	6	6	38.305	346	60.237	21.1	59785.2	60537	62650	64744.1	73848.2	61239.3	1.09214	0.218564
A2VE15	A2VE15	sp|A2VE15|FADS6_BOVIN Fatty acid desaturase 6 OS=Bos taurus OX=9913 GN=FADS6 PE=2 SV=1	1	3	3	3	38.614	342	18.51	9.1	310909	203891	252448	287785	242859	250211	1.01773	0.900093
A2VE20	A2VE20	tr|A2VE20|A2VE20_BOVIN UBE2G1 protein OS=Bos taurus OX=9913 GN=UBE2G1 PE=2 SV=1	1	2	2	2	19.509	170	9.8048	16.5	24734.5	28864.8	24062	24778.8	33359.4	23747.6	1.05439	0.699721
A2VE21	A2VE21	sp|A2VE21|COPG2_BOVIN Coatomer subunit gamma-2 OS=Bos taurus OX=9913 GN=COPG2 PE=2 SV=1	1	4	3	3	97.564	871	81.09	6.4	27977.4	32052.8	26959.7	30296	31064.7	28007.1	1.02734	0.683537
A2VE41	A2VE41	tr|A2VE41|A2VE41_BOVIN EGF-containing fibulin-like extracellular matrix protein 1 OS=Bos taurus OX=9913 GN=EFEMP1 PE=1 SV=1	1	3	3	3	54.835	498	167.8	4.8	23939.1	24582.1	25947.4	26211.2	20481.3	28038.5	1.00352	0.972133
A2VE46	A2VE46	tr|A2VE46|A2VE46_BOVIN Chloride intracellular channel 2 OS=Bos taurus OX=9913 GN=CLIC2 PE=2 SV=1	1	2	1	1	28.336	247	41.996	9.7	18538.1	19394.5	16577.7	17054.7	24879	15565	1.05482	0.757028
A2VE47	A2VE47	sp|A2VE47|ADPGK_BOVIN ADP-dependent glucokinase OS=Bos taurus OX=9913 GN=ADPGK PE=2 SV=1	1	2	2	2	54.085	497	7.7112	5.4	96205	93440.7	89331.2	95098.2	73647.5	82799.1	0.901669	0.233862
A2VE79	A2VE79	sp|A2VE79|NUDT3_BOVIN Diphosphoinositol polyphosphate phosphohydrolase 1 OS=Bos taurus OX=9913 GN=NUDT3 PE=2 SV=1	1	2	2	2	19.362	172	22.581	13.4	165285	144642	144168	150123	141774	130941	0.931163	0.306917
A2VE99	A2VE99	sp|A2VE99|SEP11_BOVIN Septin-11 OS=Bos taurus OX=9913 GN=SEPT11 PE=2 SV=1	1	13	13	7	48.991	425	323.31	36.7	744717	744181	717787	735439	696740	716961	0.973923	0.250318
A2VEA3	A2VEA3	sp|A2VEA3|ARI1_BOVIN E3 ubiquitin-protein ligase ARIH1 OS=Bos taurus OX=9913 GN=ARIH1 PE=2 SV=1	1	2	2	2	64.016	555	15.038	4.5	41038.2	40268.4	38069.4	39761	41299.4	35702.2	0.978108	0.669079
A3FJ56;P02668;A0A140T8A9;A0A0M4FJ17;Q705V4;A0A0M3R7C5;Q5ZGI1;Q5ZET1;E7E1Q1;E7E1P8;E7E1P7;K9ZSD8	A3FJ56;P02668;A0A140T8A9;A0A0M4FJ17;Q705V4;A0A0M3R7C5;Q5ZGI1;Q5ZET1;E7E1Q1;E7E1P8;E7E1P7;K9ZSD8	tr|A3FJ56|A3FJ56_BOVIN Kappa casein (Fragment) OS=Bos taurus OX=9913 PE=4 SV=1;sp|P02668|CASK_BOVIN Kappa-casein OS=Bos taurus OX=9913 GN=CSN3 PE=1 SV=1;tr|A0A140T8A9|A0A140T8A9_BOVIN Kappa-casein OS=Bos taurus OX=9913 GN=CSN3 PE=3 SV=1;tr|A0A0M4FJ17|A0A0M	12	5	5	5	17.847	160	57.912	42.5	485198	410345	531088	586057	337031	588976	1.05988	0.769014
A3KLR9	A3KLR9	tr|A3KLR9|A3KLR9_BOVIN Superoxide dismutase [Cu-Zn] OS=Bos taurus OX=9913 GN=SOD3 PE=1 SV=1	1	6	6	6	26.176	241	142.08	33.2	318651	332902	312886	325068	387226	316745	1.06698	0.402502
A3KMV2	A3KMV2	sp|A3KMV2|RD23A_BOVIN UV excision repair protein RAD23 homolog A OS=Bos taurus OX=9913 GN=RAD23A PE=2 SV=1	1	10	7	7	39.589	362	68.242	33.4	335141	302545	315672	309552	322299	321269	0.99975	0.994222
A3KMV5;Q9N1X9;O77800	A3KMV5	sp|A3KMV5|UBA1_BOVIN Ubiquitin-like modifier-activating enzyme 1 OS=Bos taurus OX=9913 GN=UBA1 PE=2 SV=1	3	34	34	34	117.83	1058	323.31	36.7	2.23569e+06	2.20688e+06	2.18222e+06	2.16244e+06	2.19366e+06	2.1615e+06	0.98382	0.128906
A3KMV6	A3KMV6	tr|A3KMV6|A3KMV6_BOVIN HNRNPR protein OS=Bos taurus OX=9913 GN=HNRNPR PE=1 SV=1	1	14	8	8	70.955	633	152.46	27.5	655955	692990	635636	671061	666373	631143	0.991936	0.811903
A3KMW0	A3KMW0	tr|A3KMW0|A3KMW0_BOVIN CCDC97 protein OS=Bos taurus OX=9913 GN=CCDC97 PE=2 SV=1	1	2	2	2	39.024	341	2.7839	6.2	19121.4	18059.8	17744.9	18911.9	21291.9	17501.8	1.05061	0.476859
A3KMW1	A3KMW1	tr|A3KMW1|A3KMW1_BOVIN NUP43 protein OS=Bos taurus OX=9913 GN=NUP43 PE=2 SV=1	1	1	1	1	42.09	380	2.7053	2.6	17394.9	18450.1	17686.6	18276.8	17546.9	19238.1	1.02858	0.430358
A3KMY8	A3KMY8	tr|A3KMY8|A3KMY8_BOVIN Beta-glucuronidase OS=Bos taurus OX=9913 GN=GUSB PE=2 SV=1	1	15	15	15	74.469	652	53.361	23.3	584034	499420	525080	556017	455331	443381	0.904382	0.305116
A3KMY9;F1N0D6	A3KMY9;F1N0D6	tr|A3KMY9|A3KMY9_BOVIN Tyrosine-protein kinase (Fragment) OS=Bos taurus OX=9913 GN=JAK1 PE=2 SV=1;tr|F1N0D6|F1N0D6_BOVIN Tyrosine-protein kinase OS=Bos taurus OX=9913 GN=JAK1 PE=3 SV=2	2	1	1	1	88.605	772	6.0089	1.6	8041.67	7354.31	6116.79	7009.61	9230	7521.53	1.10451	0.440584
A3KN00	A3KN00	tr|A3KN00|A3KN00_BOVIN DUSP23 protein OS=Bos taurus OX=9913 GN=DUSP23 PE=2 SV=1	1	3	3	3	16.716	150	5.5368	22	487319	490294	488869	506874	437063	516796	0.99608	0.942816
A3KN04;F1MJ36;A6QL95	A3KN04	tr|A3KN04|A3KN04_BOVIN Dolichyl-diphosphooligosaccharide--protein glycosyltransferase subunit 1 OS=Bos taurus OX=9913 GN=RPN1 PE=1 SV=1	3	34	34	34	68.351	609	268.18	62.2	3.19414e+06	3.20904e+06	3.24662e+06	2.89358e+06	2.77786e+06	3.65451e+06	0.966439	0.715073
A3KN05	A3KN05	sp|A3KN05|MAIP1_BOVIN m-AAA protease-interacting protein 1, mitochondrial OS=Bos taurus OX=9913 GN=MAIP1 PE=2 SV=1	1	3	3	3	32.94	291	7.9922	9.3	106917	112763	107718	113561	87703.7	98837.4	0.916628	0.303277
A3KN12;F1MHP6;Q6PWM2;REV__Q58CR0	A3KN12;F1MHP6	sp|A3KN12|PUR8_BOVIN Adenylosuccinate lyase OS=Bos taurus OX=9913 GN=ADSL PE=2 SV=1;tr|F1MHP6|F1MHP6_BOVIN Adenylosuccinate lyase OS=Bos taurus OX=9913 GN=ADSL PE=3 SV=2	4	16	16	15	55.483	490	233.74	33.7	791430	750166	760774	753570	829643	773422	1.02357	0.523782
A3KN22	A3KN22	sp|A3KN22|UBC12_BOVIN NEDD8-conjugating enzyme Ubc12 OS=Bos taurus OX=9913 GN=UBE2M PE=2 SV=1	1	5	5	5	20.9	183	44.97	30.6	220292	208314	208712	220091	206750	211160	1.00107	0.96925
A3KN40;F1N2Q7	A3KN40;F1N2Q7	tr|A3KN40|A3KN40_BOVIN Annexin OS=Bos taurus OX=9913 GN=ANXA13 PE=2 SV=1;tr|F1N2Q7|F1N2Q7_BOVIN Annexin OS=Bos taurus OX=9913 GN=ANXA13 PE=1 SV=2	2	15	15	15	36.187	324	206.79	55.2	1.24849e+06	1.39178e+06	1.14006e+06	1.07832e+06	1.02764e+06	763927	0.759161	0.0672193
A3KN48	A3KN48	tr|A3KN48|A3KN48_BOVIN EEFSEC protein OS=Bos taurus OX=9913 GN=EEFSEC PE=2 SV=1	1	5	5	5	63.632	589	22.758	7.1	79402.9	72493.6	76321.7	68669.7	72358.1	81224.4	0.973858	0.662578
A3KN51	A3KN51	tr|A3KN51|A3KN51_BOVIN TSG101 protein OS=Bos taurus OX=9913 GN=TSG101 PE=2 SV=1	1	2	2	2	44.055	391	37.903	5.1	102421	87121.7	102948	104716	68576.3	111620	0.97409	0.868549
A4FUA8	A4FUA8	sp|A4FUA8|CAZA1_BOVIN F-actin-capping protein subunit alpha-1 OS=Bos taurus OX=9913 GN=CAPZA1 PE=2 SV=1	1	11	11	9	32.931	286	323.31	57.7	658458	706722	666266	667344	797408	646397	1.03923	0.620238
A4FUB5	A4FUB5	tr|A4FUB5|A4FUB5_BOVIN COMM domain containing 10 OS=Bos taurus OX=9913 GN=COMMD10 PE=2 SV=1	1	2	2	2	22.935	202	2.8081	8.9	14625	15911.7	15432.3	15718.5	16226.7	15308.4	1.02795	0.404515
A4FUC2	A4FUC2	tr|A4FUC2|A4FUC2_BOVIN HNRNPUL1 protein OS=Bos taurus OX=9913 GN=HNRNPUL1 PE=1 SV=1	1	2	2	2	96.03	858	39.657	2.6	214078	262667	221683	220612	271250	230263	1.03393	0.733685
A4FUC6	A4FUC6	tr|A4FUC6|A4FUC6_BOVIN SFRS9 protein OS=Bos taurus OX=9913 GN=SRSF9 PE=2 SV=1	1	2	2	2	25.478	221	17.313	9.5	60218.9	65236	62003.6	60633.2	83364.6	64297.5	1.11115	0.389197
A4FUC7	A4FUC7	tr|A4FUC7|A4FUC7_BOVIN CCDC127 protein OS=Bos taurus OX=9913 GN=CCDC127 PE=2 SV=1	1	3	3	3	30.58	258	13.744	17.1	28883	33406.8	27530.3	30390.2	28287.2	22677.5	0.905753	0.386807
A4FUC8	A4FUC8	tr|A4FUC8|A4FUC8_BOVIN CARS protein OS=Bos taurus OX=9913 GN=CARS PE=1 SV=1	1	6	6	6	94.132	832	126.96	9.1	57360.9	60001.1	54102.4	55233.1	79874.9	54620	1.10651	0.513033
A4FUD0;E1B884;Q0VCR7	A4FUD0	tr|A4FUD0|A4FUD0_BOVIN MTHFD1 protein OS=Bos taurus OX=9913 GN=MTHFD1 PE=1 SV=1	3	54	54	54	101.18	935	323.31	60.2	9.51678e+06	9.09861e+06	8.86785e+06	8.99826e+06	8.45418e+06	7.95498e+06	0.924469	0.123955
A4FUD2	A4FUD2	tr|A4FUD2|A4FUD2_BOVIN HSD17B7 protein OS=Bos taurus OX=9913 GN=HSD17B7 PE=2 SV=1	1	6	1	1	37.66	334	2.1655	23.7	6779.18	6690.03	7166.02	24174.7	7860.24	7197.17	1.90122	0.326882
A4FUE1;Q28147	A4FUE1;Q28147	tr|A4FUE1|A4FUE1_BOVIN Nuclear inhibitor of protein phosphatase 1 OS=Bos taurus OX=9913 GN=PPP1R8 PE=2 SV=1;sp|Q28147|PP1R8_BOVIN Nuclear inhibitor of protein phosphatase 1 OS=Bos taurus OX=9913 GN=PPP1R8 PE=1 SV=1	2	1	1	1	38.478	351	37.689	2.6	12692.8	9661.13	10694.9	9929.13	9583.84	12128.5	0.957415	0.71454
A4FUE6;G3N2X8	A4FUE6;G3N2X8	tr|A4FUE6|A4FUE6_BOVIN MOBKL3 protein OS=Bos taurus OX=9913 GN=MOBKL3 PE=2 SV=1;tr|G3N2X8|G3N2X8_BOVIN Uncharacterized protein OS=Bos taurus OX=9913 PE=4 SV=1	2	2	2	2	26.032	225	22.937	16.4	16807.4	16649.9	15231.7	20020.7	22626	17375.4	1.23277	0.0771231
A4FUG8	A4FUG8	sp|A4FUG8|RABE2_BOVIN Rab GTPase-binding effector protein 2 OS=Bos taurus OX=9913 GN=RABEP2 PE=2 SV=1	1	2	2	2	65.602	585	23.629	3.4	29822.6	26787.1	27658.2	34761.6	60304.5	29904	1.48301	0.225305
A4FUI1	A4FUI1	sp|A4FUI1|CCD58_BOVIN Coiled-coil domain-containing protein 58 OS=Bos taurus OX=9913 GN=CCDC58 PE=2 SV=1	1	4	4	4	16.708	144	19.409	36.1	235923	217093	218700	217717	175678	184664	0.860569	0.0916977
A4FUI2;F1N150;E1BHK8	A4FUI2;F1N150;E1BHK8	sp|A4FUI2|RUXE_BOVIN Small nuclear ribonucleoprotein E OS=Bos taurus OX=9913 GN=SNRPE PE=3 SV=1;tr|F1N150|F1N150_BOVIN Uncharacterized protein OS=Bos taurus OX=9913 PE=4 SV=2;tr|E1BHK8|E1BHK8_BOVIN Uncharacterized protein OS=Bos taurus OX=9913 PE=4 SV=1	3	1	1	1	10.803	92	12.799	13	86267.3	92601.3	90255.2	98643.2	82784.5	93162.8	1.02031	0.734189
A4FUX1;G3N3U3;G3N0M6	A4FUX1;G3N3U3;G3N0M6	tr|A4FUX1|A4FUX1_BOVIN CIDEA protein OS=Bos taurus OX=9913 GN=CIDEA PE=2 SV=1;tr|G3N3U3|G3N3U3_BOVIN Uncharacterized protein OS=Bos taurus OX=9913 PE=4 SV=1;tr|G3N0M6|G3N0M6_BOVIN Uncharacterized protein OS=Bos taurus OX=9913 PE=4 SV=1	3	1	1	1	24.54	219	27.808	5.9	58297.3	2413.98	22489.5	21660.5	6624.59	26671.8	0.660533	0.617545
A4FUZ1	A4FUZ1	tr|A4FUZ1|A4FUZ1_BOVIN Lactoylglutathione lyase OS=Bos taurus OX=9913 GN=GLO1 PE=1 SV=1	1	10	10	10	20.765	184	121.64	55.4	966578	884593	924670	1.00161e+06	903868	984858	1.04125	0.376019
A4FUZ2	A4FUZ2	tr|A4FUZ2|A4FUZ2_BOVIN RAVER1 protein OS=Bos taurus OX=9913 GN=RAVER1 PE=2 SV=1	1	1	1	1	75.4	716	35.615	2.7	4925.15	5632.08	4865.41	4567.6	10624.1	3825.77	1.23309	0.609764
A4FUZ3;Q5E9D7;B2VQ18;Q9TS79	A4FUZ3;Q5E9D7	tr|A4FUZ3|A4FUZ3_BOVIN Proteasome (Prosome, macropain) 26S subunit, ATPase, 1 OS=Bos taurus OX=9913 GN=PSMC1 PE=1 SV=1;tr|Q5E9D7|Q5E9D7_BOVIN Proteasome 26S ATPase subunit 1 OS=Bos taurus OX=9913 GN=PSMC1 PE=2 SV=1	4	20	20	20	49.184	440	164.08	53.6	1.08274e+06	1.19278e+06	1.0775e+06	1.16316e+06	1.08953e+06	1.09177e+06	0.997449	0.952197
A4FUZ6;F1MF48;Q6QRN3	A4FUZ6;F1MF48	sp|A4FUZ6|HSDL2_BOVIN Hydroxysteroid dehydrogenase-like protein 2 OS=Bos taurus OX=9913 GN=HSDL2 PE=2 SV=1;tr|F1MF48|F1MF48_BOVIN Hydroxysteroid dehydrogenase-like protein 2 OS=Bos taurus OX=9913 GN=HSDL2 PE=1 SV=2	3	28	28	27	45.149	418	310.52	71.5	4.26617e+06	3.97046e+06	3.65239e+06	3.70905e+06	3.30117e+06	2.74236e+06	0.820301	0.0981987
A4FUZ9	A4FUZ9	tr|A4FUZ9|A4FUZ9_BOVIN APOA5 protein OS=Bos taurus OX=9913 GN=APOA5 PE=2 SV=1	1	3	3	3	41.793	368	7.1265	12	25937	35349.6	30743	33206	49898	39036	1.32718	0.147294
A4FV08;A1L5B3	A4FV08;A1L5B3	sp|A4FV08|GNPI1_BOVIN Glucosamine-6-phosphate isomerase 1 OS=Bos taurus OX=9913 GN=GNPDA1 PE=2 SV=1;tr|A1L5B3|A1L5B3_BOVIN Glucosamine-6-phosphate isomerase OS=Bos taurus OX=9913 GN=GNPDA1 PE=2 SV=1	2	3	3	2	32.58	289	20.049	10.4	282595	286557	277372	298313	257998	263820	0.968822	0.531444
A4FV11	A4FV11	tr|A4FV11|A4FV11_BOVIN LOC530070 protein OS=Bos taurus OX=9913 GN=LOC530070 PE=2 SV=1	1	6	5	1	55.338	517	50.15	13.2	137660	139380	135947	134577	151360	135388	1.02019	0.643046
A4FV12	A4FV12	tr|A4FV12|A4FV12_BOVIN UBA2 protein OS=Bos taurus OX=9913 GN=UBA2 PE=1 SV=1	1	4	4	4	71.031	640	42.915	8.1	231512	223020	226558	232011	226071	213660	0.986275	0.627647
A4FV22	A4FV22	tr|A4FV22|A4FV22_BOVIN TMEM87A protein OS=Bos taurus OX=9913 GN=TMEM87A PE=2 SV=1	1	1	1	1	63.373	555	103.51	2	26311.4	20664.7	22573.7	21460.2	21165.7	27882.6	1.01379	0.91303
A4FV23;G3MWY0;G3N2S5	A4FV23	tr|A4FV23|A4FV23_BOVIN DDX21 protein OS=Bos taurus OX=9913 GN=DDX21 PE=1 SV=1	3	1	1	1	87.229	784	7.3237	2.4	629.698	1035.02	940.78	1102.66	1042.64	1436.09	1.37455	0.133443
A4FV29;F1MZY1;Q32L82;F1N192	A4FV29;F1MZY1	sp|A4FV29|BRM1L_BOVIN Breast cancer metastasis-suppressor 1-like protein OS=Bos taurus OX=9913 GN=BRMS1L PE=2 SV=1;tr|F1MZY1|F1MZY1_BOVIN Uncharacterized protein OS=Bos taurus OX=9913 PE=4 SV=2	4	1	1	1	37.629	323	3.1879	1.9	7972.63	8431.06	7175.37	7579.37	9100.27	8492.79	1.06758	0.407483
A4FV36	A4FV36	tr|A4FV36|A4FV36_BOVIN SPATA20 protein OS=Bos taurus OX=9913 GN=SPATA20 PE=2 SV=1	1	12	12	12	88.359	789	133.96	19.1	554585	405854	444832	532497	439954	402373	0.978334	0.871712
A4FV37;F1N277;A7MBD0	A4FV37	sp|A4FV37|CAVN3_BOVIN Caveolae-associated protein 3 OS=Bos taurus OX=9913 GN=CAVIN3 PE=2 SV=1	3	2	2	2	27.487	260	136.03	9.6	14726.8	15730.5	14484.4	14994.3	25990.5	13730.8	1.21748	0.451762
A4FV45	A4FV45	sp|A4FV45|TM214_BOVIN Transmembrane protein 214 OS=Bos taurus OX=9913 GN=TMEM214 PE=2 SV=1	1	4	3	3	77.015	687	47.56	5.2	26609.4	23162.6	27569.8	24464.2	21376.3	35261.2	1.04861	0.790671
A4FV48;A4IFP3	A4FV48	sp|A4FV48|FADS2_BOVIN Fatty acid desaturase 2 OS=Bos taurus OX=9913 GN=FADS2 PE=2 SV=1	2	3	3	3	52.532	444	4.2416	5.9	124945	80052.9	87268.1	94643.5	81002.4	44758.1	0.754122	0.305004
A4FV50	A4FV50	tr|A4FV50|A4FV50_BOVIN LIM and senescent cell antigen-like-containing domain protein OS=Bos taurus OX=9913 GN=LIMS1 PE=2 SV=1	1	9	9	5	38.421	337	51.991	25.5	421209	426940	444021	426118	439298	459793	1.02557	0.409091
A4FV54	A4FV54	sp|A4FV54|RAB8A_BOVIN Ras-related protein Rab-8A OS=Bos taurus OX=9913 GN=RAB8A PE=2 SV=1	1	5	3	2	23.684	207	11.847	26.6	118794	128683	116366	128757	117794	115184	0.994204	0.906342
A4FV56;A2T1U6;G3X743	A4FV56;A2T1U6;G3X743	tr|A4FV56|A4FV56_BOVIN RNPEP protein OS=Bos taurus OX=9913 GN=RNPEP PE=2 SV=1;tr|A2T1U6|A2T1U6_BOVIN Aminopeptidase B OS=Bos taurus OX=9913 GN=AP-B PE=2 SV=1;tr|G3X743|G3X743_BOVIN Arginyl aminopeptidase OS=Bos taurus OX=9913 GN=RNPEP PE=4 SV=1	3	11	11	11	72.154	648	183.4	21.8	342490	312500	318052	357653	333047	318732	1.0374	0.453655
A4FV74	A4FV74	tr|A4FV74|A4FV74_BOVIN COP9 signalosome subunit 8 OS=Bos taurus OX=9913 GN=COPS8 PE=2 SV=1	1	3	3	3	23.201	209	10.784	18.7	54965.3	46665.4	48844.3	56090.5	56649.9	47133.1	1.06246	0.473109
A4FV90	A4FV90	tr|A4FV90|A4FV90_BOVIN PCCA protein OS=Bos taurus OX=9913 GN=PCCA PE=2 SV=1	1	37	37	1	81.717	741	323.31	57.6	5.30353e+06	5.15957e+06	4.73872e+06	5.31215e+06	4.19848e+06	3.87899e+06	0.880791	0.264835
A4FV92	A4FV92	tr|A4FV92|A4FV92_BOVIN CYP27A1 protein OS=Bos taurus OX=9913 GN=CYP27A1 PE=2 SV=1	1	20	20	19	60.34	534	150.86	39.9	1.75338e+06	1.64331e+06	1.54323e+06	1.63846e+06	1.53833e+06	1.23661e+06	0.893415	0.263927
A4IF63	A4IF63	sp|A4IF63|TRIM2_BOVIN Tripartite motif-containing protein 2 OS=Bos taurus OX=9913 GN=TRIM2 PE=2 SV=1	1	1	1	1	81.475	744	39.349	1.5	3663.51	2877.72	3042.08	2894.08	5852.05	3847.82	1.31415	0.329141
A4IF69	A4IF69	sp|A4IF69|NHLC2_BOVIN NHL repeat-containing protein 2 OS=Bos taurus OX=9913 GN=NHLRC2 PE=2 SV=1	1	3	3	3	79.313	726	39.26	7.2	24785.4	23492.2	23834.4	27290	22130.3	26614.8	1.0544	0.476051
A4IF72	A4IF72	tr|A4IF72|A4IF72_BOVIN CHCHD10 protein OS=Bos taurus OX=9913 GN=CHCHD10 PE=2 SV=1	1	3	3	3	14.224	143	47.669	33.6	93767	92923.2	86055.2	93771	103479	76481.1	1.00362	0.970178
A4IF78	A4IF78	sp|A4IF78|TFIP8_BOVIN Tumor necrosis factor alpha-induced protein 8 OS=Bos taurus OX=9913 GN=TNFAIP8 PE=2 SV=1	1	2	2	2	22.995	198	9.453	13.6	9899.83	8658.78	8441.2	9461.84	16965.8	8691.04	1.3007	0.369389
A4IF87;G3X6V2	A4IF87;G3X6V2	sp|A4IF87|GNPAT_BOVIN Dihydroxyacetone phosphate acyltransferase OS=Bos taurus OX=9913 GN=GNPAT PE=2 SV=1;tr|G3X6V2|G3X6V2_BOVIN Dihydroxyacetone phosphate acyltransferase OS=Bos taurus OX=9913 GN=GNPAT PE=3 SV=1	2	2	2	2	77.663	680	5.0047	3.5	11093.6	13136.2	11102.4	12837.6	19321.1	9319.7	1.17395	0.533059
A4IF88;G3N2L2	A4IF88;G3N2L2	tr|A4IF88|A4IF88_BOVIN RCN1 protein OS=Bos taurus OX=9913 GN=RCN1 PE=2 SV=1;tr|G3N2L2|G3N2L2_BOVIN Reticulocalbin 1 OS=Bos taurus OX=9913 GN=RCN1 PE=1 SV=1	2	17	17	17	38.751	331	323.31	59.5	2.59741e+06	2.69413e+06	2.43749e+06	2.41277e+06	2.12889e+06	1.99224e+06	0.845371	0.0512114
A4IF89	A4IF89	sp|A4IF89|EXOC8_BOVIN Exocyst complex component 8 OS=Bos taurus OX=9913 GN=EXOC8 PE=2 SV=1	1	1	1	1	81.839	725	16.079	1.4	18266.6	17206	18910	17429.4	11984	18286.8	0.877123	0.335229
A4IF97;Q5E9E2	A4IF97;Q5E9E2	sp|A4IF97|ML12B_BOVIN Myosin regulatory light chain 12B OS=Bos taurus OX=9913 GN=MYL12B PE=2 SV=1;sp|Q5E9E2|MYL9_BOVIN Myosin regulatory light polypeptide 9 OS=Bos taurus OX=9913 GN=MYL9 PE=2 SV=3	2	8	8	4	19.692	171	236.86	56.1	1.21307e+06	1.38147e+06	1.24203e+06	1.27305e+06	1.47943e+06	1.16457e+06	1.02098	0.812642
A4IFA4;F1MQG3	A4IFA4;F1MQG3	tr|A4IFA4|A4IFA4_BOVIN Acyl-coenzyme A oxidase OS=Bos taurus OX=9913 GN=ACOX3 PE=2 SV=1;tr|F1MQG3|F1MQG3_BOVIN Acyl-coenzyme A oxidase OS=Bos taurus OX=9913 GN=ACOX3 PE=3 SV=2	2	4	4	4	78.104	700	16.434	9.7	41688.2	44579	37488.4	42088.9	41245.7	38984.7	0.988394	0.842419
A4IFA7	A4IFA7	sp|A4IFA7|CBR4_BOVIN Carbonyl reductase family member 4 OS=Bos taurus OX=9913 GN=CBR4 PE=2 SV=1	1	9	9	9	25.269	237	87.053	45.1	1.20035e+06	1.13601e+06	1.03124e+06	1.10887e+06	1.01801e+06	841819	0.881544	0.224327
A4IFB9;REV__G3MZN3	A4IFB9;REV__G3MZN3	tr|A4IFB9|A4IFB9_BOVIN CKLF like MARVEL transmembrane domain containing 4 OS=Bos taurus OX=9913 GN=CMTM4 PE=2 SV=1;tr|G3MZN3|G3MZN3_BOVIN Uncharacterized protein OS=Bos taurus OX=9913 PE=3 SV=1	2	2	2	2	22.877	208	2.3174	7.7	38768.7	36150.4	34020.1	34398	37259.3	30383.9	0.93668	0.396047
A4IFC2;F1N0B8;A4FUF7	A4IFC2	tr|A4IFC2|A4IFC2_BOVIN RNF185 protein OS=Bos taurus OX=9913 GN=RNF185 PE=2 SV=1	3	3	3	3	20.428	192	9.1633	12.5	62881.8	53880.7	55839.2	59445.2	56838.7	62428.2	1.0354	0.556038
A4IFC3	A4IFC3	tr|A4IFC3|A4IFC3_BOVIN Polyadenylate-binding protein OS=Bos taurus OX=9913 GN=PABPC4 PE=2 SV=1	1	12	7	6	70.837	645	71.609	22.6	371356	367971	369999	359896	357792	376238	0.986118	0.434239
A4IFC6;O18824	A4IFC6;O18824	tr|A4IFC6|A4IFC6_BOVIN SCARB1 protein OS=Bos taurus OX=9913 GN=SCARB1 PE=2 SV=1;sp|O18824|SCRB1_BOVIN Scavenger receptor class B member 1 OS=Bos taurus OX=9913 GN=SCARB1 PE=2 SV=1	2	2	2	2	56.915	506	5.2387	2.8	75216.1	81592.9	79291.1	73309.5	58494.6	73219.5	0.868376	0.120492
A4IFD1	A4IFD1	tr|A4IFD1|A4IFD1_BOVIN PDCD4 protein OS=Bos taurus OX=9913 GN=PDCD4 PE=2 SV=1	1	1	1	1	51.8	469	169.46	2.3	47039.4	45481	44013.4	43161.7	60387	47863	1.10897	0.395415
A4IFD7	A4IFD7	sp|A4IFD7|ZNT7_BOVIN Zinc transporter 7 OS=Bos taurus OX=9913 GN=SLC30A7 PE=2 SV=1	1	1	1	1	41.745	376	3.6539	2.7	51935.6	44844	48833.9	47434.9	50040	47977.9	0.998897	0.981756
A4IFE2	A4IFE2	tr|A4IFE2|A4IFE2_BOVIN RCHY1 protein OS=Bos taurus OX=9913 GN=RCHY1 PE=2 SV=1	1	1	1	1	30.168	261	2.2104	3.8	1274.16	92.6215	671.93	505.181	1155.89	985.713	1.29826	0.633078
A4IFE6	A4IFE6	tr|A4IFE6|A4IFE6_BOVIN ABCE1 protein OS=Bos taurus OX=9913 GN=ABCE1 PE=2 SV=1	1	16	16	16	67.288	599	156.57	33.9	614650	611566	614610	606572	586724	642272	0.997144	0.919471
A4IFE7	A4IFE7	tr|A4IFE7|A4IFE7_BOVIN MGC139367 protein OS=Bos taurus OX=9913 GN=SLC35F6 PE=2 SV=1	1	1	1	1	40.177	371	7.6299	3.2	11524.2	12332.5	12145.9	10599.9	13452.2	9952.16	0.944496	0.578339
A4IFH0;O77482	A4IFH0;O77482	tr|A4IFH0|A4IFH0_BOVIN Interleukin-1 OS=Bos taurus OX=9913 GN=IL1RN PE=2 SV=1;sp|O77482|IL1RA_BOVIN Interleukin-1 receptor antagonist protein OS=Bos taurus OX=9913 GN=IL1RN PE=2 SV=1	2	3	3	3	17.928	158	26.809	22.2	58975	52817.7	58406.4	52786.9	47038.1	55192.1	0.910799	0.179703
A4IFH7	A4IFH7	tr|A4IFH7|A4IFH7_BOVIN MAP2K3 protein OS=Bos taurus OX=9913 GN=MAP2K3 PE=2 SV=1	1	5	5	3	39.098	347	13.366	15.9	223484	202175	225758	197102	216316	229597	0.987103	0.827742
A4IFJ8;A4FUX8	A4IFJ8	tr|A4IFJ8|A4IFJ8_BOVIN ACTL6A protein OS=Bos taurus OX=9913 GN=ACTL6A PE=2 SV=1	2	4	4	4	47.444	429	22.799	11	77933	83752.6	75117.1	83312.4	68322	76465	0.963247	0.59456
A4IFK3	A4IFK3	tr|A4IFK3|A4IFK3_BOVIN LMOD1 protein OS=Bos taurus OX=9913 GN=LMOD1 PE=2 SV=1	1	8	8	8	63.551	578	223.73	17	200673	210049	219657	217897	211290	237799	1.05807	0.275542
A4IFK4	A4IFK4	tr|A4IFK4|A4IFK4_BOVIN SYNPO2 protein OS=Bos taurus OX=9913 GN=SYNPO2 PE=1 SV=1	1	4	4	4	135.22	1259	58.23	2.8	80022.2	83804.6	89750.1	81004.5	93329.1	95501.6	1.06412	0.366635
A4IFN5	A4IFN5	sp|A4IFN5|FITM2_BOVIN Fat storage-inducing transmembrane protein 2 OS=Bos taurus OX=9913 GN=FITM2 PE=2 SV=1	1	2	2	2	29.715	262	28.356	7.3	23045.1	23739.9	24404	26462.6	23729.6	20083.9	0.987178	0.879832
A4IFN7	A4IFN7	tr|A4IFN7|A4IFN7_BOVIN UBE3A protein OS=Bos taurus OX=9913 GN=UBE3A PE=2 SV=1	1	3	3	3	100.36	875	14.997	4	18828.7	19436.9	18806	17673.8	23989.9	17901.9	1.0437	0.70965
A4IFP7	A4IFP7	tr|A4IFP7|A4IFP7_BOVIN ADP ribosylation factor 5 OS=Bos taurus OX=9913 GN=ARF5 PE=2 SV=1	1	7	1	1	20.529	180	5.2795	51.1	22013.3	23324.5	21469.9	23061.9	18734	22055	0.955741	0.525459
A4IFP8;F6QX97	A4IFP8;F6QX97	tr|A4IFP8|A4IFP8_BOVIN LPGAT1 protein OS=Bos taurus OX=9913 GN=LPGAT1 PE=2 SV=1;tr|F6QX97|F6QX97_BOVIN Lysophosphatidylglycerol acyltransferase 1 OS=Bos taurus OX=9913 GN=LPGAT1 PE=4 SV=1	2	6	6	6	43.232	370	55.515	17.6	362257	402684	362619	374701	393186	377255	1.01559	0.708804
A4IFT6	A4IFT6	tr|A4IFT6|A4IFT6_BOVIN TMED7 protein OS=Bos taurus OX=9913 GN=TMED7 PE=1 SV=1	1	8	8	8	25.335	225	143.43	40.4	1.01687e+06	920038	981460	1.007e+06	888838	1.03827e+06	1.00539	0.926706
A4IFU2	A4IFU2	tr|A4IFU2|A4IFU2_BOVIN RAP2B protein OS=Bos taurus OX=9913 GN=RAP2B PE=2 SV=1	1	5	2	2	20.488	183	4.3994	36.1	113555	114594	109527	100134	148956	108769	1.05977	0.679425
A4PJ02	A4PJ02	tr|A4PJ02|A4PJ02_BOVIN Glycophorin A precursor OS=Bos taurus OX=9913 GN=gpa PE=2 SV=1	1	2	2	2	10.947	99	3.0505	19.2	37464.4	31596	34713.3	31553.2	25595.2	32495.6	0.863842	0.161454
A5D788	A5D788	tr|A5D788|A5D788_BOVIN SGPL1 protein OS=Bos taurus OX=9913 GN=SGPL1 PE=2 SV=1	1	13	13	13	63.566	568	52.868	22.2	658988	675845	678645	731493	636731	730228	1.0422	0.425734
A5D794	A5D794	sp|A5D794|GAPD1_BOVIN GTPase-activating protein and VPS9 domain-containing protein 1 OS=Bos taurus OX=9913 GN=GAPVD1 PE=2 SV=1	1	1	1	1	157.37	1413	5.6105	1.4	6291.99	6409.69	5428.64	6966.44	8580.04	5819.53	1.17847	0.277285
A5D796	A5D796	sp|A5D796|SPE39_BOVIN Spermatogenesis-defective protein 39 homolog OS=Bos taurus OX=9913 GN=VIPAS39 PE=2 SV=1	1	1	1	1	55.614	481	14.386	4.4	14907.1	13615.2	12769.5	14875.1	11148.6	13949.4	0.968064	0.748783
A5D7A0	A5D7A0	sp|A5D7A0|EFHD2_BOVIN EF-hand domain-containing protein D2 OS=Bos taurus OX=9913 GN=EFHD2 PE=2 SV=1	1	12	12	9	26.918	242	154.45	47.9	745618	799440	775460	738865	724326	794444	0.972901	0.472203
A5D7A2	A5D7A2	tr|A5D7A2|A5D7A2_BOVIN GARS protein OS=Bos taurus OX=9913 GN=GARS PE=1 SV=1	1	8	8	0	83.117	739	144.78	13.4	269275	259265	252905	363382	252515	244917	1.10157	0.530555
A5D7A5	A5D7A5	tr|A5D7A5|A5D7A5_BOVIN GOLGA5 protein OS=Bos taurus OX=9913 GN=GOLGA5 PE=2 SV=1	1	3	3	3	82.678	732	54.493	4.6	43494.2	47485.5	44486.3	40045.5	63987	46279.7	1.10959	0.53346
A5D7B2	A5D7B2	sp|A5D7B2|CLM9_BOVIN CMRF35-like molecule 9 OS=Bos taurus OX=9913 GN=CD300LG PE=2 SV=2	1	3	3	3	27.988	255	119.78	15.3	47640.7	46008.2	51329.4	49471.4	46232.5	54047.9	1.03293	0.595145
A5D7B3	A5D7B3	tr|A5D7B3|A5D7B3_BOVIN NUPL1 protein OS=Bos taurus OX=9913 GN=NUP58 PE=2 SV=1	1	1	1	1	59.302	586	1.8004	1.5	22403.5	20130.8	22586.2	21656.5	17951.2	23530.9	0.969566	0.734942
A5D7B9;Q862M3	A5D7B9	tr|A5D7B9|A5D7B9_BOVIN CASK protein OS=Bos taurus OX=9913 GN=CASK PE=2 SV=1	2	1	1	1	103.18	908	17.882	1.8	3604.55	4974.73	4109.28	3958.97	8486.86	4305.32	1.32018	0.420235
A5D7C1	A5D7C1	sp|A5D7C1|DDX52_BOVIN Probable ATP-dependent RNA helicase DDX52 OS=Bos taurus OX=9913 GN=DDX52 PE=2 SV=1	1	1	1	1	67.508	596	7.1427	3.4	418.07	654.663	769.588	848.83	831.68	725.657	1.30605	0.163939
A5D7C4	A5D7C4	tr|A5D7C4|A5D7C4_BOVIN TNPO3 protein OS=Bos taurus OX=9913 GN=TNPO3 PE=2 SV=1	1	1	1	1	104.11	923	21.203	2.1	25530.9	25198.9	23872.9	26250.2	26853.8	22991.1	1.02001	0.72187
A5D7D1;F1MRK3;REV__F1MVK2;REV__A6QLH6;K7DXW2;F1MRZ0	A5D7D1	sp|A5D7D1|ACTN4_BOVIN Alpha-actinin-4 OS=Bos taurus OX=9913 GN=ACTN4 PE=2 SV=1	6	55	55	38	104.93	911	323.31	63.8	7.32415e+06	7.73295e+06	7.24594e+06	7.32845e+06	6.99959e+06	6.96661e+06	0.954786	0.15178
A5D7D9	A5D7D9	tr|A5D7D9|A5D7D9_BOVIN DEAH-box helicase 15 OS=Bos taurus OX=9913 GN=DHX15 PE=1 SV=1	1	6	6	6	90.932	795	52.316	8.2	175901	172898	176752	164798	185125	182925	1.01388	0.729052
A5D7E1	A5D7E1	tr|A5D7E1|A5D7E1_BOVIN EH domain containing 3 OS=Bos taurus OX=9913 GN=EHD3 PE=2 SV=1	1	19	13	11	60.93	535	161.1	49	1.15804e+06	1.20106e+06	1.12874e+06	1.15805e+06	1.09628e+06	1.03903e+06	0.944243	0.182807
A5D7E2	A5D7E2	sp|A5D7E2|TM9S4_BOVIN Transmembrane 9 superfamily member 4 OS=Bos taurus OX=9913 GN=TM9SF4 PE=2 SV=2	1	6	6	6	74.366	642	149.88	10.4	146122	138754	136654	132063	142320	132100	0.964302	0.323649
A5D7E6	A5D7E6	tr|A5D7E6|A5D7E6_BOVIN Tetraspanin OS=Bos taurus OX=9913 GN=CD82 PE=1 SV=1	1	5	5	5	30.019	268	22.097	17.5	85211.1	86368.1	88707.6	83922.4	89272.2	108189	1.08105	0.397648
A5D7E8;P38657;REV__F1N2A6	A5D7E8;P38657	tr|A5D7E8|A5D7E8_BOVIN Protein disulfide-isomerase OS=Bos taurus OX=9913 GN=PDIA3 PE=2 SV=1;sp|P38657|PDIA3_BOVIN Protein disulfide-isomerase A3 OS=Bos taurus OX=9913 GN=PDIA3 PE=2 SV=1	3	40	40	40	56.929	505	323.31	69.9	5.92019e+06	6.47175e+06	6.29452e+06	6.21097e+06	5.53973e+06	6.87252e+06	0.996615	0.962165
A5D7G1;A6QQD9	A5D7G1;A6QQD9	tr|A5D7G1|A5D7G1_BOVIN O-linked N-acetylglucosamine (GlcNAc) transferase OS=Bos taurus OX=9913 GN=OGT PE=2 SV=1;tr|A6QQD9|A6QQD9_BOVIN OGT protein OS=Bos taurus OX=9913 GN=OGT PE=2 SV=1	2	2	2	2	115.75	1036	13.042	2.1	22666.5	19683.6	20744.4	23149	29558.7	22482.7	1.19171	0.170869
A5D7G6	A5D7G6	tr|A5D7G6|A5D7G6_BOVIN STT3B protein OS=Bos taurus OX=9913 GN=STT3B PE=2 SV=1	1	9	8	8	93.216	822	32.094	9.4	328768	312568	333861	316634	289925	375943	1.00749	0.930455
A5D7H3	A5D7H3	sp|A5D7H3|CTL2_BOVIN Choline transporter-like protein 2 OS=Bos taurus OX=9913 GN=SLC44A2 PE=2 SV=1	1	2	2	2	80.026	706	16.786	2.3	58048.1	55041	55531.5	52840	49605	46661.7	0.884273	0.031921
A5D7I1	A5D7I1	tr|A5D7I1|A5D7I1_BOVIN EPS15 protein OS=Bos taurus OX=9913 GN=EPS15 PE=2 SV=1	1	10	10	10	100.21	910	90.897	15.6	194225	190071	189214	194177	224184	211721	1.09864	0.0998522
A5D7I2;E1BEZ4	A5D7I2;E1BEZ4	tr|A5D7I2|A5D7I2_BOVIN LOC525062 protein OS=Bos taurus OX=9913 GN=LOC525062 PE=2 SV=1;tr|E1BEZ4|E1BEZ4_BOVIN Tripartite motif containing 29 OS=Bos taurus OX=9913 GN=TRIM29 PE=4 SV=2	2	1	1	1	65.068	584	5.5059	1.2	19208.3	17432.4	15822.1	12281.7	30090.2	11314	1.02331	0.95058
A5D7J7;G3N2T7;G5E629	A5D7J7;G3N2T7;G5E629	tr|A5D7J7|A5D7J7_BOVIN ARSE protein OS=Bos taurus OX=9913 GN=ARSE PE=2 SV=1;tr|G3N2T7|G3N2T7_BOVIN Arylsulfatase family member H OS=Bos taurus OX=9913 GN=ARSH PE=4 SV=1;tr|G5E629|G5E629_BOVIN Arylsulfatase E precursor OS=Bos taurus OX=9913 GN=ARSE PE=4 SV=	3	2	2	2	64.28	583	4.7924	2.9	54314.2	37856.2	41762.2	58592.7	40923.9	27131.8	0.945613	0.826379
A5D7J9	A5D7J9	tr|A5D7J9|A5D7J9_BOVIN CCDC9 protein OS=Bos taurus OX=9913 GN=CCDC9 PE=2 SV=1	1	2	2	2	59.679	527	8.3556	2.8	32742.1	31796.4	32873.7	28626.2	36063.3	30922.8	0.981524	0.800747
A5D7K0	A5D7K0	tr|A5D7K0|A5D7K0_BOVIN Biliverdin reductase A OS=Bos taurus OX=9913 GN=BLVRA PE=2 SV=1	1	1	1	1	33.643	296	78.872	4.7	79954.3	97218.4	80496.7	85640.3	81681.9	82007.5	0.967634	0.657116
A5D7L0	A5D7L0	tr|A5D7L0|A5D7L0_BOVIN PLA2G12A protein OS=Bos taurus OX=9913 GN=PLA2G12A PE=2 SV=1	1	1	1	1	20.444	185	1.7934	3.8	29497	20326.4	31955.9	29694	16241.6	33842.3	0.975526	0.921788
A5D7L5	A5D7L5	sp|A5D7L5|S39AE_BOVIN Zinc transporter ZIP14 OS=Bos taurus OX=9913 GN=SLC39A14 PE=2 SV=1	1	5	5	5	53.933	490	118.29	11.6	409427	469815	497288	442335	426980	587930	1.05864	0.664064
A5D7P1;G5E6S3;Q1JPJ3	A5D7P1;G5E6S3;Q1JPJ3	tr|A5D7P1|A5D7P1_BOVIN Ribulose-phosphate 3-epimerase OS=Bos taurus OX=9913 GN=RPE PE=2 SV=1;tr|G5E6S3|G5E6S3_BOVIN Ribulose-phosphate 3-epimerase OS=Bos taurus OX=9913 GN=RPE PE=4 SV=1;tr|Q1JPJ3|Q1JPJ3_BOVIN Ribulose-5-phosphate-3-epimerase (Fragment) OS=	3	5	5	5	24.928	228	67.371	28.1	345534	320769	344483	384137	291147	355453	1.01974	0.827863
A5D7P3;P43033;Q864B6;Q864B7	A5D7P3;P43033	tr|A5D7P3|A5D7P3_BOVIN Platelet-activating factor acetylhydrolase IB subunit alpha OS=Bos taurus OX=9913 GN=PAFAH1B1 PE=2 SV=1;sp|P43033|LIS1_BOVIN Platelet-activating factor acetylhydrolase IB subunit alpha OS=Bos taurus OX=9913 GN=PAFAH1B1 PE=1 SV=2	4	9	9	9	46.67	410	135.61	26.8	363350	382253	374499	353666	362084	361802	0.962012	0.0820783
A5D7P7	A5D7P7	tr|A5D7P7|A5D7P7_BOVIN ABCB6 protein OS=Bos taurus OX=9913 GN=ABCB6 PE=2 SV=1	1	1	1	1	93.677	843	4.512	2.4	1909.17	1038.78	1184.03	1372.01	1910.35	1206.1	1.08628	0.746474
A5D7Q2;G3MXB5;G3N3Q3	A5D7Q2;G3MXB5	tr|A5D7Q2|A5D7Q2_BOVIN Uncharacterized protein OS=Bos taurus OX=9913 PE=2 SV=1;tr|G3MXB5|G3MXB5_BOVIN Uncharacterized protein OS=Bos taurus OX=9913 PE=1 SV=1	3	8	8	7	51.67	487	153.61	18.5	825260	1.06229e+06	1.01241e+06	808082	697833	1.10166e+06	0.899174	0.525937
A5D7Q4;E1B7G4	A5D7Q4	tr|A5D7Q4|A5D7Q4_BOVIN CSDA protein OS=Bos taurus OX=9913 GN=YBX3 PE=1 SV=1	2	6	5	5	39.958	376	32.742	23.7	87678.8	92966.6	91229.1	91511.2	134045	102838	1.20789	0.215394
A5D7R9	A5D7R9	tr|A5D7R9|A5D7R9_BOVIN NRAS protein OS=Bos taurus OX=9913 GN=NRAS PE=2 SV=1	1	6	3	2	21.229	189	4.983	40.2	122135	116232	113674	115875	99466.2	103437	0.905516	0.115999
A5D7S6	A5D7S6	tr|A5D7S6|A5D7S6_BOVIN PEF1 protein OS=Bos taurus OX=9913 GN=PEF1 PE=2 SV=1	1	1	1	1	30.178	287	7.5458	3.5	38631.9	34009.1	36323.3	40005.4	32416.7	35299.2	0.988592	0.880336
A5D7U9;Q8MJJ7	A5D7U9;Q8MJJ7	tr|A5D7U9|A5D7U9_BOVIN DCPS protein OS=Bos taurus OX=9913 GN=DCPS PE=2 SV=1;sp|Q8MJJ7|DCPS_BOVIN m7GpppX diphosphatase OS=Bos taurus OX=9913 GN=DCPS PE=2 SV=1	2	5	5	5	38.458	337	62.413	23.7	125242	132056	125107	130019	132198	135046	1.03885	0.14241
A5D969;Q2T9P4	A5D969;Q2T9P4	tr|A5D969|A5D969_BOVIN Nuclear autoantigenic sperm protein OS=Bos taurus OX=9913 GN=NASP PE=2 SV=1;sp|Q2T9P4|NASP_BOVIN Nuclear autoantigenic sperm protein OS=Bos taurus OX=9913 GN=NASP PE=2 SV=2	2	3	3	3	48.995	450	41.547	6.9	27738.8	26776.5	28118.6	27791.8	23655.1	31875.1	1.00833	0.928643
A5D973;Q32PI5;F1MQN0;V6F9B4;Q7M2R6	A5D973;Q32PI5	tr|A5D973|A5D973_BOVIN Alpha isoform of regulatory subunit A, protein phosphatase 2 OS=Bos taurus OX=9913 GN=PPP2R1A PE=2 SV=1;sp|Q32PI5|2AAA_BOVIN Serine/threonine-protein phosphatase 2A 65 kDa regulatory subunit A alpha isoform OS=Bos taurus OX=9913 GN=P	5	20	20	20	65.281	589	171.5	35.7	1.52326e+06	1.43794e+06	1.49251e+06	1.53879e+06	1.35714e+06	1.50822e+06	0.988873	0.801347
A5D977;Q9TRE8	A5D977	tr|A5D977|A5D977_BOVIN RALB protein OS=Bos taurus OX=9913 GN=RALB PE=2 SV=1	2	4	4	3	23.438	206	35.888	16.5	202115	185985	197674	195379	205290	200868	1.02691	0.401233
A5D980;Q45KX7	A5D980	tr|A5D980|A5D980_BOVIN Tyrosine-protein phosphatase non-receptor type OS=Bos taurus OX=9913 GN=PTPN6 PE=2 SV=1	2	3	3	3	67.388	593	107.39	6.1	84492.1	99454.2	94004.2	90617.7	79993.1	94956.1	0.955447	0.544109
A5D984;Q3ZC87	A5D984;Q3ZC87	tr|A5D984|A5D984_BOVIN Pyruvate kinase OS=Bos taurus OX=9913 GN=PKM2 PE=1 SV=1;tr|Q3ZC87|Q3ZC87_BOVIN Pyruvate kinase (Fragment) OS=Bos taurus OX=9913 GN=PKM2 PE=2 SV=1	2	29	29	21	57.948	531	323.31	57.6	2.05742e+06	2.11803e+06	2.03567e+06	2.09142e+06	2.10406e+06	2.1212e+06	1.017	0.249
A5D9A8	A5D9A8	tr|A5D9A8|A5D9A8_BOVIN Squalene epoxidase OS=Bos taurus OX=9913 GN=SQLE PE=2 SV=1	1	6	6	6	63.56	572	23.838	11	299636	301649	292827	316814	302779	257148	0.980572	0.766387
A5D9B4;Q3SZF3;E1BMP6	A5D9B4;Q3SZF3	tr|A5D9B4|A5D9B4_BOVIN Heterogeneous nuclear ribonucleoprotein H2 OS=Bos taurus OX=9913 GN=HNRNPH2 PE=2 SV=1;sp|Q3SZF3|HNRH2_BOVIN Heterogeneous nuclear ribonucleoprotein H2 OS=Bos taurus OX=9913 GN=HNRNPH2 PE=2 SV=1	3	16	3	3	49.249	449	18.617	34.1	154405	160755	159821	151085	147963	174324	0.996611	0.952962
A5D9C4;Q4ZJ65;Q0V7M9;Q29RP7	A5D9C4;Q4ZJ65;Q0V7M9;Q29RP7	tr|A5D9C4|A5D9C4_BOVIN Nuclear factor 1 (Fragment) OS=Bos taurus OX=9913 GN=NFIC PE=2 SV=1;tr|Q4ZJ65|Q4ZJ65_BOVIN Nuclear factor 1 OS=Bos taurus OX=9913 GN=NFIC PE=2 SV=1;tr|Q0V7M9|Q0V7M9_BOVIN Nuclear factor 1 OS=Bos taurus OX=9913 GN=NFIC PE=2 SV=1;tr|Q2	4	1	1	1	47.441	427	8.3833	2.6	10567.8	12647.6	12926.4	14372.2	14492.3	17363.1	1.27906	0.0520926
A5D9D7;F1MET0	A5D9D7;F1MET0	tr|A5D9D7|A5D9D7_BOVIN Procollagen-lysine, 2-oxoglutarate 5-dioxygenase 3 (Fragment) OS=Bos taurus OX=9913 GN=PLOD3 PE=2 SV=1;tr|F1MET0|F1MET0_BOVIN Procollagen-lysine,2-oxoglutarate 5-dioxygenase 3 OS=Bos taurus OX=9913 GN=PLOD3 PE=4 SV=1	2	3	3	3	77.517	677	18.698	4.7	108412	107337	111076	109084	119493	109215	1.03356	0.369996
A5D9E0;F6RYN2;F1N4D3;E1BB24	A5D9E0;F6RYN2	tr|A5D9E0|A5D9E0_BOVIN Uncharacterized protein DKFZp686F02235 (Fragment) OS=Bos taurus OX=9913 GN=DKFZp686F02235 PE=2 SV=1;tr|F6RYN2|F6RYN2_BOVIN RNA binding motif protein 47 OS=Bos taurus OX=9913 GN=RBM47 PE=1 SV=1	4	3	2	2	54.067	492	43.401	6.1	19334.5	26316.8	20229.9	20061.8	35288.5	19965.2	1.1432	0.600884
A5D9E1;F1MBV6;Q3ZCA8;E1BE76	A5D9E1;F1MBV6;Q3ZCA8;E1BE76	tr|A5D9E1|A5D9E1_BOVIN Tumor protein D52 OS=Bos taurus OX=9913 GN=TPD52 PE=2 SV=1;tr|F1MBV6|F1MBV6_BOVIN Uncharacterized protein OS=Bos taurus OX=9913 GN=TPD52 PE=4 SV=1;tr|Q3ZCA8|Q3ZCA8_BOVIN Tumor protein D52 OS=Bos taurus OX=9913 GN=TPD52 PE=2 SV=1;tr|E	4	6	6	6	19.877	184	202.64	38	404337	452102	446256	445641	360921	449292	0.964043	0.656519
A5D9E9;Q3SYT3;F1N0N3	A5D9E9;Q3SYT3	tr|A5D9E9|A5D9E9_BOVIN Complement C1r subcomponent precursor OS=Bos taurus OX=9913 GN=C1R PE=2 SV=1;tr|Q3SYT3|Q3SYT3_BOVIN Complement C1r subcomponent precursor OS=Bos taurus OX=9913 GN=C1R PE=2 SV=1	3	10	10	10	80.212	705	33.705	16.5	204533	183123	213982	208952	180505	235765	1.0392	0.690896
A5D9F0;Q2HJF7;Q08E45;Q3MHJ9	A5D9F0;Q2HJF7	tr|A5D9F0|A5D9F0_BOVIN Calcium/calmodulin-dependent protein kinase II delta OS=Bos taurus OX=9913 GN=CAMK2D PE=1 SV=1;sp|Q2HJF7|KCC2D_BOVIN Calcium/calmodulin-dependent protein kinase type II subunit delta OS=Bos taurus OX=9913 GN=CAMK2D PE=2 SV=1	4	8	8	7	54.113	478	105.31	23.8	481486	509944	474277	483935	479202	457303	0.969117	0.330447
A5D9F1;F1MYP4	A5D9F1;F1MYP4	tr|A5D9F1|A5D9F1_BOVIN C-terminal binding protein 1 (Fragment) OS=Bos taurus OX=9913 GN=CTBP1 PE=2 SV=1;tr|F1MYP4|F1MYP4_BOVIN C-terminal binding protein 1 OS=Bos taurus OX=9913 GN=CTBP1 PE=3 SV=2	2	5	5	4	37.918	345	15.566	16.5	237069	230248	226246	238402	256468	210134	1.0165	0.796653
A5D9F2;Q0VD02	A5D9F2;Q0VD02	tr|A5D9F2|A5D9F2_BOVIN Dol-P-Glc:Glc(2)Man(9)GlcNAc(2)-PP-Dol alpha-1,2-glucosyltransferase (Fragment) OS=Bos taurus OX=9913 GN=ALG10B PE=2 SV=1;tr|Q0VD02|Q0VD02_BOVIN Dol-P-Glc:Glc(2)Man(9)GlcNAc(2)-PP-Dol alpha-1,2-glucosyltransferase OS=Bos taurus OX=99	2	2	2	2	46.778	400	2.7814	5.5	31902.2	32482.6	28984.4	32102.1	60541	26899.9	1.28033	0.453178
A5D9G1;Q2KIC1;F1MJP7	A5D9G1;Q2KIC1;F1MJP7	tr|A5D9G1|A5D9G1_BOVIN UDP-N-acteylglucosamine pyrophosphorylase 1 OS=Bos taurus OX=9913 GN=UAP1 PE=2 SV=1;tr|Q2KIC1|Q2KIC1_BOVIN UDP-N-acteylglucosamine pyrophosphorylase 1 OS=Bos taurus OX=9913 GN=UAP1 PE=2 SV=1;tr|F1MJP7|F1MJP7_BOVIN UDP-N-acetylglucosa	3	11	11	11	58.535	521	107.51	28.8	377019	363644	391202	374120	389083	435008	1.05862	0.330249
A5D9G3	A5D9G3	tr|A5D9G3|A5D9G3_BOVIN Succinate-CoA ligase subunit beta (Fragment) OS=Bos taurus OX=9913 GN=LOC283398 PE=2 SV=1	1	26	26	1	46.663	432	323.31	61.6	4.39014e+06	4.03377e+06	3.79634e+06	3.92632e+06	2.91683e+06	2.86049e+06	0.794062	0.0959939
A5D9H5;A6H6Y0	A5D9H5;A6H6Y0	tr|A5D9H5|A5D9H5_BOVIN Heterogeneous nuclear ribonucleoprotein D OS=Bos taurus OX=9913 GN=HNRNPD PE=1 SV=1;tr|A6H6Y0|A6H6Y0_BOVIN HNRNPD protein OS=Bos taurus OX=9913 GN=HNRNPD PE=1 SV=1	2	8	8	7	32.848	306	138.55	27.5	1.19208e+06	1.21253e+06	1.20991e+06	1.20914e+06	1.06708e+06	1.20686e+06	0.963635	0.407767
A5D9H9;A7E3T2;REV__F1N0Y6	A5D9H9;A7E3T2	tr|A5D9H9|A5D9H9_BOVIN DNA polymerase delta interacting protein 2 OS=Bos taurus OX=9913 GN=POLDIP2 PE=2 SV=1;tr|A7E3T2|A7E3T2_BOVIN DNA polymerase delta interacting protein 2 (Fragment) OS=Bos taurus OX=9913 GN=POLDIP2 PE=2 SV=1	3	3	3	3	41.942	368	5.6772	10.1	104907	106701	102591	107281	92494.7	98210.2	0.948395	0.292846
A5PJ65;A0A140T876	A5PJ65;A0A140T876	sp|A5PJ65|RER1_BOVIN Protein RER1 OS=Bos taurus OX=9913 GN=RER1 PE=2 SV=2;tr|A0A140T876|A0A140T876_BOVIN Protein RER1 OS=Bos taurus OX=9913 GN=RER1 PE=3 SV=1	2	6	6	6	22.863	196	65.838	32.1	192995	218819	190773	199676	259617	204194	1.10107	0.393919
A5PJ71	A5PJ71	tr|A5PJ71|A5PJ71_BOVIN MRPL41 protein OS=Bos taurus OX=9913 GN=MRPL41 PE=2 SV=1	1	2	2	2	15.021	135	4.7562	19.3	29242.5	27056.9	28132.1	27768.8	23527	26735.5	0.924195	0.208549
A5PJ82	A5PJ82	sp|A5PJ82|SIM12_BOVIN Small integral membrane protein 12 OS=Bos taurus OX=9913 GN=SMIM12 PE=3 SV=1	1	2	2	2	10.779	92	3.4995	18.5	78133.5	81255.6	76845.5	78135.7	68200.8	73518.9	0.930665	0.15857
A5PJA4	A5PJA4	tr|A5PJA4|A5PJA4_BOVIN CCDC43 protein OS=Bos taurus OX=9913 GN=CCDC43 PE=2 SV=1	1	1	1	1	25.346	224	14.563	6.2	933.587	1188.73	935.708	1142.42	2032.04	1218.08	1.4364	0.208668
A5PJA6;Q32LL2	A5PJA6;Q32LL2	tr|A5PJA6|A5PJA6_BOVIN Stomatin (EPB72)-like 2 OS=Bos taurus OX=9913 GN=STOML2 PE=2 SV=1;sp|Q32LL2|STML2_BOVIN Stomatin-like protein 2, mitochondrial OS=Bos taurus OX=9913 GN=STOML2 PE=2 SV=1	2	11	11	11	38.733	356	153.21	44.4	663463	571833	589936	609978	475765	543587	0.89267	0.243777
A5PJC4	A5PJC4	sp|A5PJC4|UB2L6_BOVIN Ubiquitin/ISG15-conjugating enzyme E2 L6 OS=Bos taurus OX=9913 GN=UBE2L6 PE=2 SV=1	1	3	3	3	17.824	153	4.1523	17	121244	123499	119494	129689	112469	106535	0.957326	0.502549
A5PJC5;G3MZN9;E1BL93	A5PJC5	tr|A5PJC5|A5PJC5_BOVIN MLYCD protein OS=Bos taurus OX=9913 GN=MLYCD PE=2 SV=1	3	12	12	12	55.415	499	67.533	28.9	597555	582935	548601	544447	517715	484854	0.8947	0.0544263
A5PJD0	A5PJD0	sp|A5PJD0|URAD_BOVIN 2-oxo-4-hydroxy-4-carboxy-5-ureidoimidazoline decarboxylase OS=Bos taurus OX=9913 GN=URAD PE=2 SV=1	1	10	1	1	18.942	170	-2	60	15601.7	44171.4	24664.9	16785.3	20733.6	15017.6	0.622191	0.283759
A5PJD6	A5PJD6	tr|A5PJD6|A5PJD6_BOVIN ATL3 protein OS=Bos taurus OX=9913 GN=ATL3 PE=2 SV=1	1	14	14	14	60.311	541	249.1	41.4	695352	733812	678094	716407	672730	693306	0.988225	0.710471
A5PJE0;F1MX44	A5PJE0;F1MX44	tr|A5PJE0|A5PJE0_BOVIN Glutathione S-transferase OS=Bos taurus OX=9913 GN=GSTA5 PE=2 SV=1;tr|F1MX44|F1MX44_BOVIN Glutathione S-transferase OS=Bos taurus OX=9913 GN=GSTA5 PE=3 SV=1	2	6	2	2	25.393	222	1.9034	18.9	223675	194234	199161	228555	150565	162122	0.877116	0.3852
A5PJE3;P02672;B1B3F7;B1B3F8;B1B3F9;B1B3G0	A5PJE3;P02672	tr|A5PJE3|A5PJE3_BOVIN Fibrinogen alpha chain OS=Bos taurus OX=9913 GN=FGA PE=2 SV=1;sp|P02672|FIBA_BOVIN Fibrinogen alpha chain OS=Bos taurus OX=9913 GN=FGA PE=1 SV=5	6	39	39	37	66.997	615	323.31	64.7	4.54381e+06	5.27367e+06	5.76331e+06	4.56239e+06	5.80774e+06	7.32927e+06	1.13598	0.46487
A5PJF5	A5PJF5	tr|A5PJF5|A5PJF5_BOVIN BRI3 binding protein OS=Bos taurus OX=9913 GN=BRI3BP PE=2 SV=1	1	2	2	2	26.937	242	11.229	8.3	91559.1	84193	79067.6	81024.5	84574.6	74345.7	0.941626	0.351371
A5PJF9	A5PJF9	tr|A5PJF9|A5PJF9_BOVIN UEV and lactate/malate dehyrogenase domains OS=Bos taurus OX=9913 GN=UEVLD PE=2 SV=1	1	1	1	1	52.237	471	2.4367	1.9	6023.91	1811.76	3635.65	3763.44	2637.6	3911.3	0.898967	0.778529
A5PJH7	A5PJH7	tr|A5PJH7|A5PJH7_BOVIN LOC788112 protein OS=Bos taurus OX=9913 GN=LOC788112 PE=1 SV=1	1	2	2	2	19.642	172	11.272	11.6	28399.4	37147.9	30255.5	27392.2	33152.7	20576.2	0.846751	0.338409
A5PJI5	A5PJI5	sp|A5PJI5|ASNA_BOVIN ATPase ASNA1 OS=Bos taurus OX=9913 GN=ASNA1 PE=2 SV=1	1	6	6	6	38.792	348	62.68	21.6	421061	425398	389674	419116	433358	377977	0.995404	0.929325
A5PJI7;A4FV40;E1BB97	A5PJI7;A4FV40;E1BB97	sp|A5PJI7|EI2BG_BOVIN Translation initiation factor eIF-2B subunit gamma OS=Bos taurus OX=9913 GN=EIF2B3 PE=2 SV=1;tr|A4FV40|A4FV40_BOVIN eIF2B3 protein OS=Bos taurus OX=9913 GN=EIF2B3 PE=2 SV=1;tr|E1BB97|E1BB97_BOVIN Translation initiation factor eIF-2B s	3	3	3	3	50.218	452	8.6808	9.1	68806.6	60356.8	69258.2	67536.8	59146.3	67250.3	0.97738	0.726922
A5PJL7	A5PJL7	tr|A5PJL7|A5PJL7_BOVIN Acyl-CoA thioesterase 4 OS=Bos taurus OX=9913 GN=MGC160092 PE=2 SV=1	1	10	5	4	45.999	416	10.107	23.1	361229	244289	320494	327231	238091	313818	0.949383	0.740997
A5PJM0;G3X6F9;A1L584;A5PKK4;Q2KIR0;E1B8I9	A5PJM0;G3X6F9;A1L584;A5PKK4	tr|A5PJM0|A5PJM0_BOVIN MBNL1 protein OS=Bos taurus OX=9913 GN=MBNL1 PE=2 SV=1;tr|G3X6F9|G3X6F9_BOVIN Muscleblind like splicing regulator 1 OS=Bos taurus OX=9913 GN=MBNL1 PE=4 SV=1;tr|A1L584|A1L584_BOVIN Muscleblind-like 2 (Fragment) OS=Bos taurus OX=9913 G	6	4	4	4	39.759	369	15.379	8.7	186081	173264	190347	192514	170572	204603	1.03274	0.620775
A5PJM4	A5PJM4	sp|A5PJM4|AIFM2_BOVIN Apoptosis-inducing factor 2 OS=Bos taurus OX=9913 GN=AIFM2 PE=2 SV=1	1	3	3	3	40.476	373	2.3719	7.8	159707	141183	156485	143241	150615	153407	0.977893	0.62986
A5PJM5	A5PJM5	sp|A5PJM5|MCMBP_BOVIN Mini-chromosome maintenance complex-binding protein OS=Bos taurus OX=9913 GN=MCMBP PE=2 SV=1	1	1	1	1	73.096	642	2.7022	1.6	10021.1	9284.61	9092.56	10190.2	12776.7	8940.7	1.12357	0.371958
A5PJN2;F1MW08	A5PJN2	sp|A5PJN2|ERO1A_BOVIN ERO1-like protein alpha OS=Bos taurus OX=9913 GN=ERO1A PE=2 SV=1	2	7	7	7	54.296	468	56.803	17.5	392449	458848	419950	422482	391020	444626	0.98968	0.868372
A5PJP2;REV__A4FV17;A6QNR1;REV__Q2TBX4;Q58D25	A5PJP2	tr|A5PJP2|A5PJP2_BOVIN SAFB protein OS=Bos taurus OX=9913 GN=SAFB PE=2 SV=1	5	18	18	1	101.6	903	304.56	19.7	597205	588765	616190	596786	656836	640561	1.05106	0.194072
A5PJP8	A5PJP8	tr|A5PJP8|A5PJP8_BOVIN MAP2K4 protein OS=Bos taurus OX=9913 GN=MAP2K4 PE=2 SV=1	1	3	3	3	45.61	412	7.6768	7.8	40002.1	39884.8	38848.9	41393.7	33685.2	42100.9	0.986896	0.858064
A5PJQ1	A5PJQ1	tr|A5PJQ1|A5PJQ1_BOVIN DEK protein OS=Bos taurus OX=9913 GN=DEK PE=2 SV=1	1	2	2	2	42.642	375	43.12	6.4	63221.1	64293.5	56133.3	66531.1	95689.4	60928.5	1.21509	0.300244
A5PJQ6	A5PJQ6	tr|A5PJQ6|A5PJQ6_BOVIN PGRMC2 protein OS=Bos taurus OX=9913 GN=PGRMC2 PE=1 SV=1	1	12	11	11	23.71	223	320.45	39.5	667133	641200	635855	657418	633194	646625	0.996425	0.855511
A5PJR2;F1MQX4	A5PJR2;F1MQX4	tr|A5PJR2|A5PJR2_BOVIN MCL1 protein OS=Bos taurus OX=9913 GN=MCL1 PE=2 SV=1;tr|F1MQX4|F1MQX4_BOVIN Uncharacterized protein OS=Bos taurus OX=9913 PE=4 SV=2	2	2	2	2	36.957	350	11.583	8	12658.9	18140.8	14637.2	15673.4	18123.1	15061.3	1.07529	0.572134
A5PJR3;G3N1E7	A5PJR3	tr|A5PJR3|A5PJR3_BOVIN Dicarbonyl/L-xylulose reductase OS=Bos taurus OX=9913 GN=DCXR PE=2 SV=1	2	12	12	1	25.676	244	227.67	58.2	1.46621e+06	1.23113e+06	1.38327e+06	1.41148e+06	1.1681e+06	1.48893e+06	0.997034	0.974508
A5PJR4	A5PJR4	sp|A5PJR4|PURA1_BOVIN Adenylosuccinate synthetase isozyme 1 OS=Bos taurus OX=9913 GN=ADSSL1 PE=2 SV=1	1	7	7	7	50.134	457	52.44	19.9	174045	184655	171971	181806	175439	189207	1.02974	0.400023
A5PJS4;F1N1X8	A5PJS4;F1N1X8	tr|A5PJS4|A5PJS4_BOVIN LOC100138178 protein (Fragment) OS=Bos taurus OX=9913 GN=LOC100138178 PE=2 SV=1;tr|F1N1X8|F1N1X8_BOVIN Ubiquitin conjugating enzyme E2 Z OS=Bos taurus OX=9913 GN=UBE2Z PE=4 SV=1	2	1	1	1	38.281	355	12.735	2	17007.9	14046.9	18800.8	17697.8	14304.5	16939.2	0.981666	0.868443
A5PJS6	A5PJS6	sp|A5PJS6|UBP10_BOVIN Ubiquitin carboxyl-terminal hydrolase 10 OS=Bos taurus OX=9913 GN=USP10 PE=2 SV=1	1	3	3	3	86.531	800	10.096	5.6	72199.1	77861.5	70002.4	66527.1	92696.4	69222.3	1.03809	0.762424
A5PJS7	A5PJS7	tr|A5PJS7|A5PJS7_BOVIN CRLS1 protein OS=Bos taurus OX=9913 GN=CRLS1 PE=2 SV=1	1	1	1	1	32.789	302	29.268	5.3	39395.5	34974.7	33405.8	32715.1	53288.4	34378.3	1.11696	0.572087
A5PJT7	A5PJT7	tr|A5PJT7|A5PJT7_BOVIN ECM1 protein OS=Bos taurus OX=9913 GN=ECM1 PE=2 SV=1	1	6	6	6	57.636	517	24.116	10.3	114245	106219	113456	98299.6	120893	109786	0.985202	0.825642
A5PJV3	A5PJV3	sp|A5PJV3|HUTI_BOVIN Probable imidazolonepropionase OS=Bos taurus OX=9913 GN=AMDHD1 PE=2 SV=1	1	19	19	19	46.748	426	306.78	58.2	1.96389e+06	2.01289e+06	2.07527e+06	1.86214e+06	1.67005e+06	2.25406e+06	0.956082	0.639002
A5PJV5;F6R993;P27718	A5PJV5;F6R993;P27718	tr|A5PJV5|A5PJV5_BOVIN DDC protein OS=Bos taurus OX=9913 GN=DDC PE=2 SV=1;tr|F6R993|F6R993_BOVIN Aromatic-L-amino-acid decarboxylase OS=Bos taurus OX=9913 GN=DDC PE=3 SV=1;sp|P27718|DDC_BOVIN Aromatic-L-amino-acid decarboxylase OS=Bos taurus OX=9913 GN=DDC	3	9	9	9	54.262	487	68.955	24	405620	382060	412165	410732	469189	415725	1.07984	0.199913
A5PJV7;Q9N139	A5PJV7;Q9N139	tr|A5PJV7|A5PJV7_BOVIN NGFR protein OS=Bos taurus OX=9913 GN=NGFR PE=2 SV=1;tr|Q9N139|Q9N139_BOVIN Nerve growth factor receptor (Fragment) OS=Bos taurus OX=9913 PE=2 SV=1	2	2	2	2	45.499	429	6.1028	5.8	71993.3	62347.8	74247.1	74498.5	64595.9	67159.1	0.988807	0.876606
A5PJW8	A5PJW8	tr|A5PJW8|A5PJW8_BOVIN DNA-directed RNA polymerase subunit beta OS=Bos taurus OX=9913 GN=POLR2B PE=1 SV=1	1	2	2	2	133.87	1174	10.886	1.5	44341.5	43132.5	40766.5	42346.4	43456	48026.4	1.04358	0.410881
A5PJY0;F1ME46;Q8MJ82;REV__A5PJU2	A5PJY0;F1ME46	tr|A5PJY0|A5PJY0_BOVIN LMAN1 protein OS=Bos taurus OX=9913 GN=LMAN1 PE=2 SV=1;tr|F1ME46|F1ME46_BOVIN Lectin, mannose binding 1 OS=Bos taurus OX=9913 GN=LMAN1 PE=1 SV=2	4	24	24	24	58.056	518	302.32	43.6	2.74684e+06	2.78597e+06	2.7047e+06	2.64175e+06	2.77389e+06	2.65663e+06	0.979941	0.314479
A5PJY9;F1MLJ3;F1MRS5;A5PK35;A1L523;F1MS45;Q2KHY1;E1BID8;F1MZS0	A5PJY9	tr|A5PJY9|A5PJY9_BOVIN CPNE3 protein OS=Bos taurus OX=9913 GN=CPNE3 PE=1 SV=1	9	7	7	6	59.616	533	102.38	14.4	377634	331803	374582	356230	292279	355653	0.926333	0.361641
A5PJZ5	A5PJZ5	sp|A5PJZ5|NUP93_BOVIN Nuclear pore complex protein Nup93 OS=Bos taurus OX=9913 GN=NUP93 PE=2 SV=1	1	5	5	5	93.457	819	34.053	6.2	109982	108889	109579	109605	102844	111867	0.987413	0.640165
A5PK29	A5PK29	sp|A5PK29|TP8L1_BOVIN Tumor necrosis factor alpha-induced protein 8-like protein 1 OS=Bos taurus OX=9913 GN=TNFAIP8L1 PE=2 SV=1	1	2	2	2	20.88	186	11.367	14.5	10817.9	9200.77	7574.07	8615.62	16215.8	9091.23	1.22941	0.467398
A5PK45;F1MWR5;A7MB73	A5PK45	sp|A5PK45|GT251_BOVIN Procollagen galactosyltransferase 1 OS=Bos taurus OX=9913 GN=COLGALT1 PE=2 SV=1	3	14	14	14	71.546	623	28.026	22	561372	597140	556604	558751	556029	530168	0.959089	0.210606
A5PK60;E1BLP4	A5PK60;E1BLP4	tr|A5PK60|A5PK60_BOVIN C2H2orf33 protein OS=Bos taurus OX=9913 GN=C2H2orf33 PE=2 SV=1;tr|E1BLP4|E1BLP4_BOVIN Mitochondrial fission factor OS=Bos taurus OX=9913 GN=MFF PE=4 SV=1	2	1	1	1	29.7	264	9.0845	6.1	12908.1	10559.3	10722	9880.25	9027.35	9900.85	0.842615	0.091215
A5PK65;A0A0F7RQ40	A5PK65;A0A0F7RQ40	sp|A5PK65|DOPD_BOVIN D-dopachrome decarboxylase OS=Bos taurus OX=9913 GN=DDT PE=3 SV=1;tr|A0A0F7RQ40|A0A0F7RQ40_BOVIN D-dopachrome tautomerase OS=Bos taurus OX=9913 GN=DDT PE=4 SV=1	2	8	8	8	12.877	118	113.49	79.7	597735	602103	602595	659331	580873	567650	1.00301	0.952743
A5PK67	A5PK67	tr|A5PK67|A5PK67_BOVIN Chromosome 15 open reading frame 48 OS=Bos taurus OX=9913 GN=C10H15orf48 PE=2 SV=1	1	3	3	3	9.6072	83	27.538	27.7	230366	210617	210781	226662	196548	211987	0.974581	0.638729
A5PK70	A5PK70	tr|A5PK70|A5PK70_BOVIN Nucleoside diphosphate kinase OS=Bos taurus OX=9913 GN=NME3 PE=2 SV=1	1	7	7	7	19.079	169	63.263	47.3	277101	240483	241732	254068	247876	216368	0.945999	0.460124
A5PK73	A5PK73	tr|A5PK73|A5PK73_BOVIN Fructose-bisphosphate aldolase OS=Bos taurus OX=9913 GN=ALDOB PE=2 SV=1	1	25	2	2	39.527	364	3.9765	74.5	347124	88537.4	229769	421170	299670	210419	1.39948	0.410595
A5PK75	A5PK75	tr|A5PK75|A5PK75_BOVIN Torsin OS=Bos taurus OX=9913 GN=TOR1A PE=2 SV=1	1	1	1	1	37.81	333	1.8411	3.3	3838.59	4049.77	4480.23	4191.06	5584.93	4409.95	1.14693	0.26879
A5PK76;G3MYB8;F1MTZ8	A5PK76;G3MYB8	tr|A5PK76|A5PK76_BOVIN ASPSCR1 protein OS=Bos taurus OX=9913 GN=ASPSCR1 PE=2 SV=1;tr|G3MYB8|G3MYB8_BOVIN Uncharacterized protein OS=Bos taurus OX=9913 PE=4 SV=1	3	8	8	8	59.924	552	22.969	17.4	258872	246515	250525	250422	209999	212139	0.889732	0.111085
A5PK88	A5PK88	tr|A5PK88|A5PK88_BOVIN MGC159500 protein OS=Bos taurus OX=9913 GN=PITHD1 PE=2 SV=1	1	3	3	3	24.116	211	27.661	23.2	173939	171308	171358	166551	169777	186774	1.01258	0.749574
A5PKA5	A5PKA5	sp|A5PKA5|SNX27_BOVIN Sorting nexin-27 OS=Bos taurus OX=9913 GN=SNX27 PE=2 SV=1	1	2	2	2	61.126	541	6.0201	4.6	26953	27783.6	28446	27194.8	28869.3	31533.9	1.05308	0.33218
A5PKG2	A5PKG2	tr|A5PKG2|A5PKG2_BOVIN PAIP1 protein OS=Bos taurus OX=9913 GN=PAIP1 PE=2 SV=1	1	3	3	2	45.603	400	10.88	7	26634.8	28765.6	28200.7	26929.4	30728.9	29017.3	1.03678	0.464974
A5PKG4	A5PKG4	tr|A5PKG4|A5PKG4_BOVIN NFS1 protein OS=Bos taurus OX=9913 GN=NFS1 PE=2 SV=1	1	8	8	8	50.343	457	34.974	22.1	222042	221951	207652	217907	226161	191184	0.974844	0.661829
A5PKH0	A5PKH0	tr|A5PKH0|A5PKH0_BOVIN TOR1AIP2 protein OS=Bos taurus OX=9913 GN=TOR1AIP2 PE=2 SV=1	1	4	4	4	51.587	469	36.473	10.7	108412	88776.4	102223	104476	74847.5	94682.4	0.915147	0.463829
A5PKH3;A0N0X7	A5PKH3	sp|A5PKH3|FAAA_BOVIN Fumarylacetoacetase OS=Bos taurus OX=9913 GN=FAH PE=2 SV=1	2	16	16	1	46.155	419	216.85	45.8	1.53058e+06	1.56756e+06	1.61973e+06	1.62945e+06	1.66489e+06	1.75788e+06	1.07087	0.0734065
A5PKH8	A5PKH8	tr|A5PKH8|A5PKH8_BOVIN PGM2L1 protein OS=Bos taurus OX=9913 GN=PGM2L1 PE=2 SV=1	1	2	1	1	70.419	622	24.153	2.9	4679.86	6730.02	5540.99	5071.85	6991.24	5559.6	1.03963	0.800109
A5PKI0	A5PKI0	tr|A5PKI0|A5PKI0_BOVIN APPL1 protein OS=Bos taurus OX=9913 GN=APPL1 PE=2 SV=1	1	3	3	3	79.537	708	67.21	6.9	31357.1	30049.2	31162.9	29476.7	41516.9	29624.6	1.08695	0.540059
A5PKI2;F6QB05	A5PKI2;F6QB05	tr|A5PKI2|A5PKI2_BOVIN ZC3H11A protein OS=Bos taurus OX=9913 GN=ZC3H11A PE=2 SV=1;tr|F6QB05|F6QB05_BOVIN Zinc finger CCCH domain-containing protein 11A OS=Bos taurus OX=9913 GN=ZC3H11A PE=4 SV=1	2	1	1	1	89.745	816	3.2395	1.1	8660.67	11397.7	8781.17	7921.05	22979.6	9311.72	1.39435	0.481209
A5PKI3	A5PKI3	sp|A5PKI3|FAM3C_BOVIN Protein FAM3C OS=Bos taurus OX=9913 GN=FAM3C PE=2 SV=1	1	2	2	2	24.796	227	6.2558	7.9	82502.6	86697.7	88103.8	84935.1	101354	101232	1.11744	0.152308
A5PKJ3;E1BDU5;Q0V8G6;REV__A2VDP1	A5PKJ3	tr|A5PKJ3|A5PKJ3_BOVIN DCTN1 protein OS=Bos taurus OX=9913 GN=DCTN1 PE=2 SV=1	4	18	18	0	136.8	1239	323.31	16.7	339383	339320	327167	317315	355676	322229	0.989412	0.793976
A5PKJ5;E1BGD1;E1BPX5	A5PKJ5	tr|A5PKJ5|A5PKJ5_BOVIN UNC45A protein OS=Bos taurus OX=9913 GN=UNC45A PE=2 SV=1	3	6	6	5	101.87	929	41.916	6.1	114457	113515	113175	119071	125602	111145	1.043	0.308746
A5PKK3	A5PKK3	tr|A5PKK3|A5PKK3_BOVIN ABLIM3 protein OS=Bos taurus OX=9913 GN=ABLIM3 PE=2 SV=1	1	8	8	8	77.686	683	25.983	13.2	247217	227482	230746	225820	183952	203691	0.869611	0.0863752
A5PKK5;F1MJ46;A7Z019	A5PKK5;F1MJ46;A7Z019	tr|A5PKK5|A5PKK5_BOVIN SMARCA2 protein OS=Bos taurus OX=9913 GN=SMARCA2 PE=2 SV=1;tr|F1MJ46|F1MJ46_BOVIN Transcription activator BRG1 OS=Bos taurus OX=9913 GN=SMARCA4 PE=4 SV=2;sp|A7Z019|SMCA4_BOVIN Transcription activator BRG1 OS=Bos taurus OX=9913 GN=SMA	3	2	1	1	176.92	1554	45.921	1	14055.5	13112.2	13023.1	13976.5	15449.9	11887.1	1.02794	0.747528
A5PKL2	A5PKL2	tr|A5PKL2|A5PKL2_BOVIN RAS related 2 OS=Bos taurus OX=9913 GN=RRAS2 PE=2 SV=1	1	7	7	5	23.399	204	122.15	36.8	326954	329828	306359	310072	357713	308924	1.01409	0.810846
A5PKM1	A5PKM1	tr|A5PKM1|A5PKM1_BOVIN ZNRF2 protein OS=Bos taurus OX=9913 GN=ZNRF2 PE=2 SV=1	1	1	1	1	23.886	238	6.0089	5	10437.3	11119.2	9762.94	11447.3	14274.7	10467.3	1.15549	0.249761
A6H703;F1N6B7;A5D7T5;A9ZTK8;A9ZTJ8;A9ZTJ7;G3MYK1	A6H703;F1N6B7;A5D7T5	tr|A6H703|A6H703_BOVIN Serine/threonine-protein phosphatase OS=Bos taurus OX=9913 GN=PPP3CB PE=2 SV=1;tr|F1N6B7|F1N6B7_BOVIN Serine/threonine-protein phosphatase OS=Bos taurus OX=9913 GN=PPP3CB PE=3 SV=2;tr|A5D7T5|A5D7T5_BOVIN Serine/threonine-protein phos	7	5	1	1	59.097	525	3.8893	10.1	12031.1	10783.8	10057.9	12513.1	10662.8	9660.4	0.99889	0.991014
A6H704	A6H704	tr|A6H704|A6H704_BOVIN CHMP7 protein OS=Bos taurus OX=9913 GN=CHMP7 PE=2 SV=1	1	2	2	2	50.644	450	10.138	6.9	11430.8	10769.4	11330	10940.4	9237.75	10703.9	0.921023	0.196963
A6H714;A5PJZ8;F1MJX4;G3MYJ7	A6H714;A5PJZ8;F1MJX4;G3MYJ7	tr|A6H714|A6H714_BOVIN SKIV2L2 protein OS=Bos taurus OX=9913 GN=SKIV2L2 PE=2 SV=1;tr|A5PJZ8|A5PJZ8_BOVIN SKIV2L2 protein OS=Bos taurus OX=9913 GN=SKIV2L2 PE=2 SV=1;tr|F1MJX4|F1MJX4_BOVIN Mtr4 exosome RNA helicase OS=Bos taurus OX=9913 GN=MTREX PE=4 SV=2;tr	4	2	2	2	117.48	1040	17.125	2.1	37859.9	28633.6	30305.4	31807.6	31221.6	27215.4	0.93229	0.530306
A6H722	A6H722	tr|A6H722|A6H722_BOVIN CYP39A1 protein OS=Bos taurus OX=9913 GN=CYP39A1 PE=2 SV=1	1	3	3	3	54.321	469	1.673	5.3	114701	91910.3	109859	102663	81246.8	99996.8	0.897103	0.324365
A6H732	A6H732	tr|A6H732|A6H732_BOVIN TMX4 protein OS=Bos taurus OX=9913 GN=TMX4 PE=2 SV=1	1	1	1	1	38.883	348	16.272	8.3	291.344	279.204	351.29	224.949	774.203	183.049	1.28244	0.674295
A6H742	A6H742	sp|A6H742|PLSI_BOVIN Plastin-1 OS=Bos taurus OX=9913 GN=PLS1 PE=2 SV=1	1	6	5	5	70.531	630	14.241	10.3	127034	124173	113653	110707	126883	100520	0.926682	0.362693
A6H744	A6H744	tr|A6H744|A6H744_BOVIN SUMO-conjugating enzyme UBC9 OS=Bos taurus OX=9913 GN=UBE2I PE=2 SV=1	1	2	2	2	18.007	158	30.321	10.1	31623.3	51483	36270.3	34176.6	38289.5	30500.8	0.862539	0.441256
A6H757	A6H757	sp|A6H757|PPA6_BOVIN Lysophosphatidic acid phosphatase type 6 OS=Bos taurus OX=9913 GN=ACP6 PE=1 SV=1	1	2	2	2	48.944	429	2.3396	4.7	74657.2	61897.7	64203.9	67668	59431.4	52685.1	0.895525	0.297793
A6H767;G3X7M5	A6H767;G3X7M5	sp|A6H767|NP1L1_BOVIN Nucleosome assembly protein 1-like 1 OS=Bos taurus OX=9913 GN=NAP1L1 PE=2 SV=1;tr|G3X7M5|G3X7M5_BOVIN Uncharacterized protein OS=Bos taurus OX=9913 PE=3 SV=1	2	4	4	3	45.376	391	63.098	13	111084	127797	115378	101731	143711	117721	1.02513	0.833357
A6H769	A6H769	sp|A6H769|RS7_BOVIN 40S ribosomal protein S7 OS=Bos taurus OX=9913 GN=RPS7 PE=2 SV=1	1	6	6	6	22.127	194	48.308	26.8	375248	378803	384092	364304	383977	402952	1.0115	0.722506
A6H772	A6H772	sp|A6H772|PP4C_BOVIN Serine/threonine-protein phosphatase 4 catalytic subunit OS=Bos taurus OX=9913 GN=PPP4C PE=1 SV=1	1	3	2	2	35.08	307	21.939	14.3	62844.6	70027.5	62941.1	62129.7	82986.2	66747.5	1.08197	0.472797
A6H784	A6H784	sp|A6H784|SCO2_BOVIN Protein SCO2 homolog, mitochondrial OS=Bos taurus OX=9913 GN=SCO2 PE=2 SV=1	1	2	2	2	29.789	266	4.1704	9.4	40979.8	37737.7	37764.8	37851.8	43115.3	40784.7	1.04524	0.399545
A6H788	A6H788	tr|A6H788|A6H788_BOVIN SNRPA1 protein OS=Bos taurus OX=9913 GN=SNRPA1 PE=1 SV=1	1	5	5	5	28.369	255	20.321	20	151414	159965	155134	169435	153823	156942	1.02934	0.443684
A6H794;E1BNF0;F1MTV4	A6H794;E1BNF0;F1MTV4	tr|A6H794|A6H794_BOVIN C28H10ORF35 protein OS=Bos taurus OX=9913 GN=FAM241B PE=2 SV=1;tr|E1BNF0|E1BNF0_BOVIN RNA binding motif protein 33 OS=Bos taurus OX=9913 GN=RBM33 PE=4 SV=2;tr|F1MTV4|F1MTV4_BOVIN RNA binding motif protein 33 OS=Bos taurus OX=9913 GN=	3	2	2	2	13.144	120	4.9736	15.8	17754.4	18061.7	19478.5	21989.1	16832.7	19433	1.05353	0.566259
A6H797	A6H797	tr|A6H797|A6H797_BOVIN MLEC protein OS=Bos taurus OX=9913 GN=MLEC PE=1 SV=1	1	13	13	13	31.566	283	323.31	46.3	612974	653121	652224	594061	591135	725875	0.996221	0.960935
A6H799;F1N3H4	A6H799;F1N3H4	tr|A6H799|A6H799_BOVIN ATXN3 protein OS=Bos taurus OX=9913 GN=ATXN3 PE=2 SV=1;tr|F1N3H4|F1N3H4_BOVIN Ataxin-3 OS=Bos taurus OX=9913 GN=ATXN3 PE=4 SV=2	2	1	1	1	33.736	291	15.499	4.8	5821.57	5418.23	5476.97	5665.25	5588.01	5076.44	0.976845	0.594698
A6H7A2	A6H7A2	tr|A6H7A2|A6H7A2_BOVIN Adenosine deaminase OS=Bos taurus OX=9913 GN=ADA PE=2 SV=1	1	16	1	1	40.949	363	5.2755	53.4	44496.4	41585.7	40863.2	38528.9	37713.3	36416.8	0.887462	0.0199182
A6H7B5	A6H7B5	sp|A6H7B5|CSN3_BOVIN COP9 signalosome complex subunit 3 OS=Bos taurus OX=9913 GN=COPS3 PE=2 SV=1	1	8	8	8	47.799	423	77.665	23.9	420265	410557	402115	414198	400666	412570	0.995537	0.799538
A6H7B6	A6H7B6	tr|A6H7B6|A6H7B6_BOVIN DDX24 protein OS=Bos taurus OX=9913 GN=DDX24 PE=2 SV=1	1	1	1	1	94.508	852	1.8695	1.8	4173.59	2920.31	2994.68	3755.73	3152.86	3068.43	0.98894	0.939445
A6H7B7	A6H7B7	tr|A6H7B7|A6H7B7_BOVIN SFRS5 protein OS=Bos taurus OX=9913 GN=SRSF5 PE=1 SV=1	1	2	2	2	31.263	272	38.784	6.6	163228	141693	152005	147709	168098	163414	1.04879	0.443879
A6H7C1	A6H7C1	tr|A6H7C1|A6H7C1_BOVIN MORF4L2 protein OS=Bos taurus OX=9913 GN=MORF4L2 PE=2 SV=1	1	1	1	1	32.251	287	3.6945	3.8	10516.3	11328.3	11063.9	9413.26	12390.3	13326.9	1.06752	0.571672
A6H7C4;F1N1S3;Q52T70	A6H7C4;F1N1S3	tr|A6H7C4|A6H7C4_BOVIN CBX3 protein OS=Bos taurus OX=9913 GN=CBX3 PE=2 SV=1;tr|F1N1S3|F1N1S3_BOVIN Chromobox 3 OS=Bos taurus OX=9913 GN=CBX3 PE=4 SV=2	3	9	9	8	20.811	183	90.646	55.7	507977	512141	516818	528931	530212	538455	1.03947	0.00675161
A6H7D4;A3FPG8;Q0PNG7	A6H7D4;A3FPG8	tr|A6H7D4|A6H7D4_BOVIN 1-acylglycerol-3-phosphate O-acyltransferase 6 (Lysophosphatidic acid acyltransferase, zeta) OS=Bos taurus OX=9913 GN=AGPAT6 PE=2 SV=1;sp|A3FPG8|GPAT4_BOVIN Glycerol-3-phosphate acyltransferase 4 OS=Bos taurus OX=9913 GN=GPAT4 PE=3 S	3	1	1	1	52.065	456	19.955	2.6	21105.5	19569	21159.1	21680.5	22894.2	19994.6	1.04424	0.408792
A6H7D7;Q862B5	A6H7D7	tr|A6H7D7|A6H7D7_BOVIN BZW2 protein OS=Bos taurus OX=9913 GN=BZW2 PE=2 SV=1	2	2	2	2	48.124	419	25.317	6.9	49430.7	57795.2	52509.1	53194.6	76535.2	54769.2	1.15503	0.356013
A6H7E1	A6H7E1	sp|A6H7E1|SYMM_BOVIN Methionine--tRNA ligase, mitochondrial OS=Bos taurus OX=9913 GN=MARS2 PE=2 SV=1	1	2	2	2	66.647	593	20.749	4.6	47779.6	52747.3	40997.2	50764.5	59606.2	34267.1	1.022	0.905028
A6H7E3;Q5E9E1	A6H7E3;Q5E9E1	tr|A6H7E3|A6H7E3_BOVIN PDZ and LIM domain 1 OS=Bos taurus OX=9913 GN=PDLIM1 PE=1 SV=1;sp|Q5E9E1|PDLI1_BOVIN PDZ and LIM domain protein 1 OS=Bos taurus OX=9913 GN=PDLIM1 PE=2 SV=3	2	10	10	10	35.82	328	222.62	48.2	396383	446214	407561	355850	421875	389524	0.93368	0.319172
A6H7F6	A6H7F6	sp|A6H7F6|GLP3L_BOVIN Golgi phosphoprotein 3-like OS=Bos taurus OX=9913 GN=GOLPH3L PE=2 SV=1	1	2	2	2	32.814	285	13.696	9.8	31700.7	32661.8	30959.2	33308.1	47077.8	34940	1.20986	0.201857
A6H7G2	A6H7G2	sp|A6H7G2|DBNL_BOVIN Drebrin-like protein OS=Bos taurus OX=9913 GN=DBNL PE=2 SV=1	1	18	18	18	47.722	423	323.31	47.5	632879	619835	610453	611380	606870	601264	0.976571	0.110865
A6H7G3	A6H7G3	tr|A6H7G3|A6H7G3_BOVIN Methylsterol monooxygenase 1 OS=Bos taurus OX=9913 GN=MSMO1 PE=2 SV=1	1	2	2	2	35.06	293	76.459	8.5	681979	705219	666162	649655	593330	566186	0.881078	0.0396799
A6H7H1;F1MUK8	A6H7H1;F1MUK8	sp|A6H7H1|F120A_BOVIN Constitutive coactivator of PPAR-gamma-like protein 1 OS=Bos taurus OX=9913 GN=FAM120A PE=2 SV=1;tr|F1MUK8|F1MUK8_BOVIN Constitutive coactivator of PPAR-gamma-like protein 1 OS=Bos taurus OX=9913 GN=FAM120A PE=4 SV=2	2	12	12	12	121.55	1114	126.03	12.8	412004	406317	411136	408088	381961	416314	0.981216	0.50435
A6H7H2	A6H7H2	tr|A6H7H2|A6H7H2_BOVIN KLC1 protein OS=Bos taurus OX=9913 GN=KLC1 PE=1 SV=1	1	3	2	2	70.35	623	11.063	5.9	12395.9	14455.6	13603	14056.7	15987.3	11771.2	1.03364	0.755013
A6H7H3;Q5E9H7	A6H7H3	tr|A6H7H3|A6H7H3_BOVIN LOC789567 protein OS=Bos taurus OX=9913 GN=HSD17B12 PE=1 SV=1	2	9	9	9	34.928	312	166.88	33.3	895685	1.10383e+06	877878	1.24239e+06	950030	754091	1.02402	0.892014
A6H7I5;F1MW91	A6H7I5;F1MW91	sp|A6H7I5|DYN2_BOVIN Dynamin-2 OS=Bos taurus OX=9913 GN=DNM2 PE=2 SV=1;tr|F1MW91|F1MW91_BOVIN Dynamin-2 OS=Bos taurus OX=9913 GN=DNM2 PE=3 SV=2	2	10	10	2	97.835	866	94.258	14.5	335183	288995	295353	309381	300505	288301	0.976788	0.673766
A6H7J6;P05307;G9BHW9;REV__F1MLB2	A6H7J6;P05307	tr|A6H7J6|A6H7J6_BOVIN Protein disulfide-isomerase OS=Bos taurus OX=9913 GN=P4HB PE=1 SV=1;sp|P05307|PDIA1_BOVIN Protein disulfide-isomerase OS=Bos taurus OX=9913 GN=P4HB PE=1 SV=1	4	40	40	39	57.203	510	323.31	67.5	8.86322e+06	8.49505e+06	8.83127e+06	8.23227e+06	6.34635e+06	8.60484e+06	0.885219	0.230401
A6QL75;G5E526	A6QL75	tr|A6QL75|A6QL75_BOVIN PTP4A2 protein OS=Bos taurus OX=9913 GN=PTP4A2 PE=2 SV=1	2	2	2	2	19.127	167	32.11	13.8	46510.2	57952.3	46060.9	49325.1	85971.3	46625.6	1.2086	0.474475
A6QL85;A6QPV1	A6QL85;A6QPV1	tr|A6QL85|A6QL85_BOVIN RCC2 protein OS=Bos taurus OX=9913 GN=RCC2 PE=1 SV=1;tr|A6QPV1|A6QPV1_BOVIN RCC2 protein OS=Bos taurus OX=9913 GN=RCC2 PE=1 SV=1	2	2	2	2	55.942	520	18.13	3.5	31802.5	29769.8	30765.8	30034.6	54500.3	36432	1.31004	0.263911
A6QL88	A6QL88	sp|A6QL88|SAC1_BOVIN Phosphatidylinositide phosphatase SAC1 OS=Bos taurus OX=9913 GN=SACM1L PE=2 SV=1	1	11	11	11	67.092	587	60.026	21.8	539176	533574	531150	508036	528870	535338	0.980263	0.28581
A6QL97	A6QL97	tr|A6QL97|A6QL97_BOVIN TMX3 protein OS=Bos taurus OX=9913 GN=TMX3 PE=2 SV=1	1	2	1	1	51.729	454	34.26	5.5	15792.6	14985.6	16545.4	18006.3	13450.2	20244.6	1.0925	0.515737
A6QLA0	A6QLA0	sp|A6QLA0|NFX1_BOVIN Transcriptional repressor NF-X1 OS=Bos taurus OX=9913 GN=NFX1 PE=2 SV=1	1	1	1	1	123.58	1116	6.6821	1.1	6196.13	6325.46	6598.43	6761.49	8664.48	6446.76	1.14397	0.261742
A6QLA8	A6QLA8	tr|A6QLA8|A6QLA8_BOVIN TRIM25 protein OS=Bos taurus OX=9913 GN=TRIM25 PE=1 SV=1	1	10	10	10	70.603	631	146.38	21.1	736954	700314	718421	663528	726233	717521	0.977545	0.509073
A6QLB1	A6QLB1	tr|A6QLB1|A6QLB1_BOVIN RAB27A protein OS=Bos taurus OX=9913 GN=RAB27A PE=2 SV=1	1	1	1	1	24.978	221	1.7881	5	2115.32	4436.41	2737.34	2775.18	7787.23	1968.29	1.34897	0.608629
A6QLB7	A6QLB7	tr|A6QLB7|A6QLB7_BOVIN Adenylyl cyclase-associated protein OS=Bos taurus OX=9913 GN=CAP1 PE=1 SV=1	1	20	20	1	51.201	471	323.31	56.5	1.90959e+06	1.86467e+06	1.80899e+06	1.73122e+06	1.90985e+06	1.67159e+06	0.951534	0.307932
A6QLC6	A6QLC6	sp|A6QLC6|YIPF6_BOVIN Protein YIPF6 OS=Bos taurus OX=9913 GN=YIPF6 PE=2 SV=1	1	1	1	1	26.184	236	165.36	6.8	4072.96	4844.44	5243.95	6087.46	4761.42	7382.58	1.28741	0.177915
A6QLD1	A6QLD1	tr|A6QLD1|A6QLD1_BOVIN EXOC4 protein OS=Bos taurus OX=9913 GN=EXOC4 PE=2 SV=1	1	3	3	3	110.48	975	20.658	3.2	22079	19153.6	19978.4	19208.4	23331.3	22128.2	1.05647	0.48584
A6QLD6;P10568	A6QLD6	tr|A6QLD6|A6QLD6_BOVIN MYO1B protein OS=Bos taurus OX=9913 GN=MYO1B PE=2 SV=1	2	28	28	28	131.83	1136	117.41	26.9	1.95498e+06	1.95121e+06	1.91864e+06	1.95199e+06	1.74933e+06	1.88561e+06	0.959156	0.261826
A6QLD9	A6QLD9	tr|A6QLD9|A6QLD9_BOVIN Polypeptide N-acetylgalactosaminyltransferase OS=Bos taurus OX=9913 GN=GALNT16 PE=2 SV=1	1	1	1	1	62.726	557	2.2228	1.6	526.896	543.201	705.418	553.633	468.662	325.185	0.758923	0.179091
A6QLG1;Q2KIE4	A6QLG1;Q2KIE4	tr|A6QLG1|A6QLG1_BOVIN Malignant T-cell-amplified sequence OS=Bos taurus OX=9913 GN=LOC515358 PE=2 SV=1;sp|Q2KIE4|MCTS1_BOVIN Malignant T-cell-amplified sequence 1 OS=Bos taurus OX=9913 GN=MCTS1 PE=2 SV=1	2	2	2	2	20.59	181	6.1845	9.9	33638.2	31048.6	33266.5	36305.2	26533.9	33970.6	0.988325	0.906717
A6QLG3	A6QLG3	tr|A6QLG3|A6QLG3_BOVIN PDK3 protein OS=Bos taurus OX=9913 GN=PDK3 PE=2 SV=1	1	1	1	1	47.913	415	7.7328	4.1	25660.2	31169.1	24019.4	29718.1	23048.2	25441.1	0.96733	0.777473
A6QLG5	A6QLG5	sp|A6QLG5|RS9_BOVIN 40S ribosomal protein S9 OS=Bos taurus OX=9913 GN=RPS9 PE=2 SV=1	1	16	16	15	22.591	194	44.063	58.2	1.07436e+06	986447	1.04392e+06	994075	1.01016e+06	1.14518e+06	1.01439	0.79784
A6QLG6;Q2TBT7;F1N4M9;E1B9L5	A6QLG6;Q2TBT7;F1N4M9	tr|A6QLG6|A6QLG6_BOVIN FXR1 protein OS=Bos taurus OX=9913 GN=FXR1 PE=2 SV=1;sp|Q2TBT7|FXR1_BOVIN Fragile X mental retardation syndrome-related protein 1 OS=Bos taurus OX=9913 GN=FXR1 PE=2 SV=1;tr|F1N4M9|F1N4M9_BOVIN Fragile X mental retardation syndrome-re	4	5	5	5	60.805	539	102.32	10.9	182645	165256	179413	177209	168794	183857	1.00483	0.907991
A6QLI6	A6QLI6	sp|A6QLI6|HEM1_BOVIN 5-aminolevulinate synthase, nonspecific, mitochondrial OS=Bos taurus OX=9913 GN=ALAS1 PE=2 SV=1	1	1	1	1	71.062	647	3.0799	1.5	4290.46	10215.3	3306.49	3319.89	12352.6	2096.3	0.997561	0.997206
A6QLI8;F1MGT5	A6QLI8;F1MGT5	sp|A6QLI8|T2EA_BOVIN General transcription factor IIE subunit 1 OS=Bos taurus OX=9913 GN=GTF2E1 PE=2 SV=1;tr|F1MGT5|F1MGT5_BOVIN General transcription factor IIE subunit 1 OS=Bos taurus OX=9913 GN=GTF2E1 PE=4 SV=2	2	1	1	1	49.21	438	2.5656	3.2	1368.86	1315.55	1399.07	1162.86	3239.48	1496.44	1.44455	0.400834
A6QLJ2	A6QLJ2	tr|A6QLJ2|A6QLJ2_BOVIN HSPA12B protein OS=Bos taurus OX=9913 GN=HSPA12B PE=2 SV=1	1	3	3	3	72.159	657	43.011	6.8	47376.6	47732.2	42556.3	43642.5	59125.4	45338.8	1.07585	0.538382
A6QLL2	A6QLL2	tr|A6QLL2|A6QLL2_BOVIN MTX2 protein OS=Bos taurus OX=9913 GN=MTX2 PE=2 SV=1	1	1	1	1	29.679	264	37.702	4.2	42219.5	38711	38342.7	41815.5	37430.2	34707.1	0.955393	0.502819
A6QLL8	A6QLL8	tr|A6QLL8|A6QLL8_BOVIN Fructose-bisphosphate aldolase OS=Bos taurus OX=9913 GN=ALDOA PE=1 SV=1	1	22	22	16	39.436	364	323.31	58.2	1.7694e+06	1.78015e+06	1.73042e+06	1.59709e+06	1.60102e+06	1.80397e+06	0.947369	0.256121
A6QLN5	A6QLN5	tr|A6QLN5|A6QLN5_BOVIN PI4K2A protein OS=Bos taurus OX=9913 GN=PI4K2A PE=2 SV=1	1	1	1	1	54.084	479	1.7827	2.5	2388.82	2515.27	2146.99	2454.24	4921.46	2215.57	1.36026	0.386353
A6QLN6;F1MYM9;F1MM07;F1MZX6;Q9BE39;F1N775;Q9BE40;E1BP87;F1N2G0;F1MTZ2;A6QPA6;E1BPX8	A6QLN6;F1MYM9	tr|A6QLN6|A6QLN6_BOVIN MYH11 protein OS=Bos taurus OX=9913 GN=MYH11 PE=2 SV=1;tr|F1MYM9|F1MYM9_BOVIN Myosin heavy chain 11 OS=Bos taurus OX=9913 GN=MYH11 PE=1 SV=2	12	110	96	85	227.65	1972	323.31	54.2	5.60534e+06	7.10645e+06	6.41353e+06	6.38426e+06	6.45502e+06	6.36275e+06	1.00401	0.955906
A6QLN7;F1N007	A6QLN7	tr|A6QLN7|A6QLN7_BOVIN Flavin-containing monooxygenase OS=Bos taurus OX=9913 GN=FMO5 PE=2 SV=1	2	20	19	19	60.28	533	95.526	36.4	1.93865e+06	1.58712e+06	1.64041e+06	1.86043e+06	1.68466e+06	1.47762e+06	0.972229	0.773881
A6QLN9	A6QLN9	sp|A6QLN9|VWA1_BOVIN von Willebrand factor A domain-containing protein 1 OS=Bos taurus OX=9913 GN=VWA1 PE=2 SV=1	1	1	1	1	43.737	413	50.203	1.9	15324.9	22638.4	18253.1	18070.4	43444.1	20517.3	1.45922	0.361277
A6QLP2	A6QLP2	sp|A6QLP2|SAHH3_BOVIN Adenosylhomocysteinase 3 OS=Bos taurus OX=9913 GN=AHCYL2 PE=1 SV=1	1	7	1	1	66.773	611	6.7405	11.1	2493.38	2902.67	2822.15	2882.66	3420.97	3260.59	1.16378	0.091404
A6QLP7	A6QLP7	sp|A6QLP7|SSRA_BOVIN Translocon-associated protein subunit alpha OS=Bos taurus OX=9913 GN=SSR1 PE=2 SV=1	1	4	4	4	32.054	286	118.53	24.1	332331	342751	358098	342617	345762	388079	1.04189	0.43021
A6QLR2	A6QLR2	tr|A6QLR2|A6QLR2_BOVIN LARS protein OS=Bos taurus OX=9913 GN=LARS PE=2 SV=1	1	11	11	11	134.81	1176	245.49	11.3	297759	279599	297909	296259	267197	319425	1.0087	0.883719
A6QLR9;A5PJL3	A6QLR9	tr|A6QLR9|A6QLR9_BOVIN Mitogen-activated protein kinase OS=Bos taurus OX=9913 GN=MAPK14 PE=2 SV=1	2	4	4	4	41.493	360	27.686	15.3	77271.3	71675.4	76173	71251.1	58552.2	80520.2	0.934273	0.496019
A6QLS2	A6QLS2	sp|A6QLS2|RSRC2_BOVIN Arginine/serine-rich coiled-coil protein 2 OS=Bos taurus OX=9913 GN=RSRC2 PE=2 SV=2	1	2	2	2	50.577	435	2.6048	3.4	1190.59	576.256	988.153	1053.48	614.797	1519.81	1.1572	0.673127
A6QLS3	A6QLS3	tr|A6QLS3|A6QLS3_BOVIN CDKN1B protein OS=Bos taurus OX=9913 GN=CDKN1B PE=2 SV=1	1	1	1	1	22.09	198	6.9225	6.6	9999.3	9160.87	10577.5	8793.42	11179.4	12326.2	1.08613	0.487932
A6QLS7	A6QLS7	tr|A6QLS7|A6QLS7_BOVIN DIRC2 protein OS=Bos taurus OX=9913 GN=DIRC2 PE=2 SV=1	1	1	1	1	51.901	477	1.7724	2.1	9537.99	8213.74	8398.17	7247.51	13613.1	11502.2	1.23759	0.340844
A6QLS8	A6QLS8	tr|A6QLS8|A6QLS8_BOVIN BRWD2 protein OS=Bos taurus OX=9913 GN=WDR11 PE=2 SV=1	1	2	2	2	136.06	1222	8.1592	1.3	13252.7	8072.27	9436.27	10250.3	9177.25	8047.36	0.893165	0.548961
A6QLS9	A6QLS9	tr|A6QLS9|A6QLS9_BOVIN RAB10 protein OS=Bos taurus OX=9913 GN=RAB10 PE=1 SV=1	1	9	8	7	22.541	200	46.876	44.5	598287	639186	774026	698918	505377	1.02601e+06	1.10878	0.673918
A6QLT3	A6QLT3	tr|A6QLT3|A6QLT3_BOVIN C2 calcium dependent domain containing 5 OS=Bos taurus OX=9913 GN=C2CD5 PE=2 SV=1	1	2	2	2	115.76	1051	4.837	1.8	15172.2	13771.3	14769.2	12286.7	11647.3	13312.6	0.852078	0.0279987
A6QLT4	A6QLT4	sp|A6QLT4|MTM1_BOVIN Myotubularin OS=Bos taurus OX=9913 GN=MTM1 PE=2 SV=2	1	1	1	1	70.019	603	7.1051	1.3	17029.1	19914.9	17020.4	17459.4	35868.6	16647.4	1.2967	0.447921
A6QLT5;A1L505	A6QLT5;A1L505	tr|A6QLT5|A6QLT5_BOVIN UBAP2L protein OS=Bos taurus OX=9913 GN=UBAP2L PE=2 SV=1;tr|A1L505|A1L505_BOVIN Ubiquitin associated protein 2-like OS=Bos taurus OX=9913 GN=UBAP2L PE=2 SV=1	2	2	2	2	103.95	983	19.705	3	39676.5	42042.5	39116	40717.6	48484.4	52793.4	1.17512	0.125104
A6QLT9;A0A2Q9	A6QLT9;A0A2Q9	tr|A6QLT9|A6QLT9_BOVIN AARS protein OS=Bos taurus OX=9913 GN=AARS PE=1 SV=1;tr|A0A2Q9|A0A2Q9_BOVIN AlaRS (Fragment) OS=Bos taurus OX=9913 PE=3 SV=1	2	24	24	24	106.65	968	191.09	28.1	867095	829171	843600	885893	871186	836269	1.02106	0.387561
A6QLU1	A6QLU1	sp|A6QLU1|GPDM_BOVIN Glycerol-3-phosphate dehydrogenase, mitochondrial OS=Bos taurus OX=9913 GN=GPD2 PE=2 SV=1	1	1	1	1	80.762	727	14.662	2.6	78629.8	101555	80415.7	76538	93773.2	80162.8	0.961141	0.727806
A6QLU8	A6QLU8	sp|A6QLU8|NXN_BOVIN Nucleoredoxin OS=Bos taurus OX=9913 GN=NXN PE=2 SV=1	1	2	2	2	48.331	435	18.793	4.8	43603.4	30722.9	36423	28581.2	29927.3	31526.3	0.812959	0.145154
A6QLV1	A6QLV1	tr|A6QLV1|A6QLV1_BOVIN Sad1 and UNC84 domain containing 2 OS=Bos taurus OX=9913 GN=SUN2 PE=2 SV=1	1	3	3	3	81.445	728	114.54	4.7	52070.2	54687.3	51802.3	54690.2	72566.7	56663.3	1.15994	0.214363
A6QLV9	A6QLV9	tr|A6QLV9|A6QLV9_BOVIN SEMA4G protein OS=Bos taurus OX=9913 GN=SEMA4G PE=2 SV=1	1	2	2	2	92.418	844	15.943	2.3	22746.1	22183.5	21364.9	25218.5	23227	26149.1	1.1252	0.0436557
A6QLW3	A6QLW3	tr|A6QLW3|A6QLW3_BOVIN RPRD1B protein OS=Bos taurus OX=9913 GN=RPRD1B PE=2 SV=1	1	5	5	5	36.899	326	44.208	18.7	218903	232118	212454	223617	258217	209735	1.04234	0.579107
A6QLY4	A6QLY4	sp|A6QLY4|ISOC1_BOVIN Isochorismatase domain-containing protein 1 OS=Bos taurus OX=9913 GN=ISOC1 PE=2 SV=1	1	9	9	9	32.115	298	133.61	35.9	669858	695457	654667	754591	603860	560294	0.949883	0.604174
A6QLY7	A6QLY7	sp|A6QLY7|PBIP1_BOVIN Pre-B-cell leukemia transcription factor-interacting protein 1 OS=Bos taurus OX=9913 GN=PBXIP1 PE=2 SV=1	1	11	11	11	80.257	727	148.33	16.6	208256	223300	216196	209974	185661	211132	0.936728	0.218673
A6QLZ0	A6QLZ0	tr|A6QLZ0|A6QLZ0_BOVIN Galectin OS=Bos taurus OX=9913 GN=LGALS3 PE=1 SV=1	1	3	3	3	27.646	265	75.766	9.4	83148.5	65658.1	74464.4	75720.6	57461.5	79177.3	0.951129	0.687993
A6QLZ3	A6QLZ3	tr|A6QLZ3|A6QLZ3_BOVIN ARSB protein OS=Bos taurus OX=9913 GN=ARSB PE=2 SV=1	1	2	2	2	59.355	533	3.4552	3.9	35001.9	36402	32632.5	32152.2	40473.9	35126.2	1.03572	0.667025
A6QLZ6	A6QLZ6	tr|A6QLZ6|A6QLZ6_BOVIN GLRX5 protein OS=Bos taurus OX=9913 GN=GLRX5 PE=1 SV=1	1	3	3	3	16.775	158	38.332	29.1	602985	490323	499450	486840	395779	374879	0.78951	0.0885185
A6QM09	A6QM09	tr|A6QM09|A6QM09_BOVIN Uncharacterized protein OS=Bos taurus OX=9913 PE=2 SV=1	1	9	2	2	24.732	232	4.5782	39.7	84917.3	84265.3	95214	81442.2	71324	129971	1.06937	0.756929
A6QNJ7;A1L598	A6QNJ7;A1L598	tr|A6QNJ7|A6QNJ7_BOVIN PGM5 protein OS=Bos taurus OX=9913 GN=PGM5 PE=2 SV=1;tr|A1L598|A1L598_BOVIN Phosphoglucomutase 5 (Fragment) OS=Bos taurus OX=9913 GN=PGM5 PE=2 SV=1	2	11	11	11	62.176	567	90.338	22.8	271460	296744	278525	311365	298776	317011	1.09498	0.0443615
A6QNJ8;F1N6Y1	A6QNJ8;F1N6Y1	tr|A6QNJ8|A6QNJ8_BOVIN GANAB protein (Fragment) OS=Bos taurus OX=9913 GN=GANAB PE=2 SV=1;tr|F1N6Y1|F1N6Y1_BOVIN Glucosidase II alpha subunit OS=Bos taurus OX=9913 GN=GANAB PE=1 SV=1	2	38	38	37	109.08	962	323.31	41.7	2.81555e+06	2.92455e+06	2.7758e+06	2.82606e+06	2.58197e+06	2.64761e+06	0.945952	0.146891
A6QNL5;Q0V8C4	A6QNL5	tr|A6QNL5|A6QNL5_BOVIN PDIA6 protein (Fragment) OS=Bos taurus OX=9913 GN=PDIA6 PE=1 SV=1	2	19	19	19	49.624	453	280.79	54.3	1.76632e+06	1.80116e+06	1.99348e+06	1.73793e+06	1.5132e+06	2.39652e+06	1.01559	0.921171
A6QNM0;F1MBT8;Q6Q137;F1MIH2;Q6Q143	A6QNM0;F1MBT8;Q6Q137;F1MIH2	tr|A6QNM0|A6QNM0_BOVIN Septin 7 OS=Bos taurus OX=9913 GN=SEPT7 PE=2 SV=1;tr|F1MBT8|F1MBT8_BOVIN Septin-7 OS=Bos taurus OX=9913 GN=SEPT7 PE=3 SV=1;sp|Q6Q137|SEPT7_BOVIN Septin-7 OS=Bos taurus OX=9913 GN=SEPT7 PE=2 SV=2;tr|F1MIH2|F1MIH2_BOVIN Septin-7 OS=Bos	5	19	19	14	48.757	418	246.71	40.4	1.00942e+06	1.02654e+06	988974	1.0063e+06	892971	987233	0.954236	0.276777
A6QNM2	A6QNM2	sp|A6QNM2|RRF2M_BOVIN Ribosome-releasing factor 2, mitochondrial OS=Bos taurus OX=9913 GN=GFM2 PE=2 SV=1	1	3	3	3	86.03	777	9.1189	5.8	53249.5	54049.3	46041.2	51162.2	43659.6	44744.8	0.910178	0.255113
A6QNM5	A6QNM5	tr|A6QNM5|A6QNM5_BOVIN INPP5K protein OS=Bos taurus OX=9913 GN=INPP5K PE=2 SV=1	1	3	3	3	48.38	416	6.1553	6	68685.7	62068.3	69776.9	66698.4	68193.9	68167.4	1.01261	0.748967
A6QNQ7	A6QNQ7	tr|A6QNQ7|A6QNQ7_BOVIN Elongation of very long chain fatty acids protein 6 OS=Bos taurus OX=9913 GN=ELOVL6 PE=2 SV=1	1	1	1	1	31.281	264	2.9274	4.5	29722.9	36451.1	28228.8	32053	35780.2	22831.4	0.960402	0.800096
A6QNS2	A6QNS2	tr|A6QNS2|A6QNS2_BOVIN UBE4B protein OS=Bos taurus OX=9913 GN=UBE4B PE=2 SV=1	1	1	1	1	152.08	1362	3.6845	0.6	25210.6	26409.3	25543.1	25784.4	24476.6	29462.1	1.03318	0.607777
A6QNS6;F1MWN3	A6QNS6;F1MWN3	tr|A6QNS6|A6QNS6_BOVIN NID1 protein OS=Bos taurus OX=9913 GN=NID1 PE=2 SV=1;tr|F1MWN3|F1MWN3_BOVIN Nidogen 1 OS=Bos taurus OX=9913 GN=NID1 PE=4 SV=2	2	18	18	17	136	1241	231.83	15.7	424762	439516	424440	436876	486086	455488	1.06963	0.120164
A6QNT8	A6QNT8	sp|A6QNT8|SC24A_BOVIN Protein transport protein Sec24A OS=Bos taurus OX=9913 GN=SEC24A PE=2 SV=1	1	12	12	9	120.1	1099	44.091	11.7	623590	589796	598095	574778	518073	595657	0.932115	0.180655
A6QNV4;F6RN30;Q58CQ6;F1MEP7	A6QNV4;F6RN30;Q58CQ6;F1MEP7	tr|A6QNV4|A6QNV4_BOVIN GGA1 protein (Fragment) OS=Bos taurus OX=9913 GN=GGA1 PE=2 SV=1;tr|F6RN30|F6RN30_BOVIN Golgi associated, gamma adaptin ear containing, ARF binding protein 1 OS=Bos taurus OX=9913 GN=GGA1 PE=4 SV=1;tr|Q58CQ6|Q58CQ6_BOVIN Golgi associa	4	5	4	4	68.952	627	24.261	9.6	65854.3	71631.1	69667.7	70586.9	78960	79804.5	1.10716	0.0948442
A6QNW7;F1N514;F1MLF3	A6QNW7;F1N514	tr|A6QNW7|A6QNW7_BOVIN CD5L protein OS=Bos taurus OX=9913 GN=CD5L PE=2 SV=1;tr|F1N514|F1N514_BOVIN CD5 antigen-like precursor OS=Bos taurus OX=9913 GN=CD5L PE=1 SV=2	3	9	9	9	50.211	451	140.71	23.5	357114	308713	357870	341716	253021	407086	0.978634	0.885474
A6QNX7;F1MWL9	A6QNX7	tr|A6QNX7|A6QNX7_BOVIN LOC100139208 protein OS=Bos taurus OX=9913 GN=LOC100139208 PE=2 SV=1	2	1	1	1	14.413	123	4.6409	8.9	7719.39	9318.53	7892.94	7680.54	14606.5	8727.25	1.24401	0.411582
A6QNY4;F1MH34;G5E523;A6QQT7	A6QNY4;F1MH34	tr|A6QNY4|A6QNY4_BOVIN STAU1 protein (Fragment) OS=Bos taurus OX=9913 GN=STAU1 PE=2 SV=1;tr|F1MH34|F1MH34_BOVIN Staufen double-stranded RNA binding protein 1 OS=Bos taurus OX=9913 GN=STAU1 PE=4 SV=2	4	8	8	8	58.264	531	51.893	16.8	131679	129088	134866	128967	124092	134751	0.980228	0.498221
A6QP05	A6QP05	sp|A6QP05|DHR12_BOVIN Dehydrogenase/reductase SDR family member 12 OS=Bos taurus OX=9913 GN=DHRS12 PE=2 SV=1	1	10	10	10	35.065	317	39.367	36.6	355640	334222	296693	306226	241945	230605	0.789389	0.0764904
A6QP30	A6QP30	tr|A6QP30|A6QP30_BOVIN CPN2 protein OS=Bos taurus OX=9913 GN=CPN2 PE=2 SV=1	1	2	2	2	60.039	548	3.6069	3.3	55838.1	55066	61767.6	57068.2	55928.7	68810.8	1.05291	0.546604
A6QP36	A6QP36	tr|A6QP36|A6QP36_BOVIN LMAN2 protein OS=Bos taurus OX=9913 GN=LMAN2 PE=2 SV=1	1	13	13	13	40.401	359	196.87	46.8	1.02647e+06	1.1283e+06	1.10473e+06	1.04867e+06	1.07771e+06	1.3611e+06	1.06994	0.50663
A6QP40;F1N5P8	A6QP40;F1N5P8	tr|A6QP40|A6QP40_BOVIN LRRFIP1 protein OS=Bos taurus OX=9913 GN=LRRFIP1 PE=1 SV=1;tr|F1N5P8|F1N5P8_BOVIN Uncharacterized protein OS=Bos taurus OX=9913 GN=LRRFIP1 PE=1 SV=2	2	4	3	3	59.827	518	26.122	10.4	30438.7	28272.2	28439.8	32844.3	33382.2	28736	1.08964	0.184104
A6QP44	A6QP44	tr|A6QP44|A6QP44_BOVIN FUK protein OS=Bos taurus OX=9913 GN=FUK PE=2 SV=1	1	3	3	3	116.95	1079	10.756	3	39927.8	38276.4	41021.1	27883	55678.4	43612.9	1.06667	0.759598
A6QP55	A6QP55	sp|A6QP55|SFXN3_BOVIN Sideroflexin-3 OS=Bos taurus OX=9913 GN=SFXN3 PE=2 SV=1	1	2	1	1	35.707	321	10.304	6.9	745.406	1093.03	1061.39	998.553	2318.53	701.764	1.38589	0.504407
A6QP83	A6QP83	tr|A6QP83|A6QP83_BOVIN FUBP3 protein OS=Bos taurus OX=9913 GN=FUBP3 PE=2 SV=1	1	4	2	2	61.386	572	3.0816	5.2	14121.2	11186.7	14044.8	11735.8	12129.1	12399.3	0.921517	0.35482
A6QP86	A6QP86	tr|A6QP86|A6QP86_BOVIN LOC510193 protein OS=Bos taurus OX=9913 GN=LOC510193 PE=2 SV=1	1	1	1	1	35.285	321	2.7317	2.2	31187.4	28265.4	26103.3	34062.4	48306.6	27825.6	1.28798	0.258321
A6QP94;Q08D82	A6QP94	tr|A6QP94|A6QP94_BOVIN LAS1 like, ribosome biogenesis factor OS=Bos taurus OX=9913 GN=LAS1L PE=2 SV=1	2	1	1	1	88.718	773	12.818	1.6	40094.3	34943.9	36904.3	41425.8	31730.2	35744	0.972821	0.766314
A6QPB2;F1MZF0;A0JNI7	A6QPB2;F1MZF0;A0JNI7	tr|A6QPB2|A6QPB2_BOVIN G-rich RNA sequence binding factor 1 OS=Bos taurus OX=9913 GN=GRSF1 PE=2 SV=1;tr|F1MZF0|F1MZF0_BOVIN G-rich RNA sequence binding factor 1 OS=Bos taurus OX=9913 GN=GRSF1 PE=4 SV=2;tr|A0JNI7|A0JNI7_BOVIN G-rich RNA sequence binding fac	3	1	1	1	41.537	362	2.316	3.3	2684.06	2524.61	2765.71	3431.28	3777.99	2459.25	1.21245	0.231823
A6QPB5;F1MJS4	A6QPB5;F1MJS4	tr|A6QPB5|A6QPB5_BOVIN PGM1 protein OS=Bos taurus OX=9913 GN=PGM1 PE=2 SV=1;tr|F1MJS4|F1MJS4_BOVIN Phosphoglucomutase-1 OS=Bos taurus OX=9913 GN=PGM1 PE=1 SV=2	2	28	1	1	62.196	566	25.976	53	89490.1	183846	113809	146427	72105.8	79651.5	0.770213	0.466064
A6QPD5	A6QPD5	tr|A6QPD5|A6QPD5_BOVIN UDP-glucuronosyltransferase OS=Bos taurus OX=9913 GN=LOC781988 PE=1 SV=1	1	15	13	13	60.705	529	106.29	26.7	1.90715e+06	1.84491e+06	1.79402e+06	1.6032e+06	1.74595e+06	1.5545e+06	0.884163	0.0316911
A6QPF3;REV__F1MPU0;REV__P49951	A6QPF3	tr|A6QPF3|A6QPF3_BOVIN ADH4 protein OS=Bos taurus OX=9913 GN=ADH4 PE=2 SV=1	3	15	1	1	40.49	380	5.3503	48.9	93455.2	84298	95186.9	96074.9	140234	96461.5	1.21921	0.255484
A6QPF8	A6QPF8	sp|A6QPF8|T120B_BOVIN Transmembrane protein 120B OS=Bos taurus OX=9913 GN=TMEM120B PE=2 SV=1	1	1	1	1	40.372	339	141.45	5	2835.17	3195.93	2819.97	3711.35	6092.44	3138.75	1.46226	0.2094
A6QPG6	A6QPG6	tr|A6QPG6|A6QPG6_BOVIN LANCL2 protein OS=Bos taurus OX=9913 GN=LANCL2 PE=2 SV=1	1	4	4	4	49.166	433	45.242	10.9	78601.1	88527.7	82410.2	80265.2	105476	83436.8	1.0787	0.481211
A6QPH1	A6QPH1	sp|A6QPH1|PYM1_BOVIN Partner of Y14 and mago OS=Bos taurus OX=9913 GN=PYM1 PE=2 SV=1	1	2	2	2	22.662	203	44.463	12.8	88438.1	84202.6	87837.7	86858.4	93288.4	98067.6	1.06809	0.167093
A6QPH7;F1MZC0	A6QPH7;F1MZC0	tr|A6QPH7|A6QPH7_BOVIN AKR7A2 protein OS=Bos taurus OX=9913 GN=AKR7A2 PE=2 SV=1;tr|F1MZC0|F1MZC0_BOVIN Aflatoxin B1 aldehyde reductase member 2 OS=Bos taurus OX=9913 GN=AKR7A2 PE=1 SV=1	2	18	18	8	40.507	369	323.31	55.3	2.2763e+06	2.26808e+06	2.19542e+06	2.34024e+06	2.03273e+06	1.98416e+06	0.943223	0.327351
A6QPJ3;Q58DF3	A6QPJ3;Q58DF3	tr|A6QPJ3|A6QPJ3_BOVIN TRABD protein OS=Bos taurus OX=9913 GN=TRABD PE=2 SV=1;sp|Q58DF3|TRABD_BOVIN TraB domain-containing protein OS=Bos taurus OX=9913 GN=TRABD PE=2 SV=1	2	2	2	2	38.342	342	28.553	10.8	118253	193367	121178	150504	115390	165990	0.997886	0.992047
A6QPJ6	A6QPJ6	tr|A6QPJ6|A6QPJ6_BOVIN Peptidylprolyl isomerase OS=Bos taurus OX=9913 GN=FKBP7 PE=2 SV=1	1	3	3	2	25.153	218	6.4982	10.1	153609	167916	164373	162183	164939	172880	1.02903	0.430367
A6QPK4	A6QPK4	tr|A6QPK4|A6QPK4_BOVIN PEX26 protein OS=Bos taurus OX=9913 GN=PEX26 PE=2 SV=1	1	1	1	1	29.112	268	84.929	5.2	3208.67	5822.5	3804.55	3784.88	6304.53	4642.79	1.14775	0.59069
A6QPM9;F1N7I3;P08814;REV__Q0VCH7;REV__G3MWH2;REV__F1N1F4;REV__E1BPV0	A6QPM9;F1N7I3;P08814	tr|A6QPM9|A6QPM9_BOVIN PTMS protein OS=Bos taurus OX=9913 GN=PTMS PE=2 SV=1;tr|F1N7I3|F1N7I3_BOVIN Parathymosin OS=Bos taurus OX=9913 GN=PTMS PE=4 SV=1;sp|P08814|PTMS_BOVIN Parathymosin OS=Bos taurus OX=9913 GN=PTMS PE=1 SV=2	7	4	4	4	11.486	102	26.442	23.5	471051	395205	433732	465474	455043	449957	1.05422	0.352783
A6QPP2	A6QPP2	tr|A6QPP2|A6QPP2_BOVIN SERPIND1 protein OS=Bos taurus OX=9913 GN=SERPIND1 PE=2 SV=1	1	10	10	10	55.207	496	110.54	22	469545	482632	492622	511953	522225	483866	1.0507	0.139607
A6QPQ2;A0A0A0MP89	A6QPQ2;A0A0A0MP89	sp|A6QPQ2|SPA38_BOVIN Serpin A3-8 OS=Bos taurus OX=9913 GN=SERPINA3-8 PE=2 SV=1;tr|A0A0A0MP89|A0A0A0MP89_BOVIN Serpin A3-8 OS=Bos taurus OX=9913 GN=SERPINA3-8 PE=3 SV=1	2	11	6	6	46.963	418	99.273	32.3	193929	246034	268610	221453	240127	399911	1.21581	0.448962
A6QPQ5	A6QPQ5	sp|A6QPQ5|RM01_BOVIN 39S ribosomal protein L1, mitochondrial OS=Bos taurus OX=9913 GN=MRPL1 PE=1 SV=1	1	1	1	1	36.656	325	7.4838	3.1	11231.5	13160.3	12773.6	11617.6	9346.72	10205	0.838663	0.0871309
A6QPS1	A6QPS1	tr|A6QPS1|A6QPS1_BOVIN PPCS protein OS=Bos taurus OX=9913 GN=PPCS PE=2 SV=1	1	3	3	3	22.591	213	23.851	17.4	40549.3	35165.5	37774.2	38615.1	36394.1	40100.4	1.01428	0.789318
A6QPS9;A0JN38;G3N0E8	A6QPS9;A0JN38;G3N0E8	tr|A6QPS9|A6QPS9_BOVIN SCFD2 protein OS=Bos taurus OX=9913 GN=SCFD2 PE=2 SV=1;tr|A0JN38|A0JN38_BOVIN Sec1 family domain containing 2 OS=Bos taurus OX=9913 GN=SCFD2 PE=2 SV=1;tr|G3N0E8|G3N0E8_BOVIN Sec1 family domain containing 2 OS=Bos taurus OX=9913 GN=SC	3	3	3	3	46.703	416	6.685	7	43578	47433.5	46669	47317.7	47720.5	53281	1.07727	0.191132
A6QPT4	A6QPT4	tr|A6QPT4|A6QPT4_BOVIN MPO protein OS=Bos taurus OX=9913 GN=MPO PE=1 SV=1	1	4	4	4	81.891	719	22.372	5.1	119579	135265	121687	119481	101652	95739.2	0.841555	0.0833889
A6QPT7	A6QPT7	sp|A6QPT7|ERAP2_BOVIN Endoplasmic reticulum aminopeptidase 2 OS=Bos taurus OX=9913 GN=ERAP2 PE=2 SV=1	1	2	2	2	109.72	954	24.736	2.1	29063.3	25558.4	25339.4	30210.9	58805.5	31848.4	1.51155	0.218476
A6QPU3;G3N2S6	A6QPU3	tr|A6QPU3|A6QPU3_BOVIN TCEB3 protein OS=Bos taurus OX=9913 GN=TCEB3 PE=2 SV=1	2	1	1	1	30.234	264	4.6954	2.7	3613.77	5849.87	5503.78	4552.87	8294.15	5928.53	1.25443	0.382419
A6QPX5	A6QPX5	tr|A6QPX5|A6QPX5_BOVIN LOC517246 protein (Fragment) OS=Bos taurus OX=9913 GN=LOC517246 PE=2 SV=1	1	15	4	4	42.667	375	31.583	48	212487	351800	343797	306056	347958	452390	1.21839	0.351285
A6QPX6	A6QPX6	tr|A6QPX6|A6QPX6_BOVIN AKR7A2 protein (Fragment) OS=Bos taurus OX=9913 GN=AKR7A2 PE=2 SV=1	1	14	5	1	39.057	352	110.34	51.1	445260	506985	451172	484657	453325	440416	0.982171	0.742117
A6QPY4;E1BFX4	A6QPY4;E1BFX4	tr|A6QPY4|A6QPY4_BOVIN N-sulfoglucosamine sulfohydrolase OS=Bos taurus OX=9913 GN=SGSH PE=2 SV=1;tr|E1BFX4|E1BFX4_BOVIN N-sulfoglucosamine sulfohydrolase OS=Bos taurus OX=9913 GN=SGSH PE=4 SV=1	2	2	2	2	35.044	306	6.8729	8.2	4857.71	4838.18	4672.41	4527.63	4183.88	5195.71	0.967911	0.638478
A6QPZ3;A5PJI3	A6QPZ3;A5PJI3	tr|A6QPZ3|A6QPZ3_BOVIN NUP35 protein OS=Bos taurus OX=9913 GN=NUP35 PE=1 SV=1;tr|A5PJI3|A5PJI3_BOVIN Nucleoporin NUP53 OS=Bos taurus OX=9913 GN=NUP35 PE=2 SV=1	2	2	2	2	28.796	266	17.393	11.3	23474.6	25148.8	25014.1	25667.2	26829.9	28781.6	1.10377	0.0732923
A6QQ11	A6QQ11	tr|A6QQ11|A6QQ11_BOVIN PGM2 protein (Fragment) OS=Bos taurus OX=9913 GN=PGM2 PE=1 SV=1	1	32	32	31	69.581	627	323.31	57.1	3.77878e+06	3.89105e+06	3.89404e+06	3.76184e+06	3.47521e+06	4.04654e+06	0.975762	0.610298
A6QQ20	A6QQ20	tr|A6QQ20|A6QQ20_BOVIN TGOLN2 protein (Fragment) OS=Bos taurus OX=9913 GN=TGOLN2 PE=2 SV=1	1	7	7	7	33.444	310	125.38	31.9	234799	252577	258934	255601	281571	280945	1.09622	0.0993152
A6QQ59	A6QQ59	sp|A6QQ59|KTAP2_BOVIN Keratinocyte-associated protein 2 OS=Bos taurus OX=9913 GN=KRTCAP2 PE=2 SV=1	1	1	1	1	14.678	136	5.6096	12.5	144330	128934	134908	124991	117178	145367	0.949442	0.51006
A6QQ83	A6QQ83	tr|A6QQ83|A6QQ83_BOVIN Acyl-CoA thioesterase 13 OS=Bos taurus OX=9913 GN=ACOT13 PE=2 SV=1	1	6	6	6	16.857	155	37.119	39.4	482780	465074	430011	435434	357375	323597	0.810244	0.0757121
A6QQD0	A6QQD0	tr|A6QQD0|A6QQD0_BOVIN LOC100125578 protein OS=Bos taurus OX=9913 GN=SUGCT PE=2 SV=1	1	3	3	3	47.713	438	4.842	9.6	65432.2	61774.4	59600.6	66802.6	56210.9	63745.4	0.999741	0.996621
A6QQE6;F1MLH1	A6QQE6;F1MLH1	tr|A6QQE6|A6QQE6_BOVIN MSH3 protein (Fragment) OS=Bos taurus OX=9913 GN=MSH3 PE=2 SV=1;tr|F1MLH1|F1MLH1_BOVIN MutS homolog 3 OS=Bos taurus OX=9913 GN=MSH3 PE=4 SV=2	2	1	1	1	40.439	361	1.8846	4.7	2541.32	2024.84	1319.35	2464.95	2941.47	1962.11	1.25198	0.336653
A6QQF5	A6QQF5	sp|A6QQF5|QORL2_BOVIN Quinone oxidoreductase-like protein 2 OS=Bos taurus OX=9913 PE=2 SV=2	1	14	14	14	37.668	349	323.31	51.3	2.02699e+06	1.7416e+06	1.7563e+06	1.79653e+06	1.73293e+06	1.53341e+06	0.916375	0.275488
A6QQH1	A6QQH1	tr|A6QQH1|A6QQH1_BOVIN PIR protein OS=Bos taurus OX=9913 GN=PIR PE=2 SV=1	1	2	2	2	32.06	289	7.8086	7.3	101767	103801	92002.4	109785	67786.6	90363	0.900409	0.479133
A6QQI8;A6QQK5	A6QQI8;A6QQK5	tr|A6QQI8|A6QQI8_BOVIN MMAA protein OS=Bos taurus OX=9913 GN=MMAA PE=2 SV=1;tr|A6QQK5|A6QQK5_BOVIN MMAA protein OS=Bos taurus OX=9913 GN=MMAA PE=2 SV=1	2	9	9	9	46.659	421	50.757	26.8	562209	515870	465796	561927	478874	375563	0.917408	0.522169
A6QQK3	A6QQK3	tr|A6QQK3|A6QQK3_BOVIN MOSPD2 protein OS=Bos taurus OX=9913 GN=MOSPD2 PE=2 SV=1	1	2	2	2	56.376	492	7.694	5.7	49828.4	53298.6	50986.4	56753.6	54032.4	54537.3	1.07274	0.0471728
A6QQL4;G3MZF7	A6QQL4;G3MZF7	tr|A6QQL4|A6QQL4_BOVIN UBFD1 protein OS=Bos taurus OX=9913 GN=UBFD1 PE=2 SV=1;tr|G3MZF7|G3MZF7_BOVIN Ubiquitin family domain containing 1 OS=Bos taurus OX=9913 GN=UBFD1 PE=1 SV=1	2	5	5	5	33.143	306	89.324	25.5	273103	281132	271832	288636	340458	288586	1.1109	0.156388
A6QQL9	A6QQL9	sp|A6QQL9|SRP14_BOVIN Signal recognition particle 14 kDa protein OS=Bos taurus OX=9913 GN=SRP14 PE=3 SV=1	1	3	3	3	12.46	110	28.688	31.8	112665	113091	114443	119401	88516.3	108046	0.928764	0.421814
A6QQP0;Q3T2L0	A6QQP0	tr|A6QQP0|A6QQP0_BOVIN MYEF2 protein OS=Bos taurus OX=9913 GN=MYEF2 PE=2 SV=1	2	1	1	1	58.672	543	3.9024	1.5	7975.6	10372.3	8387.26	8696.65	17043.3	7205.82	1.2323	0.546853
A6QQP4	A6QQP4	tr|A6QQP4|A6QQP4_BOVIN SCARB2 protein OS=Bos taurus OX=9913 GN=SCARB2 PE=1 SV=1	1	6	6	6	53.984	478	38.495	14.4	328874	357303	329942	312807	302928	388317	0.988125	0.894692
A6QQR5	A6QQR5	tr|A6QQR5|A6QQR5_BOVIN TMEM43 protein OS=Bos taurus OX=9913 GN=TMEM43 PE=1 SV=1	1	8	8	8	44.791	400	48.537	23.2	389564	373898	383677	352444	344829	379593	0.93874	0.111269
A6QQR7	A6QQR7	tr|A6QQR7|A6QQR7_BOVIN Glycerol-3-phosphate dehydrogenase [NAD(+)] OS=Bos taurus OX=9913 GN=GPD1L PE=2 SV=1	1	6	1	1	38.238	351	56.094	11.4	22577.5	28005.2	22981.1	22921.6	58140	23047.2	1.41522	0.438593
A6QQS0	A6QQS0	tr|A6QQS0|A6QQS0_BOVIN D4, zinc and double PHD fingers family 2 OS=Bos taurus OX=9913 GN=DPF2 PE=2 SV=1	1	1	1	1	44.185	391	23.633	2.3	20443.8	16657.6	17953.8	26793.1	20754.5	23647.8	1.29317	0.0599113
A6QQT4;F1N015	A6QQT4	tr|A6QQT4|A6QQT4_BOVIN Aldehyde dehydrogenase OS=Bos taurus OX=9913 GN=ALDH3A2 PE=1 SV=1	2	23	23	22	54.075	485	185.95	47.4	2.00164e+06	1.94562e+06	1.87156e+06	1.93175e+06	1.60469e+06	1.65391e+06	0.891994	0.125858
A6QQT9;B0JYQ9;G1K1S1;F1N2P3;A6QLJ0;A1L590	A6QQT9;B0JYQ9;G1K1S1	sp|A6QQT9|ILVBL_BOVIN Acetolactate synthase-like protein OS=Bos taurus OX=9913 GN=ILVBL PE=2 SV=2;tr|B0JYQ9|B0JYQ9_BOVIN ILVBL protein (Fragment) OS=Bos taurus OX=9913 GN=ILVBL PE=2 SV=1;tr|G1K1S1|G1K1S1_BOVIN Acetolactate synthase-like protein OS=Bos taur	6	17	17	17	68.109	632	103.16	32.6	639550	649054	673448	603397	611400	728327	0.990353	0.886839
A6QQV3	A6QQV3	tr|A6QQV3|A6QQV3_BOVIN U6 snRNA-associated Sm-like protein LSm2 OS=Bos taurus OX=9913 GN=LSM2 PE=2 SV=1	1	3	3	3	10.834	95	53.423	33.7	226962	223396	219158	204164	211598	215618	0.943038	0.0347003
A6QQV8	A6QQV8	tr|A6QQV8|A6QQV8_BOVIN LBR protein OS=Bos taurus OX=9913 GN=LBR PE=2 SV=1	1	10	10	9	71.254	621	38.846	14.8	271014	261819	272923	267681	222078	252549	0.921255	0.201237
A6QQX8	A6QQX8	tr|A6QQX8|A6QQX8_BOVIN USP39 protein OS=Bos taurus OX=9913 GN=USP39 PE=2 SV=1	1	1	1	1	65.336	565	10.53	2.1	89650.2	94491.1	86171.6	85370.8	99152.3	85667.3	0.999547	0.994048
A6QR01	A6QR01	tr|A6QR01|A6QR01_BOVIN LRRC47 protein OS=Bos taurus OX=9913 GN=LRRC47 PE=2 SV=1	1	7	7	7	63.635	581	83.364	12.6	201161	206878	212890	217567	199787	204441	1.00139	0.96574
A6QR06	A6QR06	sp|A6QR06|TADA1_BOVIN Transcriptional adapter 1 OS=Bos taurus OX=9913 GN=TADA1 PE=2 SV=1	1	1	1	1	37.418	335	2.1898	3.3	4996.42	4698.05	4610.36	3696.43	7210.98	3906.83	1.03561	0.889191
A6QR07;A5PK18	A6QR07;A5PK18	tr|A6QR07|A6QR07_BOVIN AGK protein OS=Bos taurus OX=9913 GN=AGK PE=2 SV=1;tr|A5PK18|A5PK18_BOVIN AGK protein OS=Bos taurus OX=9913 GN=AGK PE=2 SV=1	2	6	6	6	46.745	420	21.676	12.9	172496	163377	165278	171429	188323	155260	1.02766	0.66626
A6QR12	A6QR12	tr|A6QR12|A6QR12_BOVIN YME1 like 1 ATPase OS=Bos taurus OX=9913 GN=YME1L1 PE=2 SV=1	1	2	2	2	80.059	717	14.666	2.9	29033.6	28232.7	28257.9	28769.5	28173	28831.1	1.00292	0.816993
A6QR14	A6QR14	tr|A6QR14|A6QR14_BOVIN 24-dehydrocholesterol reductase OS=Bos taurus OX=9913 GN=DHCR24 PE=2 SV=1	1	6	6	6	60.173	516	22.667	11.6	372417	359529	361642	383156	371689	344344	1.00512	0.88564
A6QR15;V6F861;F1MLH7	A6QR15	tr|A6QR15|A6QR15_BOVIN LOC535277 protein OS=Bos taurus OX=9913 GN=TPM4 PE=1 SV=1	3	25	10	7	32.823	284	117.91	59.9	723189	700304	702758	713071	544407	638024	0.891476	0.193909
A6QR21;Q9N285	A6QR21;Q9N285	tr|A6QR21|A6QR21_BOVIN Mitochondrial carrier homolog 2 (C. elegans) OS=Bos taurus OX=9913 GN=MTCH2 PE=2 SV=1;sp|Q9N285|MTCH2_BOVIN Mitochondrial carrier homolog 2 OS=Bos taurus OX=9913 GN=MTCH2 PE=2 SV=2	2	11	11	11	33.265	303	184.47	38	1.05082e+06	953257	920855	873291	872696	812576	0.874742	0.0498696
A6QR28	A6QR28	tr|A6QR28|A6QR28_BOVIN Phosphoserine aminotransferase OS=Bos taurus OX=9913 GN=PSAT1 PE=1 SV=1	1	25	25	25	40.528	370	323.31	65.1	3.36954e+06	2.75186e+06	2.97338e+06	3.2625e+06	2.83419e+06	2.80651e+06	0.978934	0.797839
A6QR33	A6QR33	tr|A6QR33|A6QR33_BOVIN VPS18 protein OS=Bos taurus OX=9913 GN=VPS18 PE=2 SV=1	1	2	2	2	110.07	973	13.563	2.7	13849.8	13533.3	14902.2	14656.7	14764.5	15030.9	1.05124	0.167134
A6QR35	A6QR35	tr|A6QR35|A6QR35_BOVIN Secretory carrier-associated membrane protein OS=Bos taurus OX=9913 GN=SCAMP2 PE=1 SV=1	1	5	5	5	36.703	328	52.576	18.3	113640	124260	123912	126463	118281	138895	1.06033	0.353117
A6QR38	A6QR38	tr|A6QR38|A6QR38_BOVIN C23H6ORF47 protein OS=Bos taurus OX=9913 GN=C23H6orf47 PE=1 SV=1	1	2	2	2	31.762	297	3.1411	8.4	21991	17438.2	18983.8	19539.9	21805.5	19050	1.03394	0.697859
A6QR39	A6QR39	tr|A6QR39|A6QR39_BOVIN ABLIM1 protein (Fragment) OS=Bos taurus OX=9913 GN=ABLIM1 PE=2 SV=1	1	9	1	1	58.241	515	2.4031	16.9	17168	16825.3	19905.7	18353.9	15775.7	19354.1	0.992296	0.928267
A6QR46	A6QR46	sp|A6QR46|RAB6B_BOVIN Ras-related protein Rab-6B OS=Bos taurus OX=9913 GN=RAB6B PE=2 SV=1	1	6	1	1	23.461	208	2.9044	32.7	20477.7	27450.1	21595.6	27058.6	23513.1	28200	1.13302	0.298432
A6QR55	A6QR55	sp|A6QR55|UBP4_BOVIN Ubiquitin carboxyl-terminal hydrolase 4 OS=Bos taurus OX=9913 GN=USP4 PE=2 SV=1	1	1	1	1	108.51	963	11.699	0.9	64476.7	68442.2	69255.1	64387.5	85368.3	65079.7	1.06263	0.581026
A6QR56;REV__F1MSE6	A6QR56	sp|A6QR56|A16A1_BOVIN Aldehyde dehydrogenase family 16 member A1 OS=Bos taurus OX=9913 GN=ALDH16A1 PE=2 SV=1	2	18	18	1	85.167	800	230.6	30.2	1.19632e+06	1.47938e+06	1.28651e+06	1.40336e+06	1.3329e+06	1.25856e+06	1.00823	0.912902
A6QR61	A6QR61	tr|A6QR61|A6QR61_BOVIN SNX12 protein OS=Bos taurus OX=9913 GN=SNX12 PE=2 SV=1	1	5	3	3	18.884	162	25.805	30.9	78432.5	66705.6	73650.5	71148.9	69401.8	82281.2	1.01848	0.811055
A6QR68	A6QR68	tr|A6QR68|A6QR68_BOVIN SLC31A1 protein OS=Bos taurus OX=9913 GN=SLC31A1 PE=2 SV=1	1	3	3	3	21.052	189	5.6907	19	60011.1	62072.1	59007.1	60095.3	92942.7	62588.8	1.19071	0.33839
A7E2Z6	A7E2Z6	tr|A7E2Z6|A7E2Z6_BOVIN SPG7 protein OS=Bos taurus OX=9913 GN=SPG7 PE=2 SV=1	1	2	2	2	86.193	779	4.3877	1.9	3513.45	3410.35	3106.1	2740.72	4327.92	2779.23	0.98185	0.915456
A7E306	A7E306	tr|A7E306|A7E306_BOVIN NID2 protein OS=Bos taurus OX=9913 GN=NID2 PE=2 SV=1	1	16	15	2	142.79	1305	323.31	16.8	490882	514907	499606	514868	569559	490823	1.0464	0.392764
A7E307;A7E396	A7E307;A7E396	tr|A7E307|A7E307_BOVIN DDX17 protein OS=Bos taurus OX=9913 GN=DDX17 PE=1 SV=1;tr|A7E396|A7E396_BOVIN DDX17 protein (Fragment) OS=Bos taurus OX=9913 GN=DDX17 PE=2 SV=1	2	16	15	11	72.311	650	251.63	26.9	454858	465719	469018	465544	463020	467054	1.00433	0.674316
A7E323;E1BMZ5	A7E323;E1BMZ5	tr|A7E323|A7E323_BOVIN EXOSC10 protein OS=Bos taurus OX=9913 GN=EXOSC10 PE=2 SV=1;tr|E1BMZ5|E1BMZ5_BOVIN Exosome component 10 OS=Bos taurus OX=9913 GN=EXOSC10 PE=4 SV=2	2	1	1	1	80.335	702	4.0241	2.6	1716.8	1727.92	1410.82	2026.41	3700.21	1548.23	1.49826	0.289225
A7E398;G3X6A9	A7E398;G3X6A9	tr|A7E398|A7E398_BOVIN CXHXORF15 protein (Fragment) OS=Bos taurus OX=9913 GN=CXHXORF15 PE=2 SV=1;tr|G3X6A9|G3X6A9_BOVIN Taxilin gamma OS=Bos taurus OX=9913 GN=TXLNG PE=4 SV=1	2	2	1	1	45.75	394	4.9573	4.6	10939.8	10657.6	10756.3	12081.4	13633	11014.7	1.13524	0.129139
A7E3A8;F1MQH8	A7E3A8;F1MQH8	tr|A7E3A8|A7E3A8_BOVIN RABEP1 protein (Fragment) OS=Bos taurus OX=9913 GN=RABEP1 PE=2 SV=1;tr|F1MQH8|F1MQH8_BOVIN Rabaptin, RAB GTPase binding effector protein 1 OS=Bos taurus OX=9913 GN=RABEP1 PE=4 SV=1	2	2	1	1	86.763	753	10.704	2	35484.5	38043.2	39367.5	40621.4	58654.6	41487.9	1.24686	0.19537
A7E3Q2;P34933;REV__F1N6H4	A7E3Q2;P34933	tr|A7E3Q2|A7E3Q2_BOVIN Heat shock 70kDa protein 1A OS=Bos taurus OX=9913 GN=HSPA2 PE=2 SV=1;sp|P34933|HSP72_BOVIN Heat shock-related 70 kDa protein 2 OS=Bos taurus OX=9913 GN=HSPA2 PE=2 SV=2	3	13	1	0	69.808	636	131.22	17	50961	45881	48293.5	43231.8	43901	55976.2	0.986038	0.885252
A7E3Q8;F1MSB7;Q2KJ75	A7E3Q8;F1MSB7;Q2KJ75	sp|A7E3Q8|PLST_BOVIN Plastin-3 OS=Bos taurus OX=9913 GN=PLS3 PE=2 SV=1;tr|F1MSB7|F1MSB7_BOVIN Plastin-3 OS=Bos taurus OX=9913 GN=PLS3 PE=1 SV=1;tr|Q2KJ75|Q2KJ75_BOVIN Plastin 3 (T isoform) OS=Bos taurus OX=9913 GN=PLS3 PE=2 SV=1	3	31	24	23	70.797	630	323.31	54	2.63877e+06	2.33062e+06	2.35881e+06	2.3712e+06	1.95118e+06	2.17005e+06	0.885951	0.148972
A7E3S8;REV__Q3ZBA6	A7E3S8	tr|A7E3S8|A7E3S8_BOVIN Heat shock 70kD protein binding protein OS=Bos taurus OX=9913 GN=ST13 PE=1 SV=1	2	15	15	11	41.444	369	142.37	35.8	1.79146e+06	1.86139e+06	1.77604e+06	1.71579e+06	1.74644e+06	1.71321e+06	0.953316	0.0407281
A7E3T7	A7E3T7	tr|A7E3T7|A7E3T7_BOVIN S-adenosylmethionine synthase OS=Bos taurus OX=9913 GN=MAT2A PE=1 SV=1	1	15	12	12	43.69	395	166.52	48.9	959261	919479	932215	867732	944219	916194	0.97054	0.335431
A7E3T9;A6QNZ5	A7E3T9;A6QNZ5	tr|A7E3T9|A7E3T9_BOVIN Microtubule-associated protein 7 (Fragment) OS=Bos taurus OX=9913 GN=MAP7 PE=2 SV=1;tr|A6QNZ5|A6QNZ5_BOVIN MGC151537 protein OS=Bos taurus OX=9913 GN=MAP7 PE=2 SV=1	2	4	4	4	68.323	604	13.636	6.8	57074.6	48887.7	57117.6	47325.7	41563.6	60651.9	0.916982	0.512127
A7E3V1;G3MY67;Q2HJI1;G5E6M7;P31039;Q0QF04;Q2QJG4;H6S1N9	A7E3V1;G3MY67;Q2HJI1;G5E6M7;P31039;Q0QF04	tr|A7E3V1|A7E3V1_BOVIN Succinate dehydrogenase (quinone) (Fragment) OS=Bos taurus OX=9913 GN=SDHA PE=2 SV=1;tr|G3MY67|G3MY67_BOVIN Succinate dehydrogenase [ubiquinone] flavoprotein subunit, mitochondrial OS=Bos taurus OX=9913 GN=SDHA PE=3 SV=1;tr|Q2HJI1|Q2	8	32	32	32	72.932	664	323.31	66.7	4.50817e+06	4.61971e+06	4.06917e+06	4.24646e+06	3.55537e+06	3.14284e+06	0.829327	0.107552
A7E3V8;A6QQW3	A7E3V8;A6QQW3	tr|A7E3V8|A7E3V8_BOVIN Signal recognition particle 68kDa (Fragment) OS=Bos taurus OX=9913 GN=SRP68 PE=2 SV=1;tr|A6QQW3|A6QQW3_BOVIN Signal recognition particle subunit SRP68 OS=Bos taurus OX=9913 GN=SRP68 PE=2 SV=1	2	15	15	15	69.977	618	295.98	31.6	682022	682129	691574	706010	654671	745500	1.02454	0.55991
A7E3W2	A7E3W2	sp|A7E3W2|LG3BP_BOVIN Galectin-3-binding protein OS=Bos taurus OX=9913 GN=LGALS3BP PE=1 SV=1	1	9	9	9	62.126	555	59.595	20.2	579156	590635	575115	587740	605052	647737	1.0548	0.158677
A7E3W5	A7E3W5	sp|A7E3W5|SNG2_BOVIN Synaptogyrin-2 OS=Bos taurus OX=9913 GN=SYNGR2 PE=2 SV=1	1	2	2	2	25.139	224	9.645	9.4	5684.56	7757.72	6292.13	4593.04	8776.53	5941.65	0.978556	0.923382
A7MAZ2	A7MAZ2	tr|A7MAZ2|A7MAZ2_BOVIN STX12 protein OS=Bos taurus OX=9913 GN=STX12 PE=2 SV=1	1	5	4	4	31.355	274	21.889	19.7	80890.7	88269.5	86351.4	87316.1	85968.3	83609.8	1.00541	0.860594
A7MAZ3	A7MAZ3	sp|A7MAZ3|UBA5_BOVIN Ubiquitin-like modifier-activating enzyme 5 OS=Bos taurus OX=9913 GN=UBA5 PE=2 SV=1	1	3	3	3	44.696	404	58.076	11.6	86605.6	80352.6	92503.3	90210	78424.6	93775.8	1.01137	0.873986
A7MAZ5	A7MAZ5	sp|A7MAZ5|H13_BOVIN Histone H1.3 OS=Bos taurus OX=9913 GN=HIST1H1D PE=1 SV=1	1	20	20	5	22.153	221	90.799	54.8	2.02582e+06	2.02609e+06	2.12111e+06	2.00087e+06	1.83267e+06	2.27412e+06	0.989411	0.877348
A7MB01;REV__Q24JY3;REV__F1MNP7;F1MCW9	A7MB01	tr|A7MB01|A7MB01_BOVIN SART3 protein OS=Bos taurus OX=9913 GN=SART3 PE=2 SV=1	4	9	9	3	108.82	957	77.779	10	268109	259699	258653	255761	264535	279045	1.01638	0.59385
A7MB14	A7MB14	tr|A7MB14|A7MB14_BOVIN GIGYF2 protein OS=Bos taurus OX=9913 GN=GIGYF2 PE=2 SV=1	1	3	2	2	149.01	1291	44.744	1.7	24802.3	22914.9	24955.9	22627.1	25169	26933.2	1.02829	0.652683
A7MB16	A7MB16	sp|A7MB16|EIF3B_BOVIN Eukaryotic translation initiation factor 3 subunit B OS=Bos taurus OX=9913 GN=EIF3B PE=2 SV=1	1	17	17	17	88.918	786	278.63	26.8	836988	801503	831513	819070	811981	868923	1.01213	0.659667
A7MB21;Q32PC0	A7MB21	tr|A7MB21|A7MB21_BOVIN FERMT2 protein OS=Bos taurus OX=9913 GN=FERMT2 PE=1 SV=1	2	12	12	12	77.873	680	179.92	20.6	605964	634772	610848	608035	648701	637587	1.02308	0.397441
A7MB23;F1N605	A7MB23;F1N605	tr|A7MB23|A7MB23_BOVIN PICALM protein OS=Bos taurus OX=9913 GN=PICALM PE=2 SV=1;tr|F1N605|F1N605_BOVIN Phosphatidylinositol binding clathrin assembly protein OS=Bos taurus OX=9913 GN=PICALM PE=1 SV=1	2	8	8	8	71.719	660	87.589	14.4	325480	353968	346707	339382	296879	360433	0.971289	0.657724
A7MB30	A7MB30	tr|A7MB30|A7MB30_BOVIN EPS15L1 protein OS=Bos taurus OX=9913 GN=EPS15L1 PE=2 SV=1	1	6	6	6	88.003	797	102.92	9.3	55559.2	61447.7	52283.5	57340.6	75606.4	55935.3	1.11573	0.396242
A7MB35;Q2T9Y3;Q9N1X8	A7MB35	sp|A7MB35|ODPA_BOVIN Pyruvate dehydrogenase E1 component subunit alpha, somatic form, mitochondrial OS=Bos taurus OX=9913 GN=PDHA1 PE=2 SV=1	3	12	12	12	43.387	390	237.85	35.6	476491	394347	398269	403079	412000	331343	0.903329	0.330795
A7MB45;F1MQV8	A7MB45;F1MQV8	sp|A7MB45|ACSS3_BOVIN Acyl-CoA synthetase short-chain family member 3, mitochondrial OS=Bos taurus OX=9913 GN=ACSS3 PE=2 SV=1;tr|F1MQV8|F1MQV8_BOVIN Acyl-CoA synthetase short-chain family member 3, mitochondrial OS=Bos taurus OX=9913 GN=ACSS3 PE=4 SV=1	2	29	29	28	74.804	686	298.57	45.8	3.69087e+06	3.81656e+06	3.30971e+06	3.28514e+06	2.69482e+06	2.28248e+06	0.763828	0.0605105
A7MB50;Q28205	A7MB50;Q28205	tr|A7MB50|A7MB50_BOVIN TBCD protein OS=Bos taurus OX=9913 GN=TBCD PE=2 SV=1;sp|Q28205|TBCD_BOVIN Tubulin-specific chaperone D OS=Bos taurus OX=9913 GN=TBCD PE=1 SV=1	2	7	7	7	129.96	1172	26.947	6.1	189125	185214	171472	186414	180207	183419	1.00775	0.815065
A7MB57;A0JNB0;Q3ZCM0	A7MB57;A0JNB0	tr|A7MB57|A7MB57_BOVIN Tyrosine-protein kinase OS=Bos taurus OX=9913 GN=YES1 PE=2 SV=1;sp|A0JNB0|FYN_BOVIN Tyrosine-protein kinase Fyn OS=Bos taurus OX=9913 GN=FYN PE=2 SV=1	3	3	3	2	60.596	541	22.238	6.5	67010.2	66300.9	63251.8	66389.9	85303.7	58784.5	1.07079	0.591709
A7MB62;F1MRG7	A7MB62;F1MRG7	sp|A7MB62|ARP2_BOVIN Actin-related protein 2 OS=Bos taurus OX=9913 GN=ACTR2 PE=1 SV=1;tr|F1MRG7|F1MRG7_BOVIN Actin-related protein 2 OS=Bos taurus OX=9913 GN=ACTR2 PE=3 SV=2	2	13	13	13	44.76	394	234.59	34	639295	688142	648212	637394	644121	589945	0.947263	0.201092
A7MB69	A7MB69	tr|A7MB69|A7MB69_BOVIN DAPK3 protein OS=Bos taurus OX=9913 GN=DAPK3 PE=2 SV=1	1	1	1	1	52.844	454	8.6359	2.9	2386.06	1802.8	2257.58	1731.02	2160.38	1967.72	0.908892	0.416316
A7MB80	A7MB80	sp|A7MB80|GTF2I_BOVIN General transcription factor II-I OS=Bos taurus OX=9913 GN=GTF2I PE=2 SV=1	1	1	1	1	110.12	978	23.564	1.9	1896.65	1554.55	1363.32	1795.93	2165.15	1652.39	1.16594	0.28952
A7MB95;E1BIM7	A7MB95	tr|A7MB95|A7MB95_BOVIN CUGBP Elav-like family member 1 OS=Bos taurus OX=9913 GN=CELF1 PE=2 SV=1	2	3	3	3	51.949	486	8.7814	6.8	54408.6	45577.4	52375	55167	45572.9	48993.9	0.982756	0.832249
A7MBA2;Q9TRB0	A7MBA2	tr|A7MBA2|A7MBA2_BOVIN 26S proteasome non-ATPase regulatory subunit 1 OS=Bos taurus OX=9913 GN=PSMD1 PE=1 SV=1	2	24	24	24	105.89	953	188.97	31.6	1.34553e+06	1.30572e+06	1.29628e+06	1.29779e+06	1.23446e+06	1.24991e+06	0.958109	0.085988
A7MBB7;F6Q9X9	A7MBB7;F6Q9X9	tr|A7MBB7|A7MBB7_BOVIN NFKB2 protein OS=Bos taurus OX=9913 GN=NFKB2 PE=2 SV=1;tr|F6Q9X9|F6Q9X9_BOVIN Nuclear factor kappa B subunit 2 OS=Bos taurus OX=9913 GN=NFKB2 PE=4 SV=1	2	1	1	1	96.962	900	13.577	1.8	12498.7	10630.6	9665.87	12632.3	10586.3	11102.1	1.04652	0.648587
A7MBC2	A7MBC2	sp|A7MBC2|PDXD1_BOVIN Pyridoxal-dependent decarboxylase domain-containing protein 1 OS=Bos taurus OX=9913 GN=PDXDC1 PE=2 SV=1	1	9	9	9	86.614	787	294.63	13.7	367655	369551	364189	388835	361348	359920	1.00791	0.776076
A7MBC5	A7MBC5	tr|A7MBC5|A7MBC5_BOVIN IARS protein OS=Bos taurus OX=9913 GN=IARS PE=2 SV=1	1	16	16	16	144.64	1262	259.75	16.4	577501	533208	565979	599801	528702	576241	1.01673	0.724887
A7MBC8	A7MBC8	tr|A7MBC8|A7MBC8_BOVIN IYD protein OS=Bos taurus OX=9913 GN=IYD PE=2 SV=1	1	2	2	2	32.933	287	7.3439	10.5	109759	92560.8	91665.6	121234	101453	100463	1.0992	0.339333
A7MBD4	A7MBD4	tr|A7MBD4|A7MBD4_BOVIN FARSA protein OS=Bos taurus OX=9913 GN=FARSA PE=2 SV=1	1	11	11	11	57.494	508	137.25	24.2	271863	282269	269774	272629	243396	279168	0.965151	0.457728
A7MBD9	A7MBD9	tr|A7MBD9|A7MBD9_BOVIN CPM protein OS=Bos taurus OX=9913 GN=CPM PE=2 SV=1	1	1	1	1	50.318	442	1.8121	1.6	52767	65607	55656.2	51214.3	69375	53837.9	1.00228	0.985563
A7MBE6	A7MBE6	tr|A7MBE6|A7MBE6_BOVIN ACSM2A protein OS=Bos taurus OX=9913 GN=ACSM2A PE=1 SV=1	1	24	23	23	61.568	550	321.15	46.4	3.07007e+06	2.90171e+06	2.58081e+06	2.93615e+06	2.25147e+06	1.85729e+06	0.823716	0.220356
A7MBE8	A7MBE8	tr|A7MBE8|A7MBE8_BOVIN Beta-ureidopropionase 1 OS=Bos taurus OX=9913 GN=UPB1 PE=2 SV=1	1	22	22	22	42.815	384	309.59	69	3.42119e+06	3.47772e+06	3.32239e+06	3.5026e+06	3.4167e+06	3.20518e+06	0.990528	0.761582
A7MBF1	A7MBF1	tr|A7MBF1|A7MBF1_BOVIN Serine--pyruvate aminotransferase OS=Bos taurus OX=9913 GN=AGXT PE=1 SV=1	1	11	11	11	45.292	414	211.25	45.7	509504	636883	508929	588972	525970	452903	0.947158	0.641239
A7MBF4;F1MX70	A7MBF4;F1MX70	tr|A7MBF4|A7MBF4_BOVIN Anoctamin OS=Bos taurus OX=9913 GN=ANO10 PE=2 SV=1;tr|F1MX70|F1MX70_BOVIN Anoctamin OS=Bos taurus OX=9913 GN=ANO10 PE=3 SV=2	2	3	3	3	76.307	660	43.208	3.6	85548.3	79976.8	77782	75983	90510	82401.9	1.02297	0.717568
A7MBF7	A7MBF7	tr|A7MBF7|A7MBF7_BOVIN LOC616332 protein OS=Bos taurus OX=9913 GN=NUDT8 PE=2 SV=1	1	1	1	1	22.906	210	4.8691	6.7	24369.7	22718.3	20994.9	22239.5	26068	16646.5	0.954043	0.737634
A7MBG0	A7MBG0	sp|A7MBG0|PURA2_BOVIN Adenylosuccinate synthetase isozyme 2 OS=Bos taurus OX=9913 GN=ADSS PE=2 SV=2	1	4	4	4	50.156	456	25.787	10.5	36929.9	43953.6	36889.7	39264.2	31926.9	38955.2	0.935241	0.490736
A7MBG8	A7MBG8	tr|A7MBG8|A7MBG8_BOVIN RuvB-like helicase OS=Bos taurus OX=9913 GN=RUVBL1 PE=1 SV=1	1	10	10	10	50.153	456	119.79	30.9	228108	229467	224323	234886	230293	223620	1.01012	0.559166
A7MBH9;Q95KM8;Q7M3G9;P04696;P04695;P0C7Q4;G5E5B6;F1N461;A6QPN4	A7MBH9;Q95KM8	tr|A7MBH9|A7MBH9_BOVIN G protein subunit alpha i2 OS=Bos taurus OX=9913 GN=GNAI2 PE=2 SV=1;tr|Q95KM8|Q95KM8_BOVIN Inhibitory GTP-binding protein subunit alpha 2 (Fragment) OS=Bos taurus OX=9913 PE=2 SV=1	9	14	14	7	40.477	355	250.37	47.9	1.05819e+06	1.163e+06	1.0909e+06	1.09525e+06	1.05138e+06	1.09253e+06	0.97798	0.514766
A7MBI3	A7MBI3	sp|A7MBI3|L2HDH_BOVIN L-2-hydroxyglutarate dehydrogenase, mitochondrial OS=Bos taurus OX=9913 GN=L2HGDH PE=2 SV=1	1	8	8	8	51.021	463	73.353	25.1	333784	305051	283889	306166	273286	253518	0.90273	0.229027
A7MBI5	A7MBI5	tr|A7MBI5|A7MBI5_BOVIN DPYSL3 protein OS=Bos taurus OX=9913 GN=DPYSL3 PE=1 SV=1	1	10	9	7	73.987	684	323.31	21.5	405917	391379	401231	416502	416302	407885	1.03518	0.0522106
A7MBI6;E1BBM1	A7MBI6;E1BBM1	tr|A7MBI6|A7MBI6_BOVIN GLOD4 protein OS=Bos taurus OX=9913 GN=GLOD4 PE=2 SV=1;tr|E1BBM1|E1BBM1_BOVIN Glyoxalase domain containing 4 OS=Bos taurus OX=9913 GN=GLOD4 PE=1 SV=2	2	17	17	17	33.252	298	149.81	52	2.8918e+06	2.20544e+06	2.49226e+06	2.34445e+06	2.30502e+06	2.46789e+06	0.937791	0.485439
A7MBI7;F1MMK0;G3N3L5	A7MBI7;F1MMK0	sp|A7MBI7|COMT_BOVIN Catechol O-methyltransferase OS=Bos taurus OX=9913 GN=COMT PE=2 SV=1;tr|F1MMK0|F1MMK0_BOVIN Uncharacterized protein OS=Bos taurus OX=9913 PE=4 SV=2	3	16	16	16	30.484	272	323.31	64.7	2.80134e+06	2.97755e+06	2.54277e+06	2.63804e+06	2.33591e+06	2.41543e+06	0.887969	0.115974
A7MBI8	A7MBI8	tr|A7MBI8|A7MBI8_BOVIN NUDT9 protein OS=Bos taurus OX=9913 GN=NUDT9 PE=2 SV=1	1	5	5	5	38.612	349	16.624	14.6	388536	312828	338132	334904	308849	314208	0.921563	0.314114
A7MBJ4;F1MJR2;E1BIU8	A7MBJ4	sp|A7MBJ4|PTPRF_BOVIN Receptor-type tyrosine-protein phosphatase F OS=Bos taurus OX=9913 GN=PTPRF PE=2 SV=1	3	1	1	1	211.38	1898	9.3923	0.3	6167.81	8026.2	6261.99	5922.58	28026	6644.72	1.98442	0.408431
A7MBJ5;E1BNE2;G3N157	A7MBJ5	sp|A7MBJ5|CAND1_BOVIN Cullin-associated NEDD8-dissociated protein 1 OS=Bos taurus OX=9913 GN=CAND1 PE=2 SV=1	3	34	34	34	136.37	1230	268.33	33.9	1.66823e+06	1.79114e+06	1.63022e+06	1.73743e+06	1.82532e+06	1.67282e+06	1.02868	0.499785
A7MBK7	A7MBK7	tr|A7MBK7|A7MBK7_BOVIN PTPN12 protein (Fragment) OS=Bos taurus OX=9913 GN=PTPN12 PE=2 SV=1	1	1	1	1	7.0161	58	2.2977	13.8	11443.6	3422.3	7982.43	9088.31	8823.42	9625.24	1.20521	0.539887
A7YW37	A7YW37	tr|A7YW37|A7YW37_BOVIN CD58 molecule (Fragment) OS=Bos taurus OX=9913 GN=CD58 PE=2 SV=1	1	3	3	3	28.707	260	33.983	14.2	46133.7	54638.1	45072.5	46619.6	67832.3	43002.8	1.07961	0.665832
A7YW43;A5PK80	A7YW43;A5PK80	tr|A7YW43|A7YW43_BOVIN TP53 regulating kinase OS=Bos taurus OX=9913 GN=TP53RK PE=2 SV=1;tr|A5PK80|A5PK80_BOVIN TP53 regulating kinase OS=Bos taurus OX=9913 GN=TP53RK PE=2 SV=1	2	1	1	1	28.2	253	24.935	4.3	34050.7	31878.3	32610.7	32554.9	31336.9	34847.8	1.00203	0.958789
A7YW98	A7YW98	sp|A7YW98|SYRC_BOVIN Arginine--tRNA ligase, cytoplasmic OS=Bos taurus OX=9913 GN=RARS PE=2 SV=1	1	22	22	22	75.56	660	214.65	31.7	1.40916e+06	1.30119e+06	1.40915e+06	1.38584e+06	1.31413e+06	1.52105e+06	1.02464	0.656467
A7YWC4;REV__O97790	A7YWC4	sp|A7YWC4|ATAD3_BOVIN ATPase family AAA domain-containing protein 3 OS=Bos taurus OX=9913 GN=ATAD3 PE=2 SV=1	2	18	18	18	66.106	586	75.918	29.7	754484	795258	703246	725382	811196	607365	0.9516	0.604806
A7YWC6	A7YWC6	tr|A7YWC6|A7YWC6_BOVIN SUB1 homolog, transcriptional regulator OS=Bos taurus OX=9913 GN=SUB1 PE=1 SV=1	1	5	5	5	14.369	127	56.582	44.1	339171	352513	338195	333472	333743	321915	0.960433	0.087898
A7YWD3	A7YWD3	tr|A7YWD3|A7YWD3_BOVIN UDP-glucuronosyltransferase OS=Bos taurus OX=9913 GN=UGT1A1 PE=1 SV=1	1	14	7	7	59.603	533	120.44	24	2.01405e+06	2.18105e+06	2.0654e+06	2.02541e+06	1.81846e+06	2.18279e+06	0.962648	0.540029
A7YWE4;REV__A6QLQ8;REV__E1BJ16	A7YWE4	sp|A7YWE4|AL4A1_BOVIN Delta-1-pyrroline-5-carboxylate dehydrogenase, mitochondrial OS=Bos taurus OX=9913 GN=ALDH4A1 PE=2 SV=1	3	33	33	33	61.495	563	323.31	64.7	4.35504e+06	3.21838e+06	3.23186e+06	3.21171e+06	2.712e+06	2.38493e+06	0.768942	0.136013
A7YWF1;Q19RL8;REV__E1B6X6	A7YWF1;Q19RL8	tr|A7YWF1|A7YWF1_BOVIN ACSS2 protein OS=Bos taurus OX=9913 GN=ACSS2 PE=1 SV=1;tr|Q19RL8|Q19RL8_BOVIN Acetyl-CoA synthetase 2 (Fragment) OS=Bos taurus OX=9913 PE=2 SV=1	3	13	13	13	78.733	701	323.31	25.8	607110	578839	548705	630032	746905	453768	1.05537	0.731075
A7YWG4	A7YWG4	sp|A7YWG4|GGH_BOVIN Gamma-glutamyl hydrolase OS=Bos taurus OX=9913 GN=GGH PE=2 SV=1	1	1	1	1	35.683	318	3.8081	3.1	74192.8	67478.5	70530.4	71726.9	49457.9	65114.8	0.877937	0.27795
A7YWH2	A7YWH2	tr|A7YWH2|A7YWH2_BOVIN Zinc finger Ran-binding domain-containing protein 2 OS=Bos taurus OX=9913 GN=ZRANB2 PE=2 SV=1	1	3	3	3	36.291	320	25.5	11.2	41852.6	40111.3	40832	40928	67884	42602.7	1.23306	0.336115
A7YWH5	A7YWH5	tr|A7YWH5|A7YWH5_BOVIN DKC1 protein OS=Bos taurus OX=9913 GN=DKC1 PE=1 SV=1	1	4	4	4	56.853	506	99.477	10.5	150290	143611	138473	139235	146165	135958	0.974521	0.465402
A7YWI9	A7YWI9	sp|A7YWI9|TYDP2_BOVIN Tyrosyl-DNA phosphodiesterase 2 OS=Bos taurus OX=9913 GN=TDP2 PE=2 SV=1	1	1	1	1	40.826	364	2.051	2.7	27667.7	24204.4	22918.7	24045.5	19349.9	25180.7	0.916905	0.414883
A7YWP4	A7YWP4	sp|A7YWP4|HUTH_BOVIN Histidine ammonia-lyase OS=Bos taurus OX=9913 GN=HAL PE=2 SV=1	1	6	6	6	72.29	657	29.352	12	251290	254456	228907	226542	187568	242313	0.893515	0.224118
A7YWQ2;A5PJA8	A7YWQ2;A5PJA8	tr|A7YWQ2|A7YWQ2_BOVIN Chromosome 15 open reading frame 24 ortholog OS=Bos taurus OX=9913 GN=C10H15orf24 PE=2 SV=1;sp|A5PJA8|EMC7_BOVIN ER membrane protein complex subunit 7 OS=Bos taurus OX=9913 GN=EMC7 PE=2 SV=1	2	2	2	2	26.502	241	-2	6.6	28102.5	24038.6	25937	26259.2	24114.1	28556.4	1.01091	0.87824
A7YWQ4	A7YWQ4	tr|A7YWQ4|A7YWQ4_BOVIN SNTB2 protein OS=Bos taurus OX=9913 GN=SNTB2 PE=2 SV=1	1	3	1	1	57.956	540	22.825	4.8	130682	169178	146840	129338	127708	134048	0.875518	0.176928
A7YY24;A6QP46;REV__E1B9B0	A7YY24;A6QP46	tr|A7YY24|A7YY24_BOVIN IGBP1 protein OS=Bos taurus OX=9913 GN=IGBP1 PE=1 SV=1;tr|A6QP46|A6QP46_BOVIN IGBP1 protein OS=Bos taurus OX=9913 GN=IGBP1 PE=2 SV=1	3	9	9	9	38.993	338	49.13	34.9	184278	163984	169685	175796	162605	168575	0.978819	0.63578
A7YY28	A7YY28	sp|A7YY28|ABHEB_BOVIN Protein ABHD14B OS=Bos taurus OX=9913 GN=ABHD14B PE=2 SV=1	1	9	9	9	22.455	210	144.07	61.4	1.37119e+06	1.37694e+06	1.30366e+06	1.37191e+06	1.36529e+06	1.34561e+06	1.00766	0.69828
A7YY47;E1B8N6	A7YY47;E1B8N6	tr|A7YY47|A7YY47_BOVIN LMNB1 protein OS=Bos taurus OX=9913 GN=LMNB1 PE=2 SV=1;tr|E1B8N6|E1B8N6_BOVIN Lamin B1 OS=Bos taurus OX=9913 GN=LMNB1 PE=1 SV=2	2	23	20	20	66.42	586	323.31	40.1	917552	845207	875643	870517	882053	866481	0.992665	0.778954
A7YY55	A7YY55	sp|A7YY55|HACD3_BOVIN Very-long-chain (3R)-3-hydroxyacyl-CoA dehydratase 3 OS=Bos taurus OX=9913 GN=HACD3 PE=2 SV=1	1	9	9	9	43.133	362	171.53	22.9	937023	952987	951714	923326	979652	994836	1.01974	0.44986
A7YY65	A7YY65	tr|A7YY65|A7YY65_BOVIN MTCH1 protein OS=Bos taurus OX=9913 GN=MTCH1 PE=2 SV=1	1	6	6	6	41.517	389	12.941	14.1	179686	166991	165465	158888	166996	152276	0.933646	0.141709
A7YY67;E1BMG9	A7YY67;E1BMG9	tr|A7YY67|A7YY67_BOVIN 10-formyltetrahydrofolate dehydrogenase OS=Bos taurus OX=9913 GN=ALDH1L1 PE=2 SV=1;tr|E1BMG9|E1BMG9_BOVIN 10-formyltetrahydrofolate dehydrogenase OS=Bos taurus OX=9913 GN=ALDH1L1 PE=1 SV=2	2	63	63	54	98.737	902	323.31	78	1.24563e+07	1.16647e+07	1.15607e+07	1.25011e+07	1.19721e+07	1.08018e+07	0.988601	0.825541
A7Z025	A7Z025	tr|A7Z025|A7Z025_BOVIN PRPF8 protein OS=Bos taurus OX=9913 GN=PRPF8 PE=2 SV=1	1	14	14	14	273.6	2335	137.18	7.2	322118	347030	327344	332761	403944	350160	1.09069	0.255661
A7Z032;F1MNF9	A7Z032;F1MNF9	tr|A7Z032|A7Z032_BOVIN M-RIP protein OS=Bos taurus OX=9913 GN=M-RIP PE=2 SV=1;tr|F1MNF9|F1MNF9_BOVIN Myosin phosphatase Rho-interacting protein OS=Bos taurus OX=9913 GN=MPRIP PE=4 SV=2	2	2	2	2	114.11	1006	21.904	2.7	33695.4	46212.5	36944.8	41582.1	36442.8	35532	0.971795	0.806404
A7Z035	A7Z035	sp|A7Z035|EPN4_BOVIN Clathrin interactor 1 OS=Bos taurus OX=9913 GN=CLINT1 PE=2 SV=1	1	13	13	13	70.521	643	187.27	20.2	705310	683786	694027	675098	671767	694361	0.979887	0.211263
A7Z045	A7Z045	tr|A7Z045|A7Z045_BOVIN FAM84B protein OS=Bos taurus OX=9913 GN=FAM84B PE=2 SV=1	1	1	1	1	32.708	287	9.628	5.9	6718.83	6023.44	6616.93	6253.04	6982	6127.25	1.00016	0.997748
A7Z051	A7Z051	tr|A7Z051|A7Z051_BOVIN Protein phosphatase 6 regulatory subunit 3 OS=Bos taurus OX=9913 GN=PPP6R3 PE=1 SV=1	1	4	4	4	97.612	873	27.273	5	110735	102047	108228	111578	110006	101289	1.00581	0.887171
A7Z055	A7Z055	tr|A7Z055|A7Z055_BOVIN PLAA protein OS=Bos taurus OX=9913 GN=PLAA PE=2 SV=1	1	8	8	8	87.12	796	45.836	12.2	249932	228012	211508	223997	252872	222147	1.01387	0.841323
A7Z056	A7Z056	sp|A7Z056|UBP20_BOVIN Ubiquitin carboxyl-terminal hydrolase 20 OS=Bos taurus OX=9913 GN=USP20 PE=2 SV=1	1	1	1	1	101.81	912	4.2807	2.1	4325.77	4359.7	3629.94	4695.81	7124.16	4123.23	1.29457	0.272041
A7Z057;P68252	A7Z057;P68252	tr|A7Z057|A7Z057_BOVIN 14-3-3 protein gamma OS=Bos taurus OX=9913 GN=YWHAG PE=2 SV=1;sp|P68252|1433G_BOVIN 14-3-3 protein gamma OS=Bos taurus OX=9913 GN=YWHAG PE=1 SV=2	2	15	9	9	28.302	247	323.31	60.3	964807	920626	945997	889549	839825	935515	0.941181	0.142377
A7Z066;Q8HYW3	A7Z066	tr|A7Z066|A7Z066_BOVIN Calnexin OS=Bos taurus OX=9913 GN=CANX PE=1 SV=1	2	29	29	29	67.775	593	323.31	42.2	3.49076e+06	3.61119e+06	3.58909e+06	3.72688e+06	2.91077e+06	3.66269e+06	0.963456	0.648372
A7Z090	A7Z090	tr|A7Z090|A7Z090_BOVIN ANK3 protein OS=Bos taurus OX=9913 GN=ANK3 PE=2 SV=1	1	20	20	7	121.51	1093	105.44	18.8	662657	659829	670112	739346	670078	689742	1.05348	0.163417
A8E4L8	A8E4L8	tr|A8E4L8|A8E4L8_BOVIN LIM domain 7 OS=Bos taurus OX=9913 GN=LMO7 PE=1 SV=1	1	14	14	14	157.57	1380	68.337	12	268437	280698	273734	258175	317114	263107	1.01887	0.800926
A8E4P1	A8E4P1	tr|A8E4P1|A8E4P1_BOVIN MGST1 protein OS=Bos taurus OX=9913 GN=MGST1 PE=2 SV=1	1	4	2	2	17.621	155	45.405	17.4	116758	109313	112416	566274	652774	101223	3.9005	0.128641
A8E4P2	A8E4P2	tr|A8E4P2|A8E4P2_BOVIN FARSB protein OS=Bos taurus OX=9913 GN=FARSB PE=2 SV=1	1	13	12	12	66.339	589	82.493	24.8	644046	631014	637330	624572	547784	674061	0.965503	0.583566
A8E4Q5	A8E4Q5	tr|A8E4Q5|A8E4Q5_BOVIN GAS2 protein OS=Bos taurus OX=9913 GN=GAS2 PE=2 SV=1	1	6	6	6	34.859	313	23.367	23.6	680325	641981	656725	619123	659717	662211	0.980809	0.518021
A8E644;G3MYK0;E1BBU3	A8E644	tr|A8E644|A8E644_BOVIN DCLK1 protein OS=Bos taurus OX=9913 GN=DCLK1 PE=2 SV=1	3	1	1	1	40.47	363	27.045	3.6	1856.67	3122.88	2031	2391.23	5343.14	2155.42	1.4107	0.431958
A8E645;Q8WN68	A8E645	tr|A8E645|A8E645_BOVIN GFPT1 protein OS=Bos taurus OX=9913 GN=GFPT1 PE=2 SV=1	2	18	18	3	76.742	681	323.31	34.4	767750	749077	755744	750815	808455	817404	1.04581	0.182932
A8E649;F1MBG5	A8E649;F1MBG5	tr|A8E649|A8E649_BOVIN Non-specific serine/threonine protein kinase OS=Bos taurus OX=9913 GN=PRKAA1 PE=2 SV=1;tr|F1MBG5|F1MBG5_BOVIN Non-specific serine/threonine protein kinase OS=Bos taurus OX=9913 GN=PRKAA1 PE=4 SV=1	2	3	3	2	52.402	458	57.028	4.6	35479.2	32521.1	36164.2	36630.7	33415	36202	1.02	0.668536
A8E651	A8E651	tr|A8E651|A8E651_BOVIN EWS RNA binding protein 1 OS=Bos taurus OX=9913 GN=EWSR1 PE=2 SV=1	1	6	6	6	68.292	655	86.586	9.6	474678	451852	502672	484186	412249	531964	0.999438	0.994682
A8E652;Q863H6	A8E652	tr|A8E652|A8E652_BOVIN CYP2C19 protein OS=Bos taurus OX=9913 GN=CYP2C19 PE=2 SV=1	2	24	22	14	55.81	490	279	50	2.94748e+06	2.81199e+06	2.41951e+06	2.53788e+06	3.12097e+06	1.93189e+06	0.92808	0.631351
A8E654;F1N6W9;A4FV05	A8E654;F1N6W9;A4FV05	tr|A8E654|A8E654_BOVIN COL18A1 protein OS=Bos taurus OX=9913 GN=COL18A1 PE=2 SV=1;tr|F1N6W9|F1N6W9_BOVIN Collagen type XVIII alpha 1 chain OS=Bos taurus OX=9913 GN=COL18A1 PE=4 SV=2;tr|A4FV05|A4FV05_BOVIN COL18A1 protein OS=Bos taurus OX=9913 GN=COL18A1 PE	3	9	9	9	135.07	1329	233.35	7.8	216400	218038	219418	219119	223677	258384	1.07238	0.273197
A8E657;F1MY13	A8E657;F1MY13	sp|A8E657|AASS_BOVIN Alpha-aminoadipic semialdehyde synthase, mitochondrial OS=Bos taurus OX=9913 GN=AASS PE=2 SV=1;tr|F1MY13|F1MY13_BOVIN Alpha-aminoadipic semialdehyde synthase, mitochondrial OS=Bos taurus OX=9913 GN=AASS PE=4 SV=2	2	23	23	23	102.08	926	197.44	30.6	1.03402e+06	880362	966607	994055	1.20397e+06	1.00814e+06	1.11287	0.252032
A8Q334;G3MXK0	A8Q334	tr|A8Q334|A8Q334_BOVIN LOC513482 protein OS=Bos taurus OX=9913 GN=LOC513482 PE=2 SV=1	2	4	4	4	17.321	156	26.634	37.2	262276	249705	238573	257263	233283	220559	0.947442	0.360797
A8WFL6	A8WFL6	tr|A8WFL6|A8WFL6_BOVIN DMD protein OS=Bos taurus OX=9913 GN=DMD PE=2 SV=1	1	4	3	3	68.907	604	7.4471	8.3	29059.1	31589.2	30165.1	29818.2	41977.9	28181	1.10091	0.52691
A8WFM0;F1N1K0	A8WFM0;F1N1K0	tr|A8WFM0|A8WFM0_BOVIN MGC159550 protein OS=Bos taurus OX=9913 GN=MGC159550 PE=2 SV=1;tr|F1N1K0|F1N1K0_BOVIN Valosin containing protein lysine methyltransferase OS=Bos taurus OX=9913 GN=VCPKMT PE=4 SV=2	2	1	1	1	14.752	139	4.1888	9.4	1614.25	1484.39	1404.48	1612.12	2710.41	1954.7	1.39397	0.147741
A8WFQ0;P42026	A8WFQ0;P42026	tr|A8WFQ0|A8WFQ0_BOVIN NADH dehydrogenase [ubiquinone] iron-sulfur protein 7, mitochondrial OS=Bos taurus OX=9913 GN=NDUFS7 PE=2 SV=1;sp|P42026|NDUS7_BOVIN NADH dehydrogenase [ubiquinone] iron-sulfur protein 7, mitochondrial OS=Bos taurus OX=9913 GN=NDUFS7	2	5	5	5	20.121	179	37.032	24.6	278851	251238	256512	256242	197204	215475	0.850394	0.113166
A8YXY3;Q58DU4	A8YXY3	sp|A8YXY3|SEP15_BOVIN Selenoprotein F OS=Bos taurus OX=9913 GN=SELENOF PE=2 SV=2	2	4	4	4	17.974	162	97.801	29.6	332649	377174	338517	349900	330226	336342	0.969597	0.521225
A8YXZ2	A8YXZ2	tr|A8YXZ2|A8YXZ2_BOVIN C8G protein OS=Bos taurus OX=9913 GN=C8G PE=2 SV=1	1	4	4	4	25.288	237	9.2082	22.4	137861	139197	139782	127725	168913	157246	1.08887	0.37118
A8YXZ8	A8YXZ8	sp|A8YXZ8|TOM5_BOVIN Mitochondrial import receptor subunit TOM5 homolog OS=Bos taurus OX=9913 GN=TOMM5 PE=3 SV=1	1	3	3	3	6.0352	51	4.0906	45.1	131732	127893	114339	137682	100946	89100	0.876363	0.37766
A9QWQ1	A9QWQ1	sp|A9QWQ1|CXL11_BOVIN C-X-C motif chemokine 11 OS=Bos taurus OX=9913 GN=CXCL11 PE=3 SV=1	1	1	1	1	10.943	100	2.1838	12	9060.46	8017.24	10737.5	6416.91	7650.94	10993.8	0.901003	0.592485
A9XTK4	A9XTK4	tr|A9XTK4|A9XTK4_BOVIN 17-beta hydroxysteroid dehydrogenase OS=Bos taurus OX=9913 GN=HSD17B7 PE=2 SV=1	1	7	7	2	37.658	334	65.319	24	900670	1.00004e+06	863296	829267	791716	675820	0.830971	0.0648628
B0JYL6	B0JYL6	tr|B0JYL6|B0JYL6_BOVIN Signal transducer and activator of transcription OS=Bos taurus OX=9913 GN=STAT1 PE=2 SV=1	1	17	17	0	86.929	747	169.14	27	1.15804e+06	1.20569e+06	1.12635e+06	1.27164e+06	1.14963e+06	1.05851e+06	0.997052	0.96099
B0JYM3;A5PK51;F1N3B0	B0JYM3;A5PK51;F1N3B0	tr|B0JYM3|B0JYM3_BOVIN Nicotinate phosphoribosyltransferase domain containing 1 OS=Bos taurus OX=9913 GN=NAPRT1 PE=2 SV=1;sp|A5PK51|PNCB_BOVIN Nicotinate phosphoribosyltransferase OS=Bos taurus OX=9913 GN=NAPRT PE=2 SV=2;tr|F1N3B0|F1N3B0_BOVIN Nicotinate p	3	23	23	23	57.387	533	277.44	50.8	1.57936e+06	1.49297e+06	1.516e+06	1.50423e+06	1.47933e+06	1.62426e+06	1.00425	0.905983
B0JYQ0	B0JYQ0	tr|B0JYQ0|B0JYQ0_BOVIN ALB protein OS=Bos taurus OX=9913 GN=ALB PE=2 SV=1	1	56	1	1	69.293	607	5.1191	71.8	36094.2	35212.8	38809.4	33686.8	40925.9	106041	1.64057	0.365041
B1P0L6;Q45MQ1	B1P0L6;Q45MQ1	tr|B1P0L6|B1P0L6_BOVIN ATP synthase protein 8 OS=Bos taurus OX=9913 GN=ATP8 PE=3 SV=1;tr|Q45MQ1|Q45MQ1_BOVIN ATP synthase protein 8 OS=Bos taurus OX=9913 GN=ATP8 PE=3 SV=1	2	2	1	1	7.9205	66	1.8724	31.8	33982.8	215783	106648	29275.3	23531	29753.9	0.231641	0.159317
B1P383;Q24K09	B1P383;Q24K09	tr|B1P383|B1P383_BOVIN DNA methyltransferase b (Fragment) OS=Bos taurus OX=9913 GN=Dnmt1 PE=2 SV=1;sp|Q24K09|DNMT1_BOVIN DNA (cytosine-5)-methyltransferase 1 OS=Bos taurus OX=9913 GN=DNMT1 PE=2 SV=1	2	1	1	1	153.08	1348	2.9145	1	1544.26	2151.08	2021.95	1988.15	3356.9	2193.81	1.31861	0.261122
B1PK18;F1MZP0	B1PK18;F1MZP0	tr|B1PK18|B1PK18_BOVIN 1,4-alpha-glucan branching enzyme 1 OS=Bos taurus OX=9913 PE=2 SV=1;tr|F1MZP0|F1MZP0_BOVIN 1,4-alpha-glucan branching enzyme 1 OS=Bos taurus OX=9913 GN=GBE1 PE=4 SV=2	2	24	24	24	80.977	705	265.36	44.3	2.7339e+06	2.54726e+06	2.51326e+06	2.76516e+06	2.84064e+06	2.48129e+06	1.03755	0.491946
B5B0D4;A0A0P0HAN3;E7E1Q8;O77777;A0A0M4FI60	B5B0D4	tr|B5B0D4|B5B0D4_BOVIN Major allergen beta-lactoglobulin OS=Bos taurus OX=9913 PE=1 SV=1	5	12	12	1	19.969	178	285.12	69.1	910373	949267	923641	893686	1.11188e+06	940495	1.05848	0.465284
B8Y9S9;P07589;G5E5A9;B8Y9T0;Q95KV5;Q95KV4;Q71U44;Q865Z7;Q862C9;Q9MZ31	B8Y9S9;P07589;G5E5A9;B8Y9T0	tr|B8Y9S9|B8Y9S9_BOVIN Embryo-specific fibronectin 1 transcript variant OS=Bos taurus OX=9913 GN=FN1 PE=2 SV=1;sp|P07589|FINC_BOVIN Fibronectin OS=Bos taurus OX=9913 GN=FN1 PE=1 SV=4;tr|G5E5A9|G5E5A9_BOVIN Fibronectin OS=Bos taurus OX=9913 GN=FN1 PE=4 SV=1	10	52	52	52	262.42	2387	323.31	26.6	2.67716e+06	2.79108e+06	2.84616e+06	2.58606e+06	2.61227e+06	2.98746e+06	0.98453	0.77294
B8YB76;F1MLF8;Q2KIH3	B8YB76;F1MLF8;Q2KIH3	tr|B8YB76|B8YB76_BOVIN Homogentisate 1,2-dioxygenase OS=Bos taurus OX=9913 GN=HGD PE=2 SV=1;tr|F1MLF8|F1MLF8_BOVIN Homogentisate 1,2-dioxygenase OS=Bos taurus OX=9913 GN=HGD PE=1 SV=2;tr|Q2KIH3|Q2KIH3_BOVIN HGD protein (Fragment) OS=Bos taurus OX=9913 GN=H	3	24	24	24	49.996	445	323.31	78.2	3.89151e+06	3.68684e+06	3.6793e+06	3.72698e+06	3.79448e+06	3.82719e+06	1.00808	0.708467
B9W0B4;Q95123;V6F7N8;B8Y899	B9W0B4;Q95123;V6F7N8;B8Y899	tr|B9W0B4|B9W0B4_BOVIN Succinate dehydrogenase [ubiquinone] cytochrome b small subunit (Fragment) OS=Bos taurus OX=9913 GN=SDHD PE=3 SV=1;sp|Q95123|DHSD_BOVIN Succinate dehydrogenase [ubiquinone] cytochrome b small subunit, mitochondrial OS=Bos taurus OX=9	4	1	1	1	6.4233	61	4.031	16.4	63296.4	121696	60427.9	59430.1	147814	66568.9	1.11569	0.798388
C1JZ67;REV__Q1LZC0	C1JZ67	tr|C1JZ67|C1JZ67_BOVIN Importin subunit alpha OS=Bos taurus OX=9913 GN=KPNA4 PE=2 SV=1	2	4	4	2	57.9	521	23.547	9.6	139261	144228	148315	146857	141963	164973	1.05092	0.382171
C3V9V7;G5E666	C3V9V7	tr|C3V9V7|C3V9V7_BOVIN RNP24 OS=Bos taurus OX=9913 GN=TMED2 PE=3 SV=1	2	7	7	7	22.733	201	122.18	32.3	511413	473593	502589	492149	478338	534454	1.01166	0.79074
C4T8B4	C4T8B4	tr|C4T8B4|C4T8B4_BOVIN Pentaxin OS=Bos taurus OX=9913 GN=CRP PE=2 SV=1	1	4	4	4	25.292	224	41.231	23.7	170853	230335	183134	213339	215343	230035	1.12732	0.259272
C7FE01;P24627;B9VPZ5;B3VTM3;Q6LBN7;Q19KS1;Q8MII0;Q6LEB5;Q6LC78;Q95M58;Q95M57;E6YCQ7;Q95M56;E6YCQ8	C7FE01;P24627;B9VPZ5;B3VTM3;Q6LBN7;Q19KS1	tr|C7FE01|C7FE01_BOVIN Lactoferrin (Fragment) OS=Bos taurus OX=9913 PE=2 SV=1;sp|P24627|TRFL_BOVIN Lactotransferrin OS=Bos taurus OX=9913 GN=LTF PE=1 SV=2;tr|B9VPZ5|B9VPZ5_BOVIN Lactoferrin OS=Bos taurus OX=9913 GN=LF PE=2 SV=1;tr|B3VTM3|B3VTM3_BOVIN Lacto	14	35	31	30	76.274	690	323.31	55.8	2.00758e+06	2.02031e+06	1.94587e+06	2.01339e+06	1.83346e+06	1.8111e+06	0.947135	0.196683
C7FFR6;Q1JQ93	C7FFR6;Q1JQ93	tr|C7FFR6|C7FFR6_BOVIN Dolichol-phosphate mannosyltransferase subunit 1 OS=Bos taurus OX=9913 GN=DPM1 PE=2 SV=1;sp|Q1JQ93|DPM1_BOVIN Dolichol-phosphate mannosyltransferase subunit 1 OS=Bos taurus OX=9913 GN=DPM1 PE=2 SV=1	2	5	5	5	29.606	260	37.974	21.9	266603	284832	267425	263484	288107	273437	1.00753	0.835834
D1Z308;J9QD97;J9QDU2;Q2KJC7;J9QDG2;J9QD96;J9QCU0;J9QDG1;J9QDU1;J9QDM7;Q8HZM3	D1Z308;J9QD97;J9QDU2;Q2KJC7;J9QDG2;J9QD96	tr|D1Z308|D1Z308_BOVIN Periostin OS=Bos taurus OX=9913 GN=POSTN PE=1 SV=2;tr|J9QD97|J9QD97_BOVIN Periostin variant 9 OS=Bos taurus OX=9913 PE=2 SV=1;tr|J9QDU2|J9QDU2_BOVIN Periostin variant 6 OS=Bos taurus OX=9913 PE=2 SV=1;tr|Q2KJC7|Q2KJC7_BOVIN Periostin	11	17	17	17	93.193	836	310.72	26.8	859608	925724	868877	891362	1.00768e+06	847341	1.03473	0.58711
D3JUI8;Q29RT0;E1BPL6;F1N325	D3JUI8	tr|D3JUI8|D3JUI8_BOVIN RNA-binding motif protein, X chromosome OS=Bos taurus OX=9913 GN=RBMX PE=1 SV=1	4	20	20	19	42.312	391	191.64	43.5	1.13099e+06	1.1178e+06	1.16002e+06	1.13501e+06	1.07334e+06	1.16875e+06	0.990697	0.747094
D3K0R6;F1MQ01;Q28164	D3K0R6;F1MQ01	sp|D3K0R6|AT2B4_BOVIN Plasma membrane calcium-transporting ATPase 4 OS=Bos taurus OX=9913 GN=ATP2B4 PE=1 SV=2;tr|F1MQ01|F1MQ01_BOVIN Calcium-transporting ATPase OS=Bos taurus OX=9913 GN=ATP2B4 PE=3 SV=2	3	2	2	0	133.79	1207	133.45	2.9	34886.4	38828.6	33796.6	37133.6	40234.5	33673.1	1.03283	0.65417
D7GLD1;D7GLD0;E1BKT8	D7GLD1;D7GLD0;E1BKT8	tr|D7GLD1|D7GLD1_BOVIN Mitofusin 2, transcript variant 1 OS=Bos taurus OX=9913 GN=MFN2 PE=2 SV=1;tr|D7GLD0|D7GLD0_BOVIN Mitofusin 2 OS=Bos taurus OX=9913 GN=MFN2 PE=3 SV=1;tr|E1BKT8|E1BKT8_BOVIN Mitofusin 2 OS=Bos taurus OX=9913 GN=MFN2 PE=3 SV=2	3	4	4	4	86.355	757	24.822	7.8	87535.6	75608.3	78773.5	76371.7	83240.5	72425.9	0.959162	0.527545
D9IE06	D9IE06	tr|D9IE06|D9IE06_BOVIN Mitochondrial optic atrophy 3 protein isoform b OS=Bos taurus OX=9913 GN=OPA3 PE=1 SV=1	1	3	2	2	20.655	186	10.913	21	144309	97334.1	116168	111027	108575	111981	0.926698	0.557709
E1B6X6;F1MF35	E1B6X6	tr|E1B6X6|E1B6X6_BOVIN Bromodomain adjacent to zinc finger domain 1B OS=Bos taurus OX=9913 GN=BAZ1B PE=4 SV=2	2	4	4	4	170.57	1482	11.81	3.2	30141.8	30853.9	31407.1	29433.6	33838.2	31468.3	1.02529	0.587968
E1B700	E1B700	tr|E1B700|E1B700_BOVIN Olfactory receptor OS=Bos taurus OX=9913 GN=OR8G5 PE=3 SV=2	1	1	1	1	35.027	314	-2	2.9	41695.6	32939.4	35021	26901.3	34346.8	32006.2	0.850426	0.186801
E1B717	E1B717	tr|E1B717|E1B717_BOVIN Armadillo repeat containing 10 OS=Bos taurus OX=9913 GN=ARMC10 PE=4 SV=1	1	7	7	7	33.644	307	183.38	33.9	381664	422796	363056	388024	328935	316261	0.884972	0.188767
E1B726;A7E350	E1B726;A7E350	tr|E1B726|E1B726_BOVIN Plasminogen OS=Bos taurus OX=9913 GN=PLG PE=3 SV=2;tr|A7E350|A7E350_BOVIN PLG protein OS=Bos taurus OX=9913 GN=PLG PE=2 SV=1	2	24	24	1	91.242	812	259.53	36.3	1.15825e+06	1.10065e+06	1.2862e+06	1.24961e+06	1.1084e+06	1.6235e+06	1.1231	0.422997
E1B731	E1B731	tr|E1B731|E1B731_BOVIN Transmembrane protein 165 OS=Bos taurus OX=9913 GN=TMEM165 PE=4 SV=1	1	1	1	1	34.684	324	13.1	5.6	4814.12	4939.66	5058.01	5726.95	6808.56	4608.48	1.15746	0.290652
E1B735	E1B735	tr|E1B735|E1B735_BOVIN X-prolyl aminopeptidase 2 OS=Bos taurus OX=9913 GN=XPNPEP2 PE=3 SV=1	1	3	3	3	75.635	673	22.959	7	92112.6	110103	94926.1	99893.3	87037.1	89412.7	0.930004	0.368248
E1B748	E1B748	tr|E1B748|E1B748_BOVIN Hypoxia up-regulated 1 OS=Bos taurus OX=9913 GN=HYOU1 PE=1 SV=1	1	33	33	33	111.68	1002	323.31	40.1	2.42169e+06	2.75532e+06	2.88722e+06	2.69464e+06	2.43147e+06	3.42453e+06	1.06032	0.646757
E1B768;F1MGP9;A0JNB4	E1B768;F1MGP9;A0JNB4	tr|E1B768|E1B768_BOVIN Leucyl-tRNA synthetase 2, mitochondrial OS=Bos taurus OX=9913 GN=LARS2 PE=3 SV=2;tr|F1MGP9|F1MGP9_BOVIN Leucyl-tRNA synthetase 2, mitochondrial OS=Bos taurus OX=9913 GN=LARS2 PE=3 SV=2;tr|A0JNB4|A0JNB4_BOVIN Leucyl-tRNA synthetase 2,	3	3	3	3	101.87	903	3.4614	3	63419.4	39563.9	53251.2	52189.9	46330.8	56036	0.989262	0.943882
E1B7A9;F1N4I6	E1B7A9;F1N4I6	tr|E1B7A9|E1B7A9_BOVIN ATP binding cassette subfamily C member 11 OS=Bos taurus OX=9913 GN=ABCC11 PE=4 SV=2;tr|F1N4I6|F1N4I6_BOVIN ATP binding cassette subfamily C member 11 OS=Bos taurus OX=9913 GN=ABCC11 PE=4 SV=2	2	1	1	1	84.981	752	2.7592	1.2	72096.2	80205.2	71530.3	70794.3	62308.2	64727.1	0.883832	0.0830984
E1B7B1	E1B7B1	tr|E1B7B1|E1B7B1_BOVIN SEC63 homolog, protein translocation regulator OS=Bos taurus OX=9913 GN=SEC63 PE=4 SV=1	1	13	13	13	87.882	760	112.47	21.7	599591	692903	614652	586428	763534	669766	1.05903	0.557817
E1B7C4	E1B7C4	tr|E1B7C4|E1B7C4_BOVIN Dedicator of cytokinesis 10 OS=Bos taurus OX=9913 GN=DOCK10 PE=3 SV=2	1	1	1	1	248.02	2165	3.4858	0.7	1822.63	1945.33	1553	2611.7	2993.22	1578.93	1.3501	0.229297
E1B7E3	E1B7E3	tr|E1B7E3|E1B7E3_BOVIN Golgin A4 OS=Bos taurus OX=9913 GN=GOLGA4 PE=4 SV=2	1	5	5	5	259.18	2229	41.629	2.8	60658	65414.3	64081.2	62798.8	83386.5	65240.3	1.11187	0.346171
E1B7F4;REV__Q2HJD6;REV__E1BDC5;REV__F1N693	E1B7F4	tr|E1B7F4|E1B7F4_BOVIN C-type lectin domain family 4 member G OS=Bos taurus OX=9913 GN=CLEC4G PE=4 SV=2	4	7	7	7	32.832	290	29.045	21.7	276168	266522	281883	295798	334468	326990	1.16091	0.0250547
E1B7G5	E1B7G5	tr|E1B7G5|E1B7G5_BOVIN RNA binding motif protein 12B OS=Bos taurus OX=9913 GN=RBM12B PE=4 SV=2	1	1	1	1	115.87	984	8.7941	1	43462.4	40324.2	40832	42564.7	53781.1	42750	1.11617	0.27657
E1B7G9	E1B7G9	tr|E1B7G9|E1B7G9_BOVIN APOBEC1 complementation factor OS=Bos taurus OX=9913 GN=A1CF PE=4 SV=2	1	19	19	18	65.288	595	90.362	43.4	976557	942945	933681	941086	913215	944173	0.980825	0.326589
E1B7J6;Q32L07;G3N071;F1MYM6;P27628;F1MRE2	E1B7J6;Q32L07;G3N071;F1MYM6;P27628;F1MRE2	tr|E1B7J6|E1B7J6_BOVIN Tuftelin OS=Bos taurus OX=9913 GN=TUFT1 PE=4 SV=2;tr|Q32L07|Q32L07_BOVIN TUFT1 protein OS=Bos taurus OX=9913 GN=TUFT1 PE=2 SV=1;tr|G3N071|G3N071_BOVIN Tuftelin OS=Bos taurus OX=9913 GN=TUFT1 PE=4 SV=1;tr|F1MYM6|F1MYM6_BOVIN Tuftelin	6	1	1	1	40.897	360	1.9549	2.8	4635.64	3799.21	3365.42	3467.14	6032.44	2968.35	1.05658	0.837927
E1B7K5	E1B7K5	tr|E1B7K5|E1B7K5_BOVIN Cytoskeleton associated protein 5 OS=Bos taurus OX=9913 GN=CKAP5 PE=4 SV=2	1	3	3	3	225.12	2032	22.292	1.6	50961	51403.9	50377.4	50536.2	47400.7	48621.3	0.959512	0.0982078
E1B7Q0	E1B7Q0	tr|E1B7Q0|E1B7Q0_BOVIN Protein Hook homolog 3 OS=Bos taurus OX=9913 GN=HOOK3 PE=4 SV=1	1	2	2	2	83.145	718	29.59	3.5	2595.4	5069.85	2028.92	2367.99	18598.9	2026.74	2.3719	0.468958
E1B7R4;A7E394	E1B7R4;A7E394	tr|E1B7R4|E1B7R4_BOVIN Eukaryotic translation initiation factor 3 subunit A OS=Bos taurus OX=9913 GN=EIF3A PE=3 SV=2;tr|A7E394|A7E394_BOVIN Eukaryotic translation initiation factor 3 subunit A (Fragment) OS=Bos taurus OX=9913 GN=EIF6 PE=2 SV=1	2	38	38	38	166.27	1378	250.33	23.7	1.27214e+06	1.309e+06	1.26874e+06	1.27034e+06	1.30439e+06	1.25409e+06	0.994533	0.738999
E1B7U1	E1B7U1	tr|E1B7U1|E1B7U1_BOVIN Mannosyl-oligosaccharide glucosidase OS=Bos taurus OX=9913 GN=MOGS PE=1 SV=2	1	9	9	9	79.861	721	39.189	13.2	339022	334347	342674	314680	335392	373805	1.00771	0.88854
E1B7W1	E1B7W1	tr|E1B7W1|E1B7W1_BOVIN Thyroid hormone receptor associated protein 3 OS=Bos taurus OX=9913 GN=THRAP3 PE=1 SV=1	1	14	14	13	108.89	958	117.56	14.9	478262	485909	477229	487411	549900	491298	1.0605	0.22724
E1B7W2	E1B7W2	tr|E1B7W2|E1B7W2_BOVIN Chromosome 2 open reading frame 72 OS=Bos taurus OX=9913 GN=C2H2orf72 PE=4 SV=2	1	10	10	10	29.958	285	112.6	44.2	392141	385751	370009	432960	369981	381569	1.03189	0.582653
E1B801	E1B801	tr|E1B801|E1B801_BOVIN Rho GTPase activating protein 35 OS=Bos taurus OX=9913 GN=ARHGAP35 PE=4 SV=1	1	1	1	1	170.5	1500	9.3	0.7	16351.4	15088.7	17851.9	19744.3	14092	20274	1.09775	0.493446
E1B805	E1B805	tr|E1B805|E1B805_BOVIN Uncharacterized protein OS=Bos taurus OX=9913 GN=LOC528040 PE=4 SV=2	1	2	2	2	187.27	1674	6.7206	0.9	29500.2	23490.3	29407.4	21906.9	28197.8	34323.2	1.02464	0.876881
E1B810;A6QNW1	E1B810;A6QNW1	tr|E1B810|E1B810_BOVIN Ras and Rab interactor 2 OS=Bos taurus OX=9913 GN=RIN2 PE=4 SV=2;tr|A6QNW1|A6QNW1_BOVIN MGC152020 protein OS=Bos taurus OX=9913 GN=MGC152020 PE=2 SV=1	2	1	1	1	99.085	895	3.8189	1	11978	15821.1	13611.3	8343.16	17221.1	10532.8	0.871689	0.573503
E1B822;A4IFP6	E1B822;A4IFP6	tr|E1B822|E1B822_BOVIN Uncharacterized protein OS=Bos taurus OX=9913 GN=GIMAP1 PE=4 SV=2;tr|A4IFP6|A4IFP6_BOVIN GIMAP1 protein OS=Bos taurus OX=9913 GN=GIMAP1 PE=2 SV=1	2	2	2	2	32.357	294	3.1953	7.5	19358.9	17951.9	16343.8	18509.2	21722	17206.3	1.0705	0.474667
E1B828	E1B828	tr|E1B828|E1B828_BOVIN LEM domain containing 2 OS=Bos taurus OX=9913 GN=LEMD2 PE=4 SV=1	1	4	4	4	55.483	495	40.051	7.5	51492.3	59885.5	50411.7	59272.9	74301.1	54300.7	1.16123	0.265128
E1B843	E1B843	tr|E1B843|E1B843_BOVIN N-alpha-acetyltransferase 20 OS=Bos taurus OX=9913 GN=NAA20 PE=4 SV=2	1	1	1	1	21.467	188	2.0109	5.9	3352.36	3758.25	3288.09	3912.29	4585.3	3267.34	1.13138	0.32683
E1B844	E1B844	tr|E1B844|E1B844_BOVIN Mitochondrial import inner membrane translocase subunit TIM44 OS=Bos taurus OX=9913 GN=TIMM44 PE=3 SV=1	1	8	8	8	51.445	454	43.225	18.1	256592	238035	237190	225680	217181	200820	0.879566	0.0383453
E1B867;G3MZB3	E1B867;G3MZB3	tr|E1B867|E1B867_BOVIN ADAM metallopeptidase domain 17 OS=Bos taurus OX=9913 GN=ADAM17 PE=4 SV=1;tr|G3MZB3|G3MZB3_BOVIN ADAM metallopeptidase domain 17 OS=Bos taurus OX=9913 GN=ADAM17 PE=4 SV=1	2	1	1	1	92.861	825	13.265	1.9	7018.52	7459.93	7217.88	9310.09	8376	7268.35	1.15017	0.146441
E1B885	E1B885	tr|E1B885|E1B885_BOVIN Tetratricopeptide repeat domain 37 OS=Bos taurus OX=9913 GN=TTC37 PE=4 SV=2	1	3	3	3	174.66	1565	52.135	1.9	45808.2	41363.1	43292.1	42425.5	40451	46819.5	0.994118	0.916075
E1B891	E1B891	tr|E1B891|E1B891_BOVIN N-terminal asparagine amidase OS=Bos taurus OX=9913 GN=NTAN1 PE=4 SV=1	1	2	2	2	34.639	310	24.228	8.4	61897.6	56339.1	58690.1	58179	67610.8	66974.7	1.08952	0.200027
E1B8B9	E1B8B9	tr|E1B8B9|E1B8B9_BOVIN Solute carrier family 25 member 42 OS=Bos taurus OX=9913 GN=SLC25A42 PE=3 SV=1	1	2	2	2	35.423	318	5.9235	6	32763.3	29977.9	31725.2	27248.9	31773.9	29904	0.94136	0.297773
E1B8G9;G5E6E8;F1N5F3;F1MVX6	E1B8G9	tr|E1B8G9|E1B8G9_BOVIN Histone H2B OS=Bos taurus OX=9913 GN=HIST3H2BB PE=3 SV=2	4	10	1	1	15.388	137	-2	53.3	9571.4	9853.87	9681.87	10256.3	9833.37	9387.65	1.01272	0.664439
E1B8H8	E1B8H8	tr|E1B8H8|E1B8H8_BOVIN SEC14 like lipid binding 3 OS=Bos taurus OX=9913 GN=SEC14L3 PE=4 SV=1	1	7	3	3	45.956	400	2.3898	20.2	57666.4	44751.5	50696.5	48847.3	74940.9	51200.6	1.14286	0.469278
E1B8J6	E1B8J6	tr|E1B8J6|E1B8J6_BOVIN Family with sequence similarity 83 member H OS=Bos taurus OX=9913 GN=FAM83H PE=4 SV=1	1	4	3	3	127.48	1181	8.3444	3	115910	118709	119349	113601	98788.7	111230	0.914266	0.0984073
E1B8K6;G3MXT4;G3MYJ0;G3X7M4;A7E386;REV__G3MYJ0;REV__G3X7M4;REV__G3MXT4;REV__E1B8K6	E1B8K6;G3MXT4;G3MYJ0;G3X7M4	tr|E1B8K6|E1B8K6_BOVIN Uncharacterized protein OS=Bos taurus OX=9913 GN=NCL PE=1 SV=1;tr|G3MXT4|G3MXT4_BOVIN Uncharacterized protein OS=Bos taurus OX=9913 PE=4 SV=1;tr|G3MYJ0|G3MYJ0_BOVIN Uncharacterized protein OS=Bos taurus OX=9913 PE=4 SV=1;tr|G3X7M4|G3	9	32	32	23	77.852	720	323.31	38.3	2.83061e+06	3.05166e+06	2.9765e+06	3.0242e+06	3.147e+06	3.26563e+06	1.06525	0.113066
E1B8M5	E1B8M5	tr|E1B8M5|E1B8M5_BOVIN Monooxygenase DBH like 1 OS=Bos taurus OX=9913 GN=MOXD1 PE=4 SV=1	1	1	1	1	69.779	614	5.2632	2.6	6374.07	6998.51	6596.97	7326.65	11674.1	7381.73	1.32113	0.214844
E1B8N4	E1B8N4	tr|E1B8N4|E1B8N4_BOVIN Trehalase OS=Bos taurus OX=9913 GN=TREH PE=3 SV=2	1	2	2	2	65.785	579	6.1588	3.6	42214.2	33672.8	39715.7	43916	25917	32596.4	0.886047	0.493448
E1B8Q8	E1B8Q8	tr|E1B8Q8|E1B8Q8_BOVIN Exportin for tRNA OS=Bos taurus OX=9913 GN=XPOT PE=4 SV=2	1	3	3	3	110.28	961	18.76	3.2	23547.8	23898.9	21380.5	22069.2	22150.2	18506.4	0.911351	0.229747
E1B8X1	E1B8X1	tr|E1B8X1|E1B8X1_BOVIN Fibronectin type III domain containing 3A OS=Bos taurus OX=9913 GN=FNDC3A PE=4 SV=2	1	8	8	8	131.28	1198	113.27	8.9	190323	168320	191553	203323	153684	201486	1.01508	0.884798
E1B8X4	E1B8X4	tr|E1B8X4|E1B8X4_BOVIN NEDD8-activating enzyme E1 regulatory subunit OS=Bos taurus OX=9913 GN=NAE1 PE=3 SV=1	1	5	5	5	60.385	534	19.825	12.5	80493	79314.7	74026.8	77342.3	92823.5	74095.7	1.04459	0.599908
E1B8Z4	E1B8Z4	tr|E1B8Z4|E1B8Z4_BOVIN Signal transducer and activator of transcription OS=Bos taurus OX=9913 GN=STAT2 PE=3 SV=1	1	6	6	6	98.537	859	40.899	8.8	225106	244463	201187	201249	241558	205354	0.966313	0.695653
E1B913	E1B913	tr|E1B913|E1B913_BOVIN Threonine synthase like 2 OS=Bos taurus OX=9913 GN=THNSL2 PE=4 SV=1	1	2	2	2	54.506	484	3.3296	3.9	8025.02	7123.89	17570.2	6469.3	12114.2	34628.2	1.62632	0.500243
E1B941;Q3SZ71	E1B941;Q3SZ71	tr|E1B941|E1B941_BOVIN Mitochondrial-processing peptidase subunit beta OS=Bos taurus OX=9913 GN=PMPCB PE=3 SV=1;sp|Q3SZ71|MPPB_BOVIN Mitochondrial-processing peptidase subunit beta OS=Bos taurus OX=9913 GN=PMPCB PE=2 SV=1	2	10	10	10	54.224	490	34.182	24.5	484466	518241	457200	504560	548509	364529	0.97102	0.820492
E1B968	E1B968	tr|E1B968|E1B968_BOVIN Solute carrier family 7 member 2 OS=Bos taurus OX=9913 GN=SLC7A2 PE=4 SV=2	1	4	4	4	72.007	660	10.007	7.9	67827.8	84414.6	85183.2	77652.8	110125	100006	1.2121	0.206296
E1B970	E1B970	tr|E1B970|E1B970_BOVIN Golgin A3 OS=Bos taurus OX=9913 GN=GOLGA3 PE=4 SV=1	1	7	7	7	167.46	1496	155.91	7.2	125496	155416	124816	129979	137393	130114	0.979684	0.804354
E1B9A2	E1B9A2	tr|E1B9A2|E1B9A2_BOVIN Caspase recruitment domain family member 6 OS=Bos taurus OX=9913 GN=CARD6 PE=4 SV=1	1	1	1	1	116.78	1035	4.7169	1	14160.5	17894	12865.1	13038	20707.8	13093.1	1.04273	0.839466
E1B9D1;F1MYJ4	E1B9D1	tr|E1B9D1|E1B9D1_BOVIN Non-specific serine/threonine protein kinase OS=Bos taurus OX=9913 GN=AKT2 PE=3 SV=1	2	4	4	2	55.64	481	19.698	10	146992	157469	148419	167282	147307	143029	1.01046	0.856024
E1B9D4;A2VDV0	E1B9D4;A2VDV0	tr|E1B9D4|E1B9D4_BOVIN Uncharacterized protein OS=Bos taurus OX=9913 PE=4 SV=1;tr|A2VDV0|A2VDV0_BOVIN Nudix (Nucleoside diphosphate linked moiety X)-type motif 4 OS=Bos taurus OX=9913 GN=NUDT4 PE=2 SV=1	2	1	1	1	20.482	181	10.507	7.7	4603.72	5084.6	4473.16	4829.24	9642.75	4510.5	1.34043	0.390546
E1B9D5	E1B9D5	tr|E1B9D5|E1B9D5_BOVIN Alkylglycerol monooxygenase OS=Bos taurus OX=9913 GN=AGMO PE=3 SV=2	1	2	2	2	51.539	445	2.3302	6.3	13548.6	12619.7	11909.9	13264.3	15202.5	12131.3	1.06618	0.454198
E1B9G4	E1B9G4	tr|E1B9G4|E1B9G4_BOVIN Peptidyl-prolyl cis-trans isomerase OS=Bos taurus OX=9913 GN=PPIL3 PE=3 SV=2	1	1	1	1	17.966	160	4.6571	8.1	3624.16	4212.54	3925.42	2849.7	7598.89	4129.5	1.23941	0.5471
E1B9H1	E1B9H1	tr|E1B9H1|E1B9H1_BOVIN Tubulointerstitial nephritis antigen like 1 OS=Bos taurus OX=9913 GN=TINAGL1 PE=3 SV=1	1	8	8	8	52.903	469	158.98	19.8	203536	223917	212298	212368	213773	231536	1.02802	0.522556
E1B9H3	E1B9H3	tr|E1B9H3|E1B9H3_BOVIN Cell cycle and apoptosis regulator 2 OS=Bos taurus OX=9913 GN=CCAR2 PE=4 SV=1	1	14	14	9	101.93	916	147.82	20.4	244100	236262	237928	244853	245174	257129	1.04019	0.109528
E1B9I1	E1B9I1	tr|E1B9I1|E1B9I1_BOVIN MICOS complex subunit MIC13 OS=Bos taurus OX=9913 GN=C7H19orf70 PE=3 SV=1	1	2	2	2	13.317	118	10.69	27.1	107797	119056	103151	114112	98419.2	99939.8	0.94687	0.443153
E1B9K8;P50227;REV__E1BE55	E1B9K8;P50227	tr|E1B9K8|E1B9K8_BOVIN Sulfotransferase OS=Bos taurus OX=9913 GN=SULT1A1 PE=1 SV=1;sp|P50227|ST1A1_BOVIN Sulfotransferase 1A1 OS=Bos taurus OX=9913 GN=SULT1A1 PE=1 SV=2	3	11	11	11	33.987	294	188.17	41.2	1.8834e+06	1.83239e+06	1.87333e+06	1.50774e+06	1.89853e+06	1.96696e+06	0.961374	0.643251
E1B9M8	E1B9M8	tr|E1B9M8|E1B9M8_BOVIN Scavenger receptor class F member 2 OS=Bos taurus OX=9913 GN=SCARF2 PE=4 SV=2	1	1	1	1	88.798	843	2.8392	1.4	9159.83	8763.53	13638.4	11773.8	19137.3	17663.4	1.53903	0.107196
E1B9N7;Q2YDN9	E1B9N7	tr|E1B9N7|E1B9N7_BOVIN ATP-dependent RNA helicase DHX29 OS=Bos taurus OX=9913 GN=DHX29 PE=3 SV=1	2	1	1	1	155.25	1367	6.526	1	1264.19	1350.15	1405.2	1520.96	1234.56	1342.67	1.01957	0.792084
E1B9Q4	E1B9Q4	tr|E1B9Q4|E1B9Q4_BOVIN MutS homolog 6 OS=Bos taurus OX=9913 GN=MSH6 PE=3 SV=2	1	1	1	1	152.52	1360	1.8774	0.6	14567.7	11069.1	11520.2	10572.8	6641.18	6745.75	0.644825	0.0605546
E1B9R3	E1B9R3	tr|E1B9R3|E1B9R3_BOVIN UDP-glucose glycoprotein glucosyltransferase 1 OS=Bos taurus OX=9913 GN=UGGT1 PE=4 SV=2	1	36	36	34	177.69	1555	323.31	29.6	1.69347e+06	1.76416e+06	1.68229e+06	1.70087e+06	1.6632e+06	1.72908e+06	0.990901	0.65117
E1B9S8	E1B9S8	tr|E1B9S8|E1B9S8_BOVIN Core-binding factor beta subunit OS=Bos taurus OX=9913 GN=CBFB PE=4 SV=2	1	3	3	3	21.542	182	39.825	16.5	23207.4	26458.5	22727.5	24349	30524.3	23660.2	1.08482	0.45509
E1B9T9;Q2T9Z1;F1MG01	E1B9T9	tr|E1B9T9|E1B9T9_BOVIN DNA damage inducible 1 homolog 2 OS=Bos taurus OX=9913 GN=DDI2 PE=4 SV=2	3	10	10	10	44.58	399	96.347	36.1	279530	278501	262852	280102	259598	253242	0.965962	0.39295
E1B9X7	E1B9X7	tr|E1B9X7|E1B9X7_BOVIN Glycogen [starch] synthase OS=Bos taurus OX=9913 GN=GYS2 PE=3 SV=1	1	18	18	17	80.792	702	79.355	28.9	1.01285e+06	1.07222e+06	1.06035e+06	915352	999132	1.10052e+06	0.95854	0.484745
E1BA05	E1BA05	tr|E1BA05|E1BA05_BOVIN Oxysterol-binding protein OS=Bos taurus OX=9913 GN=OSBPL8 PE=3 SV=2	1	2	2	2	100.09	877	14.559	2.3	13093.7	12560.9	14077	13606.9	11390	16697.8	1.04941	0.703825
E1BA06	E1BA06	tr|E1BA06|E1BA06_BOVIN Hypoxanthine phosphoribosyltransferase OS=Bos taurus OX=9913 PE=3 SV=2	1	1	1	1	23.937	211	41.704	6.6	72644.5	70696.3	70868.2	75716.6	74639.9	77978.9	1.06595	0.0155547
E1BA17;Q7M2W9	E1BA17	tr|E1BA17|E1BA17_BOVIN Collagen type XIV alpha 1 chain OS=Bos taurus OX=9913 GN=COL14A1 PE=1 SV=2	2	21	21	21	193.77	1800	323.31	16.7	765778	843780	829600	835788	940593	925375	1.10766	0.0970482
E1BA29	E1BA29	tr|E1BA29|E1BA29_BOVIN G protein subunit alpha q OS=Bos taurus OX=9913 GN=GNAQ PE=4 SV=1	1	3	2	2	42.142	359	43.063	7.2	61378	65821	59814.7	69579.2	80904.1	58593.5	1.11798	0.33318
E1BA58;V6F967	E1BA58;V6F967	tr|E1BA58|E1BA58_BOVIN Mannosyltransferase OS=Bos taurus OX=9913 GN=ALG9 PE=3 SV=2;tr|V6F967|V6F967_BOVIN Mannosyltransferase OS=Bos taurus OX=9913 GN=ALG9 PE=3 SV=1	2	1	1	1	69.851	611	4.925	2.5	10719.3	9941.57	13906.5	8994.25	13608.2	18179.4	1.17978	0.516661
E1BA60;E1B9C0	E1BA60	tr|E1BA60|E1BA60_BOVIN RAB32, member RAS oncogene family OS=Bos taurus OX=9913 GN=RAB32 PE=4 SV=1	2	8	8	8	24.89	225	24.867	39.6	362936	372317	359054	341165	346746	357867	0.955653	0.0619365
E1BAD8;G5E5S6	E1BAD8	tr|E1BAD8|E1BAD8_BOVIN Midline 1 OS=Bos taurus OX=9913 GN=MID1 PE=4 SV=2	2	1	1	1	75.318	667	3.0797	1.6	38723.1	30911.8	35782.8	34955.9	27766.7	42184.6	0.995157	0.973106
E1BAF6	E1BAF6	tr|E1BAF6|E1BAF6_BOVIN Proline rich coiled-coil 2A OS=Bos taurus OX=9913 GN=PRRC2A PE=4 SV=2	1	3	3	3	229.15	2164	20.071	1.8	40248.1	26591.5	36643.4	33529.5	36475.6	29158.9	0.958264	0.770225
E1BAG2	E1BAG2	tr|E1BAG2|E1BAG2_BOVIN Exosome component 5 OS=Bos taurus OX=9913 GN=EXOSC5 PE=4 SV=1	1	1	1	1	25.316	235	3.6286	4.3	12270.7	11493.1	12305.9	15205.6	13536.7	12675.9	1.14828	0.0865962
E1BAI0	E1BAI0	tr|E1BAI0|E1BAI0_BOVIN RAB23, member RAS oncogene family OS=Bos taurus OX=9913 GN=RAB23 PE=4 SV=2	1	1	1	1	26.664	237	4.7098	4.2	18953.8	28444.7	18836.2	20101.9	35978.9	22621.4	1.18823	0.517725
E1BAJ4	E1BAJ4	tr|E1BAJ4|E1BAJ4_BOVIN Starch binding domain 1 OS=Bos taurus OX=9913 GN=STBD1 PE=1 SV=1	1	19	19	19	36.556	339	273.73	64.6	1.69803e+06	1.87132e+06	1.69477e+06	1.56564e+06	1.74664e+06	1.61067e+06	0.935191	0.227038
E1BAK6	E1BAK6	tr|E1BAK6|E1BAK6_BOVIN DAZ associated protein 1 OS=Bos taurus OX=9913 GN=DAZAP1 PE=4 SV=2	1	5	5	5	42.367	396	54.565	19.2	138646	150839	133962	154741	136281	137308	1.01153	0.845344
E1BAK9;A6QQN0	E1BAK9;A6QQN0	tr|E1BAK9|E1BAK9_BOVIN E3 ubiquitin-protein ligase synoviolin OS=Bos taurus OX=9913 GN=SYVN1 PE=4 SV=2;tr|A6QQN0|A6QQN0_BOVIN SYVN1 protein OS=Bos taurus OX=9913 GN=SYVN1 PE=2 SV=1	2	7	7	7	67.098	611	27.892	11.6	247907	220476	228190	256192	258872	289185	1.15458	0.0549134
E1BAN2	E1BAN2	tr|E1BAN2|E1BAN2_BOVIN Katanin p60 ATPase-containing subunit A-like 2 OS=Bos taurus OX=9913 GN=KATNAL2 PE=1 SV=2	1	1	1	1	59.893	534	2.4551	2.2	49603.6	41950	42492.9	41537	38966	37605.7	0.881102	0.122696
E1BAR9	E1BAR9	tr|E1BAR9|E1BAR9_BOVIN UDP-glucuronosyltransferase OS=Bos taurus OX=9913 GN=LOC615303 PE=1 SV=1	1	18	13	10	60.747	528	76.352	32	1.63599e+06	1.40431e+06	1.31093e+06	1.34687e+06	1.20695e+06	845316	0.781188	0.149074
E1BAT1	E1BAT1	tr|E1BAT1|E1BAT1_BOVIN Hook microtubule tethering protein 1 OS=Bos taurus OX=9913 GN=HOOK1 PE=4 SV=2	1	3	3	3	84.822	730	31.64	5.5	47443.4	46449.5	51761.8	47485	60214.1	57952.9	1.13729	0.191561
E1BAU3	E1BAU3	tr|E1BAU3|E1BAU3_BOVIN Immunoglobulin superfamily member 10 precursor OS=Bos taurus OX=9913 GN=IGSF10 PE=4 SV=2	1	2	2	2	260.43	2374	1.8081	0.8	109038	90313.5	88567.3	94819.8	58187.7	58596.3	0.734943	0.139013
E1BAX6	E1BAX6	tr|E1BAX6|E1BAX6_BOVIN Cytochrome P450 family 7 subfamily B member 1 OS=Bos taurus OX=9913 GN=CYP7B1 PE=3 SV=1	1	13	13	13	58.511	505	35.307	28.5	835578	822251	826544	874744	775952	815408	0.992646	0.843818
E1BAZ4	E1BAZ4	tr|E1BAZ4|E1BAZ4_BOVIN Putative hydroxypyruvate isomerase OS=Bos taurus OX=9913 GN=HYI PE=3 SV=2	1	5	5	5	31.13	282	26.209	24.8	177046	166586	170849	180264	159307	166617	0.983881	0.707235
E1BAZ9	E1BAZ9	tr|E1BAZ9|E1BAZ9_BOVIN Exo/endonuclease G OS=Bos taurus OX=9913 GN=EXOG PE=4 SV=1	1	2	2	2	41.076	368	4.3384	4.1	38215.2	52331	38230.5	45699	192376	31476.9	2.09317	0.414921
E1BB16	E1BB16	tr|E1BB16|E1BB16_BOVIN GRIP and coiled-coil domain containing 2 OS=Bos taurus OX=9913 GN=GCC2 PE=4 SV=2	1	4	4	3	195.46	1684	29.425	2.3	28715.5	34732.8	27683.1	30706.7	57797.3	29963.9	1.29997	0.388009
E1BB17;G3MYE8	E1BB17	tr|E1BB17|E1BB17_BOVIN Heterogeneous nuclear ribonucleoprotein H3 OS=Bos taurus OX=9913 GN=HNRNPH3 PE=1 SV=1	2	8	7	7	36.926	346	161.23	23.4	545327	551836	534487	523131	508179	503938	0.940918	0.014075
E1BB26	E1BB26	tr|E1BB26|E1BB26_BOVIN HEAT repeat containing 5B OS=Bos taurus OX=9913 GN=HEATR5B PE=4 SV=2	1	2	2	1	224.29	2070	6.3564	0.7	120342	124819	138265	139094	106628	148304	1.02765	0.80973
E1BB28	E1BB28	tr|E1BB28|E1BB28_BOVIN Sarcosine dehydrogenase OS=Bos taurus OX=9913 GN=SARDH PE=4 SV=1	1	41	41	41	100.78	919	323.31	56.3	2.55139e+06	2.20698e+06	2.09533e+06	2.69133e+06	2.43872e+06	1.68727e+06	0.994693	0.972561
E1BB38	E1BB38	tr|E1BB38|E1BB38_BOVIN Signal recognition particle subunit SRP72 OS=Bos taurus OX=9913 GN=SRP72 PE=1 SV=1	1	12	12	12	74.727	671	262.16	23.7	609634	588476	595808	597186	523546	612526	0.966186	0.512358
E1BB73	E1BB73	tr|E1BB73|E1BB73_BOVIN Inositol polyphosphate-5-phosphatase B OS=Bos taurus OX=9913 GN=INPP5B PE=4 SV=2	1	3	3	3	113.34	1005	19.325	2.5	36879	40248.1	37678.6	43490.3	60615.5	44168.9	1.29153	0.121469
E1BB91;G3N3E4;G3N126;REV__Q17QX5;REV__F1MQ35;REV__Q3T084;REV__F1MP48;E1BKY0	E1BB91;G3N3E4	tr|E1BB91|E1BB91_BOVIN Collagen type VI alpha 3 chain OS=Bos taurus OX=9913 GN=COL6A3 PE=1 SV=1;tr|G3N3E4|G3N3E4_BOVIN Collagen type VI alpha 3 chain OS=Bos taurus OX=9913 GN=COL6A3 PE=1 SV=1	8	88	88	88	342.4	3170	323.31	31.9	4.55271e+06	5.03236e+06	4.81854e+06	4.8668e+06	5.42728e+06	5.23154e+06	1.0779	0.1569
E1BBB3	E1BBB3	tr|E1BBB3|E1BBB3_BOVIN Uncharacterized protein OS=Bos taurus OX=9913 GN=LOC100138004 PE=1 SV=2	1	21	19	18	61.692	536	60.078	39.4	944351	827792	793763	1.03855e+06	795084	620338	0.956376	0.787659
E1BBB8	E1BBB8	tr|E1BBB8|E1BBB8_BOVIN Transcriptional repressor GATA binding 1 OS=Bos taurus OX=9913 GN=TRPS1 PE=4 SV=2	1	1	1	1	142.24	1293	2.8258	0.5	4273.39	3676.43	3421.34	4310.26	3137.96	2161.69	0.845113	0.430655
E1BBC4	E1BBC4	tr|E1BBC4|E1BBC4_BOVIN OPA1, mitochondrial dynamin like GTPase OS=Bos taurus OX=9913 GN=OPA1 PE=3 SV=2	1	22	22	22	115.59	997	125.82	23	801049	777680	718441	757266	889692	659321	1.00397	0.967996
E1BBG0	E1BBG0	tr|E1BBG0|E1BBG0_BOVIN Uncharacterized protein OS=Bos taurus OX=9913 GN=LOC512541 PE=4 SV=1	1	7	1	1	45.803	416	1.9	13.5	5366.1	5873.39	5082.85	4840.76	7772.13	4654.67	1.05791	0.776136
E1BBG4	E1BBG4	tr|E1BBG4|E1BBG4_BOVIN Chromosome 5 open reading frame 51 OS=Bos taurus OX=9913 GN=C5orf51 PE=4 SV=1	1	2	2	2	33.559	293	20.833	7.8	59473.4	81206.5	61598.2	62981.1	62437.3	70800.8	0.970047	0.799119
E1BBH1	E1BBH1	tr|E1BBH1|E1BBH1_BOVIN Pleckstrin homology like domain family B member 2 OS=Bos taurus OX=9913 GN=PHLDB2 PE=4 SV=1	1	5	5	5	141.54	1254	10.362	5	54371.5	45859.8	46354	45280.3	57745.6	42934.4	0.995736	0.970862
E1BBI8	E1BBI8	tr|E1BBI8|E1BBI8_BOVIN Dynactin subunit 4 OS=Bos taurus OX=9913 GN=DCTN4 PE=4 SV=2	1	1	1	1	53.223	467	6.1515	1.7	2505.37	1256.57	1448.65	1762.27	2493.36	2035.86	1.20744	0.461626
E1BBK8	E1BBK8	tr|E1BBK8|E1BBK8_BOVIN PTPRF interacting protein alpha 1 OS=Bos taurus OX=9913 GN=PPFIA1 PE=4 SV=2	1	1	1	1	135.31	1202	2.8654	0.7	16599.6	12462.6	17239.7	14967.2	14628.4	20416.6	1.08013	0.633471
E1BBN7	E1BBN7	tr|E1BBN7|E1BBN7_BOVIN Kinesin family member 1B OS=Bos taurus OX=9913 GN=KIF1B PE=3 SV=2	1	1	1	1	204.53	1818	3.0522	1	1594	1303.31	1386.39	1627.64	2506.97	1520.48	1.32014	0.231388
E1BBS6	E1BBS6	tr|E1BBS6|E1BBS6_BOVIN Sulfhydryl oxidase OS=Bos taurus OX=9913 GN=QSOX2 PE=4 SV=2	1	1	1	1	75.364	684	2.9006	3.7	13902.8	6282.67	14897	11150.8	2922.2	10402.6	0.697659	0.402808
E1BBT0	E1BBT0	tr|E1BBT0|E1BBT0_BOVIN Aldo-keto reductase family 1 member D1 OS=Bos taurus OX=9913 GN=AKR1D1 PE=4 SV=1	1	19	19	19	37.51	326	210.18	69.6	2.3604e+06	2.22471e+06	2.20291e+06	2.41457e+06	2.09422e+06	1.99518e+06	0.958156	0.524109
E1BBT8	E1BBT8	tr|E1BBT8|E1BBT8_BOVIN ER membrane protein complex subunit 1 OS=Bos taurus OX=9913 GN=EMC1 PE=4 SV=2	1	6	6	6	111.82	999	53.291	7.5	201426	207379	194130	191423	219952	199414	1.01302	0.792762
E1BBW0;F1MP70;Q2T9W6	E1BBW0;F1MP70;Q2T9W6	tr|E1BBW0|E1BBW0_BOVIN Leucine-rich repeat flightless-interacting protein 2 OS=Bos taurus OX=9913 GN=LRRFIP2 PE=4 SV=1;tr|F1MP70|F1MP70_BOVIN Leucine-rich repeat flightless-interacting protein 2 OS=Bos taurus OX=9913 GN=LRRFIP2 PE=4 SV=1;sp|Q2T9W6|LRRF2_BO	3	7	7	6	81.601	721	37.41	11.7	251597	253493	241691	252295	250091	219533	0.966709	0.499983
E1BBW7	E1BBW7	tr|E1BBW7|E1BBW7_BOVIN Reticulophagy regulator family member 3 OS=Bos taurus OX=9913 GN=RETREG3 PE=4 SV=1	1	5	5	5	51.303	466	16.294	11.8	124256	129223	121874	115665	174138	118814	1.08862	0.592902
E1BBY7;E1BBT9	E1BBY7	tr|E1BBY7|E1BBY7_BOVIN Heat shock protein family A (Hsp70) member 4 OS=Bos taurus OX=9913 GN=HSPA4 PE=1 SV=2	2	18	18	17	94.508	840	257.09	27.9	699434	680423	694557	706410	700038	694314	1.0127	0.259284
E1BC10;E1BD43	E1BC10;E1BD43	tr|E1BC10|E1BC10_BOVIN Amine oxidase OS=Bos taurus OX=9913 GN=AOC3 PE=3 SV=1;tr|E1BD43|E1BD43_BOVIN Amine oxidase OS=Bos taurus OX=9913 GN=AOC3 PE=3 SV=1	2	28	28	0	84.471	763	323.31	49	2.56093e+06	2.79503e+06	2.76405e+06	2.64025e+06	2.92548e+06	2.87075e+06	1.03897	0.40769
E1BC22	E1BC22	tr|E1BC22|E1BC22_BOVIN Family with sequence similarity 96 member B OS=Bos taurus OX=9913 GN=CIAO2B PE=4 SV=2	1	1	1	1	17.668	163	8.5575	13.5	8919.42	3591.72	5383.53	7451.86	4518.35	7094.24	1.06537	0.840629
E1BC59;F1N3L1;A6QPI0	E1BC59;F1N3L1;A6QPI0	tr|E1BC59|E1BC59_BOVIN Protein phosphatase 1 regulatory subunit 12A OS=Bos taurus OX=9913 GN=PPP1R12A PE=4 SV=2;tr|F1N3L1|F1N3L1_BOVIN Protein phosphatase 1 regulatory subunit 12A OS=Bos taurus OX=9913 GN=PPP1R12A PE=4 SV=2;tr|A6QPI0|A6QPI0_BOVIN PPP1R12A	3	5	5	5	114.9	1028	66.939	4.9	66518.1	59623.4	63059.5	59585.4	62428.4	61545.3	0.97018	0.433139
E1BC70	E1BC70	tr|E1BC70|E1BC70_BOVIN VPS37C, ESCRT-I subunit OS=Bos taurus OX=9913 GN=VPS37C PE=4 SV=1	1	1	1	1	38.07	350	7.1105	4.3	4226.3	4264.1	3585.35	3937.43	6859.72	4431.72	1.26111	0.321371
E1BC79;Q0P5G5	E1BC79	tr|E1BC79|E1BC79_BOVIN Hydroxyacid oxidase 1 OS=Bos taurus OX=9913 GN=HAO1 PE=1 SV=2	2	20	20	19	40.994	371	323.31	63.6	2.17513e+06	2.17045e+06	1.96115e+06	2.10154e+06	1.90091e+06	1.54576e+06	0.879728	0.226678
E1BC94	E1BC94	tr|E1BC94|E1BC94_BOVIN IBA57, iron-sulfur cluster assembly OS=Bos taurus OX=9913 GN=IBA57 PE=4 SV=1	1	3	3	3	38.231	358	13.856	18.2	40669.1	48033.9	43666.3	47024.2	43422.2	43932.3	1.01518	0.795358
E1BC96;G3MX37;A6QQI7	E1BC96;G3MX37	tr|E1BC96|E1BC96_BOVIN Zinc finger CCCH-type containing 18 OS=Bos taurus OX=9913 GN=ZC3H18 PE=4 SV=2;tr|G3MX37|G3MX37_BOVIN Zinc finger CCCH-type containing 18 OS=Bos taurus OX=9913 GN=ZC3H18 PE=4 SV=1	3	2	2	2	104.8	938	24.818	2.8	57789.4	32307.2	52684.7	50774.6	31244.5	61416	1.00458	0.986121
E1BC98;A7YW40;F1MT79;A4FV71	E1BC98;A7YW40	tr|E1BC98|E1BC98_BOVIN Transcription elongation factor SPT5 OS=Bos taurus OX=9913 GN=SUPT5H PE=3 SV=2;tr|A7YW40|A7YW40_BOVIN Transcription elongation factor SPT5 OS=Bos taurus OX=9913 GN=SUPT5H PE=2 SV=1	4	1	1	1	120.16	1083	21.593	0.6	17328.1	18351.8	18991	17071.8	17938.3	20862.3	1.02197	0.763781
E1BCC2;Q3MHL6;Q0IIB5;A6QNR8	E1BCC2;Q3MHL6	tr|E1BCC2|E1BCC2_BOVIN TSC22 domain family member 2 OS=Bos taurus OX=9913 GN=TSC22D2 PE=4 SV=1;sp|Q3MHL6|T22D1_BOVIN TSC22 domain family protein 1 OS=Bos taurus OX=9913 GN=TSC22D1 PE=2 SV=1	4	4	4	3	77.707	775	10.704	4.8	77070.9	85969.1	76373.6	71557.6	150704	77082.7	1.25032	0.480344
E1BCE0	E1BCE0	tr|E1BCE0|E1BCE0_BOVIN DnaJ heat shock protein family (Hsp40) member C8 OS=Bos taurus OX=9913 GN=DNAJC8 PE=4 SV=2	1	2	2	2	30.722	261	30.416	10.3	57247.5	67132.6	64662.2	64664	53719.5	70179.3	0.997463	0.978884
E1BCF2	E1BCF2	tr|E1BCF2|E1BCF2_BOVIN Cytokine receptor like factor 3 OS=Bos taurus OX=9913 GN=CRLF3 PE=4 SV=2	1	2	2	2	49.406	439	5.7684	4.8	44361.7	35644.5	37947.8	34230.7	44366.9	33224.6	0.948015	0.667239
E1BCF8	E1BCF8	tr|E1BCF8|E1BCF8_BOVIN Zinc finger CCCH-type containing, antiviral 1 OS=Bos taurus OX=9913 GN=ZC3HAV1 PE=4 SV=1	1	14	14	14	100.98	898	46.048	15.5	394538	339908	380008	381503	356491	382501	1.00542	0.918214
E1BCH9	E1BCH9	tr|E1BCH9|E1BCH9_BOVIN Valosin containing protein interacting protein 1 OS=Bos taurus OX=9913 GN=VCPIP1 PE=4 SV=2	1	4	4	4	134.61	1224	11.81	3.4	60017.4	53689.9	58667.2	60271.6	41290.4	51537	0.888177	0.331021
E1BCP5	E1BCP5	tr|E1BCP5|E1BCP5_BOVIN Chromosome 17 open reading frame 75 OS=Bos taurus OX=9913 GN=C19H17orf75 PE=4 SV=2	1	1	1	1	44.314	396	3.6605	2.8	7396.37	7571.53	7136.5	8778.49	4792.32	9691.77	1.0524	0.810758
E1BCR2;Q1RMV3	E1BCR2;Q1RMV3	tr|E1BCR2|E1BCR2_BOVIN Death inducer-obliterator 1 OS=Bos taurus OX=9913 GN=DIDO1 PE=4 SV=2;tr|Q1RMV3|Q1RMV3_BOVIN Death inducer-obliterator 1 OS=Bos taurus OX=9913 GN=DIDO1 PE=2 SV=1	2	2	2	2	237.84	2196	9.5214	1.1	26870.2	25379.1	27902.4	30571.5	27415	29019.2	1.08551	0.122366
E1BCS1	E1BCS1	tr|E1BCS1|E1BCS1_BOVIN CCR4-NOT transcription complex subunit 3 OS=Bos taurus OX=9913 GN=CNOT3 PE=4 SV=2	1	1	1	1	80.786	744	8.2931	1.3	18332.4	16514	19280	21330.9	14664.1	22351.5	1.07797	0.609654
E1BCT9;F1MYG6	E1BCT9;F1MYG6	tr|E1BCT9|E1BCT9_BOVIN Uncharacterized protein OS=Bos taurus OX=9913 GN=RBM27 PE=4 SV=2;tr|F1MYG6|F1MYG6_BOVIN RNA binding motif protein 26 OS=Bos taurus OX=9913 GN=RBM26 PE=4 SV=2	2	1	1	1	118.46	1058	16.302	1.6	2940.8	2011.06	2011.04	2206.12	3421.86	2258.91	1.1327	0.573743
E1BCV4;E1BJY1;A6QQA0;F1MYV2;E1BCG1	E1BCV4	tr|E1BCV4|E1BCV4_BOVIN Nucleoporin 98 OS=Bos taurus OX=9913 GN=NUP98 PE=4 SV=2	5	3	3	3	197.63	1816	32.66	2	3600.83	4265.54	2759.27	3345.04	8118.92	2249.79	1.29063	0.608288
E1BCW3	E1BCW3	tr|E1BCW3|E1BCW3_BOVIN ATP-dependent 6-phosphofructokinase OS=Bos taurus OX=9913 GN=PFKP PE=3 SV=2	1	5	3	3	86.005	791	28.542	8.1	20819.2	25177.7	19511.7	23758	27116	17513.2	1.04394	0.785297
E1BCX3;A7E305	E1BCX3;A7E305	tr|E1BCX3|E1BCX3_BOVIN Zinc finger SWIM domain-containing protein 8 OS=Bos taurus OX=9913 GN=ZSWIM8 PE=4 SV=1;sp|A7E305|ZSWM8_BOVIN Zinc finger SWIM domain-containing protein 8 OS=Bos taurus OX=9913 GN=ZSWIM8 PE=2 SV=1	2	2	2	2	197.35	1835	12.009	1.2	8135.31	8742.62	9515.58	7769.29	8347.49	13975	1.14012	0.574494
E1BCX9;Q29RL8;F1N6C4	E1BCX9;Q29RL8;F1N6C4	tr|E1BCX9|E1BCX9_BOVIN Epidermal growth factor receptor pathway substrate 8 OS=Bos taurus OX=9913 GN=EPS8 PE=4 SV=2;tr|Q29RL8|Q29RL8_BOVIN Epidermal growth factor receptor pathway substrate 8 OS=Bos taurus OX=9913 GN=EPS8 PE=2 SV=1;tr|F1N6C4|F1N6C4_BOVIN E	3	2	2	2	93.313	837	21.919	3.5	19282.6	22207.6	18214.6	22258.5	26345.2	18159.5	1.11822	0.424356
E1BD52	E1BD52	sp|E1BD52|TM245_BOVIN Transmembrane protein 245 OS=Bos taurus OX=9913 GN=TMEM245 PE=3 SV=1	1	1	1	1	96.121	868	1.8383	0.8	2983.85	2768.24	3370.31	3437.39	2835.58	2926.06	1.0084	0.925645
E1BD64	E1BD64	tr|E1BD64|E1BD64_BOVIN Mitochondrial pyruvate carrier OS=Bos taurus OX=9913 GN=MPC2 PE=3 SV=2	1	3	3	3	14.282	127	3.9322	14.2	50614.2	36853.9	40718.7	28505	32555.7	32001.5	0.725989	0.0524579
E1BD93	E1BD93	tr|E1BD93|E1BD93_BOVIN Urocanate hydratase 1 OS=Bos taurus OX=9913 GN=UROC1 PE=1 SV=2	1	26	26	26	82.597	750	323.31	42	3.02266e+06	2.82259e+06	2.8498e+06	3.01107e+06	3.25726e+06	2.79102e+06	1.0419	0.459492
E1BDB1	E1BDB1	tr|E1BDB1|E1BDB1_BOVIN Ras interacting protein 1 OS=Bos taurus OX=9913 GN=RASIP1 PE=4 SV=1	1	2	2	2	103.4	963	46.344	2.1	47201.6	43738.6	42509.5	39959.3	65966.8	42422.1	1.11164	0.586489
E1BDC9	E1BDC9	tr|E1BDC9|E1BDC9_BOVIN VPS52, GARP complex subunit OS=Bos taurus OX=9913 GN=VPS52 PE=4 SV=2	1	2	2	2	82.323	723	7.6758	5.5	9418.58	10874.4	8908.49	8477.88	13150.2	8524.25	1.03256	0.8577
E1BDE3	E1BDE3	tr|E1BDE3|E1BDE3_BOVIN CTD small phosphatase 1 OS=Bos taurus OX=9913 GN=CTDSP1 PE=4 SV=2	1	2	2	2	29.121	260	3.5098	7.3	13816.9	12955.1	15124.6	13718.1	14532	17710.9	1.09701	0.379233
E1BDE7;A7E314	E1BDE7	tr|E1BDE7|E1BDE7_BOVIN Scaffold attachment factor B2 OS=Bos taurus OX=9913 GN=SAFB2 PE=4 SV=2	2	9	4	3	108.52	954	13.413	10.6	132114	131478	123912	133505	147039	135645	1.07403	0.126032
E1BDG9	E1BDG9	tr|E1BDG9|E1BDG9_BOVIN 10-formyltetrahydrofolate dehydrogenase OS=Bos taurus OX=9913 GN=ALDH1L2 PE=3 SV=2	1	31	22	22	100.24	911	155.95	35.8	1.50227e+06	1.19162e+06	1.20627e+06	1.5441e+06	1.05377e+06	1.02306e+06	0.928407	0.660915
E1BDJ1	E1BDJ1	tr|E1BDJ1|E1BDJ1_BOVIN XPC complex subunit, DNA damage recognition and repair factor OS=Bos taurus OX=9913 GN=XPC PE=4 SV=1	1	3	3	3	103.11	932	20.084	3.2	105521	96380	92262.2	105558	85591.8	84967.8	0.938653	0.484399
E1BDJ7	E1BDJ7	tr|E1BDJ7|E1BDJ7_BOVIN DnaJ heat shock protein family (Hsp40) member C25 OS=Bos taurus OX=9913 GN=DNAJC25 PE=4 SV=2	1	2	2	2	42.591	359	8.1365	5	40203.6	36649.6	43686	34429	30322.6	48727.8	0.941431	0.712038
E1BDK6;Q2KJA7	E1BDK6	tr|E1BDK6|E1BDK6_BOVIN Laminin subunit beta-2 precursor OS=Bos taurus OX=9913 GN=LAMB2 PE=4 SV=2	2	11	11	11	195.98	1802	323.31	8	158594	152593	152691	158427	198734	172272	1.14132	0.14245
E1BDK7	E1BDK7	tr|E1BDK7|E1BDK7_BOVIN ElaC ribonuclease Z 2 OS=Bos taurus OX=9913 GN=ELAC2 PE=4 SV=2	1	1	1	1	86.002	777	3.2377	1.4	31906.4	30385.6	30495.6	31724.5	48474.5	30170.1	1.18948	0.375331
E1BDK9	E1BDK9	tr|E1BDK9|E1BDK9_BOVIN Retinol saturase OS=Bos taurus OX=9913 GN=RETSAT PE=4 SV=1	1	17	17	17	66.776	609	84.646	35	1.07108e+06	923536	926281	964265	791547	860522	0.895731	0.220359
E1BDL3	E1BDL3	tr|E1BDL3|E1BDL3_BOVIN tRNA pseudouridine synthase OS=Bos taurus OX=9913 GN=PUS1 PE=3 SV=1	1	1	1	1	48.398	433	2.5574	2.8	21897.7	24036.7	21350.4	23094.9	33346.5	17742.3	1.10253	0.646903
E1BDM8	E1BDM8	tr|E1BDM8|E1BDM8_BOVIN DEAD-box helicase 6 OS=Bos taurus OX=9913 GN=DDX6 PE=1 SV=1	1	8	8	8	54.376	483	82.231	15.7	322670	285372	308095	311445	275819	328283	0.999356	0.992192
E1BDP3;REV__F1MX48	E1BDP3	tr|E1BDP3|E1BDP3_BOVIN Aldehyde dehydrogenase 5 family member A1 OS=Bos taurus OX=9913 GN=ALDH5A1 PE=4 SV=1	2	20	20	20	56.096	526	261.86	52.1	2.27206e+06	2.50601e+06	2.14106e+06	2.34846e+06	1.52631e+06	1.69848e+06	0.805483	0.174594
E1BDR3	E1BDR3	tr|E1BDR3|E1BDR3_BOVIN Sulfate anion transporter 1 OS=Bos taurus OX=9913 GN=SLC26A1 PE=3 SV=1	1	7	7	7	74.691	706	20.564	15	198658	201742	191106	202471	208379	181680	1.00173	0.970521
E1BDS7	E1BDS7	tr|E1BDS7|E1BDS7_BOVIN Uncharacterized protein OS=Bos taurus OX=9913 GN=NUDT19 PE=4 SV=1	1	1	1	1	42.673	381	5.1506	3.7	21033.4	19406.1	21133.1	21023.4	17103.9	25872.6	1.03942	0.77096
E1BDU0	E1BDU0	tr|E1BDU0|E1BDU0_BOVIN Nucleoporin 107 OS=Bos taurus OX=9913 GN=NUP107 PE=4 SV=2	1	2	2	2	107.16	930	16.179	2.2	39199.3	39433.8	39757.3	37018.4	41388.8	41974.5	1.01682	0.694541
E1BDU8	E1BDU8	tr|E1BDU8|E1BDU8_BOVIN LIM domain and actin binding 1 OS=Bos taurus OX=9913 GN=LIMA1 PE=1 SV=2	1	12	12	12	84.964	762	149.9	19.3	334134	348427	353452	343118	368928	373805	1.04811	0.210207
E1BDX8;REV__Q29RH3;REV__A4IF89;F1MJ04;A7MB46	E1BDX8	tr|E1BDX8|E1BDX8_BOVIN Dynein cytoplasmic 1 heavy chain 1 OS=Bos taurus OX=9913 GN=DYNC1H1 PE=1 SV=1	5	85	85	85	532.05	4646	323.31	21.7	2.5551e+06	2.72005e+06	2.53841e+06	2.56282e+06	2.70644e+06	2.44271e+06	0.986997	0.741471
E1BDY3;G3N2K4	E1BDY3;G3N2K4	tr|E1BDY3|E1BDY3_BOVIN Golgi glycoprotein 1 OS=Bos taurus OX=9913 GN=GLG1 PE=1 SV=2;tr|G3N2K4|G3N2K4_BOVIN Golgi glycoprotein 1 OS=Bos taurus OX=9913 GN=GLG1 PE=1 SV=1	2	13	13	13	134.63	1184	211.79	12.6	238649	259419	243655	252926	293720	263107	1.09172	0.174787
E1BE11	E1BE11	tr|E1BE11|E1BE11_BOVIN Hemicentin 1 OS=Bos taurus OX=9913 GN=HMCN1 PE=4 SV=2	1	1	1	1	607.34	5588	2.2775	0.2	15772.4	18910.8	26538.8	21248.8	13878.4	47762.2	1.35392	0.539336
E1BE25	E1BE25	tr|E1BE25|E1BE25_BOVIN Filamin C OS=Bos taurus OX=9913 GN=FLNC PE=1 SV=1	1	16	3	3	290.78	2723	162.89	6.5	124998	112840	120284	108673	103013	118253	0.921303	0.173721
E1BE28;Q58D72	E1BE28	tr|E1BE28|E1BE28_BOVIN Atlastin GTPase 2 OS=Bos taurus OX=9913 GN=ATL2 PE=4 SV=2	2	6	6	6	66.347	583	36.506	13.4	284557	274588	272528	271347	278283	275025	0.991561	0.608843
E1BE36	E1BE36	tr|E1BE36|E1BE36_BOVIN Armadillo repeat containing, X-linked 3 OS=Bos taurus OX=9913 GN=ARMCX3 PE=4 SV=2	1	2	2	2	42.539	379	101.33	8.4	17519	17295.6	17178.4	16095.1	12292	15458.5	0.843299	0.0828549
E1BE60	E1BE60	tr|E1BE60|E1BE60_BOVIN Protein phosphatase 1 regulatory inhibitor subunit 14A OS=Bos taurus OX=9913 GN=PPP1R14A PE=4 SV=1	1	2	2	2	16.629	147	16.584	18.4	111975	128674	120866	129428	116930	116543	1.00383	0.946096
E1BE66	E1BE66	tr|E1BE66|E1BE66_BOVIN Phosphatidylinositol-4,5-bisphosphate 3-kinase catalytic subunit delta OS=Bos taurus OX=9913 GN=PIK3CD PE=3 SV=2	1	2	2	2	117.97	1026	1.9358	1.4	13006.7	19463.9	16356.3	18186.6	14211.2	16168.5	0.994662	0.97025
E1BE82;F1N2B8	E1BE82;F1N2B8	tr|E1BE82|E1BE82_BOVIN Pumilio RNA binding family member 1 OS=Bos taurus OX=9913 GN=PUM1 PE=4 SV=2;tr|F1N2B8|F1N2B8_BOVIN Pumilio RNA binding family member 2 OS=Bos taurus OX=9913 GN=PUM2 PE=4 SV=2	2	3	3	3	126.36	1186	5.7208	2	54842.3	49393.7	51155.9	48162.2	49298	45154.4	0.917774	0.103403
E1BE86	E1BE86	tr|E1BE86|E1BE86_BOVIN Copper chaperone for superoxide dismutase OS=Bos taurus OX=9913 GN=CCS PE=4 SV=1	1	4	4	4	29.185	274	22.036	13.9	184013	135343	131332	148150	108953	83052.9	0.754747	0.220387
E1BE88	E1BE88	tr|E1BE88|E1BE88_BOVIN Ataxin 2 OS=Bos taurus OX=9913 GN=ATXN2 PE=4 SV=1	1	2	1	1	137.67	1294	6.8098	1.2	29370.8	28972.8	27807.9	26848.2	33364.3	25353.7	0.993207	0.941636
E1BE98	E1BE98	tr|E1BE98|E1BE98_BOVIN Exportin 1 OS=Bos taurus OX=9913 GN=XPO1 PE=4 SV=2	1	13	13	13	123.14	1071	78.141	12.8	467870	496336	455558	462820	589774	477166	1.07747	0.431122
E1BEB8	E1BEB8	tr|E1BEB8|E1BEB8_BOVIN Transcription elongation factor spt6 OS=Bos taurus OX=9913 GN=SUPT6H PE=3 SV=2	1	1	1	1	199.18	1726	11.945	0.5	11514.6	15767.2	14603.9	7762.88	13539.6	13969.3	0.842098	0.404815
E1BEG2;G3N220	E1BEG2	tr|E1BEG2|E1BEG2_BOVIN Heterogeneous nuclear ribonucleoprotein A3 OS=Bos taurus OX=9913 GN=HNRNPA3 PE=1 SV=2	2	13	13	12	39.65	380	319.49	38.9	941678	1.2903e+06	965454	1.0079e+06	1.20297e+06	992555	1.00187	0.988592
E1BEI0	E1BEI0	tr|E1BEI0|E1BEI0_BOVIN Apoptosis inhibitor 5 OS=Bos taurus OX=9913 GN=API5 PE=4 SV=2	1	5	5	5	54.364	482	50.489	12.7	152422	145519	145946	143101	160966	158843	1.04286	0.35451
E1BEI2	E1BEI2	tr|E1BEI2|E1BEI2_BOVIN Signal peptidase complex subunit 2 OS=Bos taurus OX=9913 GN=SPCS2 PE=1 SV=1	1	7	7	7	25.348	230	274.76	40.9	423606	434380	427537	403550	420136	466617	1.00372	0.937637
E1BEJ3	E1BEJ3	tr|E1BEJ3|E1BEJ3_BOVIN Elongation factor G, mitochondrial OS=Bos taurus OX=9913 GN=GFM1 PE=3 SV=1	1	18	18	18	83.842	756	54.735	24.7	923067	920799	845492	952124	790047	692204	0.905188	0.347734
E1BEK0;V6F9B5	E1BEK0;V6F9B5	tr|E1BEK0|E1BEK0_BOVIN Uncharacterized protein OS=Bos taurus OX=9913 PE=1 SV=1;tr|V6F9B5|V6F9B5_BOVIN Nicotinamide N-methyltransferase-like OS=Bos taurus OX=9913 GN=LOC511161 PE=4 SV=1	2	13	13	13	29.921	262	133.42	56.9	1.22972e+06	876469	1.39491e+06	1.19221e+06	1.04542e+06	2.15427e+06	1.25443	0.478096
E1BEK9	E1BEK9	tr|E1BEK9|E1BEK9_BOVIN UPF1, RNA helicase and ATPase OS=Bos taurus OX=9913 GN=UPF1 PE=4 SV=2	1	12	12	12	124.28	1127	151.94	13.3	369712	357640	361050	359506	337359	353885	0.965405	0.172032
E1BEL9;E1BKM9	E1BEL9	tr|E1BEL9|E1BEL9_BOVIN Coenzyme A synthase OS=Bos taurus OX=9913 GN=COASY PE=3 SV=1	2	6	6	6	61.799	562	38.356	14.2	433267	399147	388811	471524	369216	322191	0.952267	0.694955
E1BEM1	E1BEM1	tr|E1BEM1|E1BEM1_BOVIN Eukaryotic elongation factor 2 kinase OS=Bos taurus OX=9913 GN=EEF2K PE=3 SV=1	1	3	3	3	81.792	723	10.887	3.9	50061.7	46851.4	50189.3	48839.3	65432.3	57211.6	1.16574	0.173432
E1BEM3;G3X7J3	E1BEM3;G3X7J3	tr|E1BEM3|E1BEM3_BOVIN Uncharacterized protein OS=Bos taurus OX=9913 GN=CDV3 PE=1 SV=2;tr|G3X7J3|G3X7J3_BOVIN Uncharacterized protein OS=Bos taurus OX=9913 PE=4 SV=1	2	5	5	5	27.631	258	72.319	19	479630	424463	472323	443918	431729	512215	1.00832	0.906306
E1BEN4	E1BEN4	tr|E1BEN4|E1BEN4_BOVIN GDP-mannose pyrophosphorylase A OS=Bos taurus OX=9913 GN=GMPPA PE=1 SV=1	1	9	9	9	46.207	420	50.1	28.1	491529	518183	493941	529392	470709	526110	1.015	0.736669
E1BEP7	E1BEP7	tr|E1BEP7|E1BEP7_BOVIN Elongator acetyltransferase complex subunit 2 OS=Bos taurus OX=9913 GN=ELP2 PE=4 SV=1	1	2	2	2	92.343	827	2.5124	1.8	17000.4	19877.3	19250.9	17079.8	14484.3	21059	0.937545	0.607903
E1BEQ4	E1BEQ4	tr|E1BEQ4|E1BEQ4_BOVIN Uncharacterized protein OS=Bos taurus OX=9913 GN=LOC505658 PE=3 SV=2	1	2	2	2	28.202	249	10.424	8	55464.8	68376.7	61970.3	58766	43121.2	49854	0.816639	0.124991
E1BES2	E1BES2	tr|E1BES2|E1BES2_BOVIN Choline dehydrogenase OS=Bos taurus OX=9913 GN=CHDH PE=3 SV=1	1	7	7	7	65.517	594	14.688	10.6	243866	219117	200938	226011	225257	163205	0.92552	0.533922
E1BET5	E1BET5	tr|E1BET5|E1BET5_BOVIN Sperm specific antigen 2 OS=Bos taurus OX=9913 GN=SSFA2 PE=4 SV=2	1	2	2	2	137.86	1256	7.4703	1.8	4422.28	5748.01	3695.83	4426.56	9053.18	4662.84	1.30841	0.42856
E1BEW3	E1BEW3	tr|E1BEW3|E1BEW3_BOVIN Importin 11 OS=Bos taurus OX=9913 GN=IPO11 PE=4 SV=1	1	1	1	1	112.24	975	2.646	1.4	15298.4	14194.4	13550	14680.7	12371.4	15507	0.988765	0.88735
E1BEW6	E1BEW6	tr|E1BEW6|E1BEW6_BOVIN Exosome component 7 OS=Bos taurus OX=9913 GN=EXOSC7 PE=4 SV=1	1	1	1	1	31.741	291	8.6987	3.4	13202.9	13264.4	13064.7	13934.5	19820.7	12150.3	1.16123	0.411271
E1BEX4	E1BEX4	tr|E1BEX4|E1BEX4_BOVIN Uroporphyrinogen decarboxylase OS=Bos taurus OX=9913 GN=UROD PE=3 SV=1	1	7	7	7	40.811	367	55.121	30.5	427943	417737	394891	430786	397815	382586	0.976314	0.600674
E1BF20;G3N1Y9	E1BF20	tr|E1BF20|E1BF20_BOVIN Heterogeneous nuclear ribonucleoprotein H OS=Bos taurus OX=9913 GN=HNRNPH1 PE=1 SV=2	2	19	19	5	51.25	472	323.31	42.4	928231	1.02008e+06	930864	943840	992188	935695	0.997412	0.946768
E1BF27;F1N7U6;A7Z080	E1BF27	tr|E1BF27|E1BF27_BOVIN Solute carrier family 38 member 10 OS=Bos taurus OX=9913 GN=SLC38A10 PE=1 SV=2	3	1	1	1	115.64	1084	76.01	0.6	14761.8	18311.3	17065.1	19148.3	22205.8	19737.1	1.21845	0.0594805
E1BF47	E1BF47	tr|E1BF47|E1BF47_BOVIN Translocated promoter region, nuclear basket protein OS=Bos taurus OX=9913 GN=TPR PE=4 SV=1	1	14	14	14	267.23	2360	193.81	5.5	245584	259882	252635	261881	296918	269921	1.09315	0.10723
E1BF48;A5PK12	E1BF48;A5PK12	tr|E1BF48|E1BF48_BOVIN CD177 molecule OS=Bos taurus OX=9913 GN=CD177 PE=1 SV=2;tr|A5PK12|A5PK12_BOVIN CD177 protein OS=Bos taurus OX=9913 GN=CD177 PE=2 SV=1	2	3	3	3	46.035	440	19.347	6.8	125178	137135	131447	125321	98144	114604	0.858566	0.0977258
E1BF52	E1BF52	tr|E1BF52|E1BF52_BOVIN Sulfhydryl oxidase OS=Bos taurus OX=9913 GN=GFER PE=4 SV=1	1	6	6	6	23.409	205	49.453	28.8	342299	290749	292183	291952	410123	306206	1.08976	0.535796
E1BF59;Q0VD01;REV__P21839;Q0P595;REV__E1BCW1;REV__E1BPV9	E1BF59	tr|E1BF59|E1BF59_BOVIN Plectin OS=Bos taurus OX=9913 GN=PLEC PE=1 SV=2	6	206	206	205	527.52	4644	323.31	47	1.06959e+07	1.05959e+07	1.06211e+07	1.06109e+07	1.0035e+07	1.09016e+07	0.988547	0.659439
E1BF78;E1B937	E1BF78;E1B937	tr|E1BF78|E1BF78_BOVIN Uncharacterized protein OS=Bos taurus OX=9913 PE=4 SV=2;tr|E1B937|E1B937_BOVIN Uncharacterized protein OS=Bos taurus OX=9913 GN=DTD2 PE=4 SV=1	2	2	2	2	18.548	168	12.42	13.1	11400.1	13680.7	10320.6	9829.06	17695.9	10592.7	1.07673	0.753643
E1BF84;G3MWQ8	E1BF84;G3MWQ8	tr|E1BF84|E1BF84_BOVIN Cadherin like and PC-esterase domain containing 1 OS=Bos taurus OX=9913 GN=CPED1 PE=4 SV=2;tr|G3MWQ8|G3MWQ8_BOVIN Cadherin like and PC-esterase domain containing 1 OS=Bos taurus OX=9913 GN=CPED1 PE=4 SV=1	2	1	1	1	90.327	787	1.8265	0.9	29835.3	45737.4	41532.5	40857.8	47531.8	42847	1.12067	0.41231
E1BF95	E1BF95	tr|E1BF95|E1BF95_BOVIN Protein phosphatase, Mg2+/Mn2+ dependent 1F OS=Bos taurus OX=9913 GN=PPM1F PE=3 SV=1	1	3	3	3	45.897	419	9.5732	7.9	110968	102500	103479	108493	110016	98086.6	0.998892	0.980945
E1BFA7	E1BFA7	tr|E1BFA7|E1BFA7_BOVIN Kinesin-like protein OS=Bos taurus OX=9913 GN=KIFC3 PE=3 SV=2	1	2	2	2	92.748	833	3.2449	3.4	12375.7	14340.9	13469	14591.6	15086.3	14139.4	1.09038	0.127408
E1BFA8	E1BFA8	tr|E1BFA8|E1BFA8_BOVIN Neuroblastoma-amplified sequence OS=Bos taurus OX=9913 GN=NBAS PE=4 SV=2	1	1	1	1	268.23	2374	6.9958	0.4	1576.5	1147.58	1492.72	1765.98	1175.46	1791.33	1.12236	0.513598
E1BFB0;P79391;A1L4Z7;REV__E1B8M1;Q2T9Z6;A0A140T884;REV__G8GWQ4;REV__F1MB20;REV__E1BJI7	E1BFB0	tr|E1BFB0|E1BFB0_BOVIN Spectrin alpha, non-erythrocytic 1 OS=Bos taurus OX=9913 GN=SPTAN1 PE=1 SV=2	9	150	150	149	284.57	2472	323.31	67.4	1.12983e+07	1.22072e+07	1.16366e+07	1.14703e+07	1.1382e+07	1.14433e+07	0.975914	0.349459
E1BFB1	E1BFB1	tr|E1BFB1|E1BFB1_BOVIN Uncharacterized protein OS=Bos taurus OX=9913 GN=LOC512149 PE=4 SV=2	1	1	1	1	36.707	323	2.918	3.4	39600.2	39122.5	35091.6	30351.1	43247.4	32476.6	0.932002	0.575789
E1BFB4	E1BFB4	tr|E1BFB4|E1BFB4_BOVIN Serine/threonine-protein kinase mTOR OS=Bos taurus OX=9913 GN=MTOR PE=3 SV=2	1	2	2	2	289.08	2551	8.901	1.8	40725.3	41570.3	37935.3	42730	39118.9	32710.4	0.952828	0.578289
E1BFB9	E1BFB9	tr|E1BFB9|E1BFB9_BOVIN Protein FAM114A2 OS=Bos taurus OX=9913 GN=FAM114A1 PE=4 SV=1	1	6	6	6	61.003	563	141.72	13.5	140937	130919	136353	136019	123188	150584	1.00388	0.953073
E1BFD1	E1BFD1	tr|E1BFD1|E1BFD1_BOVIN Ankyrin repeat and LEM domain containing 2 OS=Bos taurus OX=9913 GN=ANKLE2 PE=4 SV=1	1	1	1	1	106.24	967	5.1692	0.9	28814.1	23194.4	26422.4	26463.6	19061.8	25309	0.903144	0.419576
E1BFD5	E1BFD5	tr|E1BFD5|E1BFD5_BOVIN Cullin 4B OS=Bos taurus OX=9913 GN=CUL4B PE=3 SV=2	1	6	1	1	109.85	965	5.3433	5.5	43532.4	36644.8	42427.4	42442.5	44559.6	46327.2	1.08747	0.212571
E1BFE8	E1BFE8	tr|E1BFE8|E1BFE8_BOVIN Tensin 3 OS=Bos taurus OX=9913 GN=TNS3 PE=4 SV=2	1	2	1	1	154.63	1437	8.2938	1.8	3405.6	4001.3	3319.38	3967.79	3557.66	3448.66	1.02311	0.771921
E1BFI2	E1BFI2	tr|E1BFI2|E1BFI2_BOVIN Dehydrogenase E1 and transketolase domain containing 1 OS=Bos taurus OX=9913 GN=DHTKD1 PE=1 SV=2	1	19	19	17	103.11	921	165.5	23.3	1.16461e+06	1.25301e+06	1.14443e+06	1.04837e+06	737727	994646	0.780657	0.0622318
E1BFK0	E1BFK0	tr|E1BFK0|E1BFK0_BOVIN Phospholipase A2 group XIIB OS=Bos taurus OX=9913 GN=PLA2G12B PE=4 SV=1	1	1	1	1	21.906	195	3.5427	6.7	9737.57	7973.2	8418.85	7730.63	7101.31	8424.18	0.890028	0.216373
E1BFL1;A7E384	E1BFL1	tr|E1BFL1|E1BFL1_BOVIN Uncharacterized protein OS=Bos taurus OX=9913 GN=CYP2J2 PE=3 SV=2	2	9	1	1	57.25	501	14.885	18.4	81395.5	170797	115212	122677	116930	103019	0.932555	0.772554
E1BFN6;REV__Q08E58;REV__F1N5K2	E1BFN6	tr|E1BFN6|E1BFN6_BOVIN Dihydropyrimidinase OS=Bos taurus OX=9913 GN=DPYS PE=1 SV=2	3	30	30	29	56.303	516	323.31	61.8	5.30088e+06	5.39019e+06	5.45005e+06	5.19185e+06	5.29268e+06	5.70833e+06	1.00321	0.921246
E1BFP1	E1BFP1	tr|E1BFP1|E1BFP1_BOVIN Heme binding protein 2 OS=Bos taurus OX=9913 GN=HEBP2 PE=1 SV=1	1	3	3	3	23.028	205	12.621	24.4	69380.3	60620.8	65946.9	69245.7	58872.1	65574.8	0.98849	0.858826
E1BFQ0	E1BFQ0	tr|E1BFQ0|E1BFQ0_BOVIN Uncharacterized protein OS=Bos taurus OX=9913 GN=LOC532875 PE=3 SV=2	1	3	1	1	87.867	802	21.691	3.5	32549.1	31314.6	29903.2	31872.7	21935.6	23703.9	0.826648	0.161002
E1BFQ6	E1BFQ6	tr|E1BFQ6|E1BFQ6_BOVIN Integrin subunit alpha 6 OS=Bos taurus OX=9913 GN=ITGA6 PE=1 SV=1	1	13	13	13	119.23	1073	237.28	12.3	372332	344736	353244	333802	305402	342519	0.917231	0.100169
E1BFV0	E1BFV0	tr|E1BFV0|E1BFV0_BOVIN Karyopherin subunit beta 1 OS=Bos taurus OX=9913 GN=KPNB1 PE=1 SV=2	1	20	20	20	97.226	876	301.55	26.1	1.44924e+06	1.44719e+06	1.40915e+06	1.60561e+06	1.38744e+06	1.38581e+06	1.01702	0.758385
E1BFW2	E1BFW2	tr|E1BFW2|E1BFW2_BOVIN IWS1, SUPT6H interacting protein OS=Bos taurus OX=9913 GN=IWS1 PE=4 SV=2	1	1	1	1	92.127	822	4.9612	2.3	4471.69	5358.1	4641.85	5147.87	5691.32	5376.94	1.12055	0.137649
E1BFX6	E1BFX6	tr|E1BFX6|E1BFX6_BOVIN RNA binding motif protein 15 OS=Bos taurus OX=9913 GN=RBM15 PE=4 SV=2	1	2	2	2	99.693	914	19.696	3.3	7292.34	8576.48	8240.6	8793.82	13055.9	9145.5	1.2856	0.18106
E1BG26	E1BG26	tr|E1BG26|E1BG26_BOVIN Cation-transporting ATPase OS=Bos taurus OX=9913 GN=ATP13A3 PE=3 SV=2	1	1	1	1	138.39	1226	4.8432	0.9	23286.9	21463.6	25366.4	25004.1	26434.6	29668.3	1.15674	0.108929
E1BG38	E1BG38	tr|E1BG38|E1BG38_BOVIN Rho guanine nucleotide exchange factor 1 OS=Bos taurus OX=9913 GN=ARHGEF1 PE=4 SV=2	1	5	5	5	106	940	35.782	5	85277.9	78397.3	78352.6	81561.4	78040.2	77928.5	0.981417	0.593975
E1BG43;O46510;B0JYP3	E1BG43;O46510;B0JYP3	tr|E1BG43|E1BG43_BOVIN Erythrocyte membrane protein band 4.2 OS=Bos taurus OX=9913 GN=EPB42 PE=4 SV=2;sp|O46510|EPB42_BOVIN Erythrocyte membrane protein band 4.2 OS=Bos taurus OX=9913 GN=EPB42 PE=2 SV=3;tr|B0JYP3|B0JYP3_BOVIN Erythrocyte membrane protein b	3	1	1	1	73.479	655	6.6452	2.1	11542.2	10704.8	11071.2	9126.18	12697.3	8971.11	0.924257	0.53503
E1BG76	E1BG76	tr|E1BG76|E1BG76_BOVIN Sec1 family domain containing 1 OS=Bos taurus OX=9913 GN=SCFD1 PE=3 SV=2	1	11	11	11	72.406	641	116.43	20.6	451369	449568	439531	451881	413252	438239	0.972327	0.357264
E1BGA1;F1MIZ2;A4IFK0	E1BGA1	tr|E1BGA1|E1BGA1_BOVIN Methyltransferase like 7B OS=Bos taurus OX=9913 GN=METTL7B PE=1 SV=1	3	11	11	11	27.902	244	233.67	53.3	1.98531e+06	2.18741e+06	1.9413e+06	2.09824e+06	1.86803e+06	1.80606e+06	0.944113	0.384695
E1BGA6	E1BGA6	tr|E1BGA6|E1BGA6_BOVIN Component of oligomeric golgi complex 3 OS=Bos taurus OX=9913 GN=COG3 PE=4 SV=2	1	3	3	3	94.284	832	28.938	5.2	110565	126255	112978	118630	122979	112266	1.01166	0.82578
E1BGB0	E1BGB0	tr|E1BGB0|E1BGB0_BOVIN Kinesin family member 13B OS=Bos taurus OX=9913 GN=KIF13B PE=3 SV=2	1	7	7	7	207.15	1878	162.99	3.5	178117	160206	164477	155873	157737	163709	0.949321	0.223094
E1BGB6;Q95M77	E1BGB6;Q95M77	tr|E1BGB6|E1BGB6_BOVIN Ammonium transporter Rh type B OS=Bos taurus OX=9913 GN=RHBG PE=3 SV=1;sp|Q95M77|RHBG_BOVIN Ammonium transporter Rh type B OS=Bos taurus OX=9913 GN=RHBG PE=2 SV=2	2	1	1	1	46.119	423	36.653	4.5	90336.3	103935	89096.3	96357.4	98461.9	78162.3	0.963346	0.687773
E1BGC1	E1BGC1	tr|E1BGC1|E1BGC1_BOVIN Methylcrotonoyl-CoA carboxylase 1 OS=Bos taurus OX=9913 GN=MCCC1 PE=1 SV=1	1	27	25	23	80.482	725	297.89	42.8	1.89994e+06	1.83798e+06	1.71285e+06	1.85893e+06	1.60876e+06	1.42592e+06	0.897784	0.246813
E1BGE2	E1BGE2	tr|E1BGE2|E1BGE2_BOVIN UTP20, small subunit processome component OS=Bos taurus OX=9913 GN=UTP20 PE=4 SV=1	1	2	2	2	318.43	2781	1.6932	0.5	21073.7	33987.9	20473.1	16421.7	14780.4	11500.3	0.565334	0.077758
E1BGE4	E1BGE4	tr|E1BGE4|E1BGE4_BOVIN Uncharacterized protein OS=Bos taurus OX=9913 GN=LOC520237 PE=4 SV=2	1	1	1	1	60.422	538	3.2582	2.6	3324.47	2834.54	1860.65	3334.62	3584.88	2504.01	1.17505	0.4352
E1BGE5	E1BGE5	tr|E1BGE5|E1BGE5_BOVIN Importin 7 OS=Bos taurus OX=9913 GN=IPO7 PE=4 SV=1	1	11	11	11	119.53	1038	55.25	14.8	438919	477428	430188	472737	446003	423119	0.996528	0.942769
E1BGF3	E1BGF3	tr|E1BGF3|E1BGF3_BOVIN Host cell factor C1 OS=Bos taurus OX=9913 GN=HCFC1 PE=4 SV=2	1	2	2	2	204.72	2001	18.133	1.3	106970	100370	102514	107942	86040.8	97079.2	0.939352	0.397252
E1BGF8	E1BGF8	tr|E1BGF8|E1BGF8_BOVIN Glycerol-3-phosphate acyltransferase 3 OS=Bos taurus OX=9913 GN=GPAT3 PE=4 SV=1	1	2	2	2	49.254	438	8.9422	5.7	14626	15700.7	14820.1	16221.3	27122	15306.5	1.29909	0.302854
E1BGH0;E1BGB2	E1BGH0	tr|E1BGH0|E1BGH0_BOVIN ATP binding cassette subfamily F member 1 OS=Bos taurus OX=9913 GN=ABCF1 PE=1 SV=1	2	12	12	12	95.975	845	118.24	19.1	242233	276101	256169	261951	317074	260446	1.08388	0.361991
E1BGH1	E1BGH1	tr|E1BGH1|E1BGH1_BOVIN Unc-5 family C-terminal like OS=Bos taurus OX=9913 GN=UNC5CL PE=4 SV=1	1	1	1	1	57.897	518	1.7063	1.9	21321.9	10124.7	18706.3	23774.1	12490.6	21342.2	1.14863	0.633093
E1BGH3	E1BGH3	tr|E1BGH3|E1BGH3_BOVIN CAP-Gly domain containing linker protein 2 OS=Bos taurus OX=9913 GN=CLIP2 PE=1 SV=2	1	2	1	1	115.88	1047	1.9527	1.6	97458.5	134986	103516	97256.9	209095	103589	1.2202	0.55264
E1BGH6;Q9TTS3;Q50I04;C0MPG3;Q50HZ9;Q50HZ7	E1BGH6;Q9TTS3	tr|E1BGH6|E1BGH6_BOVIN Acetyl-CoA carboxylase 1 OS=Bos taurus OX=9913 GN=ACACA PE=4 SV=2;sp|Q9TTS3|ACACA_BOVIN Acetyl-CoA carboxylase 1 OS=Bos taurus OX=9913 GN=ACACA PE=2 SV=1	6	9	9	5	265.37	2346	323.31	3.5	98732.1	100476	98218.7	95087.2	123883	91299.1	1.04318	0.699306
E1BGI0	E1BGI0	tr|E1BGI0|E1BGI0_BOVIN ATP binding cassette subfamily B member 11 OS=Bos taurus OX=9913 GN=ABCB11 PE=4 SV=2	1	36	36	35	146.65	1324	253.19	32	2.29083e+06	2.49917e+06	2.23034e+06	2.18418e+06	2.35985e+06	1.93854e+06	0.923398	0.289165
E1BGJ0;A0A0A1GK11;Q32KX5;F1MS73;F1MDE1;F1N1K8	E1BGJ0	tr|E1BGJ0|E1BGJ0_BOVIN LDL receptor related protein 1 OS=Bos taurus OX=9913 GN=LRP1 PE=1 SV=2	6	52	52	52	504.76	4544	250.59	12.7	2.22689e+06	2.20534e+06	2.33958e+06	2.35697e+06	2.26469e+06	2.70301e+06	1.08164	0.257722
E1BGS2	E1BGS2	tr|E1BGS2|E1BGS2_BOVIN Acyl-CoA dehydrogenase family member 10 OS=Bos taurus OX=9913 GN=ACAD10 PE=1 SV=1	1	42	42	39	117.62	1055	323.31	44.1	3.15151e+06	2.89468e+06	2.69992e+06	2.85611e+06	2.53021e+06	2.17119e+06	0.8641	0.170063
E1BGS4	E1BGS4	tr|E1BGS4|E1BGS4_BOVIN Taxilin alpha OS=Bos taurus OX=9913 GN=TXLNA PE=4 SV=1	1	3	2	2	63.288	561	4.036	4.3	58827.6	52283.8	53817.6	54679.1	61629.7	59346.1	1.06503	0.277084
E1BGS8	E1BGS8	tr|E1BGS8|E1BGS8_BOVIN Autophagy related 16 like 1 OS=Bos taurus OX=9913 GN=ATG16L1 PE=4 SV=2	1	1	1	1	70.017	623	2.4281	1.8	4272.85	3324.97	3887.8	4650.04	4454.57	4298.1	1.16691	0.0949994
E1BGX1	E1BGX1	tr|E1BGX1|E1BGX1_BOVIN TATA-box binding protein associated factor 15 OS=Bos taurus OX=9913 GN=TAF15 PE=4 SV=2	1	4	2	2	50.926	470	11.428	10	27416.4	26552	29543.6	30139.8	23377	32739.9	1.03287	0.770341
E1BGX4	E1BGX4	tr|E1BGX4|E1BGX4_BOVIN WW domain binding protein 2 OS=Bos taurus OX=9913 GN=WBP2 PE=4 SV=2	1	1	1	1	37.241	351	56.945	2.8	19802.2	12000	20594.8	19259.5	9408.91	19186.8	0.913319	0.740761
E1BGX7	E1BGX7	tr|E1BGX7|E1BGX7_BOVIN Tensin 2 OS=Bos taurus OX=9913 GN=TNS2 PE=4 SV=1	1	8	7	7	152.49	1409	39.755	5	163832	160890	160362	153529	170701	165999	1.01061	0.759706
E1BH02	E1BH02	tr|E1BH02|E1BH02_BOVIN Crystallin beta-gamma domain containing 1 OS=Bos taurus OX=9913 GN=CRYBG1 PE=3 SV=2	1	1	1	1	187.58	1712	130.23	0.7	35634	26763	25782.2	23522.6	15570.1	17978	0.647213	0.057236
E1BH06;REV__Q0V8Q0;REV__F1MYV2	E1BH06	tr|E1BH06|E1BH06_BOVIN Uncharacterized protein OS=Bos taurus OX=9913 GN=C4A PE=1 SV=2	3	46	46	8	192.76	1741	323.31	31.1	2.62838e+06	2.94537e+06	3.08241e+06	3.16924e+06	2.57203e+06	3.71106e+06	1.09198	0.496667
E1BH22	E1BH22	tr|E1BH22|E1BH22_BOVIN Histone H2A OS=Bos taurus OX=9913 GN=HIST2H2AB PE=3 SV=2	1	6	4	2	14.55	136	5.9042	27.9	209666	224793	218659	212718	198307	228514	0.979208	0.667136
E1BH64	E1BH64	tr|E1BH64|E1BH64_BOVIN GTP binding protein 3, mitochondrial OS=Bos taurus OX=9913 GN=GTPBP3 PE=3 SV=1	1	1	1	1	52.351	493	5.3144	4.3	8286.74	9288.56	7771.54	9081.4	9090.23	8128.33	1.0376	0.593121
E1BH78	E1BH78	tr|E1BH78|E1BH78_BOVIN Small nuclear ribonucleoprotein U5 subunit 200 OS=Bos taurus OX=9913 GN=SNRNP200 PE=4 SV=1	1	12	12	12	244.27	2136	206.76	6.7	236369	277855	235101	253848	382785	251712	1.18553	0.366598
E1BH79	E1BH79	tr|E1BH79|E1BH79_BOVIN Elongation factor like GTPase 1 OS=Bos taurus OX=9913 GN=EFL1 PE=4 SV=2	1	3	3	3	126.15	1129	3.2047	3.5	26228.7	28008.1	25447.5	25832.5	31959.7	31281.1	1.11783	0.207208
E1BHD3	E1BHD3	tr|E1BHD3|E1BHD3_BOVIN Carbonic anhydrase 14 OS=Bos taurus OX=9913 GN=CA14 PE=4 SV=1	1	1	1	1	37.877	336	6.806	5.7	2200.69	3275.24	2972.44	2613.6	5722.01	2571.39	1.29102	0.494389
E1BHD5;Q2HJB3	E1BHD5	tr|E1BHD5|E1BHD5_BOVIN Uncharacterized protein OS=Bos taurus OX=9913 GN=LOC100295883 PE=3 SV=2	2	11	4	4	60.187	524	12.625	21.6	203271	156062	165486	147368	166419	128888	0.843482	0.203684
E1BHD8	E1BHD8	tr|E1BHD8|E1BHD8_BOVIN Glucoside xylosyltransferase 1 OS=Bos taurus OX=9913 GN=GXYLT1 PE=4 SV=1	1	3	3	3	50.689	440	9.9824	6.1	96143.5	113380	123704	115855	90790.1	155156	1.08575	0.664625
E1BHE5	E1BHE5	tr|E1BHE5|E1BHE5_BOVIN Selenide, water dikinase 2 OS=Bos taurus OX=9913 GN=SEPHS2 PE=4 SV=2	1	2	2	2	43.006	406	47.159	12.3	93458.4	96113	88066.3	96468.5	126943	88691.4	1.12414	0.389367
E1BHF5	E1BHF5	tr|E1BHF5|E1BHF5_BOVIN Calcineurin like EF-hand protein 2 OS=Bos taurus OX=9913 GN=CHP2 PE=4 SV=1	1	1	1	1	22.333	196	11.297	10.2	12812.6	12636.1	10624.3	12082.4	11963.2	10484.4	0.957224	0.586142
E1BHK2	E1BHK2	tr|E1BHK2|E1BHK2_BOVIN Adducin 1 OS=Bos taurus OX=9913 GN=ADD1 PE=4 SV=1	1	9	9	9	80.672	738	170.51	12.7	212413	211379	212537	207510	245730	208566	1.04004	0.53643
E1BHM5;Q3ZCK6	E1BHM5;Q3ZCK6	tr|E1BHM5|E1BHM5_BOVIN RNA binding motif protein 25 OS=Bos taurus OX=9913 GN=RBM25 PE=4 SV=2;tr|Q3ZCK6|Q3ZCK6_BOVIN RBM25 protein (Fragment) OS=Bos taurus OX=9913 GN=RBM25 PE=2 SV=1	2	5	5	5	100.15	843	26.02	6.5	219253	222664	211477	215974	256041	211369	1.0459	0.530238
E1BHR3	E1BHR3	tr|E1BHR3|E1BHR3_BOVIN Hepatoma-derived growth factor-related protein 3 OS=Bos taurus OX=9913 GN=HDGFL3 PE=4 SV=2	1	2	1	0	20.505	185	79.176	13	62168.1	66720.1	62171.9	65321.1	67518.4	58694.2	1.00248	0.96127
E1BHT5;G3N0A8	E1BHT5;G3N0A8	tr|E1BHT5|E1BHT5_BOVIN Ubiquitin protein ligase E3 component n-recognin 4 OS=Bos taurus OX=9913 GN=UBR4 PE=4 SV=1;tr|G3N0A8|G3N0A8_BOVIN Ubiquitin protein ligase E3 component n-recognin 4 OS=Bos taurus OX=9913 GN=UBR4 PE=4 SV=1	2	7	7	7	572.59	5186	76.346	1.3	87905.7	87709.5	87479.1	81989.1	88484.5	79460.5	0.949979	0.178326
E1BHU1;A6QP77;E1BNT8;G3N0S6	E1BHU1;A6QP77	tr|E1BHU1|E1BHU1_BOVIN Treacle ribosome biogenesis factor 1 OS=Bos taurus OX=9913 GN=TCOF1 PE=1 SV=1;tr|A6QP77|A6QP77_BOVIN TCOF1 protein (Fragment) OS=Bos taurus OX=9913 GN=TCOF1 PE=2 SV=1	4	6	6	6	151.29	1473	82.325	3.9	80003.1	72799.1	85412.9	78842.8	74349.8	91248.8	1.02614	0.755979
E1BHV3	E1BHV3	tr|E1BHV3|E1BHV3_BOVIN Acyl-CoA synthetase medium chain family member 5 OS=Bos taurus OX=9913 GN=ACSM5 PE=4 SV=2	1	10	10	10	65.138	581	62.581	21.7	824708	672289	702519	746548	717680	609922	0.943003	0.540004
E1BHX7	E1BHX7	tr|E1BHX7|E1BHX7_BOVIN Phosphoinositide phospholipase C OS=Bos taurus OX=9913 GN=PLCB3 PE=4 SV=1	1	2	2	2	139.27	1234	5.2577	2.5	25195.8	27333.5	24330.2	25753.4	23682	26240.4	0.984599	0.756499
E1BHZ6	E1BHZ6	tr|E1BHZ6|E1BHZ6_BOVIN Glutaminase 2 OS=Bos taurus OX=9913 GN=GLS2 PE=3 SV=2	1	10	10	10	63.507	574	34.316	22.5	452716	341845	366361	360157	302759	311661	0.839486	0.178023
E1BI02;P13605	E1BI02;P13605	tr|E1BI02|E1BI02_BOVIN Fibromodulin OS=Bos taurus OX=9913 GN=FMOD PE=4 SV=1;sp|P13605|FMOD_BOVIN Fibromodulin OS=Bos taurus OX=9913 GN=FMOD PE=1 SV=2	2	3	3	3	42.918	375	72.505	8	14703.4	23992.4	22287.9	19328.6	28494.8	31709.7	1.30417	0.257007
E1BI09;G3N1N0	E1BI09;G3N1N0	tr|E1BI09|E1BI09_BOVIN Glycine-N-acyltransferase like 3 OS=Bos taurus OX=9913 GN=GLYATL3 PE=4 SV=2;tr|G3N1N0|G3N1N0_BOVIN Glycine-N-acyltransferase like 3 OS=Bos taurus OX=9913 GN=GLYATL3 PE=4 SV=1	2	8	8	8	32.722	287	45.559	34.1	449566	457007	411521	462269	452897	348107	0.958409	0.66543
E1BI28	E1BI28	tr|E1BI28|E1BI28_BOVIN GM2 ganglioside activator OS=Bos taurus OX=9913 GN=GM2A PE=4 SV=1	1	2	2	2	20.903	193	3.8939	15.5	31691.2	41489.4	30911.4	31519.1	29892.5	28478.5	0.863565	0.249301
E1BI31	E1BI31	tr|E1BI31|E1BI31_BOVIN Dipeptidyl peptidase 9 OS=Bos taurus OX=9913 GN=DPP9 PE=3 SV=2	1	1	1	1	98.93	870	3.1188	1.1	4921.97	5245.63	5672.89	5307.04	6818.79	4670.73	1.06036	0.660569
E1BI45	E1BI45	tr|E1BI45|E1BI45_BOVIN Solute carrier family 23 member 1 OS=Bos taurus OX=9913 GN=SLC23A1 PE=4 SV=2	1	2	2	2	65.42	603	17.804	5.1	19308	18829.8	19589.7	21358	18860.1	17086.5	0.992674	0.916223
E1BI62;A0JN49;F1MW71;F6Q816;A5D991;G5E6F9	E1BI62;A0JN49;F1MW71;F6Q816;A5D991	tr|E1BI62|E1BI62_BOVIN Uncharacterized protein OS=Bos taurus OX=9913 GN=CCBL1 PE=4 SV=2;tr|A0JN49|A0JN49_BOVIN Cysteine conjugate-beta lyase; cytoplasmic (Glutamine transaminase K, kyneurenine aminotransferase) OS=Bos taurus OX=9913 GN=CCBL1 PE=2 SV=1;tr|F	6	7	6	6	48.015	425	22.23	16.9	231650	195439	203869	207710	202598	186014	0.945106	0.416391
E1BI70	E1BI70	tr|E1BI70|E1BI70_BOVIN Rho GTPase activating protein 45 OS=Bos taurus OX=9913 GN=ARHGAP45 PE=4 SV=2	1	2	2	2	125.05	1158	1.8686	1.3	22904.1	19047.6	21359.7	18751.6	23203.1	22738.3	1.02182	0.811008
E1BI98	E1BI98	tr|E1BI98|E1BI98_BOVIN Collagen type VI alpha 1 chain OS=Bos taurus OX=9913 GN=COL6A1 PE=1 SV=1	1	29	29	29	108.67	1027	323.31	36.1	1.50407e+06	1.66075e+06	1.56152e+06	1.57776e+06	1.80257e+06	1.72329e+06	1.07982	0.191825
E1BIA7	E1BIA7	tr|E1BIA7|E1BIA7_BOVIN Clustered mitochondria protein homolog OS=Bos taurus OX=9913 GN=CLUH PE=3 SV=2	1	19	19	19	147.14	1311	43.07	15.7	519441	528148	518501	530354	510126	501989	0.984917	0.429818
E1BIB4;F1N3I6	E1BIB4	tr|E1BIB4|E1BIB4_BOVIN Heterogeneous nuclear ribonucleoprotein L OS=Bos taurus OX=9913 GN=HNRNPL PE=1 SV=2	2	19	19	18	64.075	588	232.75	44.2	680198	630146	703703	697676	576264	722017	0.991018	0.909863
E1BIC8;E1BFZ0	E1BIC8;E1BFZ0	tr|E1BIC8|E1BIC8_BOVIN Immunity related GTPase Q OS=Bos taurus OX=9913 GN=IRGQ PE=4 SV=2;tr|E1BFZ0|E1BFZ0_BOVIN Immunity related GTPase Q OS=Bos taurus OX=9913 GN=IRGQ PE=4 SV=2	2	2	2	2	63.853	622	11.676	4.7	37868.4	36055	37496.7	39353.3	37313	42537.1	1.06986	0.183996
E1BIE5	E1BIE5	tr|E1BIE5|E1BIE5_BOVIN Ubiquitin conjugating enzyme E2 Q1 OS=Bos taurus OX=9913 GN=UBE2Q1 PE=4 SV=1	1	2	2	2	46.126	422	1.9745	5.9	19913.5	24543.6	20422.2	23990.4	22884.3	22155.7	1.06398	0.42519
E1BIE7	E1BIE7	tr|E1BIE7|E1BIE7_BOVIN PGAM family member 5, mitochondrial serine/threonine protein phosphatase OS=Bos taurus OX=9913 GN=PGAM5 PE=4 SV=1	1	5	5	5	32.006	289	15.529	15.2	338683	390232	329215	329235	364249	303611	0.942318	0.4753
E1BIE9	E1BIE9	tr|E1BIE9|E1BIE9_BOVIN Uncharacterized protein OS=Bos taurus OX=9913 GN=LOC100298868 PE=4 SV=2	1	2	1	1	65.638	609	1.6647	3.6	26954	27144.6	26718.6	35245.4	21351.5	34321.3	1.12498	0.494745
E1BIG2	E1BIG2	tr|E1BIG2|E1BIG2_BOVIN Neurofibromin 2 OS=Bos taurus OX=9913 GN=NF2 PE=4 SV=2	1	1	1	0	69.747	596	3.6429	1.2	22439.6	30840.4	24258.5	28109.4	58944.6	28069.8	1.48473	0.302573
E1BIG6	E1BIG6	tr|E1BIG6|E1BIG6_BOVIN Transferrin receptor OS=Bos taurus OX=9913 GN=TFRC PE=4 SV=2	1	6	5	5	83.166	748	6.9764	6.4	169994	155947	155300	158858	193449	132166	1.00672	0.956047
E1BIJ3	E1BIJ3	tr|E1BIJ3|E1BIJ3_BOVIN CASK interacting protein 2 OS=Bos taurus OX=9913 GN=CASKIN2 PE=4 SV=2	1	2	2	1	125.9	1192	2.7742	1.3	96683.3	96505.3	97594.1	95449.8	93334.1	97373.8	0.984095	0.273102
E1BIK4	E1BIK4	tr|E1BIK4|E1BIK4_BOVIN C-X-C motif chemokine OS=Bos taurus OX=9913 GN=PPBP PE=1 SV=1	1	1	1	1	12.912	119	1.9669	5.9	31863	41386.2	38260.6	38510.9	32271.6	40055.8	0.993978	0.954371
E1BIN5	E1BIN5	tr|E1BIN5|E1BIN5_BOVIN Cullin 3 OS=Bos taurus OX=9913 GN=CUL3 PE=3 SV=2	1	7	7	7	88.958	768	102.83	10.4	206972	207611	200907	199416	203234	204764	0.986879	0.369306
E1BIN9	E1BIN9	tr|E1BIN9|E1BIN9_BOVIN MRE11 homolog, double strand break repair nuclease OS=Bos taurus OX=9913 GN=MRE11 PE=3 SV=2	1	2	2	2	80.534	708	8.9962	2.8	39434.7	37552.6	35730.8	35382.6	37869.3	36094.7	0.970088	0.436062
E1BIP2	E1BIP2	tr|E1BIP2|E1BIP2_BOVIN Solute carrier family 44 member 1 OS=Bos taurus OX=9913 GN=SLC44A1 PE=3 SV=2	1	2	2	2	73.87	653	3.8935	3.2	22724.9	20750.5	24466.3	22288.6	20048.2	21291.9	0.936518	0.315463
E1BIQ0	E1BIQ0	tr|E1BIQ0|E1BIQ0_BOVIN Polyribonucleotide nucleotidyltransferase 1 OS=Bos taurus OX=9913 GN=PNPT1 PE=4 SV=2	1	9	9	9	85.901	783	34.938	13.3	510586	504393	487924	501866	428073	429144	0.904306	0.131468
E1BIS5	E1BIS5	tr|E1BIS5|E1BIS5_BOVIN RCC1 like OS=Bos taurus OX=9913 GN=RCC1L PE=4 SV=1	1	1	1	1	50.006	464	5.2549	3.9	4212.51	2932.16	2989.18	3284.23	5099.17	4052.33	1.22715	0.316995
E1BIS6	E1BIS6	tr|E1BIS6|E1BIS6_BOVIN Synemin OS=Bos taurus OX=9913 GN=SYNM PE=1 SV=2	1	5	5	5	170.78	1547	266.5	3.2	118847	142811	124182	208662	176403	132585	1.34162	0.131318
E1BIT7;Q9XT59;F1MXW0	E1BIT7;Q9XT59;F1MXW0	tr|E1BIT7|E1BIT7_BOVIN Arachidonate 15-lipoxygenase B OS=Bos taurus OX=9913 GN=ALOX15B PE=3 SV=2;tr|Q9XT59|Q9XT59_BOVIN 15S-lipoxygenase type 2 (Fragment) OS=Bos taurus OX=9913 PE=2 SV=1;tr|F1MXW0|F1MXW0_BOVIN Arachidonate 15-lipoxygenase B OS=Bos taurus O	3	1	1	1	59.677	528	3.0663	2.1	19775.7	8524.73	12931.6	11403.2	23053.1	12962.9	1.15006	0.695665
E1BIU0	E1BIU0	tr|E1BIU0|E1BIU0_BOVIN SEC24 homolog C, COPII coat complex component OS=Bos taurus OX=9913 GN=SEC24C PE=1 SV=1	1	18	18	18	117.99	1094	142.85	17.5	876724	873703	870021	819791	829474	848015	0.952998	0.00847506
E1BIU7	E1BIU7	tr|E1BIU7|E1BIU7_BOVIN Protein tyrosine phosphatase, non-receptor type 23 OS=Bos taurus OX=9913 GN=PTPN23 PE=4 SV=2	1	4	3	3	187.77	1721	31.963	2.1	11814.7	11035.4	11239.5	11359.1	16126.4	12092.4	1.16099	0.289694
E1BIX5	E1BIX5	tr|E1BIX5|E1BIX5_BOVIN Nucleoporin 153 OS=Bos taurus OX=9913 GN=NUP153 PE=1 SV=2	1	2	2	2	153.99	1485	8.4106	1.8	7060.73	6842.2	9070.94	8278.15	6252.17	9855.23	1.06145	0.727994
E1BJ04	E1BJ04	tr|E1BJ04|E1BJ04_BOVIN Uncharacterized protein OS=Bos taurus OX=9913 GN=SPECC1L PE=4 SV=1	1	2	1	1	124.03	1119	3.9184	1.9	1725.6	1085.71	1625.96	1437.12	3243.35	1049.39	1.2913	0.57394
E1BJ08;E1BKU3;Q0VCE1	E1BJ08	tr|E1BJ08|E1BJ08_BOVIN Uncharacterized protein OS=Bos taurus OX=9913 GN=GSTO1 PE=1 SV=2	3	11	11	7	27.399	241	60.254	36.1	1.69336e+06	1.43515e+06	1.63334e+06	1.5434e+06	1.25711e+06	1.70979e+06	0.947174	0.613936
E1BJ59	E1BJ59	tr|E1BJ59|E1BJ59_BOVIN Ataxin 2 like OS=Bos taurus OX=9913 GN=ATXN2L PE=4 SV=1	1	4	4	3	113.36	1079	10.136	3.6	57490.3	46393.7	58319.1	56379	78126.6	73027.5	1.27947	0.118018
E1BJ78;F1MBP4;E1BIS9	E1BJ78	tr|E1BJ78|E1BJ78_BOVIN Sulfotransferase OS=Bos taurus OX=9913 GN=SULT1C4 PE=3 SV=2	3	18	18	2	34.899	298	216.72	59.1	1.73387e+06	1.55503e+06	1.73987e+06	1.43402e+06	1.41297e+06	2.09678e+06	0.983094	0.90889
E1BJA2	E1BJA2	tr|E1BJA2|E1BJA2_BOVIN Apoptosis inducing factor mitochondria associated 1 OS=Bos taurus OX=9913 GN=AIFM1 PE=1 SV=1	1	25	25	25	66.871	613	323.31	50.7	2.82117e+06	2.58157e+06	2.55618e+06	2.59848e+06	2.48651e+06	2.2973e+06	0.927548	0.18987
E1BJA5	E1BJA5	tr|E1BJA5|E1BJA5_BOVIN Mannosyl (beta-1,4-)-glycoprotein beta-1,4-N-acetylglucosaminyltransferase OS=Bos taurus OX=9913 GN=MGAT3 PE=4 SV=2	1	1	1	1	61.412	536	1.9252	1.3	46934.4	66005	53794.8	58125.9	86809.7	63083.9	1.24761	0.258699
E1BJB1;Q6B856;G3X7R7;Q148E2;G3N1W7;Q7M2W1	E1BJB1;Q6B856;G3X7R7;Q148E2;G3N1W7	tr|E1BJB1|E1BJB1_BOVIN Tubulin beta chain OS=Bos taurus OX=9913 GN=TUBB2A PE=1 SV=1;sp|Q6B856|TBB2B_BOVIN Tubulin beta-2B chain OS=Bos taurus OX=9913 GN=TUBB2B PE=1 SV=2;tr|G3X7R7|G3X7R7_BOVIN Tubulin beta chain OS=Bos taurus OX=9913 GN=TUBB2A PE=1 SV=1;tr	6	14	2	1	49.906	445	108.38	36.4	123874	127228	118247	120653	116781	114604	0.953131	0.142009
E1BJB8	E1BJB8	tr|E1BJB8|E1BJB8_BOVIN Dystrobrevin OS=Bos taurus OX=9913 GN=DTNB PE=3 SV=2	1	5	5	4	71.17	627	33.809	6.9	108030	121070	112676	118810	150714	107172	1.10217	0.439164
E1BJF9	E1BJF9	tr|E1BJF9|E1BJF9_BOVIN Serum amyloid A protein OS=Bos taurus OX=9913 GN=LOC104968478 PE=3 SV=1	1	11	11	1	14.602	130	30.202	58.5	405938	583677	721570	535833	607198	1.15269e+06	1.3416	0.416399
E1BJG5	E1BJG5	tr|E1BJG5|E1BJG5_BOVIN Tripartite motif containing 28 OS=Bos taurus OX=9913 GN=TRIM28 PE=4 SV=2	1	5	5	5	86.733	814	140.95	5.4	149452	147052	152120	147629	151151	165762	1.03548	0.407658
E1BJH1	E1BJH1	tr|E1BJH1|E1BJH1_BOVIN Enhancer of mRNA decapping 4 OS=Bos taurus OX=9913 GN=EDC4 PE=4 SV=1	1	1	1	1	152.02	1404	19.558	0.8	23344.2	22403.2	20892	21756.7	27384.2	23184	1.08532	0.359773
E1BJH7	E1BJH7	tr|E1BJH7|E1BJH7_BOVIN Ribokinase OS=Bos taurus OX=9913 GN=RBKS PE=3 SV=2	1	9	9	9	34.582	325	45.389	28	691407	660783	638567	656576	543503	594127	0.901268	0.143821
E1BJK2	E1BJK2	tr|E1BJK2|E1BJK2_BOVIN Tubulin beta chain OS=Bos taurus OX=9913 GN=TUBB1 PE=3 SV=1	1	5	1	1	49.987	450	14.821	10.2	48633.3	63709.5	52546.5	49530.5	49381.4	47200.6	0.886125	0.243455
E1BJL8	E1BJL8	tr|E1BJL8|E1BJL8_BOVIN Folate receptor alpha OS=Bos taurus OX=9913 GN=FOLR1 PE=4 SV=1	1	3	3	2	29.753	257	23.352	10.9	138180	61019.8	94482.3	99384.5	78125.6	106763	0.967965	0.90207
E1BJM1	E1BJM1	tr|E1BJM1|E1BJM1_BOVIN Sphingosine kinase 2 OS=Bos taurus OX=9913 GN=SPHK2 PE=4 SV=2	1	1	1	1	64.758	610	1.882	1.8	13226.2	12702.6	11811.2	13004.9	16227.7	14204.1	1.15095	0.138194
E1BJQ1	E1BJQ1	tr|E1BJQ1|E1BJQ1_BOVIN Glycine cleavage system P protein OS=Bos taurus OX=9913 GN=GLDC PE=3 SV=2	1	32	32	32	112.89	1020	323.31	40.9	3.61557e+06	3.22715e+06	3.09903e+06	3.74812e+06	2.46525e+06	2.39139e+06	0.865516	0.393983
E1BJQ3	E1BJQ3	tr|E1BJQ3|E1BJQ3_BOVIN Interleukin 6 receptor OS=Bos taurus OX=9913 GN=IL6R PE=4 SV=1	1	2	2	2	50.666	464	3.5946	4.1	13400.1	20477.7	15938.5	16077.1	22377.7	20006	1.17353	0.356637
E1BJQ7	E1BJQ7	tr|E1BJQ7|E1BJQ7_BOVIN GIPC PDZ domain containing family member 1 OS=Bos taurus OX=9913 GN=GIPC1 PE=4 SV=1	1	2	2	2	35.965	333	8.4227	7.8	10130.9	9388.88	8027.43	7975.04	12480.7	8753.86	1.06035	0.734014
E1BJS1	E1BJS1	tr|E1BJS1|E1BJS1_BOVIN 2-oxoglutarate and iron dependent oxygenase domain containing 3 OS=Bos taurus OX=9913 GN=OGFOD3 PE=4 SV=1	1	1	1	1	34.946	315	1.8985	3.2	18460.7	19363.7	17808.3	19013	19604.2	19307.5	1.0412	0.188241
E1BJU6	E1BJU6	tr|E1BJU6|E1BJU6_BOVIN Spectrin repeat containing nuclear envelope family member 3 OS=Bos taurus OX=9913 GN=SYNE3 PE=4 SV=1	1	1	1	1	112.41	976	12.901	1.5	14464.8	17080.7	13721.5	16576.9	21099.2	11049.8	1.07641	0.727085
E1BJU8	E1BJU8	tr|E1BJU8|E1BJU8_BOVIN UDP-glucuronosyltransferase OS=Bos taurus OX=9913 GN=LOC540615 PE=3 SV=2	1	24	24	3	60.667	529	323.31	50.9	5.07086e+06	4.62327e+06	4.48917e+06	4.34702e+06	4.27904e+06	3.83822e+06	0.8788	0.0732691
E1BJV0	E1BJV0	tr|E1BJV0|E1BJV0_BOVIN EH domain containing 4 OS=Bos taurus OX=9913 GN=EHD4 PE=3 SV=1	1	14	11	11	61.024	540	133.59	28.9	480892	439237	438149	437838	427278	433506	0.95608	0.239438
E1BJV5	E1BJV5	tr|E1BJV5|E1BJV5_BOVIN Zinc finger protein 638 OS=Bos taurus OX=9913 GN=ZNF638 PE=4 SV=2	1	6	6	6	219.06	1965	33.623	3.7	37972.3	43748.3	36345.1	38864.5	44095.7	38224.4	1.02642	0.739464
E1BJW2	E1BJW2	tr|E1BJW2|E1BJW2_BOVIN STEAP4 metalloreductase OS=Bos taurus OX=9913 GN=STEAP4 PE=1 SV=1	1	8	8	8	53.54	470	49.576	20.2	263443	477746	370446	305705	368133	344515	0.916086	0.654872
E1BJW3	E1BJW3	tr|E1BJW3|E1BJW3_BOVIN Multimerin 2 OS=Bos taurus OX=9913 GN=MMRN2 PE=4 SV=1	1	2	2	2	103.62	932	31.227	1.6	44643.8	43595.1	46239.7	40290.9	54514.2	43635.8	1.02946	0.777139
E1BJW7	E1BJW7	tr|E1BJW7|E1BJW7_BOVIN VPS53, GARP complex subunit OS=Bos taurus OX=9913 GN=VPS53 PE=4 SV=1	1	3	3	3	94.446	832	9.6922	7.5	23332.5	27594.7	24286.5	23801.1	26690.9	24748.3	1.00035	0.995706
E1BJZ0	E1BJZ0	tr|E1BJZ0|E1BJZ0_BOVIN Interferon induced with helicase C domain 1 OS=Bos taurus OX=9913 GN=IFIH1 PE=4 SV=2	1	1	1	1	115.34	1021	4.7157	2	3874.75	4708.85	3988.41	4179.54	4991.69	3779.67	1.03014	0.78925
E1BK08	E1BK08	tr|E1BK08|E1BK08_BOVIN Ubiquinone biosynthesis protein COQ4 homolog, mitochondrial OS=Bos taurus OX=9913 GN=COQ4 PE=3 SV=2	1	1	1	1	17.582	154	3.4509	8.4	12233.6	14783.2	12789.2	13310.4	17549.9	10889.2	1.04882	0.772563
E1BK29	E1BK29	tr|E1BK29|E1BK29_BOVIN Component of oligomeric golgi complex 1 OS=Bos taurus OX=9913 GN=COG1 PE=4 SV=2	1	1	1	1	108.26	979	7.0543	1.2	18226.3	18464.6	20106.3	19202.4	24010.8	22760.2	1.16156	0.120907
E1BK31;Q2KIQ6	E1BK31	tr|E1BK31|E1BK31_BOVIN Solute carrier family 37 member 4 OS=Bos taurus OX=9913 GN=SLC37A4 PE=4 SV=2	2	4	4	4	46.178	429	12.759	10.7	301556	286577	287921	307869	272789	289185	0.992911	0.86243
E1BK42;G3MXF7;Q0VC62	E1BK42;G3MXF7	tr|E1BK42|E1BK42_BOVIN Pleckstrin homology domain containing A6 OS=Bos taurus OX=9913 GN=PLEKHA6 PE=4 SV=2;tr|G3MXF7|G3MXF7_BOVIN Pleckstrin homology domain containing A6 OS=Bos taurus OX=9913 GN=PLEKHA6 PE=4 SV=1	3	4	4	4	130.93	1174	4.522	3	23600.8	15963.7	19589.7	19306.5	19178	17624.4	0.948519	0.678001
E1BK49;G3MX56;G3MZG3	E1BK49;G3MX56;G3MZG3	tr|E1BK49|E1BK49_BOVIN Regulation of nuclear pre-mRNA domain containing 2 OS=Bos taurus OX=9913 GN=RPRD2 PE=4 SV=1;tr|G3MX56|G3MX56_BOVIN Regulation of nuclear pre-mRNA domain containing 2 OS=Bos taurus OX=9913 GN=RPRD2 PE=4 SV=1;tr|G3MZG3|G3MZG3_BOVIN Reg	3	1	1	1	155.51	1462	3.81	0.5	152157	89931.8	126822	87224	66505.2	102382	0.694238	0.14559
E1BK52;H2XJF0	E1BK52;H2XJF0	sp|E1BK52|STK10_BOVIN Serine/threonine-protein kinase 10 OS=Bos taurus OX=9913 GN=STK10 PE=3 SV=3;tr|H2XJF0|H2XJF0_BOVIN Serine/threonine-protein kinase 10 OS=Bos taurus OX=9913 GN=STK10 PE=4 SV=1	2	6	4	4	111.61	966	12.086	5.2	36581	38264.8	40233.3	40444.1	63407.8	47967.5	1.31926	0.147915
E1BK69	E1BK69	tr|E1BK69|E1BK69_BOVIN UFM1 specific peptidase 2 OS=Bos taurus OX=9913 GN=UFSP2 PE=4 SV=1	1	3	3	3	53.136	469	10.922	8.7	61536	64949.8	63652	61870.2	57397.9	54694.1	0.914928	0.0805008
E1BK71	E1BK71	tr|E1BK71|E1BK71_BOVIN Protein kinase C and casein kinase substrate in neurons 3 OS=Bos taurus OX=9913 GN=PACSIN3 PE=4 SV=2	1	20	20	20	50.054	435	176	44.6	862832	843183	834537	847037	889166	787154	0.993232	0.861245
E1BK77	E1BK77	tr|E1BK77|E1BK77_BOVIN Dedicator of cytokinesis 6 OS=Bos taurus OX=9913 GN=DOCK6 PE=3 SV=2	1	3	3	2	224.05	1998	26.17	1.7	27152.3	26652.2	28263.1	26880.3	33182.5	32053.7	1.12245	0.1689
E1BKC9	E1BKC9	tr|E1BKC9|E1BKC9_BOVIN Galectin OS=Bos taurus OX=9913 GN=LGALSL PE=4 SV=1	1	1	1	1	18.955	172	7.7338	7	13506.2	16959.3	13406.6	13304.4	18488.6	13538.8	1.03327	0.824419
E1BKG4	E1BKG4	tr|E1BKG4|E1BKG4_BOVIN PDS5 cohesin associated factor A OS=Bos taurus OX=9913 GN=PDS5A PE=4 SV=2	1	1	1	1	146.56	1295	2.7462	0.5	12148.8	13489.9	12475.3	11924.1	14287.6	14771.4	1.07528	0.379035
E1BKI9	E1BKI9	tr|E1BKI9|E1BKI9_BOVIN ADP ribosylation factor guanine nucleotide exchange factor 2 OS=Bos taurus OX=9913 GN=ARFGEF2 PE=4 SV=2	1	8	8	6	202.48	1788	90.096	4.5	145327	151301	152182	152247	160996	163205	1.06158	0.0815602
E1BKM4	E1BKM4	tr|E1BKM4|E1BKM4_BOVIN Programmed cell death 6 interacting protein OS=Bos taurus OX=9913 GN=PDCD6IP PE=1 SV=2	1	29	29	29	100.99	914	190.01	33.3	1.55656e+06	1.42811e+06	1.47047e+06	1.56534e+06	1.32039e+06	1.40606e+06	0.963331	0.538753
E1BKQ6;G3MXN3	E1BKQ6	tr|E1BKQ6|E1BKQ6_BOVIN Myosin XVIIIA OS=Bos taurus OX=9913 GN=MYO18A PE=3 SV=2	2	18	18	17	232.84	2055	70.71	10.7	313285	378755	304270	323365	445447	312070	1.08489	0.593906
E1BKS1;G3MYP1	E1BKS1;G3MYP1	tr|E1BKS1|E1BKS1_BOVIN Syndecan OS=Bos taurus OX=9913 GN=SDC4 PE=3 SV=1;tr|G3MYP1|G3MYP1_BOVIN Syndecan OS=Bos taurus OX=9913 GN=SDC4 PE=3 SV=1	2	1	1	1	21.593	199	9.9041	5	56424.5	55571	61752	58561.7	38014.3	62844.4	0.91754	0.578274
E1BKT9;G5E5U4	E1BKT9	tr|E1BKT9|E1BKT9_BOVIN Desmoplakin OS=Bos taurus OX=9913 GN=DSP PE=1 SV=1	2	66	65	65	332.38	2889	323.31	24	2.87494e+06	2.85497e+06	2.8102e+06	3.00216e+06	2.93015e+06	2.83977e+06	1.02716	0.202129
E1BKW5;REV__F1MQ44	E1BKW5	tr|E1BKW5|E1BKW5_BOVIN SEC23 interacting protein OS=Bos taurus OX=9913 GN=SEC23IP PE=4 SV=2	2	9	9	9	111.63	1004	62.597	8.9	397741	392449	402822	379620	385309	393012	0.970603	0.0755732
E1BKX3	E1BKX3	tr|E1BKX3|E1BKX3_BOVIN MYB binding protein 1a OS=Bos taurus OX=9913 GN=MYBBP1A PE=1 SV=1	1	10	10	10	152.04	1353	29.948	6.9	294917	281421	290800	294146	246406	299173	0.968386	0.624951
E1BKX7	E1BKX7	tr|E1BKX7|E1BKX7_BOVIN Filamin B OS=Bos taurus OX=9913 GN=FLNB PE=1 SV=2	1	100	91	87	281.61	2633	323.31	47.6	6.60292e+06	6.54451e+06	6.62098e+06	6.706e+06	5.95307e+06	6.71952e+06	0.98028	0.636284
E1BKY3	E1BKY3	tr|E1BKY3|E1BKY3_BOVIN Carnitine palmitoyltransferase 1A OS=Bos taurus OX=9913 GN=CPT1A PE=1 SV=2	1	22	22	21	88.285	773	154.65	31.4	1.24234e+06	1.08956e+06	1.0987e+06	1.03394e+06	894639	978965	0.847532	0.0526231
E1BKY9	E1BKY9	tr|E1BKY9|E1BKY9_BOVIN Coproporphyrinogen oxidase OS=Bos taurus OX=9913 GN=CPOX PE=1 SV=1	1	19	19	19	50.38	449	323.31	45.2	2.16527e+06	2.233e+06	2.0072e+06	2.28645e+06	2.09432e+06	1.8589e+06	0.974118	0.714283
E1BKZ1	E1BKZ1	tr|E1BKZ1|E1BKZ1_BOVIN Glutathione-disulfide reductase OS=Bos taurus OX=9913 GN=GSR PE=4 SV=2	1	16	16	16	46.238	420	230.23	47.9	836204	888014	809302	838773	854378	785577	0.978373	0.588588
E1BKZ5;G3MX38;REV__Q9XTA3;REV__Q3SX06	E1BKZ5	tr|E1BKZ5|E1BKZ5_BOVIN Golgin B1 OS=Bos taurus OX=9913 GN=GOLGB1 PE=4 SV=2	4	12	12	11	377.65	3273	194.96	4.3	248490	259015	233522	253577	283866	238987	1.04778	0.479398
E1BKZ9	E1BKZ9	tr|E1BKZ9|E1BKZ9_BOVIN Sortilin OS=Bos taurus OX=9913 GN=SORT1 PE=4 SV=1	1	2	2	2	91.816	832	6.5929	3.2	34286.1	36360.5	38052.7	35904.5	43806.6	51102.7	1.20345	0.17838
E1BL12;I6L9J7	E1BL12;I6L9J7	tr|E1BL12|E1BL12_BOVIN Prolactin regulatory element binding OS=Bos taurus OX=9913 GN=PREB PE=4 SV=1;tr|I6L9J7|I6L9J7_BOVIN PREB protein OS=Bos taurus OX=9913 GN=PREB PE=2 SV=1	2	2	2	2	45.788	418	33.898	6.7	95306.8	84818.4	91775.8	96853.2	87900.4	86572	0.997884	0.96778
E1BL26	E1BL26	tr|E1BL26|E1BL26_BOVIN Ring finger protein 123 OS=Bos taurus OX=9913 GN=RNF123 PE=4 SV=2	1	2	2	2	148.29	1313	2.5016	1.4	3792.35	9322	3305.14	3695.83	19910.1	3926.79	1.67683	0.551396
E1BL29	E1BL29	tr|E1BL29|E1BL29_BOVIN Bleomycin hydrolase OS=Bos taurus OX=9913 GN=BLMH PE=4 SV=1	1	14	14	14	52.93	459	72.908	36.4	819130	809945	823291	841929	712545	834454	0.974132	0.64203
E1BL45	E1BL45	tr|E1BL45|E1BL45_BOVIN Uncharacterized protein OS=Bos taurus OX=9913 GN=EHBP1L1 PE=4 SV=2	1	1	1	1	153.77	1451	16.53	0.9	3133.48	3044.15	3262.32	36769	24660.4	2921.98	6.81692	0.138228
E1BL56;E1BH11	E1BL56;E1BH11	tr|E1BL56|E1BL56_BOVIN SH3 domain binding protein 1 OS=Bos taurus OX=9913 GN=SH3BP1 PE=1 SV=1;tr|E1BH11|E1BH11_BOVIN SH3 domain binding protein 1 OS=Bos taurus OX=9913 GN=SH3BP1 PE=4 SV=2	2	2	2	2	75.022	693	19.01	3.6	28744.1	34898.6	31087	29249.3	28955.8	31302	0.944868	0.420111
E1BL88	E1BL88	tr|E1BL88|E1BL88_BOVIN ATP binding cassette subfamily B member 10 OS=Bos taurus OX=9913 GN=ABCB10 PE=4 SV=2	1	3	3	3	69.567	652	38.249	6.6	66686.7	48568.7	53466.3	47871.7	54451.6	55444	0.935073	0.570095
E1BLB4	E1BLB4	tr|E1BLB4|E1BLB4_BOVIN Dynein axonemal heavy chain 17 OS=Bos taurus OX=9913 GN=DNAH17 PE=4 SV=2	1	1	1	1	501.31	4392	-2	0.2	93717.1	57977.4	71269.4	60853.5	51935.4	96974.7	0.940796	0.811491
E1BLC0	E1BLC0	tr|E1BLC0|E1BLC0_BOVIN Agmatinase OS=Bos taurus OX=9913 GN=AGMAT PE=1 SV=1	1	19	19	19	38.816	361	271.17	60.1	2.00514e+06	1.78295e+06	1.76316e+06	1.90631e+06	1.409e+06	1.45338e+06	0.859031	0.214171
E1BLD1	E1BLD1	tr|E1BLD1|E1BLD1_BOVIN HECT domain E3 ubiquitin protein ligase 1 OS=Bos taurus OX=9913 GN=HECTD1 PE=4 SV=2	1	2	2	2	289.34	2610	12.585	1	27878.8	26447.9	28706.9	29909.4	47117.6	30333.6	1.29298	0.228254
E1BLD2;A8NGN2	E1BLD2;A8NGN2	tr|E1BLD2|E1BLD2_BOVIN Integrator complex subunit 4 OS=Bos taurus OX=9913 GN=INTS4 PE=4 SV=2;tr|A8NGN2|A8NGN2_BOVIN INTS4 protein OS=Bos taurus OX=9913 GN=INTS4 PE=2 SV=1	2	1	1	1	108.4	964	9.4318	1.7	6296.13	6242.58	4897.32	6653.71	10018.1	5281.43	1.25908	0.366393
E1BLF0	E1BLF0	tr|E1BLF0|E1BLF0_BOVIN Proline rich coiled-coil 1 OS=Bos taurus OX=9913 GN=PRRC1 PE=1 SV=1	1	8	8	8	46.402	445	78.199	20.2	581266	574734	570573	644776	572052	605607	1.05552	0.206974
E1BLF7	E1BLF7	tr|E1BLF7|E1BLF7_BOVIN NudC domain containing 1 OS=Bos taurus OX=9913 GN=NUDCD1 PE=4 SV=2	1	2	2	2	66.757	583	3.4238	3.1	29010.3	36689.2	34517.9	30690.7	63686	35038.8	1.29135	0.410457
E1BLG8	E1BLG8	tr|E1BLG8|E1BLG8_BOVIN AMP deaminase OS=Bos taurus OX=9913 GN=AMPD2 PE=3 SV=2	1	3	3	3	92.125	799	11.437	5	23948.6	21383.6	21590.5	22322.6	31316	28928.9	1.23377	0.137343
E1BLL5	E1BLL5	tr|E1BLL5|E1BLL5_BOVIN Kynurenine formamidase OS=Bos taurus OX=9913 GN=AFMID PE=3 SV=2	1	3	3	3	34.334	306	7.3878	9.8	67289.1	48650.6	56915.9	60334.7	42025.5	63745.4	0.960949	0.807272
E1BLN4;A0A2H4GTG0;E1BIH9;F1MQT4	E1BLN4;A0A2H4GTG0;E1BIH9;F1MQT4	tr|E1BLN4|E1BLN4_BOVIN Z-DNA binding protein 1 OS=Bos taurus OX=9913 GN=ZBP1 PE=4 SV=1;tr|A0A2H4GTG0|A0A2H4GTG0_BOVIN DNA-dependent activator of IFN-regulatory factor OS=Bos taurus OX=9913 PE=2 SV=1;tr|E1BIH9|E1BIH9_BOVIN Z-DNA binding protein 1 OS=Bos tau	4	4	4	4	39.968	371	3.3918	8.6	55425.6	52263.6	57168.5	62570.4	60754.5	57492	1.09681	0.0616535
E1BLR8	E1BLR8	tr|E1BLR8|E1BLR8_BOVIN Enoyl-CoA hydratase domain containing 3 OS=Bos taurus OX=9913 GN=ECHDC3 PE=4 SV=1	1	6	6	5	32.066	300	21.823	17	236443	310255	189495	223136	366117	152723	1.00786	0.979908
E1BLR9	E1BLR9	tr|E1BLR9|E1BLR9_BOVIN Carboxypeptidase D OS=Bos taurus OX=9913 GN=CPD PE=4 SV=2	1	1	1	1	122.62	1108	6.6447	0.7	36344.5	39844.3	34743.4	34350.9	40559.3	42227.3	1.05594	0.505406
E1BLS8;REV__A5H2K9;C7T4X5;C7T4X2;C7T4X1;C7T4W9;REV__Q0VC53;E1B8I7;REV__A7MBB2;Q2NL16;Q2PBN9;Q28172;F1N4H8;REV__F1N7L3;A8E656;F1MYA5;Q9N1F0;F1MH42	E1BLS8	tr|E1BLS8|E1BLS8_BOVIN Elastin microfibril interfacer 1 OS=Bos taurus OX=9913 GN=EMILIN1 PE=4 SV=1	18	16	16	16	106.89	1015	254.68	18.8	700357	839376	749373	761283	984122	800868	1.11234	0.343229
E1BLT0;Q3ZBR8;G3MYL6;C9DSL0;V9GVP2;REV__F1MC12;REV__O18964	E1BLT0	tr|E1BLT0|E1BLT0_BOVIN Golgin subfamily A member 2 OS=Bos taurus OX=9913 GN=GOLGA2 PE=4 SV=2	7	5	5	5	113.17	1005	89.105	6.6	68907.4	64730	66876	66492	77021	69828.6	1.06398	0.268745
E1BLT2	E1BLT2	tr|E1BLT2|E1BLT2_BOVIN SAFB like transcription modulator OS=Bos taurus OX=9913 GN=SLTM PE=4 SV=2	1	6	4	4	116.95	1033	34.992	4.5	42960.8	38914.3	41447.3	43105.6	39388.1	35346.7	0.955548	0.510481
E1BLT5	E1BLT5	tr|E1BLT5|E1BLT5_BOVIN ATP binding cassette subfamily B member 4 OS=Bos taurus OX=9913 GN=ABCB4 PE=4 SV=2	1	11	10	7	140.38	1275	33.947	12.5	378058	452719	402427	379029	370627	352517	0.893747	0.134519
E1BLV1;E1BL67	E1BLV1	tr|E1BLV1|E1BLV1_BOVIN Oxysterol-binding protein OS=Bos taurus OX=9913 GN=OSBPL1A PE=3 SV=2	2	4	4	4	108.44	952	31.484	3.3	108698	110556	104767	114753	133171	105766	1.09156	0.296511
E1BLV6;REV__Q29RT4;REV__F1MG31	E1BLV6	tr|E1BLV6|E1BLV6_BOVIN Valyl-tRNA synthetase OS=Bos taurus OX=9913 GN=VARS PE=3 SV=2	3	26	26	26	112	1001	264.72	28.7	971170	893286	935926	924979	917815	985618	1.01001	0.779077
E1BLZ8	E1BLZ8	tr|E1BLZ8|E1BLZ8_BOVIN Eukaryotic translation initiation factor 3 subunit F OS=Bos taurus OX=9913 GN=EIF3F PE=1 SV=2	1	8	8	8	40.188	384	57.323	20.6	220324	217460	229801	225300	208707	238683	1.00765	0.865667
E1BM22	E1BM22	tr|E1BM22|E1BM22_BOVIN Uncharacterized protein OS=Bos taurus OX=9913 GN=LOC100300167 PE=3 SV=2	1	6	1	1	13.953	126	1.6211	27.8	13469.1	16714.5	15741	15576.2	15180.7	16863.2	1.03692	0.630674
E1BM26	E1BM26	tr|E1BM26|E1BM26_BOVIN Proteasome activator subunit 3 OS=Bos taurus OX=9913 GN=PSME3 PE=4 SV=1	1	4	4	4	29.506	254	20.709	18.1	81256.6	97237.7	88645.3	88771.6	102238	83713.4	1.02839	0.743347
E1BM27	E1BM27	tr|E1BM27|E1BM27_BOVIN Calmin OS=Bos taurus OX=9913 GN=CLMN PE=1 SV=2	1	3	3	3	112.9	1010	71.607	3.8	12109.5	10299.1	11356	12605.2	9693.91	12296.7	1.02462	0.807076
E1BM28	E1BM28	tr|E1BM28|E1BM28_BOVIN 2-deoxynucleoside 5-phosphate N-hydrolase 1 OS=Bos taurus OX=9913 GN=DNPH1 PE=3 SV=2	1	2	2	2	18.373	170	6.5327	18.2	11441.4	9115.58	8579.54	11332.1	11833	9623.34	1.12534	0.332087
E1BM29	E1BM29	tr|E1BM29|E1BM29_BOVIN Cholesterol 7-alpha-monooxygenase OS=Bos taurus OX=9913 GN=CYP7A1 PE=3 SV=1	1	2	2	2	57.005	500	4.7968	4.2	30027.3	37045.7	33100.2	43365.1	31148.1	24179	0.985216	0.938005
E1BM36;E1BMU6	E1BM36;E1BMU6	tr|E1BM36|E1BM36_BOVIN A-kinase anchoring protein 1 OS=Bos taurus OX=9913 GN=AKAP1 PE=4 SV=2;tr|E1BMU6|E1BMU6_BOVIN A-kinase anchoring protein 1 OS=Bos taurus OX=9913 GN=AKAP1 PE=4 SV=1	2	2	2	2	88.593	833	3.668	3	16275.1	19589.2	14846.1	14837	26490.2	14000.7	1.09106	0.736659
E1BM48	E1BM48	tr|E1BM48|E1BM48_BOVIN Pre-mRNA processing factor 31 OS=Bos taurus OX=9913 GN=PRPF31 PE=4 SV=1	1	1	1	1	55.411	499	10.18	1.6	47524	43287.6	41212.4	44190.5	36140.8	32285.6	0.853003	0.17841
E1BM93	E1BM93	tr|E1BM93|E1BM93_BOVIN Retinol dehydrogenase 11 (all-trans/9-cis/11-cis) OS=Bos taurus OX=9913 GN=RDH11 PE=3 SV=1	1	8	8	8	35.487	319	86.973	26.6	394538	311826	364106	402087	364011	349789	1.04243	0.626439
E1BMC4	E1BMC4	tr|E1BMC4|E1BMC4_BOVIN Golgi brefeldin A resistant guanine nucleotide exchange factor 1 OS=Bos taurus OX=9913 GN=GBF1 PE=4 SV=1	1	6	5	5	206.6	1861	78.075	3.1	61817.1	77222.5	64527.1	73009	80909	68440.1	1.09231	0.354309
E1BMD3	E1BMD3	tr|E1BMD3|E1BMD3_BOVIN Methionine sulfoxide reductase B3 OS=Bos taurus OX=9913 GN=MSRB3 PE=3 SV=1	1	3	3	3	20.644	191	15.115	20.4	110554	113563	110015	117338	95101.3	104730	0.94923	0.435514
E1BMD6	E1BMD6	tr|E1BMD6|E1BMD6_BOVIN LIM domain containing preferred translocation partner in lipoma OS=Bos taurus OX=9913 GN=LPP PE=1 SV=1	1	8	7	7	65.715	614	293.31	19.2	373435	398250	366631	370715	407242	371771	1.01002	0.816785
E1BME9	E1BME9	tr|E1BME9|E1BME9_BOVIN NADH dehydrogenase [ubiquinone] flavoprotein 3, mitochondrial OS=Bos taurus OX=9913 GN=NDUFV3 PE=1 SV=2	1	14	14	13	51.58	481	132.24	38.3	515761	537139	476044	553232	448050	430351	0.936354	0.486167
E1BMF1	E1BMF1	tr|E1BMF1|E1BMF1_BOVIN Transmembrane 9 superfamily member OS=Bos taurus OX=9913 GN=TM9SF3 PE=3 SV=1	1	5	5	5	67.528	587	130.09	8.5	117564	118227	123963	127034	131592	127443	1.07315	0.024686
E1BMF2	E1BMF2	tr|E1BMF2|E1BMF2_BOVIN Zinc metallopeptidase STE24 OS=Bos taurus OX=9913 GN=ZMPSTE24 PE=4 SV=2	1	1	1	1	54.678	475	20.833	2.3	41244.9	41424.8	41340.2	40072.5	45661.3	41778.8	1.02824	0.519303
E1BMG1	E1BMG1	tr|E1BMG1|E1BMG1_BOVIN MOB kinase activator 1B OS=Bos taurus OX=9913 GN=MOB1B PE=4 SV=1	1	3	3	0	25.091	216	7.6361	13.9	106132	108079	106201	103234	103420	107467	0.980363	0.240059
E1BMG8	E1BMG8	tr|E1BMG8|E1BMG8_BOVIN Dedicator of cytokinesis 4 OS=Bos taurus OX=9913 GN=DOCK4 PE=3 SV=2	1	1	1	1	225.49	1973	4.679	0.9	8348.36	10115	8409.39	9924.32	9868.84	8895.94	1.06759	0.416259
E1BMH4;Q3T0W1	E1BMH4	tr|E1BMH4|E1BMH4_BOVIN Enoyl-CoA hydratase and 3-hydroxyacyl CoA dehydrogenase OS=Bos taurus OX=9913 GN=EHHADH PE=1 SV=1	2	42	42	42	79.7	723	323.31	65.3	5.93663e+06	6.2634e+06	5.38145e+06	5.46531e+06	5.09798e+06	4.00272e+06	0.828486	0.119603
E1BMI6	E1BMI6	tr|E1BMI6|E1BMI6_BOVIN G protein nucleolar 3 OS=Bos taurus OX=9913 GN=GNL3 PE=4 SV=1	1	1	1	1	62.018	550	6.2046	2.7	4579.23	4855.91	4141.71	4131.66	5519.17	3981.06	1.00405	0.974136
E1BMJ0;P50448	E1BMJ0;P50448	tr|E1BMJ0|E1BMJ0_BOVIN Factor XIIa inhibitor precursor OS=Bos taurus OX=9913 GN=SERPING1 PE=3 SV=2;sp|P50448|F12AI_BOVIN Factor XIIa inhibitor OS=Bos taurus OX=9913 PE=1 SV=1	2	9	9	9	51.711	468	77.754	23.1	420870	404996	420075	419427	423355	463661	1.04856	0.25128
E1BMM0;A6QNR9	E1BMM0	tr|E1BMM0|E1BMM0_BOVIN Nuclear cap binding protein subunit 1 OS=Bos taurus OX=9913 GN=NCBP1 PE=4 SV=2	2	2	2	2	91.852	790	33.902	2.4	35701.9	34431.2	34637.4	34746.5	47328.1	37567.7	1.14195	0.265426
E1BMM4	E1BMM4	tr|E1BMM4|E1BMM4_BOVIN VPS26, retromer complex component B OS=Bos taurus OX=9913 GN=VPS26B PE=4 SV=2	1	3	2	2	38.834	336	10.033	11	21888.1	20997.2	22391.8	21295.9	24329.6	25309	1.08667	0.213206
E1BMM6	E1BMM6	tr|E1BMM6|E1BMM6_BOVIN SPO11, initiator of meiotic double stranded breaks OS=Bos taurus OX=9913 GN=SPO11 PE=4 SV=2	1	1	1	1	44.465	395	2.8581	2.8	8383.25	10922.6	10540.1	11936.1	12552.2	11878.5	1.21849	0.0568055
E1BMN5;E1BN06;V6F867;F1MD63	E1BMN5	tr|E1BMN5|E1BMN5_BOVIN Spectrin beta chain OS=Bos taurus OX=9913 GN=SPTBN2 PE=1 SV=2	4	13	1	1	271.99	2397	323.31	4.7	3887.69	9417.99	4918.42	5739.17	10667.8	5410.11	1.19716	0.644354
E1BMP2	E1BMP2	tr|E1BMP2|E1BMP2_BOVIN SEC31 homolog A, COPII coat complex component OS=Bos taurus OX=9913 GN=SEC31A PE=4 SV=2	1	24	24	24	126.34	1160	256.27	22.6	1.24659e+06	1.16386e+06	1.18943e+06	1.14563e+06	1.07056e+06	1.19631e+06	0.947947	0.22838
E1BMQ6	E1BMQ6	tr|E1BMQ6|E1BMQ6_BOVIN Calcium-transporting ATPase OS=Bos taurus OX=9913 GN=ATP2A3 PE=3 SV=2	1	10	4	4	109.32	999	10.686	12.9	25554.2	25705.8	25077.5	27548.4	29716.7	22828.6	1.0492	0.572957
E1BMS0	E1BMS0	tr|E1BMS0|E1BMS0_BOVIN Ski2 like RNA helicase OS=Bos taurus OX=9913 GN=SKIV2L PE=4 SV=2	1	4	3	3	137.65	1246	22.212	3.9	20694.1	22251	20826.5	23347.3	26752.5	23520.4	1.15444	0.0538959
E1BMW2;Q1JPJ7;Q9TS61	E1BMW2	tr|E1BMW2|E1BMW2_BOVIN AP-2 complex subunit alpha OS=Bos taurus OX=9913 GN=AP2A1 PE=1 SV=2	3	23	12	12	106.91	968	59.918	24.9	623685	643474	641623	629541	607297	630535	0.978306	0.234416
E1BMW9	E1BMW9	tr|E1BMW9|E1BMW9_BOVIN Purine rich element binding protein A OS=Bos taurus OX=9913 GN=PURA PE=4 SV=2	1	6	6	4	34.88	322	89.519	23.9	329987	279320	339483	354047	219992	383708	1.00944	0.958344
E1BMX0;Q28174;Q7M309	E1BMX0	tr|E1BMX0|E1BMX0_BOVIN KRAS proto-oncogene, GTPase OS=Bos taurus OX=9913 GN=KRAS PE=4 SV=2	3	6	6	2	21.438	188	39.415	43.6	275500	259198	266937	264095	216575	262442	0.926995	0.296651
E1BMX5	E1BMX5	tr|E1BMX5|E1BMX5_BOVIN Neuropilin OS=Bos taurus OX=9913 GN=NRP1 PE=3 SV=1	1	1	1	1	103.28	926	6.5968	1.6	5462.6	6031.53	5820.99	4576.71	12652.6	4398.74	1.24908	0.62597
E1BN14	E1BN14	tr|E1BN14|E1BN14_BOVIN G-patch domain and KOW motifs OS=Bos taurus OX=9913 GN=GPKOW PE=4 SV=1	1	1	1	1	53.443	480	1.7388	1.2	3830.53	3725.87	4121.03	3790.79	3231.73	3992.56	0.943279	0.437787
E1BN47;F1MX60;P85091	E1BN47;F1MX60	tr|E1BN47|E1BN47_BOVIN Cytoplasmic FMR1-interacting protein OS=Bos taurus OX=9913 GN=CYFIP1 PE=3 SV=2;tr|F1MX60|F1MX60_BOVIN Cytoplasmic FMR1-interacting protein OS=Bos taurus OX=9913 GN=CYFIP2 PE=3 SV=2	3	11	11	11	148.79	1285	66.566	9.6	354113	384691	350885	373720	458391	357582	1.09177	0.370426
E1BN49	E1BN49	tr|E1BN49|E1BN49_BOVIN Uncharacterized protein OS=Bos taurus OX=9913 GN=LOC768255 PE=4 SV=2	1	2	1	1	10.894	101	70.942	19.8	5542.98	20642.5	18470.3	6428.93	7443.52	28719.9	0.953791	0.940519
E1BN59	E1BN59	tr|E1BN59|E1BN59_BOVIN Kynurenine 3-monooxygenase OS=Bos taurus OX=9913 GN=KMO PE=3 SV=2	1	9	9	9	55.054	480	22.871	19.6	448113	758097	559868	799868	735879	530757	1.17011	0.456712
E1BN60	E1BN60	tr|E1BN60|E1BN60_BOVIN Solute carrier family 30 member 1 OS=Bos taurus OX=9913 GN=SLC30A1 PE=4 SV=1	1	2	2	2	55.378	506	6.1292	3.8	88399.9	68295.7	94737.9	90110.8	61275.1	98343.2	0.993221	0.969082
E1BN63	E1BN63	tr|E1BN63|E1BN63_BOVIN WNK lysine deficient protein kinase 1 OS=Bos taurus OX=9913 GN=WNK1 PE=4 SV=2	1	6	6	6	247.46	2377	29.531	2.8	52985.4	49842.7	50703.7	48747.1	49589.1	46944	0.946254	0.0871596
E1BN75	E1BN75	tr|E1BN75|E1BN75_BOVIN TP53RK binding protein OS=Bos taurus OX=9913 GN=TPRKB PE=3 SV=1	1	2	2	2	19.551	175	43.546	13.7	93392.6	91367.8	88711.8	86288.4	90582.5	90167.3	0.976473	0.32772
E1BNA2	E1BNA2	tr|E1BNA2|E1BNA2_BOVIN X-prolyl aminopeptidase 3 OS=Bos taurus OX=9913 GN=XPNPEP3 PE=3 SV=1	1	2	2	2	57.319	507	1.8742	9.5	15712	18507	16191	18622.4	19831.6	15602.1	1.07233	0.470186
E1BNA9	E1BNA9	tr|E1BNA9|E1BNA9_BOVIN Zinc finger ZZ-type and EF-hand domain containing 1 OS=Bos taurus OX=9913 GN=ZZEF1 PE=4 SV=2	1	2	2	2	331.14	2962	4.0932	0.6	34801.5	37119	32804	26760.1	59843.6	30664.3	1.11978	0.711136
E1BNC9	E1BNC9	tr|E1BNC9|E1BNC9_BOVIN Ankyrin 3 OS=Bos taurus OX=9913 GN=ANK3 PE=4 SV=2	1	14	1	0	366.88	3342	11.157	4.4	24261.5	22543.9	23805.3	21710.6	17970.1	22952.1	0.887015	0.16826
E1BND0	E1BND0	tr|E1BND0|E1BND0_BOVIN Ubiquitin specific peptidase 24 OS=Bos taurus OX=9913 GN=USP24 PE=3 SV=1	1	3	3	3	294.17	2617	5.4711	1.6	46937.6	43916	45508	48884.4	54635.4	42792.8	1.07298	0.400442
E1BND6;F1MF64;REV__A5D7T8	E1BND6	tr|E1BND6|E1BND6_BOVIN LPS responsive beige-like anchor protein OS=Bos taurus OX=9913 GN=LRBA PE=4 SV=2	3	7	7	7	311.54	2786	313.15	2.2	155900	155060	155466	154661	185760	172756	1.10023	0.159149
E1BNE1;Q3SZR7	E1BNE1	tr|E1BNE1|E1BNE1_BOVIN Lipid droplet associated hydrolase OS=Bos taurus OX=9913 GN=LDAH PE=4 SV=2	2	5	5	5	37.56	325	22.281	12.3	289668	289246	282278	287534	274399	278598	0.97601	0.20506
E1BNE7;A1L578;F1MMV1	E1BNE7	tr|E1BNE7|E1BNE7_BOVIN Caveolae associated protein 1 OS=Bos taurus OX=9913 GN=CAVIN1 PE=1 SV=1	3	14	14	14	43.464	390	323.31	35.6	864709	996277	883636	864236	1.15936e+06	931533	1.0767	0.514723
E1BNF8	E1BNF8	tr|E1BNF8|E1BNF8_BOVIN FGGY carbohydrate kinase domain containing OS=Bos taurus OX=9913 GN=FGGY PE=4 SV=2	1	12	12	12	59.664	550	26.154	21.3	1.16366e+06	963347	1.03486e+06	1.14593e+06	996649	1.01574e+06	0.99888	0.988207
E1BNG2	E1BNG2	tr|E1BNG2|E1BNG2_BOVIN alpha-1,2-Mannosidase OS=Bos taurus OX=9913 GN=MAN1A1 PE=3 SV=2	1	2	2	2	73.551	659	10.42	5.6	21486.2	22126.6	22539.4	23104.9	24063.4	27443.5	1.12788	0.10517
E1BNJ1	E1BNJ1	tr|E1BNJ1|E1BNJ1_BOVIN Stabilin 1 OS=Bos taurus OX=9913 GN=STAB1 PE=4 SV=2	1	3	3	3	274.54	2568	7.4766	1.2	33285	34702	38831.2	37000.3	52041.7	48211.7	1.28493	0.102577
E1BNK6	E1BNK6	tr|E1BNK6|E1BNK6_BOVIN Uncharacterized protein OS=Bos taurus OX=9913 PE=4 SV=2	1	4	4	4	57.002	504	50.102	7.9	161775	183875	177719	198855	178946	186565	1.07833	0.194373
E1BNP8	E1BNP8	tr|E1BNP8|E1BNP8_BOVIN SPT16 homolog, facilitates chromatin remodeling subunit OS=Bos taurus OX=9913 GN=SUPT16H PE=4 SV=2	1	2	2	2	119.93	1047	28.786	1.7	4085.89	4965	4145.14	3966.68	6723.93	3773.21	1.09607	0.692687
E1BNQ4	E1BNQ4	sp|E1BNQ4|NNRD_BOVIN ATP-dependent (S)-NAD(P)H-hydrate dehydratase OS=Bos taurus OX=9913 GN=NAXD PE=3 SV=1	1	12	12	12	34.809	329	152.48	50.2	1.15772e+06	1.1683e+06	1.13185e+06	1.21375e+06	955662	1.08408e+06	0.940892	0.416669
E1BNQ9	E1BNQ9	tr|E1BNQ9|E1BNQ9_BOVIN Uncharacterized protein OS=Bos taurus OX=9913 GN=HNRNPUL2 PE=1 SV=1	1	17	17	17	85.191	749	199.69	29.4	433723	455851	451505	479688	419977	451677	1.00765	0.862482
E1BNR0;REV__F1N533;REV__F1MSX0;REV__F1MVC9	E1BNR0	tr|E1BNR0|E1BNR0_BOVIN Apolipoprotein B OS=Bos taurus OX=9913 GN=APOB PE=1 SV=2	4	54	54	54	515.75	4567	194.42	13.3	2.63549e+06	2.46053e+06	2.45412e+06	2.41898e+06	2.37892e+06	2.59078e+06	0.978615	0.574072
E1BNS3	E1BNS3	tr|E1BNS3|E1BNS3_BOVIN Bromodomain containing 4 OS=Bos taurus OX=9913 GN=BRD4 PE=4 SV=2	1	1	1	1	152.41	1367	8.4585	0.7	32706	32300.5	30919.7	31617.3	42634.5	33906	1.12751	0.296624
E1BNT2	E1BNT2	tr|E1BNT2|E1BNT2_BOVIN TSC complex subunit 2 OS=Bos taurus OX=9913 GN=TSC2 PE=4 SV=2	1	1	1	1	201.37	1814	2.3341	0.6	3675.7	4228.92	3837.29	5582.61	7619.85	3781.01	1.4464	0.194087
E1BNU3	E1BNU3	tr|E1BNU3|E1BNU3_BOVIN KN motif and ankyrin repeat domains 3 OS=Bos taurus OX=9913 GN=KANK3 PE=4 SV=2	1	6	5	5	84.655	810	23.188	6	137236	106142	132580	132994	117387	135977	1.02766	0.773695
E1BNX1;P11023;E1BF18;P10948;P10949	E1BNX1;P11023	tr|E1BNX1|E1BNX1_BOVIN RAB3D, member RAS oncogene family OS=Bos taurus OX=9913 GN=RAB3D PE=4 SV=1;sp|P11023|RAB3A_BOVIN Ras-related protein Rab-3A OS=Bos taurus OX=9913 GN=RAB3A PE=1 SV=3	5	3	3	3	24.387	219	47.887	19.2	69387.8	77592.6	67408.2	62886	97593.7	74490.1	1.096	0.555136
E1BNY1	E1BNY1	tr|E1BNY1|E1BNY1_BOVIN Cytidine deaminase OS=Bos taurus OX=9913 GN=CDA PE=3 SV=1	1	6	6	6	16.26	146	25.037	53.4	395397	378716	383115	423734	387275	414775	1.05924	0.130806
E1BNY5;G3N1P4	E1BNY5;G3N1P4	tr|E1BNY5|E1BNY5_BOVIN RUN and FYVE domain containing 3 OS=Bos taurus OX=9913 GN=RUFY3 PE=4 SV=2;tr|G3N1P4|G3N1P4_BOVIN RUN and FYVE domain containing 3 OS=Bos taurus OX=9913 GN=RUFY3 PE=4 SV=1	2	1	1	1	55.581	504	2.1176	2.2	26029.3	23670.5	26558.6	26338.4	23002.5	23687.7	0.957647	0.469861
E1BNY9	E1BNY9	tr|E1BNY9|E1BNY9_BOVIN HECT, UBA and WWE domain containing 1, E3 ubiquitin protein ligase OS=Bos taurus OX=9913 GN=HUWE1 PE=1 SV=2	1	14	14	14	482.19	4375	98.813	3.5	310273	292947	300612	302950	319200	291171	1.0105	0.757021
E1BP16;REV__E1B7W1;F1MM51	E1BP16	tr|E1BP16|E1BP16_BOVIN Serine and arginine repetitive matrix 1 OS=Bos taurus OX=9913 GN=SRRM1 PE=4 SV=2	3	3	3	3	101.89	901	10.29	2.9	17703.5	16095.8	18399.6	16362.6	20156.5	20980.1	1.10154	0.325327
E1BP30;Q6IG14;Q1LZ76;F1MQZ0	E1BP30;Q6IG14;Q1LZ76	tr|E1BP30|E1BP30_BOVIN Reticulon OS=Bos taurus OX=9913 GN=RTN1 PE=4 SV=2;tr|Q6IG14|Q6IG14_BOVIN Reticulon (Fragment) OS=Bos taurus OX=9913 GN=RTN1 PE=2 SV=1;tr|Q1LZ76|Q1LZ76_BOVIN Reticulon OS=Bos taurus OX=9913 GN=RTN1 PE=2 SV=1	4	3	3	3	75.828	697	4.8881	3.3	170375	175934	171857	151525	181121	182678	0.994517	0.930957
E1BP36;K7DXW6	E1BP36;K7DXW6	sp|E1BP36|MMS19_BOVIN MMS19 nucleotide excision repair protein homolog OS=Bos taurus OX=9913 GN=MMS19 PE=2 SV=3;tr|K7DXW6|K7DXW6_BOVIN MMS19 nucleotide excision repair protein homolog OS=Bos taurus OX=9913 GN=MMS19 PE=4 SV=1	2	2	2	2	113.11	1030	10.111	2	10627	10477.4	10163.7	9840.08	14684	10809.4	1.13002	0.413414
E1BP41;E1BP42;F1MYA7;A6QM00	E1BP41;E1BP42	tr|E1BP41|E1BP41_BOVIN Cysteine sulfinic acid decarboxylase OS=Bos taurus OX=9913 GN=CSAD PE=3 SV=2;tr|E1BP42|E1BP42_BOVIN Cysteine sulfinic acid decarboxylase OS=Bos taurus OX=9913 GN=CSAD PE=3 SV=2	4	24	24	24	55.165	493	79.623	40.2	1.71881e+06	2.16804e+06	1.75339e+06	1.84871e+06	2.44965e+06	1.23841e+06	0.981656	0.931739
E1BP45;A6QQ18	E1BP45	tr|E1BP45|E1BP45_BOVIN Ceramide synthase 6 OS=Bos taurus OX=9913 GN=CERS6 PE=4 SV=2	2	3	3	3	44.727	384	2.374	6	165423	141558	152088	162334	112390	112855	0.84427	0.255053
E1BP50	E1BP50	tr|E1BP50|E1BP50_BOVIN Tankyrase 1 binding protein 1 OS=Bos taurus OX=9913 GN=TNKS1BP1 PE=1 SV=2	1	24	24	24	170.96	1648	240.74	19.4	723115	710702	723680	753700	698171	783571	1.03613	0.363794
E1BP52	E1BP52	tr|E1BP52|E1BP52_BOVIN MTSS1, I-BAR domain containing OS=Bos taurus OX=9913 GN=MTSS1 PE=4 SV=2	1	9	9	9	82.343	758	190.93	13.2	150873	137819	134544	140727	159724	123936	1.00272	0.974939
E1BP72	E1BP72	tr|E1BP72|E1BP72_BOVIN CDC42 binding protein kinase beta OS=Bos taurus OX=9913 GN=CDC42BPB PE=3 SV=2	1	4	4	4	187.4	1656	13.243	2.6	62567.9	52206.7	60166	62648.6	50640	55145.6	0.962808	0.668322
E1BP91	E1BP91	tr|E1BP91|E1BP91_BOVIN Aminopeptidase OS=Bos taurus OX=9913 GN=NPEPPS PE=1 SV=2	1	12	12	12	103.6	921	123.59	13.8	523120	462607	477094	488854	457447	428783	0.940022	0.309932
E1BPB3	E1BPB3	tr|E1BPB3|E1BPB3_BOVIN Eukaryotic translation initiation factor 2B subunit epsilon OS=Bos taurus OX=9913 GN=EIF2B5 PE=4 SV=1	1	2	2	2	80.913	728	88.222	5.8	27096.1	33372.1	30650.5	29960.5	41327.2	30425.8	1.11627	0.441143
E1BPE1	E1BPE1	tr|E1BPE1|E1BPE1_BOVIN Indoleamine 2,3-dioxygenase 2 OS=Bos taurus OX=9913 GN=IDO2 PE=4 SV=1	1	4	4	4	45.258	407	9.8535	10.8	176017	136615	148160	167192	119363	151478	0.95061	0.699736
E1BPG0;A6QNL8	E1BPG0;A6QNL8	tr|E1BPG0|E1BPG0_BOVIN Malonyl-CoA-acyl carrier protein transacylase OS=Bos taurus OX=9913 GN=MCAT PE=4 SV=1;tr|A6QNL8|A6QNL8_BOVIN MCAT protein (Fragment) OS=Bos taurus OX=9913 GN=MCAT PE=2 SV=1	2	2	2	2	42.223	387	96.642	7.5	17431	35251.3	24700.2	15385.9	16865.4	14136.6	0.599463	0.119582
E1BPI1	E1BPI1	tr|E1BPI1|E1BPI1_BOVIN Transporter OS=Bos taurus OX=9913 GN=SLC6A11 PE=3 SV=2	1	6	6	6	70.135	631	64.212	10.6	296699	253685	284928	270937	250290	314550	1.00056	0.99493
E1BPI7	E1BPI7	tr|E1BPI7|E1BPI7_BOVIN MON2 homolog, regulator of endosome-to-Golgi trafficking OS=Bos taurus OX=9913 GN=MON2 PE=4 SV=2	1	3	3	3	190.07	1716	52.774	1.3	130364	104099	118704	115455	106330	127510	0.989034	0.901204
E1BPK6	E1BPK6	tr|E1BPK6|E1BPK6_BOVIN Myosin VI OS=Bos taurus OX=9913 GN=MYO6 PE=3 SV=2	1	6	6	6	149.61	1295	137.56	5	84021.2	81673.9	76657.4	82315.7	90206	74115.7	1.01768	0.794404
E1BPL3	E1BPL3	tr|E1BPL3|E1BPL3_BOVIN ATP binding cassette subfamily B member 7 OS=Bos taurus OX=9913 GN=ABCB7 PE=4 SV=2	1	6	6	6	83.084	753	19.287	9.3	249381	215879	216455	218158	227134	188105	0.929122	0.375932
E1BPM0;F1N4Y6	E1BPM0	tr|E1BPM0|E1BPM0_BOVIN RAS protein activator like 1 OS=Bos taurus OX=9913 GN=RASAL1 PE=4 SV=1	2	2	2	2	89.889	802	249.11	2.6	5723.9	6467.22	7067.8	8217.55	6028.37	7767.76	1.14304	0.300274
E1BPM7;Q3MHM0	E1BPM7;Q3MHM0	tr|E1BPM7|E1BPM7_BOVIN Ras association (RalGDS/AF-6) and pleckstrin homology domains 1 OS=Bos taurus OX=9913 GN=RAPH1 PE=4 SV=2;tr|Q3MHM0|Q3MHM0_BOVIN Amyloid beta (A4) protein-binding, family B, member 1 interacting protein OS=Bos taurus OX=9913 GN=APBB1I	2	1	1	1	124.13	1145	1.625	0.7	11834.9	10961.2	11695.8	12266.7	10588.3	13335.4	1.04925	0.539154
E1BPN8	E1BPN8	tr|E1BPN8|E1BPN8_BOVIN Cytochrome c oxidase assembly factor 7 (putative) OS=Bos taurus OX=9913 GN=COA7 PE=4 SV=1	1	5	5	5	25.819	231	35.07	27.3	181532	167549	170786	173322	142569	146042	0.888558	0.142645
E1BPP6;G3N1Q0	E1BPP6;G3N1Q0	tr|E1BPP6|E1BPP6_BOVIN Methylcrotonoyl-CoA carboxylase 2 OS=Bos taurus OX=9913 GN=MCCC2 PE=4 SV=2;tr|G3N1Q0|G3N1Q0_BOVIN Methylcrotonoyl-CoA carboxylase 2 OS=Bos taurus OX=9913 GN=MCCC2 PE=4 SV=1	2	19	19	19	61.291	565	245.39	39.3	1.46738e+06	1.47591e+06	1.37891e+06	1.45325e+06	1.3038e+06	1.17968e+06	0.910817	0.204934
E1BPP9	E1BPP9	tr|E1BPP9|E1BPP9_BOVIN GRIP1 associated protein 1 OS=Bos taurus OX=9913 GN=GRIPAP1 PE=4 SV=2	1	9	9	9	96.233	841	34.059	12.6	111318	115673	105681	114132	140542	115858	1.11381	0.233791
E1BPR2	E1BPR2	tr|E1BPR2|E1BPR2_BOVIN Inositol-1-monophosphatase OS=Bos taurus OX=9913 GN=IMPA2 PE=3 SV=2	1	5	5	5	30.856	288	11.896	14.9	436745	316008	367806	349739	306544	349096	0.897212	0.366972
E1BPR4	E1BPR4	tr|E1BPR4|E1BPR4_BOVIN SEC24 homolog B, COPII coat complex component OS=Bos taurus OX=9913 GN=SEC24B PE=4 SV=1	1	5	2	2	135.4	1247	7.3711	4.3	22682.4	21309.4	22329.4	22846.5	16303.2	25137	0.969322	0.812601
E1BPU3	E1BPU3	tr|E1BPU3|E1BPU3_BOVIN Peroxisomal biogenesis factor 1 OS=Bos taurus OX=9913 GN=PEX1 PE=4 SV=2	1	1	1	1	142.15	1281	3.2567	1.3	9846.7	8816.63	7249.17	8375.61	11672.1	6876.33	1.03904	0.843889
E1BPV1;A7YY26	E1BPV1	tr|E1BPV1|E1BPV1_BOVIN ARVCF, delta catenin family member OS=Bos taurus OX=9913 GN=ARVCF PE=4 SV=2	2	5	5	5	103.86	958	15.852	7.4	167077	187672	166172	168895	190081	147382	0.972044	0.749426
E1BPV2	E1BPV2	tr|E1BPV2|E1BPV2_BOVIN Alkylglycerone-phosphate synthase OS=Bos taurus OX=9913 GN=AGPS PE=3 SV=2	1	2	2	2	64.874	576	13.991	5.2	33767.6	33927.2	28530.2	28543.1	41421.6	26061.7	0.997936	0.990228
E1BPW1;E1B7M8	E1BPW1	tr|E1BPW1|E1BPW1_BOVIN Oxysterol-binding protein OS=Bos taurus OX=9913 GN=OSBP PE=3 SV=2	2	14	14	14	78.808	692	95.58	18.9	438166	437945	437214	409851	405653	432537	0.950291	0.0597609
E1BPW2	E1BPW2	tr|E1BPW2|E1BPW2_BOVIN ELKS/RAB6-interacting/CAST family member 1 OS=Bos taurus OX=9913 GN=ERC1 PE=4 SV=2	1	19	19	18	128.17	1120	96.684	20.9	727770	659472	667524	705929	640078	676627	0.984363	0.728499
E1BPX1;Q0V8Q1	E1BPX1	tr|E1BPX1|E1BPX1_BOVIN Vacuolar protein sorting 13 homolog C OS=Bos taurus OX=9913 GN=VPS13C PE=4 SV=2	2	2	2	2	423.83	3758	50.092	0.6	70970	65544.4	69275.9	65909.1	47555.6	60834.4	0.846974	0.139427
E1BPX9	E1BPX9	tr|E1BPX9|E1BPX9_BOVIN Leucine rich pentatricopeptide repeat containing OS=Bos taurus OX=9913 GN=LRPPRC PE=4 SV=2	1	20	20	20	158.23	1396	92.712	16.5	1.25327e+06	1.21706e+06	1.14526e+06	1.23608e+06	1.19006e+06	1.05376e+06	0.962471	0.51423
E1BPY3	E1BPY3	tr|E1BPY3|E1BPY3_BOVIN O-phosphoseryl-tRNA(Sec) selenium transferase OS=Bos taurus OX=9913 GN=SEPSECS PE=3 SV=1	1	4	4	4	55.909	504	25.622	10.3	68085.5	60959.1	61111.8	56092.5	50443.4	59271.1	0.87195	0.0807046
E1BPY4	E1BPY4	tr|E1BPY4|E1BPY4_BOVIN Nuclear receptor coactivator OS=Bos taurus OX=9913 GN=NCOA2 PE=3 SV=1	1	1	1	1	158.94	1465	2.9742	0.8	1189.74	1488.25	1893.28	1534.69	1378.9	1511.26	0.967968	0.827259
E1BPY6	E1BPY6	tr|E1BPY6|E1BPY6_BOVIN VPS8, CORVET complex subunit OS=Bos taurus OX=9913 GN=VPS8 PE=4 SV=2	1	1	1	1	161.61	1428	6.4601	0.7	5456.87	5216.33	6642.5	5772.93	7414.22	6254.6	1.12278	0.341398
E1BPZ8	E1BPZ8	tr|E1BPZ8|E1BPZ8_BOVIN Phosphatidylinositol glycan anchor biosynthesis class O OS=Bos taurus OX=9913 GN=PIGO PE=4 SV=2	1	1	1	1	124.45	1140	3.0572	0.9	5028.76	6246.82	5131.7	5569.48	7486.04	5596.38	1.13681	0.371884
E1BPZ9	E1BPZ9	tr|E1BPZ9|E1BPZ9_BOVIN Calmodulin regulated spectrin associated protein family member 3 OS=Bos taurus OX=9913 GN=CAMSAP3 PE=3 SV=1	1	1	1	1	134.88	1252	39.463	0.8	9265.45	9066.81	8947.57	9621.41	14252.9	10069.1	1.24427	0.207257
E1BQ11	E1BQ11	tr|E1BQ11|E1BQ11_BOVIN Catenin delta 1 OS=Bos taurus OX=9913 GN=CTNND1 PE=1 SV=2	1	24	24	24	106.86	960	323.31	30.7	631129	596966	602595	603797	580158	652137	1.00295	0.943034
E1BQ15	E1BQ15	tr|E1BQ15|E1BQ15_BOVIN Cytoplasmic linker associated protein 2 OS=Bos taurus OX=9913 GN=CLASP2 PE=4 SV=2	1	5	5	5	168.18	1540	32.147	3.9	64646.4	62977.1	63136.5	63225.5	73569	65960.7	1.06288	0.27182
E1BQ32	E1BQ32	tr|E1BQ32|E1BQ32_BOVIN CRK proto-oncogene, adaptor protein OS=Bos taurus OX=9913 GN=CRK PE=4 SV=1	1	8	8	8	33.83	304	56.254	37.2	309764	307017	299552	317315	272988	299943	0.971532	0.547527
E1BQ37;REV__E1BBH1	E1BQ37	tr|E1BQ37|E1BQ37_BOVIN Splicing factor proline and glutamine rich OS=Bos taurus OX=9913 GN=SFPQ PE=1 SV=1	2	22	22	20	76.248	707	323.31	33	1.2784e+06	1.36586e+06	1.32008e+06	1.27645e+06	1.29963e+06	1.3248e+06	0.983993	0.504204
E2GEZ1;A6QPI6	E2GEZ1;A6QPI6	tr|E2GEZ1|E2GEZ1_BOVIN Translocase of outer mitochondrial membrane 22 OS=Bos taurus OX=9913 GN=Tom22 PE=2 SV=1;sp|A6QPI6|TOM22_BOVIN Mitochondrial import receptor subunit TOM22 homolog OS=Bos taurus OX=9913 GN=TOMM22 PE=2 SV=1	2	4	4	4	15.292	140	29.874	47.1	102683	119480	98257.2	106249	96093.7	83380.7	0.891714	0.279287
E3SAZ8;Q3T160;F1MTV9;D3U796;E1BCL3;E2CT01;F1ML96	E3SAZ8;Q3T160;F1MTV9;D3U796;E1BCL3;E2CT01	tr|E3SAZ8|E3SAZ8_BOVIN Nucleophosmin OS=Bos taurus OX=9913 GN=NPM1 PE=4 SV=1;sp|Q3T160|NPM_BOVIN Nucleophosmin OS=Bos taurus OX=9913 GN=NPM1 PE=2 SV=1;tr|F1MTV9|F1MTV9_BOVIN Nucleophosmin OS=Bos taurus OX=9913 GN=NPM1 PE=4 SV=2;tr|D3U796|D3U796_BOVIN Nucle	7	15	15	15	32.2	290	212.71	57.2	966716	973533	965007	972018	980943	972123	1.00682	0.168844
E3W9A2;Q32LL4	E3W9A2	tr|E3W9A2|E3W9A2_BOVIN CAP-Gly domain containing linker protein 1 OS=Bos taurus OX=9913 GN=CLIP1 PE=1 SV=2	2	7	7	6	160.62	1427	35.406	6	120300	106769	106066	103504	107969	95929.3	0.92276	0.214184
E5LBL8;A6QQE3;F6R1H3	E5LBL8;A6QQE3;F6R1H3	tr|E5LBL8|E5LBL8_BOVIN Promyelocytic leukemia protein isoform I (Fragment) OS=Bos taurus OX=9913 GN=PML PE=2 SV=1;tr|A6QQE3|A6QQE3_BOVIN LOC100138545 protein (Fragment) OS=Bos taurus OX=9913 GN=LOC100138545 PE=2 SV=1;tr|F6R1H3|F6R1H3_BOVIN Protein PML OS=B	3	7	7	7	48.259	424	72.664	17.5	159463	159377	160705	161472	189813	157199	1.06035	0.399633
F1MAU3;A6QPN6;Q6PT98	F1MAU3;A6QPN6;Q6PT98	tr|F1MAU3|F1MAU3_BOVIN Gamma-interferon-inducible lysosomal thiol reductase OS=Bos taurus OX=9913 GN=IFI30 PE=4 SV=2;sp|A6QPN6|GILT_BOVIN Gamma-interferon-inducible lysosomal thiol reductase OS=Bos taurus OX=9913 GN=IFI30 PE=2 SV=1;tr|Q6PT98|Q6PT98_BOVIN G	3	2	2	2	27.548	244	18.378	10.7	281333	268459	267529	316934	275789	265625	1.0502	0.448824
F1MAV0;P02676;A6QPX7;REV__Q6XZP8;REV__Q3SX08	F1MAV0;P02676;A6QPX7	tr|F1MAV0|F1MAV0_BOVIN Fibrinogen beta chain OS=Bos taurus OX=9913 GN=FGB PE=4 SV=2;sp|P02676|FIBB_BOVIN Fibrinogen beta chain OS=Bos taurus OX=9913 GN=FGB PE=1 SV=2;tr|A6QPX7|A6QPX7_BOVIN FGB protein (Fragment) OS=Bos taurus OX=9913 GN=FGB PE=2 SV=1	5	38	38	38	56.44	495	323.31	68.5	4.2789e+06	4.62038e+06	5.24571e+06	4.30285e+06	4.94997e+06	6.83014e+06	1.13701	0.469351
F1MAV2;A4IFK6	F1MAV2;A4IFK6	tr|F1MAV2|F1MAV2_BOVIN ADP ribosylation factor interacting protein 1 OS=Bos taurus OX=9913 GN=ARFIP1 PE=4 SV=2;tr|A4IFK6|A4IFK6_BOVIN ARFIP1 protein OS=Bos taurus OX=9913 GN=ARFIP1 PE=2 SV=1	2	2	2	2	41.729	373	64.145	7.8	4450.59	5660.51	4639.46	4853.28	8013.32	3657.65	1.12025	0.684587
F1MAZ3;P36225;F1MAZ1;G3N2G7;F1N0J2;Q8MJX1;Q8MJX0;Q864S2;Q864S3	F1MAZ3;P36225;F1MAZ1;G3N2G7;F1N0J2	tr|F1MAZ3|F1MAZ3_BOVIN Microtubule-associated protein OS=Bos taurus OX=9913 GN=MAP4 PE=4 SV=2;sp|P36225|MAP4_BOVIN Microtubule-associated protein 4 OS=Bos taurus OX=9913 GN=MAP4 PE=1 SV=1;tr|F1MAZ1|F1MAZ1_BOVIN Microtubule-associated protein OS=Bos taurus	9	32	32	32	115.12	1103	323.31	34.2	1.60693e+06	1.60004e+06	1.63958e+06	1.57335e+06	1.55264e+06	1.63842e+06	0.983052	0.392246
F1MAZ7;A6QP15	F1MAZ7;A6QP15	tr|F1MAZ7|F1MAZ7_BOVIN Hydroxyacid-oxoacid transhydrogenase, mitochondrial OS=Bos taurus OX=9913 GN=ADHFE1 PE=4 SV=2;sp|A6QP15|HOT_BOVIN Hydroxyacid-oxoacid transhydrogenase, mitochondrial OS=Bos taurus OX=9913 GN=ADHFE1 PE=2 SV=1	2	14	14	14	50.372	466	168.32	33.7	1.96749e+06	1.94283e+06	1.78571e+06	1.73613e+06	1.54112e+06	1.51003e+06	0.840457	0.0289555
F1MAZ8	F1MAZ8	tr|F1MAZ8|F1MAZ8_BOVIN Non-specific serine/threonine protein kinase OS=Bos taurus OX=9913 GN=MARK3 PE=4 SV=2	1	1	1	1	88.943	798	1.8279	1.3	53595.2	39319.1	54401.7	53688.5	36419	60971.3	1.02554	0.893258
F1MAZ9	F1MAZ9	tr|F1MAZ9|F1MAZ9_BOVIN Nuclear factor of activated T cells 5 OS=Bos taurus OX=9913 GN=NFAT5 PE=4 SV=2	1	1	1	1	162.89	1505	2.0566	0.7	18785.2	16450.4	16763.7	15452	16166.1	13309.8	0.86401	0.104821
F1MB01;A6QQP7	F1MB01;A6QQP7	tr|F1MB01|F1MB01_BOVIN Dysferlin OS=Bos taurus OX=9913 GN=DYSF PE=4 SV=2;sp|A6QQP7|DYSF_BOVIN Dysferlin OS=Bos taurus OX=9913 GN=DYSF PE=2 SV=1	2	11	10	10	239.28	2107	175.76	5.5	326806	345970	320058	309842	355060	323103	0.995138	0.922324
F1MB08;Q9XSJ4;Q3ZC09;A6QR19;Q9TSD2;F1N0N9	F1MB08;Q9XSJ4	tr|F1MB08|F1MB08_BOVIN Alpha-enolase OS=Bos taurus OX=9913 GN=ENO1 PE=3 SV=1;sp|Q9XSJ4|ENOA_BOVIN Alpha-enolase OS=Bos taurus OX=9913 GN=ENO1 PE=1 SV=4	6	25	25	25	47.283	434	323.31	63.1	7.40857e+06	7.23481e+06	7.20541e+06	7.53429e+06	6.71588e+06	7.143e+06	0.979147	0.568426
F1MB46;A8E4N7	F1MB46;A8E4N7	tr|F1MB46|F1MB46_BOVIN TBC1 domain family member 10A OS=Bos taurus OX=9913 GN=TBC1D10A PE=4 SV=2;tr|A8E4N7|A8E4N7_BOVIN TBC1D10A protein OS=Bos taurus OX=9913 GN=TBC1D10A PE=2 SV=1	2	2	2	2	49.716	436	6.2852	6.9	17371.6	24267	17892.4	21344	26923.3	20252.2	1.15099	0.378756
F1MB84	F1MB84	tr|F1MB84|F1MB84_BOVIN Glyoxylate and hydroxypyruvate reductase OS=Bos taurus OX=9913 GN=GRHPR PE=1 SV=2	1	11	11	11	35.769	328	123.19	37.8	1.50958e+06	1.65073e+06	1.4738e+06	1.47879e+06	1.30956e+06	1.33573e+06	0.88994	0.0871448
F1MBF0;A6QQS1	F1MBF0;A6QQS1	tr|F1MBF0|F1MBF0_BOVIN Eukaryotic translation initiation factor 2A OS=Bos taurus OX=9913 GN=EIF2A PE=1 SV=1;tr|A6QQS1|A6QQS1_BOVIN Eukaryotic translation initiation factor 2A OS=Bos taurus OX=9913 GN=EIF2A PE=2 SV=1	2	3	3	3	65.25	585	31.467	4.3	67765.2	94848.7	67788.6	63707.3	82725.9	65735.4	0.920861	0.605348
F1MBF6;G3X7D3;F1MX39	F1MBF6	tr|F1MBF6|F1MBF6_BOVIN Uncharacterized protein OS=Bos taurus OX=9913 GN=RAB6A PE=4 SV=2	3	9	9	4	23.518	208	120.06	43.3	845599	837333	834942	822145	845348	859999	1.00382	0.793938
F1MBG0	F1MBG0	tr|F1MBG0|F1MBG0_BOVIN Coactivator associated arginine methyltransferase 1 OS=Bos taurus OX=9913 GN=CARM1 PE=3 SV=2	1	1	1	1	58.762	534	4.7337	1.1	6230.27	5773.07	6469.55	5493.06	6610.38	7235.85	1.0469	0.626768
F1MBG6	F1MBG6	tr|F1MBG6|F1MBG6_BOVIN GIT ArfGAP 1 OS=Bos taurus OX=9913 GN=GIT1 PE=4 SV=2	1	1	1	1	83.936	758	1.9531	0.8	15404.4	15640.9	12551.2	15209.6	15375.4	14258.2	1.0286	0.712999
F1MBI1;Q2TBP0	F1MBI1;Q2TBP0	tr|F1MBI1|F1MBI1_BOVIN Proteasome subunit beta type OS=Bos taurus OX=9913 GN=PSMB7 PE=3 SV=2;sp|Q2TBP0|PSB7_BOVIN Proteasome subunit beta type-7 OS=Bos taurus OX=9913 GN=PSMB7 PE=1 SV=1	2	6	6	6	29.996	277	21.237	17	520034	494524	495729	502477	510483	481614	0.989595	0.684075
F1MBJ7;Q2KI57	F1MBJ7;Q2KI57	tr|F1MBJ7|F1MBJ7_BOVIN Transportin 2 OS=Bos taurus OX=9913 GN=TNPO2 PE=4 SV=1;tr|Q2KI57|Q2KI57_BOVIN Transportin 2 OS=Bos taurus OX=9913 GN=TNPO2 PE=2 SV=1	2	4	3	3	116.09	1037	59.941	4.6	79338.2	67597.1	71945	71152.9	65009.1	68472.5	0.934916	0.28614
F1MBM4;A0JN37	F1MBM4;A0JN37	tr|F1MBM4|F1MBM4_BOVIN ADP ribosylation factor like GTPase 6 interacting protein 1 OS=Bos taurus OX=9913 GN=ARL6IP1 PE=4 SV=2;tr|A0JN37|A0JN37_BOVIN ADP-ribosylation factor-like 6 interacting protein 1 OS=Bos taurus OX=9913 GN=ARL6IP1 PE=2 SV=1	2	2	2	2	16.74	144	12.938	12.5	95812.6	103203	99734.1	102873	124002	91934.9	1.06715	0.526498
F1MBN2;Q95M46	F1MBN2	tr|F1MBN2|F1MBN2_BOVIN Tight junction protein 2 OS=Bos taurus OX=9913 GN=TJP2 PE=1 SV=2	2	14	13	4	135.2	1206	137.03	12	487520	533362	481293	476964	515152	456211	0.964153	0.493078
F1MBP8	F1MBP8	tr|F1MBP8|F1MBP8_BOVIN COP9 signalosome subunit 5 OS=Bos taurus OX=9913 GN=COPS5 PE=4 SV=2	1	6	6	6	37.564	334	33.485	29.3	133323	147370	136820	136490	139231	140321	0.996477	0.916123
F1MBQ0;REV__G3MXC3	F1MBQ0	tr|F1MBQ0|F1MBQ0_BOVIN Dynein cytoplasmic 1 light intermediate chain 2 OS=Bos taurus OX=9913 GN=DYNC1LI2 PE=4 SV=1	2	3	3	3	54.665	498	123.58	7.6	46876.1	49518	46618	47712.4	53326.1	49963.3	1.05587	0.228719
F1MBQ2	F1MBQ2	tr|F1MBQ2|F1MBQ2_BOVIN Ubiquitin conjugating enzyme E2 J1 OS=Bos taurus OX=9913 GN=UBE2J1 PE=4 SV=2	1	1	1	1	35.101	318	7.529	4.1	7008.24	6957.84	6468.41	6245.12	5108.71	8036.62	0.948908	0.709417
F1MBQ8;Q3SYZ5	F1MBQ8;Q3SYZ5	tr|F1MBQ8|F1MBQ8_BOVIN DEAD-box helicase 5 OS=Bos taurus OX=9913 GN=DDX5 PE=3 SV=2;tr|Q3SYZ5|Q3SYZ5_BOVIN DDX5 protein (Fragment) OS=Bos taurus OX=9913 GN=DDX5 PE=2 SV=1	2	15	10	10	69.147	614	43.247	22.8	329266	421370	372753	352364	484248	391510	1.09323	0.501391
F1MBX4	F1MBX4	tr|F1MBX4|F1MBX4_BOVIN Uncharacterized protein OS=Bos taurus OX=9913 GN=LOC530653 PE=4 SV=1	1	16	16	16	48.97	441	152.95	38.5	1.13333e+06	1.11549e+06	1.07781e+06	1.1856e+06	1.06062e+06	1.04226e+06	0.988534	0.803848
F1MC02;Q6X764	F1MC02	tr|F1MC02|F1MC02_BOVIN Monoglyceride lipase OS=Bos taurus OX=9913 GN=MGLL PE=4 SV=2	2	10	10	10	26.205	240	48.939	41.7	726424	886704	688685	664299	800965	595125	0.895116	0.400814
F1MC11;P05785	F1MC11	tr|F1MC11|F1MC11_BOVIN Keratin, type I cytoskeletal 14 OS=Bos taurus OX=9913 GN=KRT14 PE=1 SV=2	2	15	2	2	51.91	477	91.599	25.8	42689.3	37338.7	30980	34451	35968	40335.2	0.997714	0.983376
F1MC13;F1MEG3	F1MC13	tr|F1MC13|F1MC13_BOVIN Laminin subunit alpha 5 OS=Bos taurus OX=9913 GN=LAMA5 PE=4 SV=2	2	7	7	7	396.07	3656	168.4	2.1	89982.1	95546.4	92985.6	87374.2	116483	101346	1.09583	0.357237
F1MC31;A4FV01	F1MC31;A4FV01	tr|F1MC31|F1MC31_BOVIN Splicing factor 3b subunit 2 OS=Bos taurus OX=9913 GN=SF3B2 PE=4 SV=1;tr|A4FV01|A4FV01_BOVIN SF3B2 protein OS=Bos taurus OX=9913 GN=SF3B2 PE=2 SV=1	2	7	7	7	100.31	896	63.032	6.6	162401	159917	173676	156033	198068	187848	1.09265	0.315038
F1MC48;REV__E1BC35;REV__F1MNT1	F1MC48	tr|F1MC48|F1MC48_BOVIN IQ motif containing GTPase activating protein 1 OS=Bos taurus OX=9913 GN=IQGAP1 PE=1 SV=2	3	32	29	29	182.78	1600	323.31	28.5	1.44882e+06	1.59715e+06	1.45915e+06	1.43852e+06	1.48092e+06	1.48133e+06	0.976839	0.52401
F1MC50	F1MC50	tr|F1MC50|F1MC50_BOVIN Intersectin 2 OS=Bos taurus OX=9913 GN=ITSN2 PE=4 SV=2	1	2	1	1	190.87	1679	2.0818	0.8	18717.3	19410	17307.3	18010.3	15787.6	18166.1	0.937395	0.30593
F1MC72;Q3MHP1	F1MC72;Q3MHP1	tr|F1MC72|F1MC72_BOVIN Uncharacterized protein OS=Bos taurus OX=9913 GN=UBE2L3 PE=3 SV=2;sp|Q3MHP1|UB2L3_BOVIN Ubiquitin-conjugating enzyme E2 L3 OS=Bos taurus OX=9913 GN=UBE2L3 PE=2 SV=1	2	7	7	7	16.944	146	53.404	61.6	355332	345382	348027	347275	279356	342738	0.924316	0.297785
F1MC76;A3KMX8	F1MC76;A3KMX8	tr|F1MC76|F1MC76_BOVIN Protein-glutamate O-methyltransferase OS=Bos taurus OX=9913 GN=ARMT1 PE=4 SV=1;sp|A3KMX8|ARMT1_BOVIN Protein-glutamate O-methyltransferase OS=Bos taurus OX=9913 GN=ARMT1 PE=2 SV=1	2	2	2	2	50.93	441	32.156	4.1	62486.2	48478.1	54986.9	51557.9	57707.9	58600.1	1.01154	0.896651
F1MCA6;A1A4N8	F1MCA6;A1A4N8	tr|F1MCA6|F1MCA6_BOVIN Coiled-coil domain containing 150 OS=Bos taurus OX=9913 GN=CCDC150 PE=4 SV=2;tr|A1A4N8|A1A4N8_BOVIN LOC509158 protein OS=Bos taurus OX=9913 GN=LOC509158 PE=2 SV=2	2	3	2	2	129.18	1106	2.2274	1.7	46258.9	48242	48717.5	46630.6	108466	53278.1	1.45494	0.330232
F1MCD1	F1MCD1	tr|F1MCD1|F1MCD1_BOVIN Sosondowah ankyrin repeat domain family member B OS=Bos taurus OX=9913 GN=SOWAHB PE=4 SV=2	1	1	1	1	83.605	777	2.4422	1.3	3718.97	3221.66	4396.77	4322.98	3694.74	3759.72	1.03881	0.729001
F1MCD3;M0QW30;Q3ZCL1	F1MCD3	tr|F1MCD3|F1MCD3_BOVIN Uncharacterized protein OS=Bos taurus OX=9913 GN=LOC509506 PE=1 SV=2	3	14	14	6	60.656	526	114.12	29.3	793159	752084	742357	732224	687631	725191	0.937684	0.0846898
F1MCF8;A5PK49;A4IFI0;A5PK72	F1MCF8;A5PK49;A4IFI0;A5PK72	tr|F1MCF8|F1MCF8_BOVIN Uncharacterized protein OS=Bos taurus OX=9913 GN=LOC100297192 PE=1 SV=2;tr|A5PK49|A5PK49_BOVIN IGL@ protein OS=Bos taurus OX=9913 GN=IGL@ PE=2 SV=1;tr|A4IFI0|A4IFI0_BOVIN IGLL1 protein OS=Bos taurus OX=9913 GN=IGLL1 PE=2 SV=1;tr|A5PK	4	9	1	1	24.501	234	2.3906	35	20308	21846.2	21410.6	20138.9	22393.6	23107	1.03264	0.529137
F1MCH2	F1MCH2	tr|F1MCH2|F1MCH2_BOVIN Kynureninase OS=Bos taurus OX=9913 GN=KYNU PE=3 SV=2	1	10	10	10	52.185	463	61.569	23.1	969028	770770	842519	735419	818527	782811	0.904907	0.262109
F1MCK2;REV__F1MMZ3;REV__Q2T9T5;A6QNL4	F1MCK2	tr|F1MCK2|F1MCK2_BOVIN AHNAK nucleoprotein OS=Bos taurus OX=9913 GN=AHNAK PE=1 SV=2	4	111	111	111	586.96	5512	323.31	49.8	6.41989e+06	6.09957e+06	6.46705e+06	6.42893e+06	7.37081e+06	7.28127e+06	1.11032	0.0957007
F1MCM3	F1MCM3	tr|F1MCM3|F1MCM3_BOVIN UHRF1 binding protein 1 OS=Bos taurus OX=9913 GN=UHRF1BP1 PE=4 SV=1	1	1	1	1	158.19	1431	1.953	1	14909.2	12019.3	14278.6	14251	14099.9	14742	1.04576	0.522696
F1MCN8;REV__Q2KI79	F1MCN8	tr|F1MCN8|F1MCN8_BOVIN Alpha-methylacyl-CoA racemase OS=Bos taurus OX=9913 GN=AMACR PE=1 SV=2	2	19	19	1	42.126	382	242.83	58.6	2.82531e+06	2.6842e+06	2.54101e+06	2.87234e+06	2.32975e+06	2.18089e+06	0.917081	0.379766
F1MCT8;A7E355	F1MCT8;A7E355	tr|F1MCT8|F1MCT8_BOVIN Synaptotagmin binding cytoplasmic RNA interacting protein OS=Bos taurus OX=9913 GN=SYNCRIP PE=1 SV=2;tr|A7E355|A7E355_BOVIN SYNCRIP protein (Fragment) OS=Bos taurus OX=9913 GN=SYNCRIP PE=2 SV=1	2	19	19	13	71.174	638	292.39	33.5	1.24033e+06	1.27084e+06	1.24151e+06	1.29648e+06	1.21002e+06	1.22834e+06	0.995251	0.843093
F1MCU6	F1MCU6	tr|F1MCU6|F1MCU6_BOVIN Queuine tRNA-ribosyltransferase catalytic subunit 1 OS=Bos taurus OX=9913 GN=QTRT1 PE=3 SV=2	1	2	2	2	44.651	406	20.531	6.9	31532.1	34338.7	26939	31468	38352	25373.6	1.02569	0.863157
F1MCZ2;A4IFE9	F1MCZ2;A4IFE9	tr|F1MCZ2|F1MCZ2_BOVIN Transmembrane 9 superfamily member OS=Bos taurus OX=9913 GN=TM9SF1 PE=3 SV=1;sp|A4IFE9|TM9S1_BOVIN Transmembrane 9 superfamily member 1 OS=Bos taurus OX=9913 GN=TM9SF1 PE=2 SV=1	2	2	2	2	69.191	606	16.741	3.3	40079.5	33736.4	37334.6	44180.4	35184.2	35126.2	1.03005	0.767872
F1MCZ7;Q5JB61;REV__G8JKX2	F1MCZ7	tr|F1MCZ7|F1MCZ7_BOVIN Upstream binding transcription factor, RNA polymerase I OS=Bos taurus OX=9913 GN=UBTF PE=4 SV=2	3	3	3	3	88.629	757	57.658	4.2	96693.9	106036	104663	97726.7	106281	121637	1.05937	0.467007
F1MD34	F1MD34	tr|F1MD34|F1MD34_BOVIN Family with sequence similarity 129 member B OS=Bos taurus OX=9913 GN=FAM129B PE=4 SV=2	1	2	2	2	84.038	743	100.94	5.1	34850.3	37915	31865.5	35652.1	32327.3	34272.8	0.977266	0.711344
F1MD40	F1MD40	tr|F1MD40|F1MD40_BOVIN Collagen type VI alpha 6 chain OS=Bos taurus OX=9913 GN=COL6A6 PE=4 SV=2	1	10	10	10	247.17	2270	42.392	4.5	174204	171530	176711	183509	234068	208775	1.19889	0.0775976
F1MD44	F1MD44	tr|F1MD44|F1MD44_BOVIN Uncharacterized protein OS=Bos taurus OX=9913 GN=LOC537017 PE=4 SV=2	1	1	1	1	70.308	606	1.802	1.3	9332.47	8984.99	16471.6	9387.82	11655.2	33731.1	1.57446	0.459008
F1MD58	F1MD58	tr|F1MD58|F1MD58_BOVIN Caspase 7 OS=Bos taurus OX=9913 GN=CASP7 PE=3 SV=2	1	3	3	3	31.451	277	11.826	14.4	21279.4	16857.1	18049.4	22160.3	22822.7	15127.8	1.06986	0.66398
F1MD73;Q28910	F1MD73;Q28910	tr|F1MD73|F1MD73_BOVIN Uncharacterized protein OS=Bos taurus OX=9913 PE=1 SV=2;tr|Q28910|Q28910_BOVIN Mucin (Fragment) OS=Bos taurus OX=9913 GN=mucin PE=2 SV=1	2	1	1	1	190.1	1751	24.942	2.6	85323.5	85348.5	90009.9	111438	82582.9	104188	1.14396	0.228471
F1MD77;REV__A0A1D8QLT6	F1MD77	tr|F1MD77|F1MD77_BOVIN Laminin subunit gamma 1 OS=Bos taurus OX=9913 GN=LAMC1 PE=1 SV=2	2	22	22	22	177.69	1608	323.31	16.2	945485	1.03463e+06	986729	903512	1.03599e+06	987233	0.986479	0.787855
F1MD79	F1MD79	tr|F1MD79|F1MD79_BOVIN Ankyrin repeat and FYVE domain containing 1 OS=Bos taurus OX=9913 GN=ANKFY1 PE=4 SV=2	1	3	3	3	130.05	1178	28.004	2.5	72990.2	76278.1	75242.8	74839.1	72374	80345.3	1.01357	0.710552
F1MDA6;A4FUX9	F1MDA6;A4FUX9	tr|F1MDA6|F1MDA6_BOVIN Vacuolar protein sorting 45 homolog OS=Bos taurus OX=9913 GN=VPS45 PE=3 SV=1;tr|A4FUX9|A4FUX9_BOVIN VPS45 protein OS=Bos taurus OX=9913 GN=VPS45 PE=2 SV=1	2	2	2	2	65.104	570	33.871	3.3	39722.1	36322	39155.5	39046.8	43645.7	38919.1	1.05566	0.3184
F1MDC1;A0JNP4;E1BBW2;REV__E1B7E3	F1MDC1	tr|F1MDC1|F1MDC1_BOVIN Uncharacterized protein OS=Bos taurus OX=9913 PE=1 SV=2	4	79	79	78	166.91	1554	323.31	63.8	5.55125e+06	5.43943e+06	6.00236e+06	5.66985e+06	6.25883e+06	7.04435e+06	1.11652	0.202735
F1MDD5	F1MDD5	tr|F1MDD5|F1MDD5_BOVIN Laminin subunit alpha 3 OS=Bos taurus OX=9913 GN=LAMA3 PE=1 SV=2	1	1	1	1	357.11	3242	47.577	0.3	17514.8	94056.5	50478.2	17999.3	24136.9	13929.4	0.345979	0.18933
F1MDH3;REV__Q17QB8;E1BEH3	F1MDH3	tr|F1MDH3|F1MDH3_BOVIN Talin 1 OS=Bos taurus OX=9913 GN=TLN1 PE=1 SV=2	3	112	112	88	270.81	2550	323.31	57.2	6.51618e+06	7.48046e+06	6.84132e+06	6.66152e+06	6.3381e+06	6.65404e+06	0.943166	0.262071
F1MDJ4;A4IFE0	F1MDJ4;A4IFE0	tr|F1MDJ4|F1MDJ4_BOVIN Coiled-coil domain containing 93 OS=Bos taurus OX=9913 GN=CCDC93 PE=4 SV=1;tr|A4IFE0|A4IFE0_BOVIN LOC616839 protein OS=Bos taurus OX=9913 GN=LOC616839 PE=2 SV=1	2	3	3	3	73.061	631	11.491	5.1	34632.9	37214.4	30519.5	33523.5	24828.3	29806.1	0.861196	0.211217
F1MDJ6	F1MDJ6	tr|F1MDJ6|F1MDJ6_BOVIN Dimethylglycine dehydrogenase OS=Bos taurus OX=9913 GN=DMGDH PE=1 SV=2	1	35	35	35	97.269	866	323.31	51.2	4.33001e+06	4.93908e+06	4.12061e+06	4.00555e+06	4.65295e+06	3.26363e+06	0.890395	0.35717
F1MDM6;A6QQL7;F1MRG9	F1MDM6;A6QQL7	tr|F1MDM6|F1MDM6_BOVIN DCN1-like protein OS=Bos taurus OX=9913 GN=DCUN1D1 PE=4 SV=2;tr|A6QQL7|A6QQL7_BOVIN DCN1-like protein OS=Bos taurus OX=9913 GN=DCUN1D1 PE=2 SV=1	3	2	2	2	28.278	244	18.735	10.7	52666.2	54135.1	47551.4	57800.4	48357.3	50960.2	1.01791	0.802621
F1MDR7	F1MDR7	tr|F1MDR7|F1MDR7_BOVIN DnaJ heat shock protein family (Hsp40) member C13 OS=Bos taurus OX=9913 GN=DNAJC13 PE=4 SV=2	1	2	2	2	254.44	2243	11.989	1.1	35436.7	36820.2	35171.7	37469.1	32230.9	31781	0.944637	0.354723
F1MDS0;G3MYM8	F1MDS0;G3MYM8	tr|F1MDS0|F1MDS0_BOVIN Proteoglycan 4 OS=Bos taurus OX=9913 GN=PRG4 PE=4 SV=2;tr|G3MYM8|G3MYM8_BOVIN Proteoglycan 4 OS=Bos taurus OX=9913 GN=PRG4 PE=4 SV=1	2	3	3	3	143.96	1337	1.8438	10.1	32810	28718.4	32309.3	24500.3	26126.6	37457.5	0.93869	0.676884
F1MDS3;Q8HYZ3	F1MDS3	tr|F1MDS3|F1MDS3_BOVIN Phosphoenolpyruvate carboxykinase 2, mitochondrial OS=Bos taurus OX=9913 GN=PCK2 PE=1 SV=1	2	39	39	37	70.649	640	323.31	69.5	5.56695e+06	5.18029e+06	4.80108e+06	5.41583e+06	4.22063e+06	3.84753e+06	0.867231	0.257947
F1MDT4	F1MDT4	tr|F1MDT4|F1MDT4_BOVIN Zinc finger and BTB domain containing 20 OS=Bos taurus OX=9913 GN=ZBTB20 PE=4 SV=1	1	2	2	2	80.455	737	5.1825	3.1	27407.9	25368.5	30373	28319.7	28781.9	29924	1.04662	0.445699
F1MDU6;A6H791	F1MDU6;A6H791	tr|F1MDU6|F1MDU6_BOVIN tRNA (adenine(58)-N(1))-methyltransferase catalytic subunit TRMT61A OS=Bos taurus OX=9913 GN=TRMT61A PE=3 SV=1;sp|A6H791|TRM61_BOVIN tRNA (adenine(58)-N(1))-methyltransferase catalytic subunit TRMT61A OS=Bos taurus OX=9913 GN=TRMT61A	2	1	1	1	30.988	285	3.2786	3.5	3266.15	2691.53	2990.63	3029.2	4229.67	2915.13	1.13698	0.417173
F1MDV3	F1MDV3	tr|F1MDV3|F1MDV3_BOVIN Syntrophin beta 1 OS=Bos taurus OX=9913 GN=SNTB1 PE=4 SV=1	1	13	13	11	56.019	519	76.392	24.1	470436	471955	471097	505993	466775	479456	1.02741	0.326664
F1MDV8;Q2KJB1;F1MCD0;A6QQL3	F1MDV8;Q2KJB1	tr|F1MDV8|F1MDV8_BOVIN Septin-10 OS=Bos taurus OX=9913 GN=SEPT10 PE=3 SV=2;sp|Q2KJB1|SEP10_BOVIN Septin-10 OS=Bos taurus OX=9913 GN=SEPT10 PE=2 SV=1	4	5	3	3	52.748	452	23.117	12.6	121742	118285	114318	117418	122423	101565	0.963483	0.551524
F1ME02;Q3SZA5;B0JYM7	F1ME02;Q3SZA5;B0JYM7	tr|F1ME02|F1ME02_BOVIN Spermine synthase OS=Bos taurus OX=9913 GN=SMS PE=4 SV=2;sp|Q3SZA5|SPSY_BOVIN Spermine synthase OS=Bos taurus OX=9913 GN=SMS PE=2 SV=1;tr|B0JYM7|B0JYM7_BOVIN Spermine synthase OS=Bos taurus OX=9913 GN=SMS PE=2 SV=1	3	9	9	9	39.522	349	65.183	31.8	504244	487210	475836	505762	448040	508338	0.99649	0.939762
F1ME36	F1ME36	tr|F1ME36|F1ME36_BOVIN Aspartate dehydrogenase domain containing OS=Bos taurus OX=9913 GN=ASPDH PE=4 SV=1	1	14	14	14	30.506	287	125.09	64.1	1.05392e+06	1.04504e+06	1.01869e+06	1.02102e+06	996947	949476	0.951821	0.100451
F1ME38;A4FV03	F1ME38;A4FV03	tr|F1ME38|F1ME38_BOVIN Ubiquitin like modifier activating enzyme 6 OS=Bos taurus OX=9913 GN=UBA6 PE=4 SV=1;tr|A4FV03|A4FV03_BOVIN UBA6 protein OS=Bos taurus OX=9913 GN=UBA6 PE=2 SV=1	2	4	4	4	118.79	1057	22.129	4.5	83764.6	94538.4	88451.9	93469.5	89626.9	96337.9	1.04753	0.314218
F1ME65;B2DFX8;REV__E1BHB7;REV__Q2NL08	F1ME65	tr|F1ME65|F1ME65_BOVIN Cytoskeleton associated protein 4 OS=Bos taurus OX=9913 GN=CKAP4 PE=1 SV=1	4	34	34	34	64.529	589	323.31	60.1	2.88544e+06	2.14684e+06	2.68215e+06	2.10294e+06	2.21879e+06	3.12003e+06	0.964655	0.827032
F1MEB4	F1MEB4	tr|F1MEB4|F1MEB4_BOVIN SPG11, spatacsin vesicle trafficking associated OS=Bos taurus OX=9913 GN=SPG11 PE=4 SV=2	1	1	1	1	277.49	2448	1.7971	0.6	3101.25	3387.61	2553.69	3030.51	6060.26	2827.79	1.31805	0.422345
F1MEH3	F1MEH3	tr|F1MEH3|F1MEH3_BOVIN Jumonji domain containing 7 OS=Bos taurus OX=9913 GN=JMJD7 PE=4 SV=2	1	1	1	1	36.043	316	2.6948	2.8	1938.86	920.115	1185.48	1864.34	1855.81	1671.87	1.33319	0.222778
F1MEM9	F1MEM9	tr|F1MEM9|F1MEM9_BOVIN Tetratricopeptide repeat domain 19 OS=Bos taurus OX=9913 GN=TTC19 PE=4 SV=2	1	5	5	5	40.417	365	25.878	18.9	51742.6	56882.6	47086.8	53187.6	65947.9	40355.1	1.02427	0.881216
F1MEN2	F1MEN2	tr|F1MEN2|F1MEN2_BOVIN Sperm antigen with calponin homology and coiled-coil domains 1 OS=Bos taurus OX=9913 GN=SPECC1 PE=4 SV=2	1	1	1	1	107.79	974	5.1608	1	6555.1	5755.04	5759.36	6025.55	8249.94	4847.97	1.05833	0.750728
F1MEQ5;A6QPU5	F1MEQ5;A6QPU5	tr|F1MEQ5|F1MEQ5_BOVIN Aspartate--tRNA ligase, mitochondrial OS=Bos taurus OX=9913 GN=DARS2 PE=3 SV=1;sp|A6QPU5|SYDM_BOVIN Aspartate--tRNA ligase, mitochondrial OS=Bos taurus OX=9913 GN=DARS2 PE=2 SV=1	2	3	3	3	73.747	651	18.68	5.8	61286.8	66515.8	54647	60690.3	71195.9	52199.4	1.00897	0.93697
F1MER7	F1MER7	tr|F1MER7|F1MER7_BOVIN Heparan sulfate proteoglycan 2 OS=Bos taurus OX=9913 GN=HSPG2 PE=1 SV=1	1	67	67	67	466.02	4374	323.31	19.1	2.00026e+06	2.10001e+06	2.07101e+06	2.02241e+06	2.21889e+06	2.1634e+06	1.03782	0.300961
F1MES1	F1MES1	tr|F1MES1|F1MES1_BOVIN Acyl-CoA synthetase medium chain family member 3 OS=Bos taurus OX=9913 GN=ACSM3 PE=4 SV=1	1	25	24	24	66.283	586	240.79	48.8	1.95403e+06	1.33685e+06	1.52702e+06	1.79963e+06	1.03688e+06	1.31834e+06	0.86238	0.485503
F1MEU8	F1MEU8	tr|F1MEU8|F1MEU8_BOVIN Uncharacterized protein OS=Bos taurus OX=9913 GN=LOC540627 PE=3 SV=2	1	13	7	6	56.114	496	16.805	24.4	257822	264305	391285	256001	251124	732119	1.35672	0.547113
F1MEW3;Q28869;Q0IIA8	F1MEW3;Q28869	tr|F1MEW3|F1MEW3_BOVIN Microtubule-associated protein OS=Bos taurus OX=9913 GN=MAP2 PE=4 SV=1;tr|Q28869|Q28869_BOVIN Microtubule-associated protein (Fragment) OS=Bos taurus OX=9913 GN=MAP-2 PE=2 SV=3	3	2	2	2	199.35	1835	16.165	1.3	16364.1	17862.2	15981.1	13191.2	14678	15163	0.857089	0.044223
F1MEW4;A7MBF8	F1MEW4;A7MBF8	tr|F1MEW4|F1MEW4_BOVIN Cystathionine beta-synthase OS=Bos taurus OX=9913 GN=CBS PE=3 SV=1;tr|A7MBF8|A7MBF8_BOVIN Cystathionine beta-synthase OS=Bos taurus OX=9913 GN=CBS PE=2 SV=1	2	15	15	15	62.867	571	61.868	31.2	969844	943861	934169	949249	885918	878170	0.952759	0.146128
F1MEX9;A7E3D2	F1MEX9;A7E3D2	tr|F1MEX9|F1MEX9_BOVIN Acyl-CoA synthetase long chain family member 3 OS=Bos taurus OX=9913 GN=ACSL3 PE=4 SV=2;tr|A7E3D2|A7E3D2_BOVIN LOC100138312 protein (Fragment) OS=Bos taurus OX=9913 GN=LOC100138312 PE=2 SV=1	2	2	2	2	80.353	720	11.503	4.6	5959.75	5151.19	3780.12	4666.36	9817.98	4319.86	1.26278	0.527676
F1MF02;Q3MHV6	F1MF02;Q3MHV6	tr|F1MF02|F1MF02_BOVIN SLAIN motif-containing protein 2 OS=Bos taurus OX=9913 GN=SLAIN2 PE=4 SV=1;sp|Q3MHV6|SLAI2_BOVIN SLAIN motif-containing protein 2 OS=Bos taurus OX=9913 GN=SLAIN2 PE=2 SV=1	2	1	1	1	49.484	454	41.142	3.1	8077.09	9619.3	8790.84	6977.56	11127.7	8926.25	1.02055	0.894043
F1MF11;G3N3D6	F1MF11;G3N3D6	tr|F1MF11|F1MF11_BOVIN Phosphoinositide phospholipase C OS=Bos taurus OX=9913 GN=PLCH1 PE=4 SV=1;tr|G3N3D6|G3N3D6_BOVIN Phosphoinositide phospholipase C OS=Bos taurus OX=9913 GN=PLCH1 PE=4 SV=1	2	1	1	1	186.92	1675	1.8766	0.5	23630.5	22663.4	25340.4	20620.7	22208.8	32191.5	1.04728	0.775792
F1MF47;D5KB40	F1MF47;D5KB40	tr|F1MF47|F1MF47_BOVIN Transferrin receptor 2 OS=Bos taurus OX=9913 GN=TFR2 PE=4 SV=1;tr|D5KB40|D5KB40_BOVIN Transferrin receptor 2 OS=Bos taurus OX=9913 GN=TFR2 PE=2 SV=1	2	12	11	10	88.379	803	39.893	14.7	282733	264238	290655	269684	297673	299544	1.03495	0.476288
F1MF50;Q8MIT6	F1MF50	tr|F1MF50|F1MF50_BOVIN Rho-associated protein kinase OS=Bos taurus OX=9913 GN=ROCK1 PE=3 SV=2	2	9	9	8	159.76	1367	24.696	6.5	187937	179037	182718	179753	211687	177261	1.03458	0.607348
F1MF68;G3MZH4	F1MF68;G3MZH4	tr|F1MF68|F1MF68_BOVIN AP-1 complex subunit gamma OS=Bos taurus OX=9913 GN=AP1G1 PE=3 SV=2;tr|G3MZH4|G3MZH4_BOVIN AP-1 complex subunit gamma OS=Bos taurus OX=9913 GN=AP1G1 PE=3 SV=1	2	9	9	9	91.396	822	94.87	12.7	491094	543616	492310	532988	692449	481604	1.11789	0.41333
F1MF76;Q5BLW3	F1MF76	tr|F1MF76|F1MF76_BOVIN Uncharacterized protein OS=Bos taurus OX=9913 GN=LOC515570 PE=4 SV=2	2	24	24	24	134.07	1222	140.22	23.7	1.15443e+06	1.14045e+06	1.09298e+06	1.09264e+06	1.02625e+06	1.0109e+06	0.923825	0.0511126
F1MF78;A1A4I2;F1N7N9	F1MF78	tr|F1MF78|F1MF78_BOVIN Spectrin repeat containing nuclear envelope protein 2 OS=Bos taurus OX=9913 GN=SYNE2 PE=4 SV=2	3	6	6	6	789.33	6843	124.62	1	89802.9	90658.5	91881.8	93280.2	104662	92929	1.06803	0.18852
F1MFA3	F1MFA3	tr|F1MFA3|F1MFA3_BOVIN Pitrilysin metallopeptidase 1 OS=Bos taurus OX=9913 GN=PITRM1 PE=4 SV=2	1	2	2	2	116.38	1032	2.5582	1.6	44866.5	37863.9	37921.8	32762.2	38984.8	40387.4	0.929403	0.438182
F1MFB7;A2VDK2	F1MFB7;A2VDK2	tr|F1MFB7|F1MFB7_BOVIN 4-aminobutyrate aminotransferase, mitochondrial OS=Bos taurus OX=9913 GN=ABAT PE=3 SV=1;tr|A2VDK2|A2VDK2_BOVIN 4-aminobutyrate aminotransferase OS=Bos taurus OX=9913 GN=ABAT PE=2 SV=1	2	22	22	12	56.574	500	323.31	53.6	1.71775e+06	1.54299e+06	1.47817e+06	1.77579e+06	1.52353e+06	1.25115e+06	0.960237	0.726759
F1MFC2	F1MFC2	tr|F1MFC2|F1MFC2_BOVIN Desmoglein 2 OS=Bos taurus OX=9913 GN=DSG2 PE=4 SV=2	1	3	3	3	121.57	1114	21.359	2.8	63496.8	53948.1	57979.2	62891	48543	57075.7	0.960585	0.668897
F1MFC6	F1MFC6	tr|F1MFC6|F1MFC6_BOVIN FERM, ARH/RhoGEF and pleckstrin domain protein 1 OS=Bos taurus OX=9913 GN=FARP1 PE=4 SV=2	1	17	17	16	118.35	1046	150.63	17.7	628446	662671	602918	605831	730684	620594	1.0333	0.65066
F1MFD1	F1MFD1	tr|F1MFD1|F1MFD1_BOVIN Paxillin OS=Bos taurus OX=9913 GN=PXN PE=1 SV=2	1	9	9	9	63.856	586	61.59	15.5	128147	130399	130096	135028	128532	132452	1.01896	0.289941
F1MFD5;A8KC67	F1MFD5;A8KC67	tr|F1MFD5|F1MFD5_BOVIN Ran GTPase activating protein 1 OS=Bos taurus OX=9913 GN=RANGAP1 PE=4 SV=1;tr|A8KC67|A8KC67_BOVIN Ran GTPase activating protein 1 OS=Bos taurus OX=9913 GN=RANGAP1 PE=2 SV=1	2	3	3	3	62.941	585	61.669	6.3	115167	122333	119203	131421	122791	123765	1.05964	0.107367
F1MFK7;Q32KT8	F1MFK7;Q32KT8	tr|F1MFK7|F1MFK7_BOVIN Galactokinase 2 OS=Bos taurus OX=9913 GN=GALK2 PE=4 SV=2;tr|Q32KT8|Q32KT8_BOVIN Galactokinase 2 OS=Bos taurus OX=9913 GN=GALK2 PE=2 SV=1	2	8	8	8	49.191	447	98.472	23.3	302935	300897	296423	292984	299054	322970	1.01639	0.626829
F1MFW8	F1MFW8	tr|F1MFW8|F1MFW8_BOVIN Nucleolar complex associated 4 homolog OS=Bos taurus OX=9913 GN=NOC4L PE=4 SV=2	1	1	1	1	47.367	411	3.0298	4.9	1731.54	2171.9	1602.16	2811.84	3787.82	1829.82	1.53107	0.174438
F1MFY1;A7E3B0	F1MFY1	tr|F1MFY1|F1MFY1_BOVIN MORC family CW-type zinc finger 3 OS=Bos taurus OX=9913 GN=MORC3 PE=4 SV=1	2	1	1	1	109.19	960	5.0598	1	43788	40382.1	40047.3	42380.4	40566.3	42452.6	1.00952	0.784138
F1MFZ4	F1MFZ4	tr|F1MFZ4|F1MFZ4_BOVIN Alcohol dehydrogenase 4 OS=Bos taurus OX=9913 GN=ADH4 PE=1 SV=1	1	16	15	1	40.469	380	227.71	52.4	4.31549e+06	3.66458e+06	3.81764e+06	3.81062e+06	3.64855e+06	3.42738e+06	0.922768	0.249641
F1MFZ9	F1MFZ9	tr|F1MFZ9|F1MFZ9_BOVIN RNA binding motif protein 10 OS=Bos taurus OX=9913 GN=RBM10 PE=4 SV=2	1	2	2	1	110.46	996	3.0699	1.8	74988.1	77513.6	78016.9	76060.2	66353.2	79416.8	0.962309	0.511842
F1MG10;A6QQ21	F1MG10;A6QQ21	tr|F1MG10|F1MG10_BOVIN COP9 signalosome complex subunit 6 OS=Bos taurus OX=9913 GN=COPS6 PE=4 SV=2;sp|A6QQ21|CSN6_BOVIN COP9 signalosome complex subunit 6 OS=Bos taurus OX=9913 GN=COPS6 PE=2 SV=1	2	4	4	4	35.966	324	42.537	14.5	101215	114276	100487	108212	109380	93993.4	0.986102	0.83711
F1MG56;Q5E9Q7	F1MG56;Q5E9Q7	tr|F1MG56|F1MG56_BOVIN Serine/threonine-protein phosphatase 2A 55 kDa regulatory subunit B OS=Bos taurus OX=9913 GN=PPP2R2A PE=3 SV=2;sp|Q5E9Q7|2ABB_BOVIN Serine/threonine-protein phosphatase 2A 55 kDa regulatory subunit B beta isoform OS=Bos taurus OX=991	2	10	10	7	53.009	457	55.322	28.4	293772	244058	232409	235246	280846	224541	0.961563	0.718823
F1MG80;A2VE83;Q3ZCL3	F1MG80;A2VE83;Q3ZCL3	tr|F1MG80|F1MG80_BOVIN N-myc-interactor OS=Bos taurus OX=9913 GN=NMI PE=4 SV=1;tr|A2VE83|A2VE83_BOVIN NMI protein OS=Bos taurus OX=9913 GN=NMI PE=2 SV=1;sp|Q3ZCL3|NMI_BOVIN N-myc-interactor OS=Bos taurus OX=9913 GN=NMI PE=2 SV=1	3	3	3	3	35.378	309	6.5825	10	22284.8	18439.5	19308	17176.9	20184.3	24235.1	1.02605	0.835513
F1MG81	F1MG81	tr|F1MG81|F1MG81_BOVIN ATP synthase mitochondrial F1 complex assembly factor 1 OS=Bos taurus OX=9913 GN=ATPAF1 PE=4 SV=2	1	3	3	3	36.009	323	8.3165	15.2	130502	142300	120191	131712	107860	109519	0.88829	0.217049
F1MG94;A7Z085	F1MG94	tr|F1MG94|F1MG94_BOVIN WD repeat domain 82 OS=Bos taurus OX=9913 GN=WDR82 PE=4 SV=1	2	5	3	0	67.821	602	37.642	11.6	136822	152101	129555	141709	135297	127377	0.966316	0.580833
F1MGE9;A6QQ09	F1MGE9;A6QQ09	tr|F1MGE9|F1MGE9_BOVIN Huntingtin interacting protein K OS=Bos taurus OX=9913 GN=HYPK PE=4 SV=2;tr|A6QQ09|A6QQ09_BOVIN LOC100138230 protein (Fragment) OS=Bos taurus OX=9913 GN=LOC100138230 PE=2 SV=1	2	3	3	3	14.704	132	6.217	29.5	15227.3	18767.2	17024.6	19454.8	18535.3	16031.6	1.05885	0.526875
F1MGJ1	F1MGJ1	tr|F1MGJ1|F1MGJ1_BOVIN Methionine sulfoxide reductase B2 OS=Bos taurus OX=9913 GN=MSRB2 PE=4 SV=2	1	1	1	1	19.785	182	2.8738	5.5	8742.43	10223	7591.11	9688.12	10377.7	6691.39	1.00756	0.963225
F1MGJ5	F1MGJ5	tr|F1MGJ5|F1MGJ5_BOVIN SEL1L ERAD E3 ligase adaptor subunit OS=Bos taurus OX=9913 GN=SEL1L PE=4 SV=2	1	9	9	9	94.29	840	241.57	16.1	428251	413911	419368	415310	398401	456990	1.00727	0.872707
F1MGK3	F1MGK3	tr|F1MGK3|F1MGK3_BOVIN Endoplasmic reticulum lectin 1 OS=Bos taurus OX=9913 GN=ERLEC1 PE=4 SV=2	1	2	2	2	48.806	429	42.693	4.2	22894.5	23639.6	27528.3	24803.8	25297.2	36305.6	1.16667	0.363892
F1MGK9	F1MGK9	tr|F1MGK9|F1MGK9_BOVIN Ecm29 proteasome adaptor and scaffold OS=Bos taurus OX=9913 GN=ECPAS PE=4 SV=2	1	6	6	6	203.94	1846	35.089	4.1	84447.5	76871.7	78067.8	74872.2	70034.6	69693.7	0.896458	0.0457695
F1MGM6;A6QNK0;A5D9H7;F1MZM8	F1MGM6;A6QNK0;A5D9H7;F1MZM8	tr|F1MGM6|F1MGM6_BOVIN Ubiquitin carboxyl-terminal hydrolase 12 OS=Bos taurus OX=9913 GN=USP12 PE=3 SV=1;tr|A6QNK0|A6QNK0_BOVIN USP12P1 protein OS=Bos taurus OX=9913 GN=USP12P1 PE=2 SV=1;sp|A5D9H7|UBP12_BOVIN Ubiquitin carboxyl-terminal hydrolase 12 OS=Bos	4	1	1	1	16.799	144	9.2771	12.5	12812.6	14272.4	13074	15429	11201.2	13345.9	0.995445	0.964852
F1MGQ5;A2VE03;REV__F1MER3	F1MGQ5;A2VE03	tr|F1MGQ5|F1MGQ5_BOVIN E3 ubiquitin-protein ligase OS=Bos taurus OX=9913 GN=ITCH PE=4 SV=1;tr|A2VE03|A2VE03_BOVIN E3 ubiquitin-protein ligase OS=Bos taurus OX=9913 GN=ITCH PE=2 SV=1	3	1	1	0	98.64	862	6.1958	1.6	1674.38	2413.6	1946.08	2317	1821.64	1626.92	0.955504	0.778883
F1MGR1	F1MGR1	tr|F1MGR1|F1MGR1_BOVIN Sodium/nucleoside cotransporter OS=Bos taurus OX=9913 GN=SLC28A3 PE=3 SV=2	1	3	3	3	77.278	697	5.8333	6.2	46144.3	2525.58	26352.8	14596.6	4828.18	29265.4	0.649006	0.576905
F1MGS8	F1MGS8	tr|F1MGS8|F1MGS8_BOVIN N-acetylated alpha-linked acidic dipeptidase 2 OS=Bos taurus OX=9913 GN=NAALAD2 PE=4 SV=2	1	1	1	1	83.044	740	1.7773	0.9	31532.1	15806.7	27630.1	37379	23904.5	36392.1	1.30288	0.30344
F1MGV4	F1MGV4	tr|F1MGV4|F1MGV4_BOVIN Uncharacterized protein OS=Bos taurus OX=9913 GN=LOC517475 PE=4 SV=2	1	5	3	3	61.923	554	70.44	13.7	282711	271196	268267	275204	208737	231346	0.869994	0.14948
F1MH02;G3MZ14	F1MH02;G3MZ14	tr|F1MH02|F1MH02_BOVIN Membrane bound O-acyltransferase domain containing 2 OS=Bos taurus OX=9913 GN=MBOAT2 PE=3 SV=2;tr|G3MZ14|G3MZ14_BOVIN Membrane bound O-acyltransferase domain containing 2 OS=Bos taurus OX=9913 GN=MBOAT2 PE=3 SV=1	2	3	3	3	59.604	519	9.942	6.9	53530.5	62064.4	51932.2	52139.9	54535	47563.6	0.920677	0.303114
F1MH43;A7Z016;Q29466;F1MJV0	F1MH43;A7Z016;Q29466;F1MJV0	tr|F1MH43|F1MH43_BOVIN V-type proton ATPase subunit a OS=Bos taurus OX=9913 GN=ATP6V0A1 PE=3 SV=1;tr|A7Z016|A7Z016_BOVIN V-type proton ATPase subunit a OS=Bos taurus OX=9913 GN=ATP6V0A1 PE=2 SV=1;sp|Q29466|VPP1_BOVIN V-type proton ATPase 116 kDa subunit a	4	1	1	1	95.658	832	10.798	1.8	6755.74	6764.81	5467.3	6724.23	8759.74	6480.22	1.15675	0.303689
F1MH61;G3N1R7;G5E6P7	F1MH61;G3N1R7;G5E6P7	tr|F1MH61|F1MH61_BOVIN Family with sequence similarity 98 member B OS=Bos taurus OX=9913 GN=FAM98B PE=4 SV=2;tr|G3N1R7|G3N1R7_BOVIN Family with sequence similarity 98 member B OS=Bos taurus OX=9913 GN=FAM98B PE=4 SV=1;tr|G5E6P7|G5E6P7_BOVIN Family with seq	3	6	6	5	45.056	422	67.898	20.9	190853	199891	186761	200568	178529	206038	1.01321	0.797201
F1MHD4	F1MHD4	tr|F1MHD4|F1MHD4_BOVIN Prolyl-tRNA synthetase 2, mitochondrial OS=Bos taurus OX=9913 GN=PARS2 PE=4 SV=2	1	2	2	2	53.151	475	10.775	6.1	34881.1	38802.6	28865.9	34720.5	33746.8	23730.5	0.899056	0.490297
F1MHD9;A7MB26	F1MHD9;A7MB26	tr|F1MHD9|F1MHD9_BOVIN La-related protein 4 OS=Bos taurus OX=9913 GN=LARP4 PE=4 SV=2;tr|A7MB26|A7MB26_BOVIN LARP4 protein OS=Bos taurus OX=9913 GN=LARP4 PE=2 SV=1	2	4	4	4	68.348	621	5.4631	6.6	36769.8	44213.8	42603	44568.1	34546.4	42847.9	0.986859	0.894488
F1MHE4;Q3ZC85;G3N2U2;E1BBE0	F1MHE4;Q3ZC85	tr|F1MHE4|F1MHE4_BOVIN Plasmalemma vesicle associated protein OS=Bos taurus OX=9913 GN=PLVAP PE=4 SV=1;tr|Q3ZC85|Q3ZC85_BOVIN Plasmalemma vesicle associated protein OS=Bos taurus OX=9913 GN=PLVAP PE=2 SV=1	4	1	1	1	49.798	442	25.339	1.4	6706.85	5872.23	6807.96	5994.2	6947.43	7121.99	1.0349	0.648971
F1MHE7	F1MHE7	tr|F1MHE7|F1MHE7_BOVIN Leucine rich repeat containing 40 OS=Bos taurus OX=9913 GN=LRRC40 PE=4 SV=1	1	1	1	1	68.431	604	9.1059	2.3	12283.5	12140.7	11518.1	13083	14085	10523.3	1.04866	0.619883
F1MHF7;Q95M40	F1MHF7;Q95M40	tr|F1MHF7|F1MHF7_BOVIN Thioredoxin domain containing 17 OS=Bos taurus OX=9913 GN=TXNDC17 PE=1 SV=1;tr|Q95M40|Q95M40_BOVIN Putative 42-9-9 protein (Fragment) OS=Bos taurus OX=9913 PE=2 SV=1	2	7	7	7	13.941	123	122.5	75.6	434380	331880	406678	416311	408851	432613	1.07233	0.418797
F1MHG2;A6QQ61	F1MHG2;A6QQ61	tr|F1MHG2|F1MHG2_BOVIN Zinc finger protein 404 OS=Bos taurus OX=9913 GN=ZNF404 PE=4 SV=1;tr|A6QQ61|A6QQ61_BOVIN ZNF404 protein OS=Bos taurus OX=9913 GN=ZNF404 PE=2 SV=1	2	2	2	2	58.587	497	2.0261	2.4	192455	174421	207319	194738	129694	184550	0.886429	0.385373
F1MHJ5;A5D9F7;F1MR64	F1MHJ5;A5D9F7;F1MR64	tr|F1MHJ5|F1MHJ5_BOVIN Sorting nexin 6 OS=Bos taurus OX=9913 GN=SNX6 PE=4 SV=2;tr|A5D9F7|A5D9F7_BOVIN Sorting nexin 6 (Fragment) OS=Bos taurus OX=9913 GN=SNX6 PE=2 SV=1;tr|F1MR64|F1MR64_BOVIN Sorting nexin 6 OS=Bos taurus OX=9913 GN=SNX6 PE=4 SV=2	3	11	9	6	44.639	388	34.43	27.3	587852	566195	582920	589093	501503	559733	0.950121	0.338024
F1MHM5;Q0III5;Q29465	F1MHM5;Q0III5;Q29465	tr|F1MHM5|F1MHM5_BOVIN Tyrosine--tRNA ligase OS=Bos taurus OX=9913 GN=YARS PE=3 SV=1;tr|Q0III5|Q0III5_BOVIN Tyrosine--tRNA ligase OS=Bos taurus OX=9913 GN=YARS PE=2 SV=1;sp|Q29465|SYYC_BOVIN Tyrosine--tRNA ligase, cytoplasmic OS=Bos taurus OX=9913 GN=YARS	3	23	23	23	59.16	528	110.72	44.5	1.39187e+06	1.38696e+06	1.36903e+06	1.44674e+06	1.274e+06	1.32632e+06	0.975696	0.550494
F1MHN9;A6H748;Q863H7	F1MHN9;A6H748;Q863H7	tr|F1MHN9|F1MHN9_BOVIN Cytochrome P450 OS=Bos taurus OX=9913 GN=CYP1A2 PE=3 SV=1;tr|A6H748|A6H748_BOVIN Cytochrome P450 OS=Bos taurus OX=9913 GN=CYP1A2 PE=2 SV=1;tr|Q863H7|Q863H7_BOVIN Cytochrome P450 1A1 (Fragment) OS=Bos taurus OX=9913 PE=2 SV=1	3	19	15	15	58.45	516	129.13	51.2	1.39601e+06	1.5319e+06	1.27819e+06	1.32323e+06	1.31125e+06	987328	0.861084	0.214695
F1MHQ4	F1MHQ4	tr|F1MHQ4|F1MHQ4_BOVIN Fatty acid-binding protein, adipocyte OS=Bos taurus OX=9913 GN=FABP4 PE=3 SV=2	1	9	8	0	14.646	132	306.43	68.2	561340	647214	548934	589223	660959	575006	1.03852	0.609416
F1MHR3	F1MHR3	tr|F1MHR3|F1MHR3_BOVIN Aldehyde dehydrogenase 1 family member A3 OS=Bos taurus OX=9913 GN=ALDH1A3 PE=3 SV=2	1	8	3	3	53.681	490	11.591	12.4	35507.8	43850.4	38738.7	42726	50186.1	45167.7	1.16921	0.111655
F1MHR6	F1MHR6	tr|F1MHR6|F1MHR6_BOVIN KH-type splicing regulatory protein OS=Bos taurus OX=9913 GN=KHSRP PE=1 SV=2	1	15	15	13	73.523	708	141.81	23.2	633293	668174	666204	668937	666899	726084	1.0479	0.234361
F1MHT1	F1MHT1	tr|F1MHT1|F1MHT1_BOVIN Amylo-alpha-1, 6-glucosidase, 4-alpha-glucanotransferase OS=Bos taurus OX=9913 GN=AGL PE=1 SV=2	1	59	59	59	174.08	1532	323.31	42.7	4.6805e+06	4.55822e+06	4.55818e+06	4.72336e+06	4.34987e+06	4.57294e+06	0.989075	0.686997
F1MHT2	F1MHT2	tr|F1MHT2|F1MHT2_BOVIN Phosphatidylinositol-5-phosphate 4-kinase type 2 beta OS=Bos taurus OX=9913 GN=PIP4K2B PE=4 SV=2	1	2	2	1	47.336	416	38.597	6.7	29740.9	26034.5	29592.4	29249.3	28749.1	31641.3	1.05004	0.397568
F1MHT3;G3MZH3;F1MMQ6	F1MHT3;G3MZH3	tr|F1MHT3|F1MHT3_BOVIN Myosin VA OS=Bos taurus OX=9913 GN=MYO5A PE=3 SV=2;tr|G3MZH3|G3MZH3_BOVIN Myosin VA OS=Bos taurus OX=9913 GN=MYO5A PE=3 SV=1	3	1	1	1	216.07	1859	8.6332	0.4	11307.8	10491.8	12208.2	11941.1	11920.4	12578	1.0715	0.20817
F1MHU2	F1MHU2	tr|F1MHU2|F1MHU2_BOVIN Uncharacterized protein OS=Bos taurus OX=9913 PE=4 SV=2	1	1	1	1	44.085	383	9.0667	4.4	4038.91	4648.62	4268.1	4980.99	4382.06	3676.85	1.0065	0.949496
F1MHU9	F1MHU9	tr|F1MHU9|F1MHU9_BOVIN CCR4-NOT transcription complex subunit 1 OS=Bos taurus OX=9913 GN=CNOT1 PE=4 SV=2	1	3	3	3	266.31	2371	7.5865	1.5	16004.6	16231.7	15731.6	16196.3	20122.7	15832	1.08721	0.369806
F1MHV4	F1MHV4	tr|F1MHV4|F1MHV4_BOVIN Cathepsin W OS=Bos taurus OX=9913 GN=CTSW PE=3 SV=1	1	5	5	4	41.789	375	113.94	16.5	131679	145346	153439	153799	127787	171625	1.05284	0.622228
F1MHW3;A3KN06	F1MHW3;A3KN06	tr|F1MHW3|F1MHW3_BOVIN Telomerase RNA component interacting RNase OS=Bos taurus OX=9913 GN=TRIR PE=4 SV=1;tr|A3KN06|A3KN06_BOVIN C7H19ORF43 protein OS=Bos taurus OX=9913 GN=C7H19ORF43 PE=2 SV=1	2	1	1	1	18.691	180	12.027	5	102408	87884.9	102010	93676.8	82654.4	107362	0.970546	0.755237
F1MHX7	F1MHX7	tr|F1MHX7|F1MHX7_BOVIN La ribonucleoprotein domain family member 4B OS=Bos taurus OX=9913 GN=LARP4B PE=4 SV=2	1	1	1	1	80.133	730	9.1813	2.2	22065.2	21534.9	17785.4	22958.7	20835	18586.2	1.0162	0.86625
F1MI60;Q58CV3;F1MU52;Q2T9M1;F1N6J2	F1MI60;Q58CV3;F1MU52;Q2T9M1;F1N6J2	tr|F1MI60|F1MI60_BOVIN Mitogen-activated protein kinase kinase kinase kinase 4 OS=Bos taurus OX=9913 GN=MAP4K4 PE=4 SV=2;tr|Q58CV3|Q58CV3_BOVIN Protein interacting with C kinase 1 OS=Bos taurus OX=9913 GN=PRKCABP PE=2 SV=1;tr|F1MU52|F1MU52_BOVIN PRKCA-bind	5	1	1	0	140.57	1234	2.6681	0.6	36258.6	27300.8	32531.7	33128.8	22001.2	28926.1	0.874754	0.389096
F1MI95	F1MI95	tr|F1MI95|F1MI95_BOVIN Endoplasmic reticulum metallopeptidase 1 OS=Bos taurus OX=9913 GN=ERMP1 PE=4 SV=2	1	9	9	9	98.637	892	31.493	10.5	372745	329018	336137	324367	323094	272877	0.88673	0.145268
F1MI97	F1MI97	tr|F1MI97|F1MI97_BOVIN Actin binding LIM protein 1 OS=Bos taurus OX=9913 GN=ABLIM1 PE=4 SV=2	1	11	11	3	88.865	790	72.899	13.3	279562	250611	278910	284309	291534	314864	1.10088	0.109638
F1MID0;A6QLN8	F1MID0;A6QLN8	tr|F1MID0|F1MID0_BOVIN SCY1 like pseudokinase 2 OS=Bos taurus OX=9913 GN=SCYL2 PE=4 SV=2;tr|A6QLN8|A6QLN8_BOVIN SCYL2 protein OS=Bos taurus OX=9913 GN=SCYL2 PE=2 SV=1	2	1	1	1	103.16	929	1.9169	0.6	6274.28	30405.8	21188.2	27060.6	14871.8	17248.1	1.02267	0.958811
F1MID5;A6QNN2;E1BCE7	F1MID5;A6QNN2;E1BCE7	tr|F1MID5|F1MID5_BOVIN CCR4-NOT transcription complex subunit 2 OS=Bos taurus OX=9913 GN=CNOT2 PE=4 SV=2;tr|A6QNN2|A6QNN2_BOVIN CNOT2 protein OS=Bos taurus OX=9913 GN=CNOT2 PE=2 SV=1;tr|E1BCE7|E1BCE7_BOVIN CCR4-NOT transcription complex subunit 2 OS=Bos ta	3	1	1	1	45.258	403	1.6172	2.2	16575.2	16562.2	17535.9	17447.4	20953.2	18043.5	1.11388	0.163907
F1MIF2;Q2KJB2;Q9TS83;Q9TS60	F1MIF2;Q2KJB2	tr|F1MIF2|F1MIF2_BOVIN AP complex subunit beta OS=Bos taurus OX=9913 GN=AP1B1 PE=3 SV=1;tr|Q2KJB2|Q2KJB2_BOVIN AP complex subunit beta OS=Bos taurus OX=9913 GN=AP1B1 PE=2 SV=1	4	31	31	17	104.15	946	323.31	38.1	2.12773e+06	2.17787e+06	2.17297e+06	2.06027e+06	2.07068e+06	2.22042e+06	0.980365	0.477299
F1MII0	F1MII0	tr|F1MII0|F1MII0_BOVIN General transcription factor IIA subunit 1 OS=Bos taurus OX=9913 GN=GTF2A1 PE=4 SV=2	1	1	1	1	41.973	378	6.5084	2.9	19496.8	26415.1	18082.6	19349.6	23367.1	15482.3	0.909436	0.604006
F1MIK1;E1BLC8;G3N2H3;Q2YDE1	F1MIK1;E1BLC8;G3N2H3	tr|F1MIK1|F1MIK1_BOVIN Eukaryotic translation initiation factor 4 gamma 3 OS=Bos taurus OX=9913 GN=EIF4G3 PE=4 SV=2;tr|E1BLC8|E1BLC8_BOVIN Eukaryotic translation initiation factor 4 gamma 3 OS=Bos taurus OX=9913 GN=EIF4G3 PE=4 SV=2;tr|G3N2H3|G3N2H3_BOVIN E	4	8	4	4	147.94	1317	13.823	6.2	50564.4	46405.2	48782	43347	38820.9	43102.6	0.85948	0.0229102
F1MIL9	F1MIL9	tr|F1MIL9|F1MIL9_BOVIN Bifunctional UDP-N-acetylglucosamine 2-epimerase/N-acetylmannosamine kinase OS=Bos taurus OX=9913 GN=GNE PE=4 SV=2	1	22	22	22	85.281	771	174.64	32.7	1.08317e+06	1.11057e+06	1.10701e+06	1.08924e+06	1.34502e+06	1.21789e+06	1.10646	0.190238
F1MIP7	F1MIP7	tr|F1MIP7|F1MIP7_BOVIN ATP binding cassette subfamily C member 2 OS=Bos taurus OX=9913 GN=ABCC2 PE=4 SV=2	1	20	20	20	173.55	1543	100.3	16.7	1.28529e+06	1.45519e+06	1.33037e+06	1.37552e+06	1.37045e+06	1.23205e+06	0.977195	0.677968
F1MIT2;Q29RL9;Q148K0;G1K224	F1MIT2;Q29RL9	tr|F1MIT2|F1MIT2_BOVIN Transcription elongation factor A protein 1 OS=Bos taurus OX=9913 GN=TCEA1 PE=4 SV=1;sp|Q29RL9|TCEA1_BOVIN Transcription elongation factor A protein 1 OS=Bos taurus OX=9913 GN=TCEA1 PE=2 SV=1	4	4	4	4	31.402	280	98.939	15	73858.7	85565.3	82923.6	78419.1	82790.5	87237.3	1.02517	0.665558
F1MIT3;F1MIM5	F1MIT3;F1MIM5	tr|F1MIT3|F1MIT3_BOVIN von Willebrand factor A domain containing 8 OS=Bos taurus OX=9913 GN=VWA8 PE=4 SV=2;tr|F1MIM5|F1MIM5_BOVIN von Willebrand factor A domain containing 8 OS=Bos taurus OX=9913 GN=VWA8 PE=4 SV=2	2	39	39	15	205.71	1828	176.42	24.4	2.157e+06	1.83393e+06	1.82365e+06	1.89099e+06	1.54648e+06	1.51288e+06	0.851368	0.151957
F1MIT4;A4IFB1	F1MIT4;A4IFB1	tr|F1MIT4|F1MIT4_BOVIN Serrate RNA effector molecule homolog OS=Bos taurus OX=9913 GN=SRRT PE=4 SV=1;sp|A4IFB1|SRRT_BOVIN Serrate RNA effector molecule homolog OS=Bos taurus OX=9913 GN=SRRT PE=2 SV=1	2	10	10	10	100.62	876	83.534	11.2	312277	304453	317480	390318	310398	316783	1.08915	0.344449
F1MIU2;A2VE51	F1MIU2;A2VE51	tr|F1MIU2|F1MIU2_BOVIN BCL2 associated athanogene 3 OS=Bos taurus OX=9913 GN=BAG3 PE=1 SV=1;tr|A2VE51|A2VE51_BOVIN BAG3 protein OS=Bos taurus OX=9913 GN=BAG3 PE=2 SV=1	2	17	17	17	62.124	585	145.53	43.2	759563	762656	764526	728678	716637	741841	0.956449	0.0110445
F1MIY5	F1MIY5	tr|F1MIY5|F1MIY5_BOVIN 2-oxo-4-hydroxy-4-carboxy-5-ureidoimidazoline decarboxylase OS=Bos taurus OX=9913 GN=URAD PE=4 SV=1	1	10	10	1	18.929	170	62.393	60	825217	606324	744841	792816	706694	868695	1.08814	0.464878
F1MIZ9	F1MIZ9	tr|F1MIZ9|F1MIZ9_BOVIN Importin subunit alpha OS=Bos taurus OX=9913 GN=KPNA3 PE=3 SV=2	1	4	2	2	55.019	497	4.4703	7.4	14962.2	15014.5	14273.4	15090.4	11666.1	14011.2	0.921302	0.326302
F1MJ59;Q2T9R6	F1MJ59;Q2T9R6	tr|F1MJ59|F1MJ59_BOVIN Omega-amidase NIT2 OS=Bos taurus OX=9913 GN=NIT2 PE=4 SV=1;sp|Q2T9R6|NIT2_BOVIN Omega-amidase NIT2 OS=Bos taurus OX=9913 GN=NIT2 PE=2 SV=1	2	14	14	14	30.433	276	160.56	58.7	1.04644e+06	1.03145e+06	1.00161e+06	1.01301e+06	912550	935553	0.92908	0.0928542
F1MJ80;A7E362;C5H4R1	F1MJ80;A7E362	tr|F1MJ80|F1MJ80_BOVIN Nicotinamide phosphoribosyltransferase OS=Bos taurus OX=9913 GN=NAMPT PE=4 SV=1;tr|A7E362|A7E362_BOVIN NAMPT protein (Fragment) OS=Bos taurus OX=9913 GN=NAMPT PE=2 SV=1	3	13	13	13	55.414	491	69.77	28.7	833075	835714	753842	861842	761438	701745	0.959711	0.578549
F1MJ84;A6QQ47;E1B8B1;REV__G3MWK1;E1BEQ5;E1BAM1;F1ME99;F1MNU6	F1MJ84;A6QQ47	tr|F1MJ84|F1MJ84_BOVIN Vacuolar protein sorting-associated protein 51 homolog OS=Bos taurus OX=9913 GN=VPS51 PE=4 SV=2;sp|A6QQ47|VPS51_BOVIN Vacuolar protein sorting-associated protein 51 homolog OS=Bos taurus OX=9913 GN=VPS51 PE=2 SV=1	8	3	2	2	77.832	706	3.6614	5	17372.7	19054.3	18932.8	12299.7	13706.5	17283.2	0.781966	0.0634447
F1MJ90	F1MJ90	tr|F1MJ90|F1MJ90_BOVIN Phosphorylase b kinase regulatory subunit OS=Bos taurus OX=9913 GN=PHKB PE=3 SV=2	1	5	5	5	124.06	1084	8.1196	4	64219	66383.8	62181.3	64567.8	78231.9	59287.2	1.04826	0.61968
F1MJH1;Q3SX14	F1MJH1;Q3SX14	tr|F1MJH1|F1MJH1_BOVIN Gelsolin OS=Bos taurus OX=9913 GN=GSN PE=4 SV=1;sp|Q3SX14|GELS_BOVIN Gelsolin OS=Bos taurus OX=9913 GN=GSN PE=2 SV=1	2	23	1	1	80.702	731	3.8407	39.5	66870.2	63855	65971.8	51950.5	62938	62182	0.90022	0.147897
F1MJI7	F1MJI7	tr|F1MJI7|F1MJI7_BOVIN Lamin B2 OS=Bos taurus OX=9913 GN=LMNB2 PE=3 SV=1	1	34	31	30	68.966	614	323.31	50	1.82306e+06	1.79683e+06	1.85732e+06	1.7792e+06	1.80029e+06	1.91383e+06	1.00294	0.911396
F1MJI8	F1MJI8	tr|F1MJI8|F1MJI8_BOVIN Phosphorylase b kinase regulatory subunit OS=Bos taurus OX=9913 GN=PHKA2 PE=3 SV=2	1	3	3	3	138.45	1235	4.9878	3	104487	101391	106835	111267	94942.4	100463	0.980682	0.710272
F1MJK3;F1MI18	F1MJK3;F1MI18	tr|F1MJK3|F1MJK3_BOVIN Uncharacterized protein OS=Bos taurus OX=9913 PE=4 SV=2;tr|F1MI18|F1MI18_BOVIN Uncharacterized protein OS=Bos taurus OX=9913 PE=4 SV=2	2	22	21	21	165.61	1480	89.797	18	1.09229e+06	1.10277e+06	1.06232e+06	1.19421e+06	1.0183e+06	1.03846e+06	0.998035	0.971885
F1MJM0	F1MJM0	sp|F1MJM0|ZN326_BOVIN DBIRD complex subunit ZNF326 OS=Bos taurus OX=9913 GN=ZNF326 PE=2 SV=1	1	2	2	2	64.844	579	18.636	4.3	829.226	971.799	583.502	1157.95	1464.63	845.269	1.45431	0.163293
F1MJM5;A7YY58;F1N444	F1MJM5;A7YY58;F1N444	tr|F1MJM5|F1MJM5_BOVIN Latent transforming growth factor beta binding protein 1 OS=Bos taurus OX=9913 GN=LTBP1 PE=4 SV=2;tr|A7YY58|A7YY58_BOVIN LTBP1 protein OS=Bos taurus OX=9913 GN=LTBP1 PE=2 SV=1;tr|F1N444|F1N444_BOVIN Latent transforming growth factor	3	1	1	1	146.95	1338	6.554	0.5	28159.8	24318.1	24043.3	24956	26078	14113.8	0.851369	0.401129
F1MJQ1;Q3T0F5;E1BAY7;E1BMQ1	F1MJQ1;Q3T0F5	tr|F1MJQ1|F1MJQ1_BOVIN Ras-related protein Rab-7a OS=Bos taurus OX=9913 GN=RAB7A PE=1 SV=1;sp|Q3T0F5|RAB7A_BOVIN Ras-related protein Rab-7a OS=Bos taurus OX=9913 GN=RAB7A PE=2 SV=1	4	12	12	12	23.516	207	115.67	66.7	854985	915942	856239	839154	723889	825511	0.909175	0.128143
F1MJS9;A6QNL1;Q9GMB4	F1MJS9;A6QNL1	tr|F1MJS9|F1MJS9_BOVIN Protein tyrosine phosphatase, receptor type C OS=Bos taurus OX=9913 GN=PTPRC PE=1 SV=2;tr|A6QNL1|A6QNL1_BOVIN PTPRC protein (Fragment) OS=Bos taurus OX=9913 GN=PTPRC PE=2 SV=1	3	8	8	8	143.32	1276	61.49	6.3	181585	237331	210739	228104	178250	184237	0.937961	0.593763
F1MJW5	F1MJW5	tr|F1MJW5|F1MJW5_BOVIN Palladin, cytoskeletal associated protein OS=Bos taurus OX=9913 GN=PALLD PE=1 SV=2	1	7	7	4	125.18	1156	40.422	4.9	86133.7	93214.2	88440.5	93265.1	134771	93450.8	1.20052	0.269069
F1MJX8;F1MK90	F1MJX8;F1MK90	tr|F1MJX8|F1MJX8_BOVIN DnaJ heat shock protein family (Hsp40) member C1 OS=Bos taurus OX=9913 GN=DNAJC1 PE=4 SV=2;tr|F1MK90|F1MK90_BOVIN DnaJ heat shock protein family (Hsp40) member C1 OS=Bos taurus OX=9913 GN=DNAJC1 PE=4 SV=2	2	3	3	3	62.507	542	9.6085	4.8	43429.5	36375	42304.7	39923.3	36756.7	45414.8	0.999882	0.99892
F1MJZ8;Q2KI71;E1BMJ5	F1MJZ8;Q2KI71;E1BMJ5	tr|F1MJZ8|F1MJZ8_BOVIN Patatin like phospholipase domain containing 6 OS=Bos taurus OX=9913 GN=PNPLA6 PE=4 SV=2;tr|Q2KI71|Q2KI71_BOVIN Patatin-like phospholipase domain containing 6 OS=Bos taurus OX=9913 GN=PNPLA6 PE=2 SV=1;tr|E1BMJ5|E1BMJ5_BOVIN Patatin l	3	2	2	2	90.147	811	2.8536	5.1	1074.15	1276.81	930.823	1414.08	1321.98	1102.51	1.16966	0.245332
F1MK05	F1MK05	sp|F1MK05|RN170_BOVIN E3 ubiquitin-protein ligase RNF170 OS=Bos taurus OX=9913 GN=RNF170 PE=3 SV=2	1	2	2	2	29.689	259	36.51	8.9	40416.7	41171.3	40561.7	35315.5	33690.2	39016.1	0.884338	0.0416886
F1MK41;Q17QH8	F1MK41;Q17QH8	tr|F1MK41|F1MK41_BOVIN Epimerase family protein SDR39U1 OS=Bos taurus OX=9913 GN=SDR39U1 PE=4 SV=1;sp|Q17QH8|D39U1_BOVIN Epimerase family protein SDR39U1 OS=Bos taurus OX=9913 GN=SDR39U1 PE=2 SV=1	2	8	8	8	31.306	294	53.63	30.3	380423	392632	356778	371977	325935	321602	0.902357	0.128696
F1MK55;P25930	F1MK55;P25930	tr|F1MK55|F1MK55_BOVIN Dynein axonemal heavy chain 2 OS=Bos taurus OX=9913 GN=DNAH2 PE=4 SV=2;sp|P25930|CXCR4_BOVIN C-X-C chemokine receptor type 4 OS=Bos taurus OX=9913 GN=CXCR4 PE=2 SV=1	2	2	2	2	508.31	4424	1.7019	0.3	7077.27	4904.19	6473.19	6465.29	4167.69	8141.44	1.01733	0.939581
F1MKA6	F1MKA6	tr|F1MKA6|F1MKA6_BOVIN Alanyl-tRNA synthetase 2, mitochondrial OS=Bos taurus OX=9913 GN=AARS2 PE=3 SV=2	1	2	2	2	106.36	983	8.7255	3.2	26675.1	33370.2	26540.9	30708.7	47096.7	30819.2	1.25453	0.280537
F1MKB7	F1MKB7	tr|F1MKB7|F1MKB7_BOVIN Glutathione-S-transferase omega 1 OS=Bos taurus OX=9913 GN=GSTO1 PE=4 SV=2	1	6	2	2	27.253	241	7.5537	24.5	95880.5	88193.3	90854.9	82906.7	86943.8	90785.9	0.948014	0.211032
F1MKE9	F1MKE9	tr|F1MKE9|F1MKE9_BOVIN Spectrin beta chain OS=Bos taurus OX=9913 GN=SPTB PE=3 SV=2	1	16	11	10	268.83	2335	25.939	6.9	356616	375921	340492	333943	390722	332987	0.98567	0.824578
F1MKF8;Q58DU3	F1MKF8;Q58DU3	tr|F1MKF8|F1MKF8_BOVIN Sulfide:quinone oxidoreductase, mitochondrial OS=Bos taurus OX=9913 GN=SQOR PE=4 SV=1;tr|Q58DU3|Q58DU3_BOVIN Sulfide dehydrogenase like OS=Bos taurus OX=9913 GN=SQRDL PE=2 SV=1	2	15	1	1	39.163	355	2.5234	41.7	84334.1	87285.5	84600.1	92445.8	73444.9	69887.5	0.920219	0.38946
F1MKG2;G3MXU3	F1MKG2	tr|F1MKG2|F1MKG2_BOVIN Collagen type VI alpha 2 chain OS=Bos taurus OX=9913 GN=COL6A2 PE=1 SV=2	2	24	24	10	109.32	1027	323.31	28.9	1.07055e+06	1.1868e+06	1.14505e+06	1.09955e+06	1.31135e+06	1.26008e+06	1.07894	0.283263
F1MKI1	F1MKI1	tr|F1MKI1|F1MKI1_BOVIN ATPase copper transporting beta OS=Bos taurus OX=9913 GN=ATP7B PE=3 SV=2	1	5	5	3	160.89	1505	6.1354	2.9	141509	135853	139502	138183	129158	155564	1.01449	0.811936
F1MKJ5	F1MKJ5	tr|F1MKJ5|F1MKJ5_BOVIN WASH complex subunit 5 OS=Bos taurus OX=9913 GN=WASHC5 PE=4 SV=1	1	5	5	5	134.81	1164	8.5761	3.9	89088.2	89062.6	96037.1	86083	119473	104692	1.13151	0.292933
F1MKP6;Q3B7N0	F1MKP6;Q3B7N0	tr|F1MKP6|F1MKP6_BOVIN Cadherin-13 OS=Bos taurus OX=9913 GN=CDH13 PE=4 SV=2;sp|Q3B7N0|CAD13_BOVIN Cadherin-13 OS=Bos taurus OX=9913 GN=CDH13 PE=2 SV=1	2	3	3	3	72.655	663	294.77	5.6	69611.5	78979.4	70677	72063.4	83515.6	80491.6	1.07663	0.283818
F1MKS3;REV__E1BIU0	F1MKS3	tr|F1MKS3|F1MKS3_BOVIN Thioredoxin domain-containing protein 5 precursor OS=Bos taurus OX=9913 GN=TXNDC5 PE=1 SV=2	2	10	10	10	28.673	257	300.38	63.4	887424	906209	875176	902821	750293	814791	0.924721	0.211892
F1MKS5;Q9BGU1	F1MKS5;Q9BGU1	tr|F1MKS5|F1MKS5_BOVIN Histidine-rich glycoprotein OS=Bos taurus OX=9913 GN=HRG PE=4 SV=2;tr|Q9BGU1|Q9BGU1_BOVIN Histidine-rich glycoprotein OS=Bos taurus OX=9913 GN=BTHRG PE=2 SV=1	2	4	4	1	60.743	536	68.896	8.8	63808.6	78111.1	65363.8	74494.5	107562	64048.5	1.18729	0.403809
F1MKT7	F1MKT7	tr|F1MKT7|F1MKT7_BOVIN Disco interacting protein 2 homolog C OS=Bos taurus OX=9913 GN=DIP2C PE=4 SV=1	1	2	2	2	167.54	1528	3.0941	1.2	47244	35455.6	37043.5	38850.5	29495.2	33053.5	0.846805	0.253688
F1MKU1	F1MKU1	tr|F1MKU1|F1MKU1_BOVIN DExD/H-box helicase 58 OS=Bos taurus OX=9913 GN=DDX58 PE=4 SV=2	1	5	5	5	108.1	942	22.367	6.9	76794.1	74808.4	72924	79597.1	75803.1	76115.2	1.03113	0.231152
F1MKU9;A7E392	F1MKU9	tr|F1MKU9|F1MKU9_BOVIN Transcription elongation regulator 1 OS=Bos taurus OX=9913 GN=TCERG1 PE=4 SV=2	2	2	1	1	120.23	1062	7.0655	1.8	15936.8	17937.4	17539.1	17120.8	17474.4	18554.8	1.03378	0.48227
F1MKY0	F1MKY0	tr|F1MKY0|F1MKY0_BOVIN Golgi associated, gamma adaptin ear containing, ARF binding protein 2 OS=Bos taurus OX=9913 GN=GGA2 PE=4 SV=2	1	2	2	1	65.965	600	12.796	4.5	61283.6	62173.3	62002.5	61474.6	62532.7	64345	1.0156	0.335373
F1MKZ7	F1MKZ7	tr|F1MKZ7|F1MKZ7_BOVIN Pleckstrin homology domain containing A7 OS=Bos taurus OX=9913 GN=PLEKHA7 PE=4 SV=2	1	3	3	3	132.09	1162	8.4592	2.8	31385.7	34552.6	33949.4	30977.2	40171.9	34199.6	1.05467	0.55948
F1ML12;Q58DA7	F1ML12;Q58DA7	tr|F1ML12|F1ML12_BOVIN Glutaredoxin-3 OS=Bos taurus OX=9913 GN=GLRX3 PE=4 SV=2;sp|Q58DA7|GLRX3_BOVIN Glutaredoxin-3 OS=Bos taurus OX=9913 GN=GLRX3 PE=2 SV=1	2	10	10	9	37.295	334	103.38	33.5	749245	695399	697862	696283	676257	692964	0.96406	0.240012
F1ML75	F1ML75	tr|F1ML75|F1ML75_BOVIN Interleukin 1 receptor type 1 OS=Bos taurus OX=9913 GN=IL1R1 PE=4 SV=2	1	2	2	2	65.621	571	12.714	4.6	34613.8	44610.8	43709.9	44072.3	50667.9	41923.2	1.11168	0.330708
F1ML83;G3MY21	F1ML83	tr|F1ML83|F1ML83_BOVIN Uncharacterized protein OS=Bos taurus OX=9913 PE=3 SV=2	2	6	3	1	52.478	467	15.273	11.3	595614	548964	541866	556287	476887	494729	0.905991	0.146357
F1ML89;Q29432	F1ML89	tr|F1ML89|F1ML89_BOVIN Carbamoyl-phosphate synthase 1 OS=Bos taurus OX=9913 GN=CPS1 PE=1 SV=2	2	103	103	99	164.74	1500	323.31	74.4	3.72417e+07	3.80094e+07	3.25681e+07	3.46263e+07	2.89995e+07	2.37533e+07	0.810423	0.128992
F1MLD0;A4FV09	F1MLD0;A4FV09	tr|F1MLD0|F1MLD0_BOVIN Pantothenate kinase 4 OS=Bos taurus OX=9913 GN=PANK4 PE=1 SV=1;tr|A4FV09|A4FV09_BOVIN Pantothenate kinase 4 OS=Bos taurus OX=9913 GN=PANK4 PE=2 SV=1	2	3	3	3	85.979	773	16.464	5.7	12047	9390.23	9937.14	10102	12206.5	10622.2	1.04961	0.640295
F1MLD8;Q2HJH7	F1MLD8;Q2HJH7	tr|F1MLD8|F1MLD8_BOVIN Protein MEMO1 OS=Bos taurus OX=9913 GN=MEMO1 PE=3 SV=2;sp|Q2HJH7|MEMO1_BOVIN Protein MEMO1 OS=Bos taurus OX=9913 GN=MEMO1 PE=2 SV=1	2	1	1	1	31.552	277	5.7428	4.7	37633	50072.1	35849.3	41638.2	50951	34339.3	1.02731	0.872322
F1MLE5;Q2KIJ5	F1MLE5;Q2KIJ5	tr|F1MLE5|F1MLE5_BOVIN 3-ketodihydrosphingosine reductase OS=Bos taurus OX=9913 GN=KDSR PE=3 SV=2;sp|Q2KIJ5|KDSR_BOVIN 3-ketodihydrosphingosine reductase OS=Bos taurus OX=9913 GN=KDSR PE=2 SV=1	2	1	1	1	34.905	321	5.345	3.4	69142.8	69339.4	65136.2	63820.5	72851.8	69535	1.01271	0.785961
F1MLG1	F1MLG1	tr|F1MLG1|F1MLG1_BOVIN SRP receptor beta subunit OS=Bos taurus OX=9913 GN=SRPRB PE=1 SV=2	1	8	8	8	29.716	271	266.97	36.9	812873	793860	857819	899215	794120	962524	1.07762	0.292437
F1MLG3	F1MLG3	tr|F1MLG3|F1MLG3_BOVIN Uncharacterized protein OS=Bos taurus OX=9913 PE=4 SV=1	1	2	2	2	115.37	1031	14.938	3.2	11147.7	12871.2	10061.3	9169.75	10353.9	10934.8	0.893728	0.2808
F1MLQ1	F1MLQ1	tr|F1MLQ1|F1MLQ1_BOVIN Histone H2A OS=Bos taurus OX=9913 GN=LOC524236 PE=3 SV=2	1	6	4	0	14.212	130	11.107	37.7	424889	253917	223367	233303	839497	247863	1.46387	0.541563
F1MLR9	F1MLR9	tr|F1MLR9|F1MLR9_BOVIN Myosin VIIB OS=Bos taurus OX=9913 GN=MYO7B PE=3 SV=2	1	1	1	1	247.87	2170	1.6388	0.6	170163	82696.4	174372	180404	54849.9	190062	0.995517	0.990934
F1MLS8	F1MLS8	tr|F1MLS8|F1MLS8_BOVIN KIAA1217 OS=Bos taurus OX=9913 GN=KIAA1217 PE=4 SV=2	1	5	5	5	199.17	1830	69.408	3	45420	45280.6	47285.3	42927.3	69292.6	49665.8	1.1732	0.372177
F1MLU7;A7MB48;REV__Q1LZD9;A0A221ZRZ9;G5E522	F1MLU7;A7MB48	tr|F1MLU7|F1MLU7_BOVIN Kinectin 1 OS=Bos taurus OX=9913 GN=KTN1 PE=1 SV=2;tr|A7MB48|A7MB48_BOVIN KTN1 protein OS=Bos taurus OX=9913 GN=KTN1 PE=2 SV=1	5	27	27	27	150.66	1302	323.31	22.9	746042	776456	731620	736251	717343	712294	0.960858	0.123144
F1MLV1;Q2KIW6;Q9TR09;Q9TR11	F1MLV1;Q2KIW6	tr|F1MLV1|F1MLV1_BOVIN 26S proteasome regulatory subunit 10B OS=Bos taurus OX=9913 GN=PSMC6 PE=3 SV=2;sp|Q2KIW6|PRS10_BOVIN 26S proteasome regulatory subunit 10B OS=Bos taurus OX=9913 GN=PSMC6 PE=2 SV=1	4	15	15	15	44.172	389	188.04	47.3	520395	509905	476221	519736	542658	472728	1.01899	0.717215
F1MLW0;Q8HYY3;O18960;Q32L20;Q27976;REV__E1BND7;REV__E1BBK8;REV__G3X7K5	F1MLW0;Q8HYY3;O18960	tr|F1MLW0|F1MLW0_BOVIN Non-muscle caldesmon OS=Bos taurus OX=9913 GN=CALD1 PE=1 SV=2;tr|Q8HYY3|Q8HYY3_BOVIN L-caldesmon OS=Bos taurus OX=9913 PE=2 SV=1;tr|O18960|O18960_BOVIN Caldesmon (Fragment) OS=Bos taurus OX=9913 PE=2 SV=1	8	31	31	30	62.075	535	323.31	51.8	3.00814e+06	2.94248e+06	2.93336e+06	2.92533e+06	2.73902e+06	2.63953e+06	0.934703	0.0903803
F1MLW7	F1MLW7	tr|F1MLW7|F1MLW7_BOVIN Uncharacterized protein OS=Bos taurus OX=9913 GN=LOC100297192 PE=1 SV=2	1	9	1	0	24.397	234	3.06	38.5	34163.1	33656.4	35660.2	33362.2	19099.5	31215.5	0.808635	0.214683
F1MLW8	F1MLW8	tr|F1MLW8|F1MLW8_BOVIN Uncharacterized protein OS=Bos taurus OX=9913 PE=1 SV=2	1	7	4	4	24.623	233	85.089	29.2	390127	411983	403934	383075	381593	417189	0.979946	0.576094
F1MLX0;Q2KIB0	F1MLX0;Q2KIB0	tr|F1MLX0|F1MLX0_BOVIN Fumarylacetoacetate hydrolase domain-containing protein 2 OS=Bos taurus OX=9913 GN=FAHD2A PE=4 SV=1;sp|Q2KIB0|FAHD2_BOVIN Fumarylacetoacetate hydrolase domain-containing protein 2 OS=Bos taurus OX=9913 GN=FAHD2 PE=2 SV=1	2	13	13	13	34.541	314	285.27	50	1.91065e+06	1.80415e+06	1.7511e+06	1.85312e+06	1.46929e+06	1.54158e+06	0.88988	0.188632
F1MLX9	F1MLX9	tr|F1MLX9|F1MLX9_BOVIN Guanine deaminase OS=Bos taurus OX=9913 GN=GDA PE=1 SV=2	1	17	17	17	51.059	454	147.25	41.9	959240	798708	897688	964976	907593	975354	1.07241	0.27953
F1MM10;Q95KN3;Q8MJ85	F1MM10	tr|F1MM10|F1MM10_BOVIN Cytochrome P450 OS=Bos taurus OX=9913 GN=CYP1A1 PE=3 SV=2	3	22	22	18	59.204	519	323.31	49.3	1.93473e+06	2.00547e+06	1.68001e+06	1.75836e+06	1.98386e+06	1.16571e+06	0.873267	0.418088
F1MM13;Q0P587	F1MM13	tr|F1MM13|F1MM13_BOVIN Hexose-6-phosphate dehydrogenase/glucose 1-dehydrogenase OS=Bos taurus OX=9913 GN=H6PD PE=1 SV=2	2	19	19	19	88.978	792	188.83	27	1.57682e+06	1.33232e+06	1.5319e+06	1.26653e+06	1.07344e+06	1.71445e+06	0.912944	0.562204
F1MM14;Q3ZCA4	F1MM14;Q3ZCA4	tr|F1MM14|F1MM14_BOVIN CD2 associated protein OS=Bos taurus OX=9913 GN=CD2AP PE=4 SV=2;tr|Q3ZCA4|Q3ZCA4_BOVIN CD2AP protein (Fragment) OS=Bos taurus OX=9913 GN=CD2AP PE=2 SV=1	2	4	4	4	71.203	637	45.151	7.2	76208.7	85167.3	81580.8	79658.2	73720	85596	0.983608	0.773177
F1MM23;Q0VCV3	F1MM23;Q0VCV3	tr|F1MM23|F1MM23_BOVIN CDK5 regulatory subunit associated protein 3 OS=Bos taurus OX=9913 GN=CDK5RAP3 PE=4 SV=1;tr|Q0VCV3|Q0VCV3_BOVIN CDK5 regulatory subunit associated protein 3 OS=Bos taurus OX=9913 GN=CDK5RAP3 PE=2 SV=1	2	8	8	8	56.915	505	49.643	18	389787	379227	394642	387733	356968	414870	0.996489	0.941158
F1MM24;Q52UL7	F1MM24;Q52UL7	tr|F1MM24|F1MM24_BOVIN Solute carrier family 38 member 4 OS=Bos taurus OX=9913 GN=SLC38A4 PE=4 SV=1;tr|Q52UL7|Q52UL7_BOVIN Amino acid transport system A3 (Fragment) OS=Bos taurus OX=9913 GN=Ata3 PE=2 SV=1	2	3	3	3	60.707	547	9.938	6	246973	315796	294542	246575	305054	308240	1.00298	0.977614
F1MM57;Q6XKR6	F1MM57	tr|F1MM57|F1MM57_BOVIN Myosin heavy chain 14 OS=Bos taurus OX=9913 GN=MYH14 PE=1 SV=2	2	94	81	81	232.36	2042	323.31	49.9	4.48718e+06	4.52314e+06	4.3078e+06	4.53735e+06	4.53494e+06	4.08807e+06	0.988154	0.763869
F1MM59;A6QLX2;Q25BC4	F1MM59;A6QLX2;Q25BC4	tr|F1MM59|F1MM59_BOVIN Fibrillarin OS=Bos taurus OX=9913 GN=FBL PE=3 SV=2;tr|A6QLX2|A6QLX2_BOVIN FBL protein (Fragment) OS=Bos taurus OX=9913 GN=FBL PE=2 SV=1;tr|Q25BC4|Q25BC4_BOVIN Fibrillarin (Fragment) OS=Bos taurus OX=9913 GN=FBL PE=2 SV=1	3	2	2	2	33.962	322	16.483	7.8	121859	124000	132860	124630	113393	146812	1.01615	0.853865
F1MM73	F1MM73	tr|F1MM73|F1MM73_BOVIN Mitogen-activated protein kinase OS=Bos taurus OX=9913 GN=MAPK8 PE=4 SV=2	1	1	1	1	44.022	384	1.6662	2.1	3788.22	3937.6	4317.67	4729.87	4219.44	4253.9	1.09629	0.165163
F1MM83;Q2TBQ8;REV__F1N703	F1MM83;Q2TBQ8	tr|F1MM83|F1MM83_BOVIN 6-phosphogluconolactonase OS=Bos taurus OX=9913 GN=PGLS PE=4 SV=1;sp|Q2TBQ8|6PGL_BOVIN 6-phosphogluconolactonase OS=Bos taurus OX=9913 GN=PGLS PE=2 SV=1	3	11	11	11	27.531	258	87.352	64.3	592093	555045	560429	601013	522910	610482	1.01572	0.780808
F1MM88	F1MM88	tr|F1MM88|F1MM88_BOVIN NIMA related kinase 9 OS=Bos taurus OX=9913 GN=NEK9 PE=4 SV=1	1	1	1	1	108.34	994	11.703	0.9	30623.3	28754	28876.3	27755.8	25390.6	27490.1	0.91369	0.0575037
F1MMA0	F1MMA0	tr|F1MMA0|F1MMA0_BOVIN Interleukin enhancer binding factor 3 OS=Bos taurus OX=9913 GN=ILF3 PE=4 SV=2	1	10	10	2	95.392	894	109.52	11.2	351981	341296	359470	341215	338292	368198	0.995211	0.884737
F1MMC7	F1MMC7	tr|F1MMC7|F1MMC7_BOVIN Myosin IF OS=Bos taurus OX=9913 GN=MYO1F PE=3 SV=2	1	3	3	2	124.93	1098	23.564	3.9	35357.2	37737.7	31761.5	33201.9	43154	32209.6	1.03537	0.767225
F1MMD5;Q3ZBM3	F1MMD5	tr|F1MMD5|F1MMD5_BOVIN X-ray repair cross complementing 6 OS=Bos taurus OX=9913 GN=XRCC6 PE=4 SV=2	2	2	2	1	70.476	612	7.5107	2.5	54236.8	52941.1	52004	51538.8	65904.2	53588.9	1.07444	0.432665
F1MMD7;Q5EA67;Q3T052	F1MMD7;Q5EA67;Q3T052	tr|F1MMD7|F1MMD7_BOVIN Inter-alpha-trypsin inhibitor heavy chain H4 OS=Bos taurus OX=9913 GN=ITIH4 PE=4 SV=2;tr|Q5EA67|Q5EA67_BOVIN Inter-alpha (Globulin) inhibitor H4 (Plasma Kallikrein-sensitive glycoprotein) OS=Bos taurus OX=9913 GN=ITIH4 PE=2 SV=1;sp|Q	3	26	26	26	101.53	916	266.6	33.3	1.3152e+06	1.68041e+06	1.96749e+06	1.44393e+06	1.60946e+06	3.11081e+06	1.24201	0.516126
F1MME2	F1MME2	tr|F1MME2|F1MME2_BOVIN DENN domain containing 1A OS=Bos taurus OX=9913 GN=DENND1A PE=4 SV=2	1	3	3	3	110.31	1006	1.691	2.2	72678.4	63570.7	74871.8	60576.1	68674.7	91021.6	1.04335	0.76977
F1MMF4	F1MMF4	tr|F1MMF4|F1MMF4_BOVIN Uncharacterized protein OS=Bos taurus OX=9913 PE=4 SV=2	1	1	1	1	6.0679	51	39.228	19.6	44251.4	37234.6	43195.5	39975.4	39891.8	34810.7	0.919767	0.295434
F1MMH2	F1MMH2	tr|F1MMH2|F1MMH2_BOVIN Integrin subunit alpha 9 OS=Bos taurus OX=9913 GN=ITGA9 PE=3 SV=2	1	7	7	7	114.44	1036	19.622	9.1	170630	164552	173634	177659	179512	184664	1.06489	0.0316204
F1MMJ6	F1MMJ6	tr|F1MMJ6|F1MMJ6_BOVIN Capping protein regulator and myosin 1 linker 1 OS=Bos taurus OX=9913 GN=CARMIL1 PE=1 SV=2	1	2	2	2	147.36	1330	37.088	1.5	3215.88	1843.28	2641.93	3151.31	1645.82	3065.76	1.02101	0.935877
F1MMK1;A2VDM1	F1MMK1;A2VDM1	tr|F1MMK1|F1MMK1_BOVIN Laminin subunit beta 3 OS=Bos taurus OX=9913 GN=LAMB3 PE=4 SV=2;tr|A2VDM1|A2VDM1_BOVIN Laminin, beta 3 OS=Bos taurus OX=9913 GN=LAMB3 PE=2 SV=1	2	1	1	1	128.92	1172	76.252	0.5	27159.8	35661.8	31269.9	27663.6	45276.8	30354.5	1.09781	0.636226
F1MMK2;Q5EM56;REV__E1BIG2	F1MMK2	tr|F1MMK2|F1MMK2_BOVIN Glucose-6-phosphate 1-dehydrogenase OS=Bos taurus OX=9913 GN=G6PD PE=1 SV=1	3	9	9	9	59.336	515	78.31	17.3	455038	473786	435145	455257	493914	395492	0.985846	0.844336
F1MMK8;Q3T0N2	F1MMK8;Q3T0N2	tr|F1MMK8|F1MMK8_BOVIN Lysine--tRNA ligase OS=Bos taurus OX=9913 GN=KARS PE=1 SV=1;tr|Q3T0N2|Q3T0N2_BOVIN Lysine--tRNA ligase OS=Bos taurus OX=9913 GN=KARS PE=2 SV=1	2	18	18	18	71.346	623	148.92	28.7	889620	1.06364e+06	1.01753e+06	1.02974e+06	957768	1.17845e+06	1.06569	0.478229
F1MMK9;P00978	F1MMK9;P00978	tr|F1MMK9|F1MMK9_BOVIN Protein AMBP OS=Bos taurus OX=9913 GN=AMBP PE=4 SV=2;sp|P00978|AMBP_BOVIN Protein AMBP OS=Bos taurus OX=9913 GN=AMBP PE=1 SV=2	2	13	13	13	39.293	352	151.64	41.5	520809	477448	518543	490296	553099	537827	1.04247	0.41402
F1MMN6	F1MMN6	tr|F1MMN6|F1MMN6_BOVIN Integrin subunit alpha 1 OS=Bos taurus OX=9913 GN=ITGA1 PE=3 SV=2	1	6	6	6	130.29	1172	69.585	5.5	195286	214482	211290	216685	208886	222802	1.04398	0.273262
F1MMP5;Q0VCM5	F1MMP5;Q0VCM5	tr|F1MMP5|F1MMP5_BOVIN Inter-alpha-trypsin inhibitor heavy chain H1 OS=Bos taurus OX=9913 GN=ITIH1 PE=4 SV=1;sp|Q0VCM5|ITIH1_BOVIN Inter-alpha-trypsin inhibitor heavy chain H1 OS=Bos taurus OX=9913 GN=ITIH1 PE=1 SV=1	2	17	17	17	101.24	906	229.51	23.8	1.08794e+06	894539	1.00506e+06	1.03104e+06	959795	1.07267e+06	1.02543	0.716699
F1MMQ8	F1MMQ8	tr|F1MMQ8|F1MMQ8_BOVIN Spectrin alpha, erythrocytic 1 OS=Bos taurus OX=9913 GN=SPTA1 PE=4 SV=2	1	10	10	10	281.55	2416	53.083	6.5	118550	134099	120284	112169	143810	110156	0.981771	0.858913
F1MMR6;P80209;Q9BGU5;A1YZD1	F1MMR6;P80209;Q9BGU5	tr|F1MMR6|F1MMR6_BOVIN Cathepsin D OS=Bos taurus OX=9913 GN=CTSD PE=3 SV=1;sp|P80209|CATD_BOVIN Cathepsin D OS=Bos taurus OX=9913 GN=CTSD PE=1 SV=2;tr|Q9BGU5|Q9BGU5_BOVIN Cathepsin D (Fragment) OS=Bos taurus OX=9913 GN=cat-D PE=2 SV=1	4	14	14	13	44.704	412	160	37.9	1.20862e+06	1.21542e+06	1.1621e+06	1.14162e+06	1.05118e+06	1.03561e+06	0.900247	0.0323425
F1MMT2	F1MMT2	tr|F1MMT2|F1MMT2_BOVIN Laminin subunit alpha 2 OS=Bos taurus OX=9913 GN=LAMA2 PE=4 SV=2	1	6	6	6	339.41	3085	33.028	2.1	33067.6	29218.5	27709.1	31352.8	40239.5	29943.9	1.12824	0.344974
F1MMT3	F1MMT3	tr|F1MMT3|F1MMT3_BOVIN Multiple PDZ domain crumbs cell polarity complex component OS=Bos taurus OX=9913 GN=MPDZ PE=4 SV=2	1	6	6	5	219.96	2056	18.536	3.4	206463	191864	182739	189720	187638	171559	0.944671	0.298723
F1MMU4	F1MMU4	tr|F1MMU4|F1MMU4_BOVIN H1 histone family member X OS=Bos taurus OX=9913 GN=H1FX PE=1 SV=2	1	9	9	9	22.361	214	153.68	46.3	390636	423760	438960	411483	379785	450556	0.9908	0.885024
F1MMX9;A6QQ64	F1MMX9;A6QQ64	tr|F1MMX9|F1MMX9_BOVIN Homocysteine inducible ER protein with ubiquitin like domain 1 OS=Bos taurus OX=9913 GN=HERPUD1 PE=4 SV=2;tr|A6QQ64|A6QQ64_BOVIN HERPUD1 protein OS=Bos taurus OX=9913 GN=HERPUD1 PE=2 SV=1	2	1	1	1	43.298	389	14.865	2.1	19647.4	17531.7	19266.5	18592.3	28721.3	24107.8	1.26532	0.171377
F1MN16;A6QPL8	F1MN16;A6QPL8	tr|F1MN16|F1MN16_BOVIN N-acylethanolamine acid amidase OS=Bos taurus OX=9913 GN=NAAA PE=4 SV=2;tr|A6QPL8|A6QPL8_BOVIN NAAA protein OS=Bos taurus OX=9913 GN=NAAA PE=2 SV=1	2	4	4	4	39.71	357	12.56	12.9	89782.8	105111	94628.8	111227	110930	97544.9	1.10424	0.190486
F1MN29	F1MN29	tr|F1MN29|F1MN29_BOVIN Extended synaptotagmin 2 OS=Bos taurus OX=9913 GN=ESYT2 PE=1 SV=2	1	3	3	2	97.22	875	67.879	3.4	9882.54	9734.37	8156.1	9574.73	12232.4	9863.78	1.14035	0.266467
F1MN55	F1MN55	tr|F1MN55|F1MN55_BOVIN Transmembrane anterior posterior transformation 1 OS=Bos taurus OX=9913 GN=TAPT1 PE=4 SV=2	1	2	2	2	62.335	547	5.2163	5.1	35068.8	26164.6	33687.5	35667.1	27041.5	30762.2	0.984725	0.90309
F1MN61	F1MN61	tr|F1MN61|F1MN61_BOVIN Early endosome antigen 1 OS=Bos taurus OX=9913 GN=EEA1 PE=1 SV=2	1	27	27	26	137.18	1188	124.52	22.2	1.03433e+06	973630	1.02347e+06	1.02984e+06	1.06499e+06	1.08084e+06	1.04758	0.115777
F1MN93;Q17QA9;Q2HPH0	F1MN93	tr|F1MN93|F1MN93_BOVIN DNA topoisomerase I OS=Bos taurus OX=9913 GN=TOP1 PE=4 SV=1	3	8	8	8	91.164	769	107.64	10.4	272679	324325	326304	326069	238071	344068	0.983646	0.898789
F1MNA6	F1MNA6	tr|F1MNA6|F1MNA6_BOVIN Formimidoyltransferase cyclodeaminase OS=Bos taurus OX=9913 GN=FTCD PE=1 SV=2	1	29	29	29	60.004	548	323.31	66.2	3.58206e+06	3.09108e+06	3.10174e+06	3.71927e+06	3.20441e+06	2.74635e+06	0.989274	0.919374
F1MNF8;Q862L2;G5E6J5;Q7M372;Q862I8	F1MNF8	tr|F1MNF8|F1MNF8_BOVIN Tubulin alpha chain OS=Bos taurus OX=9913 GN=LOC100141266 PE=3 SV=1	5	19	1	1	49.902	449	12.761	57.7	14614.4	12745.9	16337.6	15489.1	11415.8	16120	0.984599	0.906959
F1MNG5	F1MNG5	tr|F1MNG5|F1MNG5_BOVIN Ornithine carbamoyltransferase, mitochondrial OS=Bos taurus OX=9913 GN=OTC PE=1 SV=1	1	18	18	2	39.902	354	288.73	56.8	4.69407e+06	3.54566e+06	3.78241e+06	4.09841e+06	3.71511e+06	3.27171e+06	0.922067	0.502062
F1MNG6	F1MNG6	tr|F1MNG6|F1MNG6_BOVIN Diphosphoinositol pentakisphosphate kinase 2 OS=Bos taurus OX=9913 GN=PPIP5K2 PE=3 SV=2	1	2	2	2	138.85	1228	1.9948	1.7	62563.6	50419	57926.2	50805.6	51075.1	66834	0.987162	0.914143
F1MNI4	F1MNI4	tr|F1MNI4|F1MNI4_BOVIN RAB5B, member RAS oncogene family OS=Bos taurus OX=9913 GN=RAB5B PE=1 SV=1	1	8	4	4	25.153	229	77.317	44.1	245966	308819	246607	245964	305740	254468	1.00597	0.95732
F1MNJ2;Q3MHE8;A6QPC6;F1MZ44;F1N709;Q58DE8;F1MD75;F1MRG6;O46631;G3X6M9	F1MNJ2;Q3MHE8	tr|F1MNJ2|F1MNJ2_BOVIN Signal recognition particle receptor subunit alpha OS=Bos taurus OX=9913 GN=SRPRA PE=4 SV=1;sp|Q3MHE8|SRPRA_BOVIN Signal recognition particle receptor subunit alpha OS=Bos taurus OX=9913 GN=SRPRA PE=2 SV=1	10	18	18	18	65.651	598	96.372	28.4	836469	842036	875103	916935	861918	972598	1.07748	0.125656
F1MNM6	F1MNM6	tr|F1MNM6|F1MNM6_BOVIN Transport and golgi organization 6 homolog OS=Bos taurus OX=9913 GN=TANGO6 PE=4 SV=2	1	2	2	2	120.24	1087	2.0936	2.3	92286.5	83632.1	78135.3	82337.7	71194.9	58068.9	0.8329	0.156875
F1MNM7	F1MNM7	tr|F1MNM7|F1MNM7_BOVIN Perilipin 4 OS=Bos taurus OX=9913 GN=PLIN4 PE=1 SV=2	1	3	3	3	125.56	1260	108.26	30.1	209231	194485	166598	142200	185830	106345	0.761641	0.158303
F1MNQ3;E1BCJ5;F1MNQ1	F1MNQ3	tr|F1MNQ3|F1MNQ3_BOVIN Discs large MAGUK scaffold protein 1 OS=Bos taurus OX=9913 GN=DLG1 PE=3 SV=2	3	3	3	3	89.182	800	26.436	5.4	113322	104340	105224	112249	98356.6	100424	0.963281	0.488501
F1MNS2	F1MNS2	tr|F1MNS2|F1MNS2_BOVIN SRSF protein kinase 2 OS=Bos taurus OX=9913 GN=SRPK2 PE=4 SV=2	1	1	1	1	77.592	687	1.7985	1.3	11340.7	11703.2	10225.6	12773.5	19916.1	9910.35	1.28045	0.359595
F1MNS5;Q9TSB2	F1MNS5	tr|F1MNS5|F1MNS5_BOVIN Ectonucleotide pyrophosphatase/phosphodiesterase 1 OS=Bos taurus OX=9913 GN=ENPP1 PE=1 SV=1	2	28	28	28	104.39	924	118.05	34	1.44373e+06	1.41154e+06	1.51787e+06	1.3642e+06	1.35456e+06	1.64621e+06	0.998134	0.979741
F1MNS8	F1MNS8	tr|F1MNS8|F1MNS8_BOVIN PDGFA associated protein 1 OS=Bos taurus OX=9913 GN=PDAP1 PE=4 SV=2	1	7	7	7	20.688	182	90.01	33.5	167936	155185	170339	168564	135377	174847	0.970265	0.728148
F1MNS9	F1MNS9	tr|F1MNS9|F1MNS9_BOVIN Protein phosphatase 1 regulatory subunit OS=Bos taurus OX=9913 GN=PPP1R3D PE=4 SV=2	1	1	1	1	32.325	299	2.0779	3.3	14671.6	13962.1	14735.9	15018.3	15925.7	17078	1.10727	0.0741545
F1MNT1;E1BM66	F1MNT1	tr|F1MNT1|F1MNT1_BOVIN Nucleoporin 155 OS=Bos taurus OX=9913 GN=NUP155 PE=4 SV=2	2	5	5	5	155.18	1391	83.574	4.7	120894	117244	116251	99752.1	124966	111990	0.950108	0.471221
F1MNT4;Q28899;Q08D76	F1MNT4	tr|F1MNT4|F1MNT4_BOVIN Laminin subunit beta 1 OS=Bos taurus OX=9913 GN=LAMB1 PE=4 SV=2	3	19	19	19	198.74	1798	323.31	11.2	595339	657390	612365	602675	627453	615443	0.989533	0.759416
F1MNT6	F1MNT6	tr|F1MNT6|F1MNT6_BOVIN Cytosolic beta-glucosidase OS=Bos taurus OX=9913 GN=GBA3 PE=3 SV=2	1	21	21	21	54.355	476	253.63	47.5	2.13208e+06	2.10492e+06	2.19927e+06	1.8967e+06	2.00184e+06	2.29854e+06	0.962837	0.553831
F1MNV8	F1MNV8	tr|F1MNV8|F1MNV8_BOVIN Peptidylprolyl isomerase OS=Bos taurus OX=9913 GN=FKBP15 PE=4 SV=2	1	5	5	5	130.85	1194	35.25	6.7	52223	61379.2	54597.1	58439.5	57483.4	53956.7	1.00999	0.863831
F1MNW4;A5D7R6;Q9TRI1	F1MNW4;A5D7R6	tr|F1MNW4|F1MNW4_BOVIN Inter-alpha-trypsin inhibitor heavy chain H2 OS=Bos taurus OX=9913 GN=ITIH2 PE=1 SV=2;tr|A5D7R6|A5D7R6_BOVIN ITIH2 protein OS=Bos taurus OX=9913 GN=ITIH2 PE=2 SV=1	3	13	13	13	106.16	946	167.16	13.6	764813	685608	775731	736842	676555	821776	1.00405	0.955635
F1MP10;A6QR08	F1MP10;A6QR08	tr|F1MP10|F1MP10_BOVIN G protein pathway suppressor 1 OS=Bos taurus OX=9913 GN=GPS1 PE=4 SV=2;tr|A6QR08|A6QR08_BOVIN GPS1 protein OS=Bos taurus OX=9913 GN=GPS1 PE=2 SV=1	2	12	12	11	54.15	478	69.722	29.3	529133	466722	505270	510260	464490	509003	0.988427	0.818272
F1MP13	F1MP13	tr|F1MP13|F1MP13_BOVIN Ubiquitin specific peptidase 25 OS=Bos taurus OX=9913 GN=USP25 PE=3 SV=1	1	2	2	2	121.98	1052	3.7345	1.8	27407.9	24614.9	27133.3	24745.7	21805.5	25997.1	0.916521	0.222766
F1MP67	F1MP67	tr|F1MP67|F1MP67_BOVIN Uncharacterized protein OS=Bos taurus OX=9913 GN=LOC785540 PE=3 SV=2	1	13	6	3	55.853	490	29.234	30	432577	391042	346904	483915	572609	276593	1.13891	0.584038
F1MP77	F1MP77	tr|F1MP77|F1MP77_BOVIN Uncharacterized protein OS=Bos taurus OX=9913 PE=4 SV=2	1	1	1	1	97.637	833	2.8603	1.9	7652.69	8672.46	7607.43	8188	6518.8	6809.42	0.899034	0.264548
F1MP97;Q3SZK4	F1MP97;Q3SZK4	tr|F1MP97|F1MP97_BOVIN FAST kinase domain-containing protein 4 OS=Bos taurus OX=9913 GN=TBRG4 PE=4 SV=2;sp|Q3SZK4|FAKD4_BOVIN FAST kinase domain-containing protein 4 OS=Bos taurus OX=9913 GN=TBRG4 PE=2 SV=1	2	2	2	2	62.362	548	4.1921	3.5	39010.5	32881.6	32862.2	38723.2	29329.3	27568	0.912808	0.491184
F1MP98;A3KN50	F1MP98;A3KN50	tr|F1MP98|F1MP98_BOVIN Histone acetyltransferase OS=Bos taurus OX=9913 GN=KAT8 PE=3 SV=1;tr|A3KN50|A3KN50_BOVIN Histone acetyltransferase OS=Bos taurus OX=9913 GN=MYST1 PE=2 SV=1	2	1	1	1	52.458	458	1.7965	1.5	53193.3	79836.1	72860.6	73875.5	90699.7	79122.2	1.18363	0.251029
F1MP99;Q3ZBP5;P31228	F1MP99;Q3ZBP5;P31228	tr|F1MP99|F1MP99_BOVIN D-aspartate oxidase OS=Bos taurus OX=9913 GN=DDO PE=4 SV=2;tr|Q3ZBP5|Q3ZBP5_BOVIN DDO protein (Fragment) OS=Bos taurus OX=9913 GN=DDO PE=2 SV=1;sp|P31228|OXDD_BOVIN D-aspartate oxidase OS=Bos taurus OX=9913 GN=DDO PE=1 SV=2	3	4	4	4	37.643	341	18.245	16.7	91521.9	117514	100668	106620	72220	88448.1	0.863041	0.321786
F1MPA1;Q2KJ99	F1MPA1	tr|F1MPA1|F1MPA1_BOVIN VPS35 endosomal protein sorting factor like OS=Bos taurus OX=9913 GN=VPS35L PE=4 SV=2	2	1	1	1	109.47	963	19.101	1	10547	10648.9	9858.15	10367.5	11122.8	8683.81	0.971661	0.720006
F1MPC5	F1MPC5	tr|F1MPC5|F1MPC5_BOVIN Uncharacterized protein OS=Bos taurus OX=9913 GN=INMT PE=4 SV=2	1	4	4	4	29.528	263	25.168	18.6	124022	257270	220322	234074	159833	211987	1.00712	0.976437
F1MPE5;Q3B7N3;F1N074	F1MPE5	tr|F1MPE5|F1MPE5_BOVIN Importin 5 OS=Bos taurus OX=9913 GN=IPO5 PE=1 SV=2	3	16	16	16	125.02	1110	151.94	14.3	639571	660320	652921	643184	630184	699854	1.01045	0.774866
F1MPJ7;Q0VCH0	F1MPJ7;Q0VCH0	tr|F1MPJ7|F1MPJ7_BOVIN Acidic nuclear phosphoprotein 32 family member E OS=Bos taurus OX=9913 GN=ANP32E PE=1 SV=2;tr|Q0VCH0|Q0VCH0_BOVIN Acidic (Leucine-rich) nuclear phosphoprotein 32 family, member E OS=Bos taurus OX=9913 GN=ANP32E PE=2 SV=1	2	1	1	1	30.031	262	54.966	6.1	49119	54361.6	52887.4	57226.4	49439.1	54425.2	1.0302	0.599052
F1MPJ8;Q3SWX3	F1MPJ8;Q3SWX3	tr|F1MPJ8|F1MPJ8_BOVIN Aminopeptidase like 1 OS=Bos taurus OX=9913 GN=NPEPL1 PE=4 SV=2;tr|Q3SWX3|Q3SWX3_BOVIN Aminopeptidase-like 1 OS=Bos taurus OX=9913 GN=NPEPL1 PE=2 SV=1	2	2	2	2	50.295	474	6.776	4.6	113152	104147	107614	100115	96373.8	108179	0.937687	0.19657
F1MPN0	F1MPN0	tr|F1MPN0|F1MPN0_BOVIN Fibronectin type III domain containing 3B OS=Bos taurus OX=9913 GN=FNDC3B PE=4 SV=2	1	3	3	3	132.88	1207	4.0427	3.6	26318.8	19245.2	24753.2	21549.3	23416.7	28674.2	1.04726	0.73278
F1MPP1;Q17R06	F1MPP1;Q17R06	tr|F1MPP1|F1MPP1_BOVIN RAB21, member RAS oncogene family OS=Bos taurus OX=9913 GN=RAB21 PE=4 SV=2;sp|Q17R06|RAB21_BOVIN Ras-related protein Rab-21 OS=Bos taurus OX=9913 GN=RAB21 PE=2 SV=1	2	8	8	8	23.52	214	76.044	46.3	544468	621830	544974	531816	590350	526585	0.963466	0.560169
F1MPP2;A6QLY8	F1MPP2;A6QLY8	tr|F1MPP2|F1MPP2_BOVIN Insulin like growth factor binding protein 7 OS=Bos taurus OX=9913 GN=IGFBP7 PE=4 SV=2;tr|A6QLY8|A6QLY8_BOVIN IGFBP7 protein OS=Bos taurus OX=9913 GN=IGFBP7 PE=2 SV=1	2	1	1	1	29.05	282	53.193	2.5	25416.3	20929.7	25306.1	23887.2	25491.9	23385.5	1.01553	0.828967
F1MPP7	F1MPP7	tr|F1MPP7|F1MPP7_BOVIN Acyl-coenzyme A synthetase ACSM1, mitochondrial OS=Bos taurus OX=9913 GN=ACSM1 PE=4 SV=1	1	31	1	1	64.936	577	42.251	65.3	133439	156342	131686	136169	145648	106972	0.922469	0.482641
F1MPR3;Q5MA64	F1MPR3	tr|F1MPR3|F1MPR3_BOVIN Calcium-transporting ATPase OS=Bos taurus OX=9913 GN=ATP2A2 PE=3 SV=2	2	27	27	16	111.93	1015	311.18	31.5	1.29144e+06	1.26052e+06	1.30719e+06	1.26082e+06	1.36718e+06	1.36244e+06	1.03402	0.305798
F1MPT5	F1MPT5	tr|F1MPT5|F1MPT5_BOVIN Dystonin OS=Bos taurus OX=9913 GN=DST PE=4 SV=2	1	5	4	3	844.19	7493	124.43	0.6	10699.1	11901.7	10202.6	10627.9	18709.1	9384.52	1.18041	0.542407
F1MPW7;A7YY76	F1MPW7	tr|F1MPW7|F1MPW7_BOVIN Nucleoporin 210 OS=Bos taurus OX=9913 GN=NUP210 PE=4 SV=2	2	4	4	4	197.59	1830	27.796	3.4	54464.8	57148.6	56740.3	60521	63832	60318.4	1.09693	0.0182771
F1MPZ9	F1MPZ9	tr|F1MPZ9|F1MPZ9_BOVIN NCK associated protein 1 OS=Bos taurus OX=9913 GN=NCKAP1 PE=4 SV=2	1	2	2	2	124.89	1093	47.862	1.7	66003.8	58170.1	60955.9	56750.6	60231	55191.2	0.930011	0.189328
F1MQ21;Q1MW22;A8KC73;I3PWW8	F1MQ21	tr|F1MQ21|F1MQ21_BOVIN Nestin OS=Bos taurus OX=9913 GN=NES PE=3 SV=2	4	1	1	1	168.1	1539	214.11	0.7	12751.1	14567.3	13540.7	14068.7	22466.1	15420.5	1.27157	0.23613
F1MQ26	F1MQ26	tr|F1MQ26|F1MQ26_BOVIN Spermatogenesis associated serine rich 2 like OS=Bos taurus OX=9913 GN=SPATS2L PE=4 SV=2	1	2	2	2	54.158	489	7.1921	5.3	69524.6	69318.2	66588.1	64775.1	71009.1	63219.8	0.968715	0.449961
F1MQ37;REV__E1BHW0;REV__G3MXY2;REV__F1MXG8;REV__F1MLU7;REV__A7MB48	F1MQ37	tr|F1MQ37|F1MQ37_BOVIN Myosin heavy chain 9 OS=Bos taurus OX=9913 GN=MYH9 PE=1 SV=2	6	129	129	63	227.1	1964	323.31	56.5	1.28625e+07	1.27257e+07	1.25315e+07	1.21735e+07	1.18678e+07	1.20515e+07	0.94683	0.00667945
F1MQ41;A2VE61;A8QQR5	F1MQ41;A2VE61;A8QQR5	tr|F1MQ41|F1MQ41_BOVIN Cleft lip and palate transmembrane protein 1-like protein OS=Bos taurus OX=9913 GN=CLPTM1L PE=4 SV=2;sp|A2VE61|CLP1L_BOVIN Cleft lip and palate transmembrane protein 1-like protein OS=Bos taurus OX=9913 GN=CLPTM1L PE=2 SV=1;tr|A8QQR5	3	2	2	2	62.116	538	14.331	4.1	55582.5	54957.1	56736.1	56777.7	66363.1	63618	1.11647	0.0884699
F1MQ56;A1L4Z9;A7YWF5	F1MQ56;A1L4Z9;A7YWF5	tr|F1MQ56|F1MQ56_BOVIN Focadhesin OS=Bos taurus OX=9913 GN=FOCAD PE=4 SV=2;tr|A1L4Z9|A1L4Z9_BOVIN Uncharacterized protein KIAA1797 (Fragment) OS=Bos taurus OX=9913 GN=KIAA1797 PE=2 SV=1;tr|A7YWF5|A7YWF5_BOVIN KIAA1797 protein (Fragment) OS=Bos taurus OX=99	3	3	3	3	201.16	1808	5.42	1.6	24651.7	22610.4	21566.5	25233.5	22795.9	22711.7	1.02778	0.630722
F1MQ57	F1MQ57	tr|F1MQ57|F1MQ57_BOVIN Gephyrin OS=Bos taurus OX=9913 GN=GPHN PE=4 SV=2	1	10	10	6	77.922	713	81.186	14.3	399607	362699	387709	389296	348236	400339	0.989439	0.843497
F1MQ59	F1MQ59	tr|F1MQ59|F1MQ59_BOVIN Lysine demethylase 5A OS=Bos taurus OX=9913 GN=KDM5A PE=4 SV=2	1	1	1	1	192.2	1693	1.7123	0.4	11978	8126.91	9521.19	9980.92	13466.1	12190.3	1.2029	0.257262
F1MQ84;A6QNS7;REV__G3X7C2;REV__G5E5Y9;A8KC81;A8KC72	F1MQ84;A6QNS7	tr|F1MQ84|F1MQ84_BOVIN Phosphodiesterase 4D interacting protein OS=Bos taurus OX=9913 GN=PDE4DIP PE=4 SV=2;tr|A6QNS7|A6QNS7_BOVIN Cardiomyopathy-associated protein 2 OS=Bos taurus OX=9913 GN=PDE4DIP PE=2 SV=1	6	2	2	2	264.77	2347	3.4868	0.7	10869.8	10147.8	12430.6	9383.11	11433.7	15011.9	1.07117	0.678384
F1MQD1	F1MQD1	tr|F1MQD1|F1MQD1_BOVIN Calpain 5 OS=Bos taurus OX=9913 GN=CAPN5 PE=3 SV=2	1	1	1	1	73.032	640	3.2588	3	18977.2	26758.2	20474.2	23564.7	18758.8	24531.6	1.00975	0.94586
F1MQF4	F1MQF4	tr|F1MQF4|F1MQF4_BOVIN Family with sequence similarity 91 member A1 OS=Bos taurus OX=9913 GN=FAM91A1 PE=4 SV=2	1	2	2	2	94.189	840	8.9042	2.7	29812	33259.3	32069.2	28627.2	38124.6	32455.7	1.04275	0.668484
F1MQG6;A4FUB9;A7Z082	F1MQG6;A4FUB9	tr|F1MQG6|F1MQG6_BOVIN Apoptotic chromatin condensation inducer 1 OS=Bos taurus OX=9913 GN=ACIN1 PE=4 SV=1;tr|A4FUB9|A4FUB9_BOVIN ACIN1 protein (Fragment) OS=Bos taurus OX=9913 GN=ACIN1 PE=2 SV=1	3	11	11	11	150.75	1336	75.255	8.3	197683	194755	197737	202271	203571	188665	1.00734	0.781418
F1MQI1;Q0VBX2	F1MQI1	tr|F1MQI1|F1MQI1_BOVIN Talin 2 OS=Bos taurus OX=9913 GN=TLN2 PE=4 SV=2	2	17	6	5	271.48	2541	195.97	6.8	132018	113158	121147	112780	107135	123946	0.938682	0.366932
F1MQK8;Q32KM2	F1MQK8;Q32KM2	tr|F1MQK8|F1MQK8_BOVIN Protein C10 OS=Bos taurus OX=9913 GN=C5H12orf57 PE=4 SV=1;sp|Q32KM2|C10_BOVIN Protein C10 OS=Bos taurus OX=9913 PE=2 SV=1	2	1	1	1	13.154	126	9.5075	12.7	37136.7	28342.5	32656.4	34738.5	30521.3	31381.8	0.984777	0.869604
F1MQP3;A5PJZ7	F1MQP3;A5PJZ7	tr|F1MQP3|F1MQP3_BOVIN Histone deacetylase OS=Bos taurus OX=9913 GN=HDAC6 PE=4 SV=2;tr|A5PJZ7|A5PJZ7_BOVIN Histone deacetylase OS=Bos taurus OX=9913 GN=HDAC6 PE=2 SV=1	2	2	2	2	123.82	1128	4.3997	1.6	67644.3	61894.8	65968.7	65936.1	79138.8	75308.4	1.12724	0.12457
F1MQQ8;F1N311	F1MQQ8	tr|F1MQQ8|F1MQQ8_BOVIN PPFIA binding protein 1 OS=Bos taurus OX=9913 GN=PPFIBP1 PE=4 SV=1	2	3	3	3	113.61	1010	19.661	2.8	40909.8	42055.1	36414.7	40046.5	51784.4	35016.9	1.06256	0.660548
F1MQU4;A5D7B8	F1MQU4;A5D7B8	tr|F1MQU4|F1MQU4_BOVIN BCL2 associated transcription factor 1 OS=Bos taurus OX=9913 GN=BCLAF1 PE=4 SV=2;tr|A5D7B8|A5D7B8_BOVIN MGC139150 protein OS=Bos taurus OX=9913 GN=MGC139150 PE=2 SV=1	2	3	2	2	106.22	921	28.306	2.8	25709	25798.3	27019	23533.7	26607.4	34482.8	1.07765	0.569901
F1MQU5;Q0P5I8	F1MQU5;Q0P5I8	tr|F1MQU5|F1MQU5_BOVIN Golgi to ER traffic protein 4 homolog OS=Bos taurus OX=9913 GN=GET4 PE=4 SV=2;sp|Q0P5I8|GET4_BOVIN Golgi to ER traffic protein 4 homolog OS=Bos taurus OX=9913 GN=GET4 PE=2 SV=1	2	2	2	2	30.624	273	17.397	8.4	54277.1	60837.6	50689.2	51339.5	87865.6	47291.8	1.1248	0.629914
F1MQV7;D1MI54	F1MQV7	tr|F1MQV7|F1MQV7_BOVIN Non-specific serine/threonine protein kinase OS=Bos taurus OX=9913 GN=PRKAA2 PE=4 SV=1	2	3	2	2	59.383	524	7.3865	4.6	68618.9	61805.2	66315.8	62165.7	76591.8	65804.8	1.03976	0.613789
F1MR07	F1MR07	tr|F1MR07|F1MR07_BOVIN HD domain containing 3 OS=Bos taurus OX=9913 GN=HDDC3 PE=4 SV=2	1	4	4	4	20.435	179	23.303	25.7	49565.4	42321	50462.6	50098.4	53234.7	59041.1	1.14068	0.14348
F1MR28;A5PKL1	F1MR28;A5PKL1	tr|F1MR28|F1MR28_BOVIN Oxidation resistance protein 1 OS=Bos taurus OX=9913 GN=OXR1 PE=4 SV=2;sp|A5PKL1|OXR1_BOVIN Oxidation resistance protein 1 OS=Bos taurus OX=9913 GN=OXR1 PE=2 SV=2	2	2	2	2	86.856	771	15.568	3	31068.7	34392.7	31695	31444	45843.1	40493.9	1.21228	0.187066
F1MR63;Q3T0V2	F1MR63;Q3T0V2	tr|F1MR63|F1MR63_BOVIN Uncharacterized protein OS=Bos taurus OX=9913 GN=ABHD14A PE=1 SV=2;tr|Q3T0V2|Q3T0V2_BOVIN Aminoacylase 1 OS=Bos taurus OX=9913 GN=ACY1 PE=1 SV=1	2	26	26	26	55.519	501	323.31	73.9	2.57811e+06	2.92879e+06	2.55857e+06	2.75244e+06	2.87154e+06	2.5979e+06	1.01939	0.735679
F1MR86;G3MZ95;Q3T173	F1MR86;G3MZ95;Q3T173	tr|F1MR86|F1MR86_BOVIN Four and a half LIM domains 1 OS=Bos taurus OX=9913 GN=FHL1 PE=1 SV=2;tr|G3MZ95|G3MZ95_BOVIN Four and a half LIM domains 1 OS=Bos taurus OX=9913 GN=FHL1 PE=1 SV=1;tr|Q3T173|Q3T173_BOVIN Four and a half LIM domains 1 OS=Bos taurus OX=	3	10	10	10	33.593	296	275.24	40.2	363890	540368	525891	442215	486851	648022	1.10274	0.592404
F1MR96;F1N161;Q52ZG6;Q52ZG8;A6QNM1;G3N2N7;Q52ZG9;Q52ZH3;Q52ZH2;Q01039;A4GVW8	F1MR96;F1N161;Q52ZG6;Q52ZG8;A6QNM1;G3N2N7;Q52ZG9	tr|F1MR96|F1MR96_BOVIN Calpastatin OS=Bos taurus OX=9913 GN=CAST PE=1 SV=2;tr|F1N161|F1N161_BOVIN Calpastatin OS=Bos taurus OX=9913 GN=CAST PE=1 SV=2;tr|Q52ZG6|Q52ZG6_BOVIN Calpastatin type I OS=Bos taurus OX=9913 GN=CAST PE=4 SV=1;tr|Q52ZG8|Q52ZG8_BOVIN C	11	33	33	1	85.456	799	319.95	41.9	1.87131e+06	1.84356e+06	1.82427e+06	1.74674e+06	1.5288e+06	1.71511e+06	0.900979	0.0578012
F1MRD9	F1MRD9	tr|F1MRD9|F1MRD9_BOVIN Ethanolamine kinase 2 OS=Bos taurus OX=9913 GN=ETNK2 PE=4 SV=2	1	2	2	2	35.204	301	1.8088	6	90923.8	79462.2	82148.3	71799	87801	85718.6	0.971427	0.713475
F1MRE5;A4FUI0;REV__Q00361;G3MZQ9;REV__F1MRE5;REV__E1B886	F1MRE5	tr|F1MRE5|F1MRE5_BOVIN Acyl-CoA binding domain containing 3 OS=Bos taurus OX=9913 GN=ACBD3 PE=1 SV=1	6	7	7	6	60.581	528	126.82	16.1	208128	181677	198828	203012	185790	218554	1.03181	0.636692
F1MRF5;A6QPZ7	F1MRF5;A6QPZ7	tr|F1MRF5|F1MRF5_BOVIN Acyl-coenzyme A oxidase OS=Bos taurus OX=9913 GN=ACOX2 PE=1 SV=1;tr|A6QPZ7|A6QPZ7_BOVIN Acyl-coenzyme A oxidase OS=Bos taurus OX=9913 GN=ACOX2 PE=2 SV=1	2	32	32	31	76.187	682	323.31	65.7	3.96447e+06	4.12205e+06	3.79623e+06	3.71676e+06	3.83292e+06	3.4787e+06	0.9281	0.112457
F1MRF7;Q58DP8	F1MRF7;Q58DP8	tr|F1MRF7|F1MRF7_BOVIN H/ACA ribonucleoprotein complex subunit OS=Bos taurus OX=9913 GN=GAR1 PE=3 SV=1;tr|Q58DP8|Q58DP8_BOVIN H/ACA ribonucleoprotein complex subunit OS=Bos taurus OX=9913 GN=NOLA1 PE=2 SV=1	2	3	3	3	21.991	210	22.5	20	48216.5	50730.3	48375.6	49021.6	45774.5	43865.7	0.941214	0.166721
F1MRL3	F1MRL3	tr|F1MRL3|F1MRL3_BOVIN ATP binding cassette subfamily A member 10 OS=Bos taurus OX=9913 GN=ABCA10 PE=4 SV=1	1	3	2	2	179.52	1595	2.9139	2	40879.1	35109.6	42746.5	43397.1	33070.3	45144	1.02422	0.838648
F1MRL5	F1MRL5	tr|F1MRL5|F1MRL5_BOVIN UDP-glucuronosyltransferase OS=Bos taurus OX=9913 GN=LOC540544 PE=3 SV=1	1	14	11	10	61.02	533	21.373	25.3	1.10374e+06	855094	868087	987073	909749	644011	0.898799	0.50884
F1MRS1	F1MRS1	tr|F1MRS1|F1MRS1_BOVIN Protein phosphatase 4 regulatory subunit 1 OS=Bos taurus OX=9913 GN=PPP4R1 PE=1 SV=2	1	3	3	3	103.07	925	21.891	3.9	36644.6	39818.3	43170.5	34659.4	46044.7	52637.6	1.11459	0.458736
F1MRT9;Q29RH7;REV__E1BBI9;REV__Q29RP1;REV__F1MKU4;E1BM64	F1MRT9	tr|F1MRT9|F1MRT9_BOVIN Utrophin OS=Bos taurus OX=9913 GN=UTRN PE=4 SV=2	6	49	49	48	389.51	3394	323.31	17.1	1.08942e+06	1.14469e+06	1.07926e+06	1.1256e+06	1.16353e+06	1.10365e+06	1.02397	0.379482
F1MRY9;REV__F1MF34;REV__E1BAM1	F1MRY9	tr|F1MRY9|F1MRY9_BOVIN Aldehyde oxidase 1 OS=Bos taurus OX=9913 GN=AOX1 PE=4 SV=2	3	65	2	0	147.5	1339	9.4139	51.5	31203.3	34179.7	30963.3	37822.7	33911.7	37353.9	1.13225	0.0576413
F1MRZ6;F1MRZ5;A0JN60	F1MRZ6;F1MRZ5;A0JN60	tr|F1MRZ6|F1MRZ6_BOVIN Tenascin C OS=Bos taurus OX=9913 GN=TNC PE=4 SV=2;tr|F1MRZ5|F1MRZ5_BOVIN Tenascin C OS=Bos taurus OX=9913 GN=TNC PE=4 SV=1;tr|A0JN60|A0JN60_BOVIN Tenascin C OS=Bos taurus OX=9913 GN=TNC PE=2 SV=1	3	8	8	8	244.61	2231	24.339	4.2	81346.7	109390	107084	86203.2	119741	148009	1.18848	0.402417
F1MS25;P23709	F1MS25;P23709	tr|F1MS25|F1MS25_BOVIN NADH dehydrogenase [ubiquinone] iron-sulfur protein 3, mitochondrial OS=Bos taurus OX=9913 GN=NDUFS3 PE=3 SV=2;sp|P23709|NDUS3_BOVIN NADH dehydrogenase [ubiquinone] iron-sulfur protein 3, mitochondrial OS=Bos taurus OX=9913 GN=NDUFS3	2	14	14	14	27.902	242	111.67	61.6	1.55274e+06	1.44344e+06	1.40396e+06	1.46076e+06	1.28016e+06	1.23461e+06	0.903502	0.160016
F1MS29;G3N3B7;Q0VC86	F1MS29;G3N3B7	tr|F1MS29|F1MS29_BOVIN Protein tyrosine kinase 2 OS=Bos taurus OX=9913 GN=PTK2 PE=3 SV=2;tr|G3N3B7|G3N3B7_BOVIN Protein tyrosine kinase 2 OS=Bos taurus OX=9913 GN=PTK2 PE=3 SV=1	3	2	2	2	119.8	1060	12.635	1.5	11568.7	12326.7	12743.5	11915.1	19281.3	12591.3	1.19511	0.372622
F1MS35	F1MS35	tr|F1MS35|F1MS35_BOVIN ArfGAP with FG repeats 2 OS=Bos taurus OX=9913 GN=AGFG2 PE=4 SV=2	1	2	1	1	48.182	473	4.6757	3.2	51915.4	38053.8	48953.5	42176.1	35711.7	56918.9	0.970372	0.864806
F1MS40;Q9N2H3;Q32L59;F1MWR4	F1MS40	tr|F1MS40|F1MS40_BOVIN Craniofacial development protein 2 OS=Bos taurus OX=9913 GN=CFDP2 PE=4 SV=1	4	23	23	0	66.277	592	309.93	41.7	926895	990784	1.00007e+06	1.02082e+06	930739	1.05252e+06	1.02959	0.541114
F1MS49	F1MS49	tr|F1MS49|F1MS49_BOVIN Uncharacterized protein OS=Bos taurus OX=9913 GN=ACOT6 PE=4 SV=1	1	11	11	5	47.886	434	53.982	27.2	613165	520275	523750	565703	574268	422207	0.942667	0.613694
F1MS54;A7MBG5	F1MS54;A7MBG5	tr|F1MS54|F1MS54_BOVIN TBC1 domain family member 9B OS=Bos taurus OX=9913 GN=TBC1D9B PE=4 SV=2;tr|A7MBG5|A7MBG5_BOVIN TBC1D9B protein OS=Bos taurus OX=9913 GN=TBC1D9B PE=2 SV=1	2	2	2	2	141.22	1255	18.562	1.8	16306.9	16782.9	16271.1	15334.8	21359.5	15092.7	1.04915	0.714184
F1MS81;A6QLE2	F1MS81;A6QLE2	tr|F1MS81|F1MS81_BOVIN Required for meiotic nuclear division 1 homolog OS=Bos taurus OX=9913 GN=RMND1 PE=4 SV=1;tr|A6QLE2|A6QLE2_BOVIN RMND1 protein OS=Bos taurus OX=9913 GN=RMND1 PE=2 SV=1	2	2	2	2	51.811	451	7.2461	5.1	66501.2	66837.7	60414.4	64241.2	68355.8	52465.5	0.955146	0.607093
F1MS93;A4IFQ0;A0A140T8B2	F1MS93;A4IFQ0;A0A140T8B2	tr|F1MS93|F1MS93_BOVIN THO complex subunit 5 homolog OS=Bos taurus OX=9913 GN=THOC5 PE=4 SV=1;sp|A4IFQ0|THOC5_BOVIN THO complex subunit 5 homolog OS=Bos taurus OX=9913 GN=THOC5 PE=2 SV=1;tr|A0A140T8B2|A0A140T8B2_BOVIN THO complex subunit 5 homolog OS=Bos t	3	1	1	1	78.528	683	1.8113	1.3	6004.71	5506.02	6438.16	6233.6	5674.13	5823.61	0.98788	0.830282
F1MS94;A5D7D3	F1MS94;A5D7D3	tr|F1MS94|F1MS94_BOVIN Cold shock domain containing E1 OS=Bos taurus OX=9913 GN=CSDE1 PE=4 SV=1;tr|A5D7D3|A5D7D3_BOVIN CSDE1 protein OS=Bos taurus OX=9913 GN=CSDE1 PE=2 SV=1	2	9	9	9	85.803	767	51.639	10.6	325247	315401	322750	335686	325061	332265	1.03074	0.083612
F1MSB5;Q2TBT2	F1MSB5;Q2TBT2	tr|F1MSB5|F1MSB5_BOVIN Golgi reassembly stacking protein 2 OS=Bos taurus OX=9913 GN=GORASP2 PE=1 SV=1;tr|Q2TBT2|Q2TBT2_BOVIN Golgi reassembly stacking protein 2, 55kDa OS=Bos taurus OX=9913 GN=GORASP2 PE=2 SV=1	2	8	8	7	47.577	455	187.62	23.5	452217	433985	452742	470843	383272	470190	0.989068	0.877594
F1MSI2	F1MSI2	tr|F1MSI2|F1MSI2_BOVIN Agrin OS=Bos taurus OX=9913 GN=AGRN PE=1 SV=1	1	3	3	3	215.2	2032	83.432	1.3	34700.8	34198.9	39603.5	38391.7	40322.9	41959.3	1.11217	0.113549
F1MSJ9;A5D7E0;Q17QB7	F1MSJ9;A5D7E0	tr|F1MSJ9|F1MSJ9_BOVIN RAB35, member RAS oncogene family OS=Bos taurus OX=9913 GN=RAB35 PE=4 SV=2;tr|A5D7E0|A5D7E0_BOVIN RAB35 protein OS=Bos taurus OX=9913 GN=RAB35 PE=2 SV=1	3	7	6	6	23.011	201	75.677	33.8	70920.1	63102.3	77562.7	61201.1	73585.9	85742.4	1.04227	0.735339
F1MSK0	F1MSK0	tr|F1MSK0|F1MSK0_BOVIN Tetratricopeptide repeat, ankyrin repeat and coiled-coil containing 2 OS=Bos taurus OX=9913 GN=TANC2 PE=4 SV=2	1	1	1	1	219.16	1989	2.3517	0.3	79754.9	63521.6	73408.4	65976.2	58535.4	84897.5	0.966422	0.804246
F1MSM4	F1MSM4	tr|F1MSM4|F1MSM4_BOVIN Glycogenin 2 OS=Bos taurus OX=9913 GN=GYG2 PE=4 SV=2	1	3	3	3	52.398	473	29.988	7.6	79060.3	67222.2	78286	60542	65669.7	88446.2	0.955868	0.742709
F1MSM5;A8YXY6	F1MSM5;A8YXY6	tr|F1MSM5|F1MSM5_BOVIN Mitochondrial poly(A) polymerase OS=Bos taurus OX=9913 GN=MTPAP PE=4 SV=1;tr|A8YXY6|A8YXY6_BOVIN MTPAP protein (Fragment) OS=Bos taurus OX=9913 GN=MTPAP PE=2 SV=1	2	2	2	2	65.345	583	2.8107	2.9	29677.3	33796.1	33283.2	31262.7	25796.8	35258.3	0.954125	0.65121
F1MSM9	F1MSM9	tr|F1MSM9|F1MSM9_BOVIN Formin binding protein 1 like OS=Bos taurus OX=9913 GN=FNBP1L PE=4 SV=2	1	1	1	1	63.709	547	37.969	1.3	11729.9	11704.2	11954.6	11715.7	14008.5	11820.6	1.06093	0.393111
F1MSN9	F1MSN9	tr|F1MSN9|F1MSN9_BOVIN Epithelial splicing regulatory protein 2 OS=Bos taurus OX=9913 GN=ESRP2 PE=4 SV=2	1	5	5	3	77.054	717	9.1998	6.6	168933	169949	156516	167082	177664	153179	1.0051	0.924078
F1MSQ9;A5D7N8	F1MSQ9;A5D7N8	tr|F1MSQ9|F1MSQ9_BOVIN Thymopoietin OS=Bos taurus OX=9913 GN=TMPO PE=1 SV=1;tr|A5D7N8|A5D7N8_BOVIN TMPO protein OS=Bos taurus OX=9913 GN=TMPO PE=2 SV=1	2	8	8	2	42.894	382	280.03	27.7	379257	353612	365571	389977	343110	351490	0.98738	0.78989
F1MSR8;P02459	F1MSR8;P02459	tr|F1MSR8|F1MSR8_BOVIN Collagen alpha-1(II) chain OS=Bos taurus OX=9913 GN=COL2A1 PE=4 SV=2;sp|P02459|CO2A1_BOVIN Collagen alpha-1(II) chain OS=Bos taurus OX=9913 GN=COL2A1 PE=1 SV=4	2	3	2	2	134.43	1418	4.2568	1.8	25377.1	23747.6	33992	35584	35442.5	48811.4	1.4418	0.0882222
F1MSW6;A5PKJ2;A5PKF6	F1MSW6;A5PKJ2;A5PKF6	tr|F1MSW6|F1MSW6_BOVIN SWI/SNF related, matrix associated, actin dependent regulator of chromatin, subfamily e, member 1 OS=Bos taurus OX=9913 GN=SMARCE1 PE=4 SV=1;tr|A5PKJ2|A5PKJ2_BOVIN SMARCE1 protein OS=Bos taurus OX=9913 GN=SMARCE1 PE=2 SV=1;tr|A5PKF6|	3	1	1	1	42.607	376	9.1628	3.5	2847.58	3462.2	2610.02	2670.2	8590.77	2854.69	1.58251	0.426803
F1MSZ6;P41361	F1MSZ6;P41361	tr|F1MSZ6|F1MSZ6_BOVIN Antithrombin-III OS=Bos taurus OX=9913 GN=SERPINC1 PE=3 SV=1;sp|P41361|ANT3_BOVIN Antithrombin-III OS=Bos taurus OX=9913 GN=SERPINC1 PE=1 SV=2	2	23	23	23	52.44	465	188.44	48.2	2.68172e+06	2.7508e+06	2.71104e+06	2.61e+06	2.53826e+06	2.77467e+06	0.972907	0.369454
F1MT25;Q2YDE6;REV__E1BG42	F1MT25	tr|F1MT25|F1MT25_BOVIN High density lipoprotein binding protein OS=Bos taurus OX=9913 GN=HDLBP PE=1 SV=2	3	40	40	40	139.59	1257	312.45	33.9	2.01564e+06	1.97665e+06	2.08068e+06	2.00368e+06	2.0522e+06	2.23563e+06	1.03599	0.396989
F1MT41	F1MT41	tr|F1MT41|F1MT41_BOVIN Prostaglandin F2 receptor inhibitor OS=Bos taurus OX=9913 GN=PTGFRN PE=4 SV=1	1	20	20	20	98.895	882	71.956	22.4	631564	735653	700721	654042	703654	742107	1.01541	0.802821
F1MT51;Q2YDL5	F1MT51;Q2YDL5	tr|F1MT51|F1MT51_BOVIN Peptidylprolyl isomerase OS=Bos taurus OX=9913 GN=FKBP11 PE=4 SV=1;sp|Q2YDL5|FKB11_BOVIN Peptidyl-prolyl cis-trans isomerase FKBP11 OS=Bos taurus OX=9913 GN=FKBP11 PE=2 SV=1	2	4	4	4	22.375	202	29.625	23.3	370805	386358	406979	349699	366564	511008	1.05423	0.707748
F1MT58;M0QW16	F1MT58	tr|F1MT58|F1MT58_BOVIN Dihydrodiol dehydrogenase 3 OS=Bos taurus OX=9913 GN=LOC785762 PE=1 SV=1	2	19	11	1	37.027	323	192.13	65.3	1.48699e+06	1.77717e+06	1.70204e+06	904985	1.9774e+06	1.84636e+06	0.952186	0.831593
F1MT65;A7Z084	F1MT65;A7Z084	tr|F1MT65|F1MT65_BOVIN Hepatoma-derived growth factor-related protein 2 OS=Bos taurus OX=9913 GN=HDGFL2 PE=4 SV=2;tr|A7Z084|A7Z084_BOVIN HDGF2 protein OS=Bos taurus OX=9913 GN=HDGF2 PE=2 SV=1	2	3	2	2	61.174	551	42.481	5.4	10431.2	8689.71	7308.93	8998.56	14534	8427.88	1.20925	0.438857
F1MT69;A5PK00	F1MT69;A5PK00	tr|F1MT69|F1MT69_BOVIN Vacuolar protein-sorting-associated protein 36 OS=Bos taurus OX=9913 GN=VPS36 PE=4 SV=1;sp|A5PK00|VPS36_BOVIN Vacuolar protein-sorting-associated protein 36 OS=Bos taurus OX=9913 GN=VPS36 PE=2 SV=1	2	1	1	1	43.758	386	12.307	2.1	12683.2	16203.7	12612.5	13447.7	18661.5	13692.8	1.10367	0.526796
F1MTG3;A7E354	F1MTG3	tr|F1MTG3|F1MTG3_BOVIN WASH complex subunit FAM21 OS=Bos taurus OX=9913 GN=FAM21A PE=4 SV=1	2	9	9	9	145.5	1332	49.426	9.9	106821	94909.4	102504	94835.8	105714	106070	1.00784	0.883011
F1MTI2	F1MTI2	tr|F1MTI2|F1MTI2_BOVIN CDKN2A-interacting protein OS=Bos taurus OX=9913 GN=CDKN2AIP PE=4 SV=2	1	1	1	1	14.06	126	2.4603	10.3	2226.14	2515.75	1534.81	2263.91	4336.36	1590.24	1.30491	0.50683
F1MTJ9;P84466;A0JND6	F1MTJ9;P84466;A0JND6	tr|F1MTJ9|F1MTJ9_BOVIN Terpene cyclase/mutase family member OS=Bos taurus OX=9913 GN=LSS PE=3 SV=1;sp|P84466|ERG7_BOVIN Lanosterol synthase OS=Bos taurus OX=9913 GN=LSS PE=1 SV=2;tr|A0JND6|A0JND6_BOVIN Terpene cyclase/mutase family member OS=Bos taurus OX=	3	29	29	29	83.217	732	190.83	44.1	2.91757e+06	2.66252e+06	2.49434e+06	2.75354e+06	2.62081e+06	2.0274e+06	0.91669	0.428706
F1MTK7;Q2KI00	F1MTK7;Q2KI00	tr|F1MTK7|F1MTK7_BOVIN Protein FAM107B OS=Bos taurus OX=9913 GN=FAM107B PE=4 SV=2;sp|Q2KI00|F107B_BOVIN Protein FAM107B OS=Bos taurus OX=9913 GN=FAM107B PE=2 SV=1	2	3	3	3	15.559	131	3.8018	21.4	98758.6	104533	93879.4	86654	89284.1	87407.4	0.886175	0.0238146
F1MTL5;A5PJQ9	F1MTL5;A5PJQ9	tr|F1MTL5|F1MTL5_BOVIN Phosphatidylinositol 3-kinase catalytic subunit type 3 OS=Bos taurus OX=9913 GN=PIK3C3 PE=3 SV=2;tr|A5PJQ9|A5PJQ9_BOVIN PIK3C3 protein OS=Bos taurus OX=9913 GN=PIK3C3 PE=2 SV=1	2	3	2	2	101.47	887	18.91	3.6	34129.2	36918.5	29930.2	35037	30572	31228.8	0.959	0.605047
F1MTN4;A2VE34;A3KN10;Q28165;REV__Q2KIH4;REV__F1MPT7;REV__P02453	F1MTN4;A2VE34;A3KN10;Q28165	tr|F1MTN4|F1MTN4_BOVIN Polyadenylate-binding protein 2 OS=Bos taurus OX=9913 GN=PABPN1 PE=4 SV=2;tr|A2VE34|A2VE34_BOVIN PABPN1 protein OS=Bos taurus OX=9913 GN=PABPN1 PE=2 SV=1;tr|A3KN10|A3KN10_BOVIN PABPN1 protein OS=Bos taurus OX=9913 GN=PABPN1 PE=2 SV=1	7	3	3	3	29.473	275	8.8497	9.5	140969	149760	133931	143802	132665	138068	0.97616	0.578944
F1MTQ5	F1MTQ5	tr|F1MTQ5|F1MTQ5_BOVIN Peroxisomal biogenesis factor 11 gamma OS=Bos taurus OX=9913 GN=PEX11G PE=4 SV=2	1	4	4	4	26.597	240	62.07	25.8	118306	123181	107604	108653	126685	99094	0.958007	0.627265
F1MTR1	F1MTR1	tr|F1MTR1|F1MTR1_BOVIN IQ motif containing GTPase activating protein 2 OS=Bos taurus OX=9913 GN=IQGAP2 PE=1 SV=2	1	78	78	75	178.5	1548	323.31	52.6	9.63057e+06	9.35949e+06	9.75369e+06	8.82186e+06	8.56852e+06	1.02914e+07	0.963055	0.554582
F1MTS8	F1MTS8	tr|F1MTS8|F1MTS8_BOVIN Listerin E3 ubiquitin protein ligase 1 OS=Bos taurus OX=9913 GN=LTN1 PE=4 SV=2	1	2	2	2	213.77	1898	3.1821	1.2	68222.3	75011.8	73013.4	64193.2	117844	88261.8	1.24995	0.31363
F1MTY9;Q3T0J4	F1MTY9;Q3T0J4	tr|F1MTY9|F1MTY9_BOVIN Heme oxygenase (Decycling) 2 OS=Bos taurus OX=9913 GN=HMOX2 PE=1 SV=2;tr|Q3T0J4|Q3T0J4_BOVIN Heme oxygenase OS=Bos taurus OX=9913 GN=HMOX2 PE=2 SV=1	2	10	10	10	37.555	334	125.53	47	384453	384720	371049	375382	393563	365166	0.994642	0.839944
F1MTZ7;Q2KIR7;Q9T2U9	F1MTZ7;Q2KIR7	tr|F1MTZ7|F1MTZ7_BOVIN Glycine N-acyltransferase OS=Bos taurus OX=9913 GN=GLYAT PE=4 SV=2;sp|Q2KIR7|GLYAT_BOVIN Glycine N-acyltransferase OS=Bos taurus OX=9913 GN=GLYAT PE=1 SV=2	3	17	17	16	34.034	296	323.31	71.6	5.11805e+06	5.54949e+06	5.02204e+06	5.68568e+06	3.75633e+06	4.29819e+06	0.875753	0.33757
F1MU05;A7E3B6	F1MU05;A7E3B6	tr|F1MU05|F1MU05_BOVIN Membrane palmitoylated protein 6 OS=Bos taurus OX=9913 GN=MPP6 PE=3 SV=1;tr|A7E3B6|A7E3B6_BOVIN MPP6 protein (Fragment) OS=Bos taurus OX=9913 GN=MPP6 PE=2 SV=1	2	8	7	7	62.312	551	18.479	16.2	335173	352195	331283	330507	304667	295248	0.913386	0.0757487
F1MU08;P18493;Q2KIU9	F1MU08;P18493	tr|F1MU08|F1MU08_BOVIN Poly [ADP-ribose] polymerase OS=Bos taurus OX=9913 GN=PARP1 PE=4 SV=2;sp|P18493|PARP1_BOVIN Poly [ADP-ribose] polymerase 1 OS=Bos taurus OX=9913 GN=PARP1 PE=2 SV=2	3	15	15	15	113.37	1016	233.24	18.2	957288	1.05786e+06	1.00136e+06	1.08733e+06	1.034e+06	964235	1.02289	0.643168
F1MU12;A6QPT0	F1MU12	tr|F1MU12|F1MU12_BOVIN Keratin, type II cytoskeletal 8 OS=Bos taurus OX=9913 GN=KRT8 PE=3 SV=1	2	47	1	1	53.527	478	173.8	83.9	501116	502581	514916	546831	393097	471844	0.929646	0.469292
F1MU34;A7MB81	F1MU34;A7MB81	tr|F1MU34|F1MU34_BOVIN Aminopeptidase OS=Bos taurus OX=9913 GN=ERAP1 PE=3 SV=1;tr|A7MB81|A7MB81_BOVIN Aminopeptidase OS=Bos taurus OX=9913 GN=ERAP1 PE=2 SV=1	2	7	7	7	107.06	942	100.88	7.9	268862	284167	264245	264896	220469	253660	0.904257	0.149256
F1MU48	F1MU48	tr|F1MU48|F1MU48_BOVIN DNA topoisomerase 2 OS=Bos taurus OX=9913 GN=TOP2B PE=3 SV=2	1	3	3	3	180.67	1599	38.696	2.4	62416.2	64295.4	60767.8	63403.8	56374.8	58042.3	0.948482	0.242989
F1MU62	F1MU62	tr|F1MU62|F1MU62_BOVIN Cleavage and polyadenylation specific factor 7 OS=Bos taurus OX=9913 GN=CPSF7 PE=4 SV=1	1	1	1	1	51.068	462	52.667	2.6	14548.6	14298.5	12240.4	13605.9	13566.5	13145.4	0.981265	0.748192
F1MU79	F1MU79	tr|F1MU79|F1MU79_BOVIN Peptidylprolyl isomerase OS=Bos taurus OX=9913 GN=FKBP4 PE=4 SV=2	1	28	28	1	51.559	459	323.31	65.1	1.42623e+06	1.36422e+06	1.4314e+06	1.38233e+06	1.438e+06	1.4856e+06	1.01992	0.489001
F1MU85;Q2KI28	F1MU85;Q2KI28	tr|F1MU85|F1MU85_BOVIN BRO1 domain and CAAX motif containing OS=Bos taurus OX=9913 GN=BROX PE=4 SV=1;tr|Q2KI28|Q2KI28_BOVIN LOC522319 protein (Fragment) OS=Bos taurus OX=9913 GN=LOC522319 PE=2 SV=1	2	3	3	3	46.479	412	7.6892	8.7	114520	112609	109527	113882	78115.7	97858.5	0.860986	0.209602
F1MUA7	F1MUA7	tr|F1MUA7|F1MUA7_BOVIN Shootin 1 OS=Bos taurus OX=9913 GN=SHTN1 PE=1 SV=2	1	10	10	10	69.025	609	114.51	14.4	274970	263091	261522	266659	347670	247084	1.07733	0.543514
F1MUC5	F1MUC5	tr|F1MUC5|F1MUC5_BOVIN Collagen type XV alpha 1 chain OS=Bos taurus OX=9913 GN=COL15A1 PE=4 SV=2	1	4	4	4	141.36	1386	256.58	2.5	145380	140739	147266	143562	145926	162055	1.0419	0.379045
F1MUF1	F1MUF1	tr|F1MUF1|F1MUF1_BOVIN Exportin 5 OS=Bos taurus OX=9913 GN=XPO5 PE=4 SV=1	1	3	3	3	132.42	1166	5.638	2.5	37112.3	30803.8	33999.3	32525.8	32229.9	36725.7	0.995742	0.953454
F1MUG2	F1MUG2	sp|F1MUG2|CEP41_BOVIN Centrosomal protein of 41 kDa OS=Bos taurus OX=9913 GN=CEP41 PE=3 SV=2	1	1	1	1	41.38	373	2.0982	4.8	4527.16	4077.91	3877.61	4337.81	4829.17	3103.87	0.98303	0.903688
F1MUH4;Q32LG7;A7LCW9;M5FHM4;E1B7G3	F1MUH4;Q32LG7;A7LCW9;M5FHM4;E1B7G3	tr|F1MUH4|F1MUH4_BOVIN E3 ubiquitin-protein ligase CHIP OS=Bos taurus OX=9913 GN=STUB1 PE=4 SV=2;tr|Q32LG7|Q32LG7_BOVIN STIP1 homology and U-box containing protein 1 OS=Bos taurus OX=9913 GN=LOC504565 PE=2 SV=1;tr|A7LCW9|A7LCW9_BOVIN STIP1 homology and U-b	5	5	5	5	34.833	302	30.247	19.5	100757	91202	87778.4	92681.2	86157	86443.8	0.948326	0.337739
F1MUI0	F1MUI0	tr|F1MUI0|F1MUI0_BOVIN Huntingtin interacting protein 1 related OS=Bos taurus OX=9913 GN=HIP1R PE=1 SV=1	1	11	11	11	120.34	1077	45.697	10.1	256040	210328	227847	230058	218790	221852	0.966126	0.598696
F1MUM9	F1MUM9	tr|F1MUM9|F1MUM9_BOVIN Adenosine deaminase, RNA specific OS=Bos taurus OX=9913 GN=ADAR PE=1 SV=2	1	1	1	1	130.5	1176	11.418	1.7	3331.37	2863.26	2938.46	3892.06	3459.91	3237.21	1.15943	0.11414
F1MUP1;A6QLT8	F1MUP1;A6QLT8	tr|F1MUP1|F1MUP1_BOVIN Putative N-acetylated-alpha-linked acidic dipeptidase OS=Bos taurus OX=9913 GN=FOLH1B PE=1 SV=1;tr|A6QLT8|A6QLT8_BOVIN FOLH1 protein OS=Bos taurus OX=9913 GN=FOLH1 PE=2 SV=1	2	1	1	1	84.619	750	12.871	1.5	76971.2	52513.2	88371.9	91577.3	26063.1	97440.4	0.98726	0.972478
F1MUP3	F1MUP3	tr|F1MUP3|F1MUP3_BOVIN Translocation protein SEC62 OS=Bos taurus OX=9913 GN=SEC62 PE=4 SV=2	1	7	7	2	45.708	399	12.239	15.3	220568	258244	245973	265547	187101	258184	0.980751	0.873292
F1MUP9	F1MUP9	tr|F1MUP9|F1MUP9_BOVIN Vesicle amine transport 1 OS=Bos taurus OX=9913 GN=VAT1 PE=1 SV=2	1	14	14	14	42.84	402	283.34	54.5	1.10915e+06	1.14565e+06	1.09433e+06	1.1275e+06	1.124e+06	1.10337e+06	1.00171	0.91593
F1MUT3;Q3T180;E1B738	F1MUT3	tr|F1MUT3|F1MUT3_BOVIN Xanthine dehydrogenase/oxidase OS=Bos taurus OX=9913 GN=XDH PE=4 SV=1	3	59	59	2	146.76	1332	323.31	50.6	3.75163e+06	3.73271e+06	3.62609e+06	3.54167e+06	2.90283e+06	3.19501e+06	0.867608	0.060179
F1MUU5;A7MB19	F1MUU5;A7MB19	tr|F1MUU5|F1MUU5_BOVIN NLR family member X1 OS=Bos taurus OX=9913 GN=NLRX1 PE=4 SV=2;tr|A7MB19|A7MB19_BOVIN NLRX1 protein OS=Bos taurus OX=9913 GN=NLRX1 PE=2 SV=1	2	7	7	7	107.19	973	11.947	9.1	240102	217797	214397	212218	199965	200241	0.910944	0.0912793
F1MUV1;A6H6Y7	F1MUV1;A6H6Y7	tr|F1MUV1|F1MUV1_BOVIN Fatty-acid amide hydrolase 1 OS=Bos taurus OX=9913 GN=FAAH PE=4 SV=1;tr|A6H6Y7|A6H6Y7_BOVIN FAAH protein OS=Bos taurus OX=9913 GN=FAAH PE=2 SV=1	2	3	3	3	63.024	579	10.663	7.9	84694.6	95130.1	79495.9	94795.7	86944.8	105338	1.10704	0.258895
F1MUX5	F1MUX5	tr|F1MUX5|F1MUX5_BOVIN Uncharacterized protein OS=Bos taurus OX=9913 GN=LOC100295687 PE=4 SV=2	1	11	1	1	26.724	229	27.036	41.5	185349	191565	196240	165208	149641	240450	0.968849	0.84325
F1MUZ9;P31081;Q3T179;Q7YSF0	F1MUZ9;P31081;Q3T179	tr|F1MUZ9|F1MUZ9_BOVIN 60 kDa heat shock protein, mitochondrial OS=Bos taurus OX=9913 GN=HSPD1 PE=1 SV=1;sp|P31081|CH60_BOVIN 60 kDa heat shock protein, mitochondrial OS=Bos taurus OX=9913 GN=HSPD1 PE=1 SV=2;tr|Q3T179|Q3T179_BOVIN HSPD1 protein (Fragment)	4	37	37	37	60.977	573	323.31	73.8	1.00028e+07	9.57112e+06	8.94424e+06	9.62221e+06	7.41154e+06	7.04036e+06	0.844168	0.161023
F1MV07	F1MV07	tr|F1MV07|F1MV07_BOVIN SEC24 homolog D, COPII coat complex component OS=Bos taurus OX=9913 GN=SEC24D PE=4 SV=2	1	7	7	7	112.46	1032	73.907	9.2	420159	422411	417248	422221	414325	464422	1.03266	0.429507
F1MV64;I3PGL2;Q05688;G1K218	F1MV64;I3PGL2;Q05688;G1K218	tr|F1MV64|F1MV64_BOVIN Tyrosine-protein kinase receptor OS=Bos taurus OX=9913 GN=INSR PE=3 SV=2;tr|I3PGL2|I3PGL2_BOVIN Tyrosine-protein kinase receptor (Fragment) OS=Bos taurus OX=9913 GN=IGFR1 PE=2 SV=1;sp|Q05688|IGF1R_BOVIN Insulin-like growth factor 1 r	4	1	1	1	156.36	1382	3.1975	0.7	26604.1	23149.1	25202.2	27675.6	26146.5	24651.4	1.04694	0.427696
F1MV66;Q5MYT8;Q3T0B0;Q4L0H5;F1N009	F1MV66;Q5MYT8;Q3T0B0	tr|F1MV66|F1MV66_BOVIN 2-5-oligoadenylate synthase 1 OS=Bos taurus OX=9913 GN=OAS1Y PE=4 SV=1;tr|Q5MYT8|Q5MYT8_BOVIN 2-5-oligoadenylate synthetase 1 OS=Bos taurus OX=9913 GN=OAS1 PE=2 SV=1;tr|Q3T0B0|Q3T0B0_BOVIN 2,5-oligoadenylate synthetase 1, 40/46	5	11	11	8	45.252	389	41.02	30.6	498708	530056	484972	540290	654244	476111	1.10366	0.385766
F1MV74	F1MV74	tr|F1MV74|F1MV74_BOVIN Non-specific lipid-transfer protein OS=Bos taurus OX=9913 GN=SCP2 PE=3 SV=1	1	33	1	1	58.593	543	2.6148	61.5	30467.4	165102	91504.5	160170	21578	31884.6	0.744173	0.700337
F1MV80;A0JN34	F1MV80	tr|F1MV80|F1MV80_BOVIN NAD kinase 2, mitochondrial OS=Bos taurus OX=9913 GN=NADK2 PE=1 SV=2	2	22	22	22	52.42	466	174.22	52.6	1.41022e+06	1.42426e+06	1.38712e+06	1.46537e+06	1.4688e+06	1.32737e+06	1.00946	0.79451
F1MV90	F1MV90	tr|F1MV90|F1MV90_BOVIN Uncharacterized protein OS=Bos taurus OX=9913 GN=LOC101904481 PE=3 SV=2	1	17	4	4	28.984	248	121.15	41.1	858834	856655	844452	907439	674181	771255	0.919112	0.36622
F1MVC0	F1MVC0	tr|F1MVC0|F1MVC0_BOVIN CAD protein OS=Bos taurus OX=9913 GN=CAD PE=3 SV=2	1	6	2	2	242.93	2225	119.7	2.2	15740.6	14595.3	16880.1	16939.5	17592.6	21538	1.18752	0.13526
F1MVK1;F1MP09	F1MVK1	tr|F1MVK1|F1MVK1_BOVIN Uncharacterized protein OS=Bos taurus OX=9913 PE=4 SV=2	2	25	1	1	173.97	1580	46.419	16.5	11953.6	14445.9	20192.5	17177.9	14448.6	24552.5	1.20576	0.456472
F1MVK2;A6QLH6	F1MVK2;A6QLH6	tr|F1MVK2|F1MVK2_BOVIN N-terminal kinase-like protein OS=Bos taurus OX=9913 GN=SCYL1 PE=4 SV=1;sp|A6QLH6|SCYL1_BOVIN N-terminal kinase-like protein OS=Bos taurus OX=9913 GN=SCYL1 PE=2 SV=1	2	3	3	3	89.234	807	18.305	3	17092.7	14937.4	17146.2	15918.8	17415.8	19115.5	1.06657	0.405801
F1MVL2	F1MVL2	tr|F1MVL2|F1MVL2_BOVIN Short-chain-specific acyl-CoA dehydrogenase, mitochondrial OS=Bos taurus OX=9913 GN=ACADS PE=3 SV=2	1	17	17	2	44.387	412	323.31	50.5	4.05344e+06	3.94164e+06	3.55936e+06	3.70254e+06	3.43458e+06	2.80898e+06	0.860802	0.152668
F1MVM4	F1MVM4	tr|F1MVM4|F1MVM4_BOVIN D-amino acid oxidase OS=Bos taurus OX=9913 GN=DAO PE=4 SV=1	1	4	4	4	39.578	350	6.7766	9.7	208468	204536	182562	204054	177992	125913	0.852901	0.29649
F1MVP8;A5PJL6	F1MVP8;A5PJL6	tr|F1MVP8|F1MVP8_BOVIN 2-hydroxyacyl-CoA lyase 1 OS=Bos taurus OX=9913 GN=HACL1 PE=1 SV=2;tr|A5PJL6|A5PJL6_BOVIN HACL1 protein OS=Bos taurus OX=9913 GN=HACL1 PE=2 SV=1	2	26	26	26	63.577	581	323.31	55.1	3.80784e+06	3.78822e+06	3.60073e+06	4.06856e+06	3.50262e+06	3.06443e+06	0.949881	0.564304
F1MVT7	F1MVT7	tr|F1MVT7|F1MVT7_BOVIN EPM2A interacting protein 1 OS=Bos taurus OX=9913 GN=EPM2AIP1 PE=4 SV=2	1	8	8	8	69.866	608	40.121	15	221024	240232	228792	254238	319836	253755	1.19967	0.112446
F1MVW5;A2VDL8	F1MVW5;A2VDL8	tr|F1MVW5|F1MVW5_BOVIN Protein transport protein Sec23A OS=Bos taurus OX=9913 GN=SEC23A PE=4 SV=2;sp|A2VDL8|SC23A_BOVIN Protein transport protein Sec23A OS=Bos taurus OX=9913 GN=SEC23A PE=2 SV=1	2	24	24	19	86.545	767	306.34	38.2	1.25814e+06	1.22689e+06	1.2122e+06	1.19622e+06	1.2582e+06	1.16685e+06	0.979455	0.448167
F1MVX2;Q1LZH8	F1MVX2;Q1LZH8	tr|F1MVX2|F1MVX2_BOVIN LanC like 1 OS=Bos taurus OX=9913 GN=LANCL1 PE=1 SV=2;tr|Q1LZH8|Q1LZH8_BOVIN LanC lantibiotic synthetase component C-like 1 (Bacterial) OS=Bos taurus OX=9913 GN=LANCL1 PE=2 SV=1	2	11	11	11	45.308	399	62.864	32.3	868824	811034	845876	853298	674707	864723	0.94734	0.525213
F1MVX8	F1MVX8	tr|F1MVX8|F1MVX8_BOVIN Uncharacterized protein OS=Bos taurus OX=9913 GN=LOC507443 PE=4 SV=1	1	10	10	10	43.254	397	85.112	35.5	351748	377733	339494	338681	288465	284167	0.852511	0.06503
F1MW03	F1MW03	tr|F1MW03|F1MW03_BOVIN Thiosulfate sulfurtransferase like domain containing 1 OS=Bos taurus OX=9913 GN=TSTD1 PE=1 SV=2	1	7	7	7	12.562	114	77.648	73.7	346446	355992	328497	383917	304687	309817	0.968461	0.706977
F1MW19	F1MW19	tr|F1MW19|F1MW19_BOVIN Homer scaffolding protein 3 OS=Bos taurus OX=9913 GN=HOMER3 PE=4 SV=2	1	1	1	1	40.893	371	5.8395	1.6	7362.33	6943.1	7734.75	6835.82	5521.45	9460.07	0.989889	0.952832
F1MW44;P12260	F1MW44	tr|F1MW44|F1MW44_BOVIN Coagulation factor XIII A chain OS=Bos taurus OX=9913 GN=F13A1 PE=4 SV=1	2	3	3	3	82.674	732	65.093	3.7	51283.4	65454.7	57401.3	64016.9	82218.3	62550.8	1.19896	0.200369
F1MW47;A6H7H4	F1MW47;A6H7H4	tr|F1MW47|F1MW47_BOVIN UDP-glucuronosyltransferase OS=Bos taurus OX=9913 GN=UGT2A1 PE=3 SV=1;tr|A6H7H4|A6H7H4_BOVIN UDP-glucuronosyltransferase OS=Bos taurus OX=9913 GN=UGT2A3 PE=2 SV=1	2	13	9	9	60.466	530	25.298	27.5	584564	368154	467157	518383	440659	469240	1.00592	0.968424
F1MW68;P05689	F1MW68;P05689	tr|F1MW68|F1MW68_BOVIN Cathepsin Z OS=Bos taurus OX=9913 GN=CTSZ PE=3 SV=1;sp|P05689|CATZ_BOVIN Cathepsin Z OS=Bos taurus OX=9913 GN=CTSZ PE=2 SV=2	2	10	10	10	33.886	304	261.05	46.7	1.07649e+06	1.232e+06	1.29025e+06	1.29829e+06	946960	1.5201e+06	1.0463	0.771406
F1MWC0	F1MWC0	tr|F1MWC0|F1MWC0_BOVIN Transmembrane protein 94 OS=Bos taurus OX=9913 GN=TMEM94 PE=4 SV=2	1	1	1	1	152.24	1368	2.5485	0.7	5188.36	3316.49	4633.74	3846.78	3235.51	4481.14	0.880111	0.471721
F1MWD3;Q3T115	F1MWD3;Q3T115	tr|F1MWD3|F1MWD3_BOVIN Chaperonin containing TCP1 subunit 5 OS=Bos taurus OX=9913 GN=CCT5 PE=1 SV=2;tr|Q3T115|Q3T115_BOVIN Chaperonin containing TCP1, subunit 5 (Epsilon) OS=Bos taurus OX=9913 GN=CCT5 PE=2 SV=1	2	31	31	31	59.614	541	323.31	61.6	2.01479e+06	2.1532e+06	2.11872e+06	2.03192e+06	2.23489e+06	2.3586e+06	1.05388	0.338362
F1MWH2;A5PKK6;A6QNP1	F1MWH2;A5PKK6	tr|F1MWH2|F1MWH2_BOVIN Adenosylhomocysteinase OS=Bos taurus OX=9913 GN=AHCYL1 PE=1 SV=2;tr|A5PKK6|A5PKK6_BOVIN Adenosylhomocysteinase (Fragment) OS=Bos taurus OX=9913 GN=AHCYL1 PE=2 SV=1	3	7	7	2	58.951	530	78.007	14	275055	252567	259869	243981	270038	244024	0.962605	0.419404
F1MWL1	F1MWL1	tr|F1MWL1|F1MWL1_BOVIN Tyrosine-protein phosphatase OS=Bos taurus OX=9913 GN=PTPN12 PE=4 SV=1	1	3	3	3	84.842	755	12.552	4.9	39751.8	40966.1	38495.5	40117.6	28612.1	38089.5	0.896033	0.317071
F1MWM8	F1MWM8	tr|F1MWM8|F1MWM8_BOVIN Mannose receptor C-type 1 OS=Bos taurus OX=9913 GN=MRC1 PE=4 SV=2	1	19	19	19	166.17	1455	59.586	13.1	881009	845370	885756	853648	871216	932284	1.01723	0.608328
F1MWN1;A5D785	F1MWN1;A5D785	tr|F1MWN1|F1MWN1_BOVIN Exportin-2 OS=Bos taurus OX=9913 GN=CSE1L PE=4 SV=1;sp|A5D785|XPO2_BOVIN Exportin-2 OS=Bos taurus OX=9913 GN=CSE1L PE=2 SV=1	2	10	10	4	110.4	971	111.3	11.1	280145	275947	269338	285030	258525	259068	0.97237	0.459326
F1MWQ2;Q3SWX7;I6X9I8	F1MWQ2;Q3SWX7;I6X9I8	tr|F1MWQ2|F1MWQ2_BOVIN Annexin OS=Bos taurus OX=9913 GN=ANXA3 PE=3 SV=1;sp|Q3SWX7|ANXA3_BOVIN Annexin A3 OS=Bos taurus OX=9913 GN=ANXA3 PE=2 SV=3;tr|I6X9I8|I6X9I8_BOVIN Annexin OS=Bos taurus OX=9913 PE=2 SV=1	3	21	21	19	36.141	323	323.31	61.9	1.8132e+06	2.06204e+06	1.86002e+06	1.70147e+06	1.48062e+06	1.78411e+06	0.865907	0.0964711
F1MWR2;Q3MHE6;A6QQJ8	F1MWR2;Q3MHE6	tr|F1MWR2|F1MWR2_BOVIN Uncharacterized protein OS=Bos taurus OX=9913 GN=SF3B4 PE=4 SV=1;tr|Q3MHE6|Q3MHE6_BOVIN SF3B4 protein (Fragment) OS=Bos taurus OX=9913 GN=SF3B4 PE=2 SV=1	3	1	1	1	44.371	424	28.561	1.9	1556.03	1622.88	1808.26	2132.39	3097.73	1437.7	1.33699	0.314271
F1MWT0;A8YXY9	F1MWT0;A8YXY9	tr|F1MWT0|F1MWT0_BOVIN Mannosidase alpha class 2C member 1 OS=Bos taurus OX=9913 GN=MAN2C1 PE=4 SV=2;tr|A8YXY9|A8YXY9_BOVIN Alpha-mannosidase OS=Bos taurus OX=9913 GN=MAN2C1 PE=2 SV=1	2	2	2	2	115.86	1040	2.3676	1.6	75053.9	50465.3	66780.4	60082.2	46178.8	72395.5	0.929053	0.686311
F1MWU9	F1MWU9	tr|F1MWU9|F1MWU9_BOVIN Heat shock protein family A (Hsp70) member 6 OS=Bos taurus OX=9913 GN=HSPA6 PE=1 SV=2	1	10	2	2	70.955	643	20.61	17.1	223611	236599	225290	224548	291097	230301	1.08818	0.405229
F1MWY9;F6QBK4;Q3ZC57	F1MWY9;F6QBK4;Q3ZC57	tr|F1MWY9|F1MWY9_BOVIN Enoyl-CoA delta isomerase 2 OS=Bos taurus OX=9913 GN=ECI2 PE=1 SV=2;tr|F6QBK4|F6QBK4_BOVIN Enoyl-CoA delta isomerase 2 OS=Bos taurus OX=9913 GN=ECI2 PE=1 SV=1;tr|Q3ZC57|Q3ZC57_BOVIN Peroxisomal D3,D2-enoyl-CoA isomerase OS=Bos taurus	3	20	20	20	40.736	374	323.31	56.4	2.19348e+06	2.26885e+06	2.00283e+06	2.12859e+06	1.81479e+06	1.60107e+06	0.857589	0.149715
F1MWZ2	F1MWZ2	tr|F1MWZ2|F1MWZ2_BOVIN Solute carrier family 22 member 18 OS=Bos taurus OX=9913 GN=SLC22A18 PE=4 SV=2	1	1	1	1	44.515	424	2.6117	4.5	27785.4	30360.5	28421.1	30657.7	38997.7	27974.8	1.1278	0.340089
F1MX04;Q6EVI2	F1MX04	tr|F1MX04|F1MX04_BOVIN Eukaryotic translation initiation factor 4 gamma 1 OS=Bos taurus OX=9913 GN=EIF4G1 PE=1 SV=2	2	38	38	34	178.59	1627	323.31	24.5	1.77746e+06	1.62972e+06	1.72917e+06	1.72681e+06	1.58462e+06	1.79722e+06	0.99461	0.9094
F1MX06;A7E3Q1	F1MX06;A7E3Q1	tr|F1MX06|F1MX06_BOVIN Threonyl-tRNA synthetase 2, mitochondrial OS=Bos taurus OX=9913 GN=TARS2 PE=3 SV=2;tr|A7E3Q1|A7E3Q1_BOVIN Threonyl-tRNA synthetase-like 1 OS=Bos taurus OX=9913 GN=TARSL1 PE=2 SV=1	2	2	2	2	80.992	718	6.6144	2.6	74249	66819.3	66222.3	71121.8	59591.3	61072	0.925199	0.309853
F1MX08;A6QM10;A0A0F7GBM0	F1MX08;A6QM10;A0A0F7GBM0	tr|F1MX08|F1MX08_BOVIN Solute carrier family 27 member 5 OS=Bos taurus OX=9913 GN=SLC27A5 PE=1 SV=2;tr|A6QM10|A6QM10_BOVIN SLC27A5 protein OS=Bos taurus OX=9913 GN=SLC27A5 PE=2 SV=1;tr|A0A0F7GBM0|A0A0F7GBM0_BOVIN Solute carrier family 27 member 5 (Fragment	3	30	30	30	75.419	690	323.31	48.4	3.20963e+06	3.23795e+06	3.18042e+06	3.18937e+06	3.03147e+06	3.11062e+06	0.969202	0.111278
F1MX52	F1MX52	tr|F1MX52|F1MX52_BOVIN Retinoid X receptor alpha OS=Bos taurus OX=9913 GN=RXRA PE=3 SV=2	1	1	1	1	51.651	474	3.8185	4.4	4184.2	5476.53	4922.47	5505.88	6177.08	4854.25	1.13399	0.290149
F1MX61	F1MX61	tr|F1MX61|F1MX61_BOVIN Splicing factor 3b subunit 1 OS=Bos taurus OX=9913 GN=SF3B1 PE=4 SV=2	1	8	8	8	145.86	1304	182.16	8.3	197577	213586	189328	206668	255694	192695	1.09087	0.422692
F1MX73	F1MX73	tr|F1MX73|F1MX73_BOVIN Mitochondrial intermediate peptidase OS=Bos taurus OX=9913 GN=MIPEP PE=3 SV=1	1	2	2	2	81.094	712	3.6576	2.7	5999.2	5485.11	5028.59	5534.93	6484.62	5311.65	1.04956	0.581924
F1MX77;A3KMW2	F1MX77;A3KMW2	tr|F1MX77|F1MX77_BOVIN Vir like m6A methyltransferase associated OS=Bos taurus OX=9913 GN=VIRMA PE=4 SV=2;tr|A3KMW2|A3KMW2_BOVIN KIAA1429 protein (Fragment) OS=Bos taurus OX=9913 GN=KIAA1429 PE=2 SV=1	2	1	1	1	202.07	1815	22.927	0.7	7333.06	6006.86	5851.86	7506.85	7992.56	5447.56	1.09145	0.555586
F1MX83;Q862H7	F1MX83;Q862H7	tr|F1MX83|F1MX83_BOVIN Protein S100 OS=Bos taurus OX=9913 GN=S100A11 PE=1 SV=2;tr|Q862H7|Q862H7_BOVIN Protein S100 (Fragment) OS=Bos taurus OX=9913 GN=S100A11 PE=2 SV=1	2	2	2	2	11.251	102	5.7022	15.7	114139	126766	118445	114142	116344	108959	0.944611	0.198063
F1MX88	F1MX88	tr|F1MX88|F1MX88_BOVIN Solute carrier family 25 member 13 OS=Bos taurus OX=9913 GN=SLC25A13 PE=1 SV=2	1	26	26	20	75.041	679	323.31	39.3	3.10093e+06	2.79175e+06	2.66999e+06	2.6703e+06	2.17161e+06	1.98226e+06	0.796967	0.0747826
F1MX94	F1MX94	tr|F1MX94|F1MX94_BOVIN 6-pyruvoyl tetrahydrobiopterin synthase OS=Bos taurus OX=9913 GN=PTS PE=3 SV=2	1	1	1	1	16.363	145	1.8591	6.2	55161.5	47810.3	58942.7	61844.2	50387.7	69810.6	1.12431	0.361345
F1MXB4;A3KMZ0	F1MXB4;A3KMZ0	tr|F1MXB4|F1MXB4_BOVIN Syntaxin binding protein 3 OS=Bos taurus OX=9913 GN=STXBP3 PE=3 SV=2;tr|A3KMZ0|A3KMZ0_BOVIN STXBP3 protein OS=Bos taurus OX=9913 GN=STXBP3 PE=2 SV=1	2	6	6	6	67.624	592	24.135	8.1	129176	124308	136571	126213	133410	133782	1.00859	0.809389
F1MXD4	F1MXD4	tr|F1MXD4|F1MXD4_BOVIN TBC1 domain family member 13 OS=Bos taurus OX=9913 GN=TBC1D13 PE=4 SV=2	1	1	1	1	46.475	399	5.3402	4.3	17382.2	14340.9	12144.8	11801.9	25088.6	10604.1	1.08267	0.816673
F1MXE4;Q3T0B2	F1MXE4;Q3T0B2	tr|F1MXE4|F1MXE4_BOVIN 26S proteasome non-ATPase regulatory subunit 6 OS=Bos taurus OX=9913 GN=PSMD6 PE=4 SV=1;sp|Q3T0B2|PSMD6_BOVIN 26S proteasome non-ATPase regulatory subunit 6 OS=Bos taurus OX=9913 GN=PSMD6 PE=2 SV=1	2	14	14	14	45.591	389	74.802	35	525867	506763	505894	506844	513563	499851	0.988127	0.469305
F1MXE6	F1MXE6	tr|F1MXE6|F1MXE6_BOVIN Coatomer protein complex subunit zeta 2 OS=Bos taurus OX=9913 GN=COPZ2 PE=4 SV=2	1	2	2	2	21.005	185	3.5317	9.7	31470.6	39876.1	31573.4	31543.1	47688.7	31548.1	1.07637	0.687734
F1MXF5	F1MXF5	tr|F1MXF5|F1MXF5_BOVIN A-kinase anchoring protein 9 OS=Bos taurus OX=9913 GN=AKAP9 PE=4 SV=2	1	2	2	2	442.14	3824	9.1341	0.8	10815.8	9496.91	9622.94	10524.7	12936.7	9279.41	1.09371	0.462805
F1MXI4;A4IF82;E1BAY3	F1MXI4;A4IF82	tr|F1MXI4|F1MXI4_BOVIN Matrin-3 OS=Bos taurus OX=9913 GN=MATR3 PE=1 SV=1;tr|A4IF82|A4IF82_BOVIN MATR3 protein OS=Bos taurus OX=9913 GN=MATR3 PE=2 SV=1	3	23	23	23	93.823	844	294.77	25.6	1.16302e+06	1.20309e+06	1.27227e+06	1.18339e+06	1.21251e+06	1.37165e+06	1.0355	0.553405
F1MXJ5;Q3ZBV1	F1MXJ5;Q3ZBV1	tr|F1MXJ5|F1MXJ5_BOVIN IST1 homolog OS=Bos taurus OX=9913 GN=IST1 PE=4 SV=2;sp|Q3ZBV1|IST1_BOVIN IST1 homolog OS=Bos taurus OX=9913 GN=IST1 PE=2 SV=1	2	6	4	4	39.798	364	18.566	13.2	160725	154299	147276	157505	181479	155735	1.07013	0.303715
F1MXQ7;Q0II33	F1MXQ7;Q0II33	tr|F1MXQ7|F1MXQ7_BOVIN Fragile X mental retardation 1 OS=Bos taurus OX=9913 GN=FMR1 PE=4 SV=2;tr|Q0II33|Q0II33_BOVIN FMR1 protein (Fragment) OS=Bos taurus OX=9913 GN=FMR1 PE=2 SV=1	2	2	2	2	71.187	632	13.082	3.5	25879.8	30197.6	28367	29441.6	27567	24176.2	0.961399	0.613215
F1MXR0	F1MXR0	tr|F1MXR0|F1MXR0_BOVIN BAI1 associated protein 2 like 1 OS=Bos taurus OX=9913 GN=BAIAP2L1 PE=4 SV=2	1	1	1	1	55.301	495	5.8796	2.2	11630.2	11534.6	9656.3	10809.2	17730.7	9995.88	1.17412	0.494457
F1MXS1;P48820;Q9TSZ8	F1MXS1	tr|F1MXS1|F1MXS1_BOVIN E3 SUMO-protein ligase RanBP2 OS=Bos taurus OX=9913 GN=RANBP2 PE=4 SV=1	3	9	7	7	336.78	3035	190.51	2.8	152994	165661	165621	164197	151320	171245	1.00513	0.913869
F1MXS3;A7MBE9	F1MXS3;A7MBE9	tr|F1MXS3|F1MXS3_BOVIN Uncharacterized protein LOC518623 OS=Bos taurus OX=9913 GN=LOC518623 PE=4 SV=1;tr|A7MBE9|A7MBE9_BOVIN MGC179454 protein OS=Bos taurus OX=9913 GN=MGC179454 PE=2 SV=1	2	10	9	9	33.352	295	79.253	45.4	1.39229e+06	747400	904392	803053	608896	566139	0.649813	0.161813
F1MXU5	F1MXU5	tr|F1MXU5|F1MXU5_BOVIN StAR related lipid transfer domain containing 10 OS=Bos taurus OX=9913 GN=STARD10 PE=4 SV=2	1	8	8	8	33.005	291	104.29	33.7	514425	479953	436798	499752	427487	355777	0.896477	0.354837
F1MXV4	F1MXV4	tr|F1MXV4|F1MXV4_BOVIN Signal induced proliferation associated 1 like 1 OS=Bos taurus OX=9913 GN=SIPA1L1 PE=4 SV=2	1	1	1	1	200.28	1808	2.4019	0.7	168202	131941	170360	168865	89363.6	137574	0.841233	0.396831
F1MXX0	F1MXX0	tr|F1MXX0|F1MXX0_BOVIN MICOS complex subunit MIC60 OS=Bos taurus OX=9913 GN=IMMT PE=1 SV=1	1	36	36	1	83.043	749	307.21	45.4	3.03592e+06	2.98016e+06	2.80542e+06	2.91661e+06	2.63839e+06	2.42712e+06	0.90485	0.150971
F1MXX5	F1MXX5	tr|F1MXX5|F1MXX5_BOVIN Nardilysin convertase OS=Bos taurus OX=9913 GN=NRDC PE=3 SV=1	1	2	2	2	119.38	1036	7.1037	2.5	31631.8	30455.9	30179.7	27828.9	37168	32194.4	1.05337	0.58069
F1MXY2;A5PKL9;Q64L89	F1MXY2;A5PKL9;Q64L89	tr|F1MXY2|F1MXY2_BOVIN Microsomal glutathione S-transferase 1 OS=Bos taurus OX=9913 GN=MGST1 PE=4 SV=1;tr|A5PKL9|A5PKL9_BOVIN MGST1 protein OS=Bos taurus OX=9913 GN=MGST1 PE=2 SV=1;sp|Q64L89|MGST1_BOVIN Microsomal glutathione S-transferase 1 OS=Bos taurus	3	4	4	2	17.59	155	61.097	17.4	670664	545553	676327	493201	416093	768812	0.886694	0.568723
F1MXY8;P79110	F1MXY8;P79110	tr|F1MXY8|F1MXY8_BOVIN Solute carrier family 25 member 1 OS=Bos taurus OX=9913 GN=SLC25A1 PE=3 SV=2;sp|P79110|TXTP_BOVIN Tricarboxylate transport protein, mitochondrial OS=Bos taurus OX=9913 GN=SLC25A1 PE=2 SV=1	2	11	11	11	34.017	310	94.302	38.1	1.13693e+06	1.14873e+06	1.00938e+06	1.10176e+06	1.03916e+06	759907	0.880361	0.31384
F1MXY9;Q3B7L6	F1MXY9;Q3B7L6	tr|F1MXY9|F1MXY9_BOVIN Serine/arginine-rich-splicing factor 6 OS=Bos taurus OX=9913 GN=SRSF6 PE=4 SV=2;sp|Q3B7L6|SRSF6_BOVIN Serine/arginine-rich splicing factor 6 OS=Bos taurus OX=9913 GN=SRSF6 PE=2 SV=1	2	8	8	4	39.718	345	36.812	20	649932	674573	670091	672463	593797	688393	0.979975	0.682156
F1MY08	F1MY08	tr|F1MY08|F1MY08_BOVIN Mitochondrial inner membrane protease ATP23 OS=Bos taurus OX=9913 GN=ATP23 PE=3 SV=2	1	2	2	2	29.144	257	3.7101	5.8	1960.39	4314.31	2156.86	2342.75	6746.87	1922.77	1.30609	0.642704
F1MY28;Q0V8E0	F1MY28	tr|F1MY28|F1MY28_BOVIN BCL2 associated athanogene 6 OS=Bos taurus OX=9913 GN=BAG6 PE=4 SV=1	2	6	6	6	118.75	1128	20.942	6.4	89764.7	87935.1	83607.5	86286.4	105556	82058.8	1.04819	0.603594
F1MY44;F1MYI2;Q3SYX2;G5E6C3	F1MY44;F1MYI2;Q3SYX2	tr|F1MY44|F1MY44_BOVIN Heterogeneous nuclear ribonucleoprotein M OS=Bos taurus OX=9913 GN=HNRNPM PE=1 SV=2;tr|F1MYI2|F1MYI2_BOVIN Heterogeneous nuclear ribonucleoprotein M OS=Bos taurus OX=9913 GN=HNRNPM PE=1 SV=2;tr|Q3SYX2|Q3SYX2_BOVIN HNRPM protein OS=Bo	4	28	28	28	77.482	730	279.32	43	1.2241e+06	1.20685e+06	1.24972e+06	1.17117e+06	1.06867e+06	1.26407e+06	0.951979	0.365604
F1MY45;A5PJL9	F1MY45	tr|F1MY45|F1MY45_BOVIN Carnosine synthase 1 OS=Bos taurus OX=9913 GN=CARNS1 PE=4 SV=2	2	4	4	4	102.74	963	10.495	6	37921.4	36355.7	34314.2	34904.8	47382.8	35958.8	1.08891	0.479308
F1MYA8;Q148L2	F1MYA8	tr|F1MYA8|F1MYA8_BOVIN Cation-transporting ATPase OS=Bos taurus OX=9913 GN=ATP13A1 PE=3 SV=1	2	3	3	3	132.59	1199	23.902	2.5	34225.7	28238.4	34829.7	31027.3	30378.3	35897	1.00009	0.999205
F1MYC9;Q1RMK4;REV__Q8SPR5;E1B8K2;REV__E1BHK0;REV__F1N331;REV__A5PK17	F1MYC9	tr|F1MYC9|F1MYC9_BOVIN Spectrin beta chain OS=Bos taurus OX=9913 GN=SPTBN1 PE=1 SV=1	7	134	134	120	274.39	2363	323.31	64.7	9.56514e+06	1.02692e+07	9.67657e+06	9.52735e+06	9.44685e+06	9.41246e+06	0.961903	0.165385
F1MYD0;Q6QRN4;G3N0Q3	F1MYD0	tr|F1MYD0|F1MYD0_BOVIN Cullin 1 OS=Bos taurus OX=9913 GN=CUL1 PE=3 SV=2	3	7	7	7	89.66	776	50.121	11.2	142421	127700	131156	143211	126257	124554	0.981921	0.761173
F1MYE0	F1MYE0	tr|F1MYE0|F1MYE0_BOVIN Insulin receptor substrate 1 OS=Bos taurus OX=9913 GN=IRS1 PE=4 SV=2	1	2	2	2	130.81	1237	2.7978	1.7	8398.09	4509.84	6257.62	5536.33	6513.43	7620.55	1.02634	0.901417
F1MYG5;Q3SZI2;Q862T1	F1MYG5;Q3SZI2	tr|F1MYG5|F1MYG5_BOVIN Lamin A/C OS=Bos taurus OX=9913 GN=LMNA PE=1 SV=1;tr|Q3SZI2|Q3SZI2_BOVIN Lamin A/C OS=Bos taurus OX=9913 GN=LMNA PE=2 SV=1	3	47	47	44	74.126	664	323.31	62.5	3.21132e+06	3.26859e+06	3.21357e+06	3.07869e+06	3.40339e+06	3.38604e+06	1.01801	0.615696
F1MYG7	F1MYG7	tr|F1MYG7|F1MYG7_BOVIN ATP binding cassette subfamily A member 6 OS=Bos taurus OX=9913 GN=ABCA6 PE=4 SV=2	1	6	6	5	184.26	1624	12.01	5.2	90620.5	77865.3	95368.8	88135.5	74024	119764	1.06848	0.699133
F1MYH6;Q05B62;F1N399;Q2KIM3	F1MYH6;Q05B62;F1N399;Q2KIM3	tr|F1MYH6|F1MYH6_BOVIN Sorting nexin-1 OS=Bos taurus OX=9913 GN=SNX1 PE=4 SV=1;sp|Q05B62|SNX1_BOVIN Sorting nexin-1 OS=Bos taurus OX=9913 GN=SNX1 PE=2 SV=1;tr|F1N399|F1N399_BOVIN Sorting nexin-1 OS=Bos taurus OX=9913 GN=SNX1 PE=4 SV=1;tr|Q2KIM3|Q2KIM3_BOVI	4	5	3	3	54.637	474	45.163	10.8	43006.4	47315.9	45550.6	48816.3	56271.5	50683.6	1.14645	0.0609662
F1MYN0	F1MYN0	tr|F1MYN0|F1MYN0_BOVIN Uncharacterized protein OS=Bos taurus OX=9913 GN=BOLA2B PE=3 SV=2	1	1	1	1	10.344	89	20.827	18	5518.91	6131.18	5527.48	5978.97	5695.09	5119.59	0.97765	0.713031
F1MYN2;Q32WS5	F1MYN2	tr|F1MYN2|F1MYN2_BOVIN Cingulin OS=Bos taurus OX=9913 GN=CGN PE=4 SV=2	2	21	20	20	136.09	1194	90.234	18.4	409989	367238	393395	376895	417524	411895	1.03049	0.540191
F1MYN4;A6QR66	F1MYN4;A6QR66	tr|F1MYN4|F1MYN4_BOVIN ATP binding cassette subfamily A member 9 OS=Bos taurus OX=9913 GN=ABCA9 PE=4 SV=2;tr|A6QR66|A6QR66_BOVIN ABCA9 protein OS=Bos taurus OX=9913 GN=ABCA9 PE=2 SV=1	2	4	3	2	176.51	1581	2.0375	1.9	117564	80342	94794.1	76167.3	57113.8	73797.3	0.707477	0.0824895
F1MYN5;A5D7S8	F1MYN5;A5D7S8	tr|F1MYN5|F1MYN5_BOVIN Fibulin-1 OS=Bos taurus OX=9913 GN=FBLN1 PE=1 SV=2;tr|A5D7S8|A5D7S8_BOVIN Fibulin-1 OS=Bos taurus OX=9913 GN=FBLN1 PE=2 SV=1	2	3	3	3	77.486	706	80.584	5.9	57952.7	54210.3	55426.5	58157	48489.4	57990.9	0.982385	0.785415
F1MYP9;E1BB98	F1MYP9	tr|F1MYP9|F1MYP9_BOVIN STEAP3 metalloreductase OS=Bos taurus OX=9913 GN=STEAP3 PE=4 SV=2	2	3	3	3	54.45	488	8.8436	6.8	59698.2	65098.2	60794.8	65938.1	67182.6	66322.7	1.07464	0.0521911
F1MYS2;A4FV44	F1MYS2	tr|F1MYS2|F1MYS2_BOVIN FCH domain only 2 OS=Bos taurus OX=9913 GN=FCHO2 PE=4 SV=2	2	1	1	1	88.956	813	6.7447	1.1	19621.9	18199.5	20261.1	18658.4	21473.7	23462.5	1.0949	0.293586
F1MYS7;Q3MHP6	F1MYS7;Q3MHP6	tr|F1MYS7|F1MYS7_BOVIN Eukaryotic translation initiation factor 4B OS=Bos taurus OX=9913 GN=EIF4B PE=1 SV=1;tr|Q3MHP6|Q3MHP6_BOVIN Eukaryotic translation initiation factor 4B OS=Bos taurus OX=9913 GN=EIF4B PE=2 SV=1	2	16	16	16	68.817	610	312.28	31	682244	601361	667950	663468	624015	762065	1.05021	0.533738
F1MYV0;Q2KIT2	F1MYV0	tr|F1MYV0|F1MYV0_BOVIN Solute carrier organic anion transporter family member OS=Bos taurus OX=9913 GN=SLCO1B3 PE=3 SV=2	2	14	14	1	75.452	689	75.5	18.7	1.05287e+06	1.11529e+06	1.04289e+06	1.01571e+06	930629	835927	0.866467	0.065155
F1MYV9;Q1JQD5	F1MYV9;Q1JQD5	tr|F1MYV9|F1MYV9_BOVIN Oxidative stress responsive 1 OS=Bos taurus OX=9913 GN=OXSR1 PE=1 SV=1;tr|Q1JQD5|Q1JQD5_BOVIN OXSR1 protein OS=Bos taurus OX=9913 GN=OXSR1 PE=2 SV=1	2	5	5	4	57.926	527	56.446	11	183790	175548	173000	164397	233194	171236	1.06854	0.611724
F1MYW1;Q864U4	F1MYW1;Q864U4	tr|F1MYW1|F1MYW1_BOVIN Stabilin 2 OS=Bos taurus OX=9913 GN=STAB2 PE=4 SV=2;tr|Q864U4|Q864U4_BOVIN Putative hyaluronan receptor for endocytosis (Fragment) OS=Bos taurus OX=9913 GN=hare PE=2 SV=2	2	4	4	4	278.1	2558	11.377	1.7	73134.4	78417.5	78525.1	67268.3	105099	85664.5	1.1215	0.44716
F1MYW4;Q3T037	F1MYW4;Q3T037	tr|F1MYW4|F1MYW4_BOVIN Nucleolar GTP-binding protein 1 OS=Bos taurus OX=9913 GN=GTPBP4 PE=3 SV=2;tr|Q3T037|Q3T037_BOVIN GTPBP4 protein (Fragment) OS=Bos taurus OX=9913 GN=GTPBP4 PE=2 SV=1	2	3	3	3	74.061	634	6.6343	4.6	54602.7	58344.5	54035.9	52627.7	69966.1	55829.8	1.06851	0.525913
F1MYW5	F1MYW5	tr|F1MYW5|F1MYW5_BOVIN MPN domain containing OS=Bos taurus OX=9913 GN=MPND PE=4 SV=2	1	1	1	1	53.725	491	16.6	4.3	3405.71	3658.7	3135.41	3646.54	5070.76	3243.29	1.17263	0.364738
F1MYW7;Q2KIZ2	F1MYW7	tr|F1MYW7|F1MYW7_BOVIN Histocompatibility minor 13 OS=Bos taurus OX=9913 GN=HM13 PE=4 SV=1	2	8	8	8	41.552	377	100.77	23.1	488188	468437	548705	473508	555473	684126	1.13803	0.352448
F1MYX5;Q3ZC00	F1MYX5;Q3ZC00	tr|F1MYX5|F1MYX5_BOVIN Lymphocyte cytosolic protein 1 OS=Bos taurus OX=9913 GN=LCP1 PE=1 SV=1;tr|Q3ZC00|Q3ZC00_BOVIN Lymphocyte cytosolic protein 1 (L-plastin) OS=Bos taurus OX=9913 GN=LCP1 PE=2 SV=1	2	30	30	23	70.111	627	323.31	55	2.44619e+06	2.61482e+06	2.4509e+06	2.53417e+06	2.03373e+06	2.41097e+06	0.929041	0.330172
F1MYX9;Q0IID0;REV__Q0P5F3;REV__Q2KIB6;REV__F1MKS6	F1MYX9	tr|F1MYX9|F1MYX9_BOVIN Uncharacterized protein OS=Bos taurus OX=9913 GN=LAMA4 PE=1 SV=2	5	14	14	14	202.71	1824	323.31	8.6	286381	315035	295851	288386	325190	301340	1.01967	0.689376
[truncated: 2,543 more rows]
