# Supplementary material for: Comparative Transcriptomic and Proteomic Analyses Identify Key Genes Associated With Milk Fat Traits in Chinese Holstein Cows
Source: Front Genet. 2019 Aug 13;10:672. doi: 10.3389/fgene.2019.00672 (PMC6700372; doi:10.3389/fgene.2019.00672)
Supplement: Supplementary file 15 [file Table_8.xlsx]

## Sheet: bp
maxLevel	levels	GO_Name	GO_ID	Pvalue	Pvalue_adjusted	PAS_Value	PAS_Zscore	max_zscore	min_zscore	Genes	Count	Pop_Hit	List_Total	Background_Genes	URL
4	4	oxidation-reduction process	GO:0055114	2.61e-07	0.000297	-1.53	-2.92	4.56073	-9.38866	MSRB1|1.398925895;ABCD3|0.816871325;ALDH7A1|0.814136548;AUH|0.742976797;SLC27A2|0.7797221;ETFA|0.805640357;ENSBTAG00000000229|0.831941103;PRODH|0.823080084;SIRT3|0.793890664;SDHC|0.810068343;NDUFB3|0.798895777;NDUFA2|0.832513866;RDH13|0.807458042;HSD17B13|0.698756023;SUCLG1|0.812044925	15	1121	54	19334	http://www.ebi.ac.uk/QuickGO/GTerm?id=GO:0055114
7	7	monocarboxylic acid catabolic process	GO:0072329	4.37e-06	0.00248	-0.58	-1.03	4.56073	-9.38866	ABCD3|0.816871325;AUH|0.742976797;SLC27A2|0.7797221;ETFA|0.805640357;AGXT2|0.686829751	5	87	54	19334	http://www.ebi.ac.uk/QuickGO/GTerm?id=GO:0072329
7	7	fatty acid beta-oxidation	GO:0006635	1.67e-05	0.00405	-0.42	-0.7	4.56073	-9.38866	ABCD3|0.816871325;AUH|0.742976797;SLC27A2|0.7797221;ETFA|0.805640357	4	55	54	19334	http://www.ebi.ac.uk/QuickGO/GTerm?id=GO:0006635
6	6	carboxylic acid catabolic process	GO:0046395	1.78e-05	0.00405	-0.67	-1.2	4.56073	-9.38866	ABCD3|0.816871325;AUH|0.742976797;SLC27A2|0.7797221;ETFA|0.805640357;PRODH|0.823080084;AGXT2|0.686829751	6	197	54	19334	http://www.ebi.ac.uk/QuickGO/GTerm?id=GO:0046395
5	5	organic acid catabolic process	GO:0016054	1.78e-05	0.00405	-0.67	-1.2	4.56073	-9.38866	ABCD3|0.816871325;AUH|0.742976797;SLC27A2|0.7797221;ETFA|0.805640357;PRODH|0.823080084;AGXT2|0.686829751	6	197	54	19334	http://www.ebi.ac.uk/QuickGO/GTerm?id=GO:0016054
8	7,8	neutrophil aggregation	GO:0070488	2.29e-05	0.00434	-0.18	-0.23	4.56073	-9.38866	S100A9|0.786902766;S100A8|0.831601866	2	3	54	19334	http://www.ebi.ac.uk/QuickGO/GTerm?id=GO:0070488
6	6	fatty acid catabolic process	GO:0009062	4.86e-05	0.00787	-0.42	-0.7	4.56073	-9.38866	ABCD3|0.816871325;AUH|0.742976797;SLC27A2|0.7797221;ETFA|0.805640357	4	72	54	19334	http://www.ebi.ac.uk/QuickGO/GTerm?id=GO:0009062
7	6,7	fatty acid oxidation	GO:0019395	6.32e-05	0.00864	-0.42	-0.7	4.56073	-9.38866	ABCD3|0.816871325;AUH|0.742976797;SLC27A2|0.7797221;ETFA|0.805640357	4	77	54	19334	http://www.ebi.ac.uk/QuickGO/GTerm?id=GO:0019395
6	5,6	lipid oxidation	GO:0034440	7.34e-05	0.00864	-0.42	-0.7	4.56073	-9.38866	ABCD3|0.816871325;AUH|0.742976797;SLC27A2|0.7797221;ETFA|0.805640357	4	80	54	19334	http://www.ebi.ac.uk/QuickGO/GTerm?id=GO:0034440
7	7	very long-chain fatty acid catabolic process	GO:0042760	7.62e-05	0.00864	-0.2	-0.25	4.56073	-9.38866	ABCD3|0.816871325;SLC27A2|0.7797221	2	5	54	19334	http://www.ebi.ac.uk/QuickGO/GTerm?id=GO:0042760
5	5	small molecule catabolic process	GO:0044282	0.000112	0.0116	-0.67	-1.2	4.56073	-9.38866	ABCD3|0.816871325;AUH|0.742976797;SLC27A2|0.7797221;ETFA|0.805640357;PRODH|0.823080084;AGXT2|0.686829751	6	274	54	19334	http://www.ebi.ac.uk/QuickGO/GTerm?id=GO:0044282
5	5	lipid catabolic process	GO:0016042	0.000129	0.0122	-0.61	-1.08	4.56073	-9.38866	PLCB2|1.260853142;ABCD3|0.816871325;AUH|0.742976797;CES3|0.815171956;SLC27A2|0.7797221;ETFA|0.805640357	6	281	54	19334	http://www.ebi.ac.uk/QuickGO/GTerm?id=GO:0016042
4	4	leukocyte migration involved in inflammatory response	GO:0002523	0.000586	0.0511	-0.18	-0.23	4.56073	-9.38866	S100A9|0.786902766;S100A8|0.831601866	2	13	54	19334	http://www.ebi.ac.uk/QuickGO/GTerm?id=GO:0002523
6	6	carboxylic acid metabolic process	GO:0019752	0.00086	0.0697	-0.98	-1.82	4.56073	-9.38866	ABCD3|0.816871325;AUH|0.742976797;SLC27A2|0.7797221;ETFA|0.805640357;PCK1|0.742492371;PRODH|0.823080084;SDHC|0.810068343;AGXT2|0.686829751;SUCLG1|0.812044925	9	910	54	19334	http://www.ebi.ac.uk/QuickGO/GTerm?id=GO:0019752
5	5	cellular lipid catabolic process	GO:0044242	0.00116	0.0823	-0.42	-0.7	4.56073	-9.38866	ABCD3|0.816871325;AUH|0.742976797;SLC27A2|0.7797221;ETFA|0.805640357	4	165	54	19334	http://www.ebi.ac.uk/QuickGO/GTerm?id=GO:0044242
7	6,7	aerobic respiration	GO:0009060	0.00116	0.0823	-0.28	-0.42	4.56073	-9.38866	SIRT3|0.793890664;SDHC|0.810068343;SUCLG1|0.812044925	3	74	54	19334	http://www.ebi.ac.uk/QuickGO/GTerm?id=GO:0009060
3	3	single-organism metabolic process	GO:0044710	0.00133	0.088	-2.78	-5.45	4.56073	-9.38866	TERF2|1.567480756;PLCB2|1.260853142;SNW1|1.269548997;MSRB1|1.398925895;FBXO4|1.259588839;TKT|0.743925683;ABCD3|0.816871325;ALDH7A1|0.814136548;AUH|0.742976797;CES3|0.815171956;TK2|0.762771391;SLC27A2|0.7797221;ETFA|0.805640357;PCK1|0.742492371;ENSBTAG00000000229|0.831941103;PRODH|0.823080084;SIRT3|0.793890664;ATP5J|0.744637717;SDHC|0.810068343;NDUFB3|0.798895777;NDUFA2|0.832513866;RDH13|0.8074580…	25	5115	54	19334	http://www.ebi.ac.uk/QuickGO/GTerm?id=GO:0044710
5	5	oxoacid metabolic process	GO:0043436	0.0014	0.088	-0.98	-1.82	4.56073	-9.38866	ABCD3|0.816871325;AUH|0.742976797;SLC27A2|0.7797221;ETFA|0.805640357;PCK1|0.742492371;PRODH|0.823080084;SDHC|0.810068343;AGXT2|0.686829751;SUCLG1|0.812044925	9	975	54	19334	http://www.ebi.ac.uk/QuickGO/GTerm?id=GO:0043436
4	4	organic acid metabolic process	GO:0006082	0.00161	0.096	-0.98	-1.82	4.56073	-9.38866	ABCD3|0.816871325;AUH|0.742976797;SLC27A2|0.7797221;ETFA|0.805640357;PCK1|0.742492371;PRODH|0.823080084;SDHC|0.810068343;AGXT2|0.686829751;SUCLG1|0.812044925	9	995	54	19334	http://www.ebi.ac.uk/QuickGO/GTerm?id=GO:0006082
3	3	catabolic process	GO:0009056	0.00232	0.122	-1.5	-2.86	4.56073	-9.38866	MRTO4|1.279408673;PLCB2|1.260853142;FBXO4|1.259588839;ABCD3|0.816871325;S100A9|0.786902766;AUH|0.742976797;CES3|0.815171956;SLC27A2|0.7797221;ETFA|0.805640357;PRODH|0.823080084;S100A8|0.831601866;AGXT2|0.686829751;CTSV|0.705893295;PGLYRP1|0.800785591	14	2200	54	19334	http://www.ebi.ac.uk/QuickGO/GTerm?id=GO:0009056
5	5	lipid modification	GO:0030258	0.00235	0.122	-0.42	-0.7	4.56073	-9.38866	ABCD3|0.816871325;AUH|0.742976797;SLC27A2|0.7797221;ETFA|0.805640357	4	200	54	19334	http://www.ebi.ac.uk/QuickGO/GTerm?id=GO:0030258
8	7,8	glycerol biosynthetic process from pyruvate	GO:0046327	0.00279	0.122	0	0.14	4.56073	-9.38866	PCK1|0.742492371	1	1	54	19334	http://www.ebi.ac.uk/QuickGO/GTerm?id=GO:0046327
7	7	negative regulation of beta-galactosidase activity	GO:1903770	0.00279	0.122	0	0.14	4.56073	-9.38866	TERF2|1.567480756	1	1	54	19334	http://www.ebi.ac.uk/QuickGO/GTerm?id=GO:1903770
9	5,6,7,8,9	regulation of telomere maintenance via recombination	GO:0032207	0.00279	0.122	0	0.14	4.56073	-9.38866	TERF2|1.567480756	1	1	54	19334	http://www.ebi.ac.uk/QuickGO/GTerm?id=GO:0032207
6	6	methyl-branched fatty acid metabolic process	GO:0097089	0.00279	0.122	0	0.14	4.56073	-9.38866	SLC27A2|0.7797221	1	1	54	19334	http://www.ebi.ac.uk/QuickGO/GTerm?id=GO:0097089
9	5,6,7,8,9	negative regulation of telomere maintenance via recombination	GO:0032208	0.00279	0.122	0	0.14	4.56073	-9.38866	TERF2|1.567480756	1	1	54	19334	http://www.ebi.ac.uk/QuickGO/GTerm?id=GO:0032208
6	6	very long-chain fatty acid metabolic process	GO:0000038	0.00296	0.122	-0.2	-0.25	4.56073	-9.38866	ABCD3|0.816871325;SLC27A2|0.7797221	2	29	54	19334	http://www.ebi.ac.uk/QuickGO/GTerm?id=GO:0000038
4	4	organic substance catabolic process	GO:1901575	0.0031	0.122	-1.31	-2.49	4.56073	-9.38866	MRTO4|1.279408673;PLCB2|1.260853142;FBXO4|1.259588839;ABCD3|0.816871325;AUH|0.742976797;CES3|0.815171956;SLC27A2|0.7797221;ETFA|0.805640357;PRODH|0.823080084;AGXT2|0.686829751;CTSV|0.705893295;PGLYRP1|0.800785591	12	1775	54	19334	http://www.ebi.ac.uk/QuickGO/GTerm?id=GO:1901575
7	7	monocarboxylic acid metabolic process	GO:0032787	0.00312	0.122	-0.71	-1.29	4.56073	-9.38866	ABCD3|0.816871325;AUH|0.742976797;SLC27A2|0.7797221;ETFA|0.805640357;PCK1|0.742492371;AGXT2|0.686829751	6	518	54	19334	http://www.ebi.ac.uk/QuickGO/GTerm?id=GO:0032787
8	6,7,8	regulation of natural killer cell activation	GO:0032814	0.00382	0.127	-0.01	0.12	4.56073	-9.38866	BLOC1S3|1.286419303;PGLYRP1|0.800785591	2	33	54	19334	http://www.ebi.ac.uk/QuickGO/GTerm?id=GO:0032814
5	4,5	innate immune response	GO:0045087	0.00434	0.127	-0.63	-1.12	4.56073	-9.38866	MSRB1|1.398925895;LCN2|0.816168559;S100A9|0.786902766;S100A8|0.831601866;S100A12|0.768687435;PGLYRP1|0.800785591	6	554	54	19334	http://www.ebi.ac.uk/QuickGO/GTerm?id=GO:0045087
4	4	tricarboxylic acid cycle	GO:0006099	0.00479	0.127	-0.18	-0.22	4.56073	-9.38866	SDHC|0.810068343;SUCLG1|0.812044925	2	37	54	19334	http://www.ebi.ac.uk/QuickGO/GTerm?id=GO:0006099
7	7	regulation of endopeptidase activity	GO:0052548	0.00509	0.127	-0.62	-1.1	4.56073	-9.38866	BIRC6|1.386064696;S100A9|0.786902766;SERPINB4|0.793487912;KNG1|0.639328087;S100A8|0.831601866	5	400	54	19334	http://www.ebi.ac.uk/QuickGO/GTerm?id=GO:0052548
6	6	glyceraldehyde-3-phosphate biosynthetic process	GO:0046166	0.00558	0.127	0	0.14	4.56073	-9.38866	TKT|0.743925683	1	2	54	19334	http://www.ebi.ac.uk/QuickGO/GTerm?id=GO:0046166
9	7,8,9	negative regulation of DNA recombination at telomere	GO:0048239	0.00558	0.127	0	0.14	4.56073	-9.38866	TERF2|1.567480756	1	2	54	19334	http://www.ebi.ac.uk/QuickGO/GTerm?id=GO:0048239
5	5	glycine betaine biosynthetic process from choline	GO:0019285	0.00558	0.127	0	0.14	4.56073	-9.38866	ALDH7A1|0.814136548	1	2	54	19334	http://www.ebi.ac.uk/QuickGO/GTerm?id=GO:0019285
11	8,9,10,11	peroxisomal long-chain fatty acid import	GO:0015910	0.00558	0.127	0	0.14	4.56073	-9.38866	ABCD3|0.816871325	1	2	54	19334	http://www.ebi.ac.uk/QuickGO/GTerm?id=GO:0015910
8	6,7,8	positive regulation of IRE1-mediated unfolded protein response	GO:1903896	0.00558	0.127	0	0.14	4.56073	-9.38866	TMEM33|0.775276539	1	2	54	19334	http://www.ebi.ac.uk/QuickGO/GTerm?id=GO:1903896
5	5	positive regulation of vitamin D receptor signaling pathway	GO:0070564	0.00558	0.127	0	0.14	4.56073	-9.38866	SNW1|1.269548997	1	2	54	19334	http://www.ebi.ac.uk/QuickGO/GTerm?id=GO:0070564
5	5	regulation of cytolysis in other organism	GO:0051710	0.00558	0.127	0	0.14	4.56073	-9.38866	PGLYRP1|0.800785591	1	2	54	19334	http://www.ebi.ac.uk/QuickGO/GTerm?id=GO:0051710
7	7	response to high light intensity	GO:0009644	0.00558	0.127	0	0.14	4.56073	-9.38866	RDH13|0.807458042	1	2	54	19334	http://www.ebi.ac.uk/QuickGO/GTerm?id=GO:0009644
9	5,6,7,8,9	negative regulation of t-circle formation	GO:1904430	0.00558	0.127	0	0.14	4.56073	-9.38866	TERF2|1.567480756	1	2	54	19334	http://www.ebi.ac.uk/QuickGO/GTerm?id=GO:1904430
10	10	L-alanine catabolic process, by transamination	GO:0019481	0.00558	0.127	0	0.14	4.56073	-9.38866	AGXT2|0.686829751	1	2	54	19334	http://www.ebi.ac.uk/QuickGO/GTerm?id=GO:0019481
5	5	positive regulation of cytolysis in other organism	GO:0051714	0.00558	0.127	0	0.14	4.56073	-9.38866	PGLYRP1|0.800785591	1	2	54	19334	http://www.ebi.ac.uk/QuickGO/GTerm?id=GO:0051714
7	6,7	cellular response to potassium ion starvation	GO:0051365	0.00558	0.127	0	0.14	4.56073	-9.38866	PCK1|0.742492371	1	2	54	19334	http://www.ebi.ac.uk/QuickGO/GTerm?id=GO:0051365
7	7	positive regulation of transcription from RNA polymerase II promoter in response to acidic pH	GO:0061402	0.00558	0.127	0	0.14	4.56073	-9.38866	PCK1|0.742492371	1	2	54	19334	http://www.ebi.ac.uk/QuickGO/GTerm?id=GO:0061402
9	7,8,9	regulation of DNA recombination at telomere	GO:0072695	0.00558	0.127	0	0.14	4.56073	-9.38866	TERF2|1.567480756	1	2	54	19334	http://www.ebi.ac.uk/QuickGO/GTerm?id=GO:0072695
5	5	glycine betaine metabolic process	GO:0031455	0.00558	0.127	0	0.14	4.56073	-9.38866	ALDH7A1|0.814136548	1	2	54	19334	http://www.ebi.ac.uk/QuickGO/GTerm?id=GO:0031455
5	5	negative regulation of endodermal cell differentiation	GO:1903225	0.00558	0.127	0	0.14	4.56073	-9.38866	COL5A2|1.371476244	1	2	54	19334	http://www.ebi.ac.uk/QuickGO/GTerm?id=GO:1903225
7	6,7	glycine betaine biosynthetic process	GO:0031456	0.00558	0.127	0	0.14	4.56073	-9.38866	ALDH7A1|0.814136548	1	2	54	19334	http://www.ebi.ac.uk/QuickGO/GTerm?id=GO:0031456
8	8	citrate metabolic process	GO:0006101	0.00586	0.13	-0.18	-0.22	4.56073	-9.38866	SDHC|0.810068343;SUCLG1|0.812044925	2	41	54	19334	http://www.ebi.ac.uk/QuickGO/GTerm?id=GO:0006101
6	6	anion transport	GO:0006820	0.00688	0.139	-0.6	-1.06	4.56073	-9.38866	CLCC1|1.384976656;SLC22A1|0.829950423;ABCD3|0.816871325;SLC27A2|0.7797221;SLC25A3|0.832182631;SLC25A15|0.791942927	6	610	54	19334	http://www.ebi.ac.uk/QuickGO/GTerm?id=GO:0006820
7	7	tricarboxylic acid metabolic process	GO:0072350	0.00702	0.139	-0.18	-0.22	4.56073	-9.38866	SDHC|0.810068343;SUCLG1|0.812044925	2	45	54	19334	http://www.ebi.ac.uk/QuickGO/GTerm?id=GO:0072350
4	4	small molecule metabolic process	GO:0044281	0.00714	0.139	-1.31	-2.49	4.56073	-9.38866	ABCD3|0.816871325;ALDH7A1|0.814136548;AUH|0.742976797;TK2|0.762771391;SLC27A2|0.7797221;ETFA|0.805640357;PCK1|0.742492371;PRODH|0.823080084;ATP5J|0.744637717;SDHC|0.810068343;AGXT2|0.686829751;SUCLG1|0.812044925	12	1969	54	19334	http://www.ebi.ac.uk/QuickGO/GTerm?id=GO:0044281
4	4	single-organism catabolic process	GO:0044712	0.00751	0.139	-0.86	-1.58	4.56073	-9.38866	PLCB2|1.260853142;ABCD3|0.816871325;AUH|0.742976797;CES3|0.815171956;SLC27A2|0.7797221;ETFA|0.805640357;PRODH|0.823080084;AGXT2|0.686829751	8	1032	54	19334	http://www.ebi.ac.uk/QuickGO/GTerm?id=GO:0044712
6	6	regulation of peptidase activity	GO:0052547	0.00784	0.139	-0.62	-1.1	4.56073	-9.38866	BIRC6|1.386064696;S100A9|0.786902766;SERPINB4|0.793487912;KNG1|0.639328087;S100A8|0.831601866	5	444	54	19334	http://www.ebi.ac.uk/QuickGO/GTerm?id=GO:0052547
8	8	mitochondrial ornithine transport	GO:0000066	0.00836	0.139	0	0.14	4.56073	-9.38866	SLC25A15|0.791942927	1	3	54	19334	http://www.ebi.ac.uk/QuickGO/GTerm?id=GO:0000066
7	6,7	iron chelate transport	GO:0015688	0.00836	0.139	0	0.14	4.56073	-9.38866	LCN2|0.816168559	1	3	54	19334	http://www.ebi.ac.uk/QuickGO/GTerm?id=GO:0015688
9	7,8,9	proline catabolic process to glutamate	GO:0010133	0.00836	0.139	0	0.14	4.56073	-9.38866	PRODH|0.823080084	1	3	54	19334	http://www.ebi.ac.uk/QuickGO/GTerm?id=GO:0010133
4	4	positive regulation of response to alcohol	GO:1901421	0.00836	0.139	0	0.14	4.56073	-9.38866	SNW1|1.269548997	1	3	54	19334	http://www.ebi.ac.uk/QuickGO/GTerm?id=GO:1901421
8	7,8	siderophore transport	GO:0015891	0.00836	0.139	0	0.14	4.56073	-9.38866	LCN2|0.816168559	1	3	54	19334	http://www.ebi.ac.uk/QuickGO/GTerm?id=GO:0015891
8	5,8	negative regulation of natural killer cell differentiation involved in immune response	GO:0032827	0.00836	0.139	0	0.14	4.56073	-9.38866	PGLYRP1|0.800785591	1	3	54	19334	http://www.ebi.ac.uk/QuickGO/GTerm?id=GO:0032827
6	6	platelet dense granule organization	GO:0060155	0.00836	0.139	0	0.14	4.56073	-9.38866	BLOC1S3|1.286419303	1	3	54	19334	http://www.ebi.ac.uk/QuickGO/GTerm?id=GO:0060155
8	7,8	telomeric loop formation	GO:0031627	0.00836	0.139	0	0.14	4.56073	-9.38866	TERF2|1.567480756	1	3	54	19334	http://www.ebi.ac.uk/QuickGO/GTerm?id=GO:0031627
7	6,7	regulation of endoplasmic reticulum tubular network organization	GO:1903371	0.00836	0.139	0	0.14	4.56073	-9.38866	TMEM33|0.775276539	1	3	54	19334	http://www.ebi.ac.uk/QuickGO/GTerm?id=GO:1903371
6	6	generation of catalytic spliceosome for second transesterification step	GO:0000350	0.00836	0.139	0	0.14	4.56073	-9.38866	SNW1|1.269548997	1	3	54	19334	http://www.ebi.ac.uk/QuickGO/GTerm?id=GO:0000350
7	7	negative regulation of natural killer cell differentiation	GO:0032824	0.00836	0.139	0	0.14	4.56073	-9.38866	PGLYRP1|0.800785591	1	3	54	19334	http://www.ebi.ac.uk/QuickGO/GTerm?id=GO:0032824
4	4	choline metabolic process	GO:0019695	0.00836	0.139	0	0.14	4.56073	-9.38866	ALDH7A1|0.814136548	1	3	54	19334	http://www.ebi.ac.uk/QuickGO/GTerm?id=GO:0019695
10	7,8,9,10	long-chain fatty acid transport	GO:0015909	0.00894	0.147	-0.2	-0.25	4.56073	-9.38866	ABCD3|0.816871325;SLC27A2|0.7797221	2	51	54	19334	http://www.ebi.ac.uk/QuickGO/GTerm?id=GO:0015909
8	6,7,8	positive regulation of intrinsic apoptotic signaling pathway	GO:2001244	0.00963	0.153	-0.18	-0.23	4.56073	-9.38866	S100A9|0.786902766;S100A8|0.831601866	2	53	54	19334	http://www.ebi.ac.uk/QuickGO/GTerm?id=GO:2001244
6	5,6	alditol biosynthetic process	GO:0019401	0.0111	0.153	0	0.14	4.56073	-9.38866	PCK1|0.742492371	1	4	54	19334	http://www.ebi.ac.uk/QuickGO/GTerm?id=GO:0019401
9	6,7,8,9	mitochondrial electron transport, succinate to ubiquinone	GO:0006121	0.0111	0.153	0	0.14	4.56073	-9.38866	SDHC|0.810068343	1	4	54	19334	http://www.ebi.ac.uk/QuickGO/GTerm?id=GO:0006121
7	6,7	glycerol biosynthetic process	GO:0006114	0.0111	0.153	0	0.14	4.56073	-9.38866	PCK1|0.742492371	1	4	54	19334	http://www.ebi.ac.uk/QuickGO/GTerm?id=GO:0006114
7	7	natural killer cell differentiation involved in immune response	GO:0002325	0.0111	0.153	0	0.14	4.56073	-9.38866	PGLYRP1|0.800785591	1	4	54	19334	http://www.ebi.ac.uk/QuickGO/GTerm?id=GO:0002325
7	6,7	positive regulation of PERK-mediated unfolded protein response	GO:1903899	0.0111	0.153	0	0.14	4.56073	-9.38866	TMEM33|0.775276539	1	4	54	19334	http://www.ebi.ac.uk/QuickGO/GTerm?id=GO:1903899
6	6	response to light intensity	GO:0009642	0.0111	0.153	0	0.14	4.56073	-9.38866	RDH13|0.807458042	1	4	54	19334	http://www.ebi.ac.uk/QuickGO/GTerm?id=GO:0009642
9	9	L-alanine catabolic process	GO:0042853	0.0111	0.153	0	0.14	4.56073	-9.38866	AGXT2|0.686829751	1	4	54	19334	http://www.ebi.ac.uk/QuickGO/GTerm?id=GO:0042853
7	7	peptidoglycan metabolic process	GO:0000270	0.0111	0.153	0	0.14	4.56073	-9.38866	PGLYRP1|0.800785591	1	4	54	19334	http://www.ebi.ac.uk/QuickGO/GTerm?id=GO:0000270
8	8	peptidoglycan catabolic process	GO:0009253	0.0111	0.153	0	0.14	4.56073	-9.38866	PGLYRP1|0.800785591	1	4	54	19334	http://www.ebi.ac.uk/QuickGO/GTerm?id=GO:0009253
6	6	glyoxylate catabolic process	GO:0009436	0.0111	0.153	0	0.14	4.56073	-9.38866	AGXT2|0.686829751	1	4	54	19334	http://www.ebi.ac.uk/QuickGO/GTerm?id=GO:0009436
9	5,6,7,8,9	negative regulation of telomere capping	GO:1904354	0.0111	0.153	0	0.14	4.56073	-9.38866	TERF2|1.567480756	1	4	54	19334	http://www.ebi.ac.uk/QuickGO/GTerm?id=GO:1904354
5	5	regulation of natural killer cell differentiation involved in immune response	GO:0032826	0.0111	0.153	0	0.14	4.56073	-9.38866	PGLYRP1|0.800785591	1	4	54	19334	http://www.ebi.ac.uk/QuickGO/GTerm?id=GO:0032826
6	5,6	cellular respiration	GO:0045333	0.0112	0.153	-0.28	-0.42	4.56073	-9.38866	SIRT3|0.793890664;SDHC|0.810068343;SUCLG1|0.812044925	3	166	54	19334	http://www.ebi.ac.uk/QuickGO/GTerm?id=GO:0045333
5	5	fatty acid metabolic process	GO:0006631	0.0119	0.161	-0.42	-0.7	4.56073	-9.38866	ABCD3|0.816871325;AUH|0.742976797;SLC27A2|0.7797221;ETFA|0.805640357	4	318	54	19334	http://www.ebi.ac.uk/QuickGO/GTerm?id=GO:0006631
4	4	generation of precursor metabolites and energy	GO:0006091	0.0131	0.164	-0.38	-0.62	4.56073	-9.38866	SIRT3|0.793890664;SDHC|0.810068343;NDUFB3|0.798895777;SUCLG1|0.812044925	4	327	54	19334	http://www.ebi.ac.uk/QuickGO/GTerm?id=GO:0006091
4	4	positive regulation of cytolysis	GO:0045919	0.0139	0.164	0	0.14	4.56073	-9.38866	PGLYRP1|0.800785591	1	5	54	19334	http://www.ebi.ac.uk/QuickGO/GTerm?id=GO:0045919
9	5,6,7,8,9	regulation of t-circle formation	GO:1904429	0.0139	0.164	0	0.14	4.56073	-9.38866	TERF2|1.567480756	1	5	54	19334	http://www.ebi.ac.uk/QuickGO/GTerm?id=GO:1904429
8	8	alanine catabolic process	GO:0006524	0.0139	0.164	0	0.14	4.56073	-9.38866	AGXT2|0.686829751	1	5	54	19334	http://www.ebi.ac.uk/QuickGO/GTerm?id=GO:0006524
7	7	pyruvate family amino acid catabolic process	GO:0009080	0.0139	0.164	0	0.14	4.56073	-9.38866	AGXT2|0.686829751	1	5	54	19334	http://www.ebi.ac.uk/QuickGO/GTerm?id=GO:0009080
9	7,8,9	negative regulation of mitotic recombination	GO:0045950	0.0139	0.164	0	0.14	4.56073	-9.38866	TERF2|1.567480756	1	5	54	19334	http://www.ebi.ac.uk/QuickGO/GTerm?id=GO:0045950
6	5,6	acetate ester transport	GO:1901374	0.0139	0.164	0	0.14	4.56073	-9.38866	SLC22A1|0.829950423	1	5	54	19334	http://www.ebi.ac.uk/QuickGO/GTerm?id=GO:1901374
8	6,7,8	regulation of IRE1-mediated unfolded protein response	GO:1903894	0.0139	0.164	0	0.14	4.56073	-9.38866	TMEM33|0.775276539	1	5	54	19334	http://www.ebi.ac.uk/QuickGO/GTerm?id=GO:1903894
5	5	regulation of endodermal cell differentiation	GO:1903224	0.0139	0.164	0	0.14	4.56073	-9.38866	COL5A2|1.371476244	1	5	54	19334	http://www.ebi.ac.uk/QuickGO/GTerm?id=GO:1903224
6	6	spliceosomal conformational changes to generate catalytic conformation	GO:0000393	0.0139	0.164	0	0.14	4.56073	-9.38866	SNW1|1.269548997	1	5	54	19334	http://www.ebi.ac.uk/QuickGO/GTerm?id=GO:0000393
6	6	negative regulation of natural killer cell activation	GO:0032815	0.0139	0.164	0	0.14	4.56073	-9.38866	PGLYRP1|0.800785591	1	5	54	19334	http://www.ebi.ac.uk/QuickGO/GTerm?id=GO:0032815
8	8	L-alanine metabolic process	GO:0042851	0.0139	0.164	0	0.14	4.56073	-9.38866	AGXT2|0.686829751	1	5	54	19334	http://www.ebi.ac.uk/QuickGO/GTerm?id=GO:0042851
4	4	cellular catabolic process	GO:0044248	0.0141	0.166	-1.21	-2.29	4.56073	-9.38866	MRTO4|1.279408673;FBXO4|1.259588839;ABCD3|0.816871325;S100A9|0.786902766;AUH|0.742976797;SLC27A2|0.7797221;ETFA|0.805640357;PRODH|0.823080084;S100A8|0.831601866;AGXT2|0.686829751;CTSV|0.705893295	11	1892	54	19334	http://www.ebi.ac.uk/QuickGO/GTerm?id=GO:0044248
4	4	cellular aldehyde metabolic process	GO:0006081	0.0159	0.172	-0.29	-0.44	4.56073	-9.38866	TKT|0.743925683;AGXT2|0.686829751	2	69	54	19334	http://www.ebi.ac.uk/QuickGO/GTerm?id=GO:0006081
4	4	lipid metabolic process	GO:0006629	0.0162	0.172	-0.89	-1.65	4.56073	-9.38866	PLCB2|1.260853142;ABCD3|0.816871325;AUH|0.742976797;CES3|0.815171956;SLC27A2|0.7797221;ETFA|0.805640357;PCK1|0.742492371;HSD17B13|0.698756023	8	1182	54	19334	http://www.ebi.ac.uk/QuickGO/GTerm?id=GO:0006629
9	8,9	activation of cysteine-type endopeptidase activity involved in apoptotic process	GO:0006919	0.0164	0.172	-0.18	-0.23	4.56073	-9.38866	S100A9|0.786902766;S100A8|0.831601866	2	70	54	19334	http://www.ebi.ac.uk/QuickGO/GTerm?id=GO:0006919
7	7	fatty acid alpha-oxidation	GO:0001561	0.0166	0.172	0	0.14	4.56073	-9.38866	SLC27A2|0.7797221	1	6	54	19334	http://www.ebi.ac.uk/QuickGO/GTerm?id=GO:0001561
5	5	glyoxylate metabolic process	GO:0046487	0.0166	0.172	0	0.14	4.56073	-9.38866	AGXT2|0.686829751	1	6	54	19334	http://www.ebi.ac.uk/QuickGO/GTerm?id=GO:0046487
6	6	pyruvate family amino acid metabolic process	GO:0009078	0.0166	0.172	0	0.14	4.56073	-9.38866	AGXT2|0.686829751	1	6	54	19334	http://www.ebi.ac.uk/QuickGO/GTerm?id=GO:0009078
5	5	negative regulation of gastrulation	GO:2000542	0.0166	0.172	0	0.14	4.56073	-9.38866	COL5A2|1.371476244	1	6	54	19334	http://www.ebi.ac.uk/QuickGO/GTerm?id=GO:2000542
7	7	alanine metabolic process	GO:0006522	0.0166	0.172	0	0.14	4.56073	-9.38866	AGXT2|0.686829751	1	6	54	19334	http://www.ebi.ac.uk/QuickGO/GTerm?id=GO:0006522
6	6	amino-acid betaine biosynthetic process	GO:0006578	0.0166	0.172	0	0.14	4.56073	-9.38866	ALDH7A1|0.814136548	1	6	54	19334	http://www.ebi.ac.uk/QuickGO/GTerm?id=GO:0006578
9	7,8,9	protection from non-homologous end joining at telomere	GO:0031848	0.0166	0.172	0	0.14	4.56073	-9.38866	TERF2|1.567480756	1	6	54	19334	http://www.ebi.ac.uk/QuickGO/GTerm?id=GO:0031848
6	6	proline catabolic process	GO:0006562	0.0166	0.172	0	0.14	4.56073	-9.38866	PRODH|0.823080084	1	6	54	19334	http://www.ebi.ac.uk/QuickGO/GTerm?id=GO:0006562
9	7,8,9	regulation of mitotic recombination	GO:0000019	0.0166	0.172	0	0.14	4.56073	-9.38866	TERF2|1.567480756	1	6	54	19334	http://www.ebi.ac.uk/QuickGO/GTerm?id=GO:0000019
6	6	protein repair	GO:0030091	0.0166	0.172	0	0.14	4.56073	-9.38866	MSRB1|1.398925895	1	6	54	19334	http://www.ebi.ac.uk/QuickGO/GTerm?id=GO:0030091
8	8	activation of cysteine-type endopeptidase activity	GO:0097202	0.0168	0.172	-0.18	-0.23	4.56073	-9.38866	S100A9|0.786902766;S100A8|0.831601866	2	71	54	19334	http://www.ebi.ac.uk/QuickGO/GTerm?id=GO:0097202
4	4	defense response	GO:0006952	0.0173	0.175	-0.84	-1.55	4.56073	-9.38866	MSRB1|1.398925895;LCN2|0.816168559;S100A9|0.786902766;S100A8|0.831601866;DEFB2|0.787907699;DEFB8|0.774439207;S100A12|0.768687435;PGLYRP1|0.800785591	8	1196	54	19334	http://www.ebi.ac.uk/QuickGO/GTerm?id=GO:0006952
9	6,7,8,9	fatty acid transport	GO:0015908	0.0187	0.183	-0.2	-0.25	4.56073	-9.38866	ABCD3|0.816871325;SLC27A2|0.7797221	2	75	54	19334	http://www.ebi.ac.uk/QuickGO/GTerm?id=GO:0015908
8	7,8	t-circle formation	GO:0090656	0.0194	0.183	0	0.14	4.56073	-9.38866	TERF2|1.567480756	1	7	54	19334	http://www.ebi.ac.uk/QuickGO/GTerm?id=GO:0090656
9	9	peptidyl-lysine deacetylation	GO:0034983	0.0194	0.183	0	0.14	4.56073	-9.38866	SIRT3|0.793890664	1	7	54	19334	http://www.ebi.ac.uk/QuickGO/GTerm?id=GO:0034983
6	5,6	regulation of vitamin D receptor signaling pathway	GO:0070562	0.0194	0.183	0	0.14	4.56073	-9.38866	SNW1|1.269548997	1	7	54	19334	http://www.ebi.ac.uk/QuickGO/GTerm?id=GO:0070562
4	4	cytolysis in other organism	GO:0051715	0.0194	0.183	0	0.14	4.56073	-9.38866	PGLYRP1|0.800785591	1	7	54	19334	http://www.ebi.ac.uk/QuickGO/GTerm?id=GO:0051715
7	5,6,7	IRE1-mediated unfolded protein response	GO:0036498	0.0194	0.183	0	0.14	4.56073	-9.38866	TMEM33|0.775276539	1	7	54	19334	http://www.ebi.ac.uk/QuickGO/GTerm?id=GO:0036498
11	8,9,10,11	long-chain fatty acid import	GO:0044539	0.0194	0.183	0	0.14	4.56073	-9.38866	SLC27A2|0.7797221	1	7	54	19334	http://www.ebi.ac.uk/QuickGO/GTerm?id=GO:0044539
7	6,7	regulation of PERK-mediated unfolded protein response	GO:1903897	0.0194	0.183	0	0.14	4.56073	-9.38866	TMEM33|0.775276539	1	7	54	19334	http://www.ebi.ac.uk/QuickGO/GTerm?id=GO:1903897
7	4,5,7	apoptotic signaling pathway	GO:0097190	0.02	0.188	-0.25	-0.35	4.56073	-9.38866	BIRC6|1.386064696;SNW1|1.269548997;LCN2|0.816168559;S100A9|0.786902766;S100A8|0.831601866	5	562	54	19334	http://www.ebi.ac.uk/QuickGO/GTerm?id=GO:0097190
10	7,8,9,10	regulation of mRNA splicing, via spliceosome	GO:0048024	0.0211	0.196	0.18	0.51	4.56073	-9.38866	NSRP1|1.201539994;SNW1|1.269548997	2	80	54	19334	http://www.ebi.ac.uk/QuickGO/GTerm?id=GO:0048024
10	6,7,8,9,10	secretion of lysosomal enzymes	GO:0033299	0.0221	0.201	0	0.14	4.56073	-9.38866	BLOC1S3|1.286419303	1	8	54	19334	http://www.ebi.ac.uk/QuickGO/GTerm?id=GO:0033299
4	4	regulation of cytolysis	GO:0042268	0.0221	0.201	0	0.14	4.56073	-9.38866	PGLYRP1|0.800785591	1	8	54	19334	http://www.ebi.ac.uk/QuickGO/GTerm?id=GO:0042268
8	6,7,8	telomere maintenance in response to DNA damage	GO:0043247	0.0221	0.201	0	0.14	4.56073	-9.38866	TERF2|1.567480756	1	8	54	19334	http://www.ebi.ac.uk/QuickGO/GTerm?id=GO:0043247
6	6	neutrophil chemotaxis	GO:0030593	0.0231	0.208	-0.18	-0.23	4.56073	-9.38866	S100A9|0.786902766;S100A8|0.831601866	2	84	54	19334	http://www.ebi.ac.uk/QuickGO/GTerm?id=GO:0030593
4	4	cellular oxidant detoxification	GO:0098869	0.0236	0.209	-0.18	-0.23	4.56073	-9.38866	S100A9|0.786902766;S100A8|0.831601866	2	85	54	19334	http://www.ebi.ac.uk/QuickGO/GTerm?id=GO:0098869
3	3	cellular detoxification	GO:1990748	0.0241	0.209	-0.18	-0.23	4.56073	-9.38866	S100A9|0.786902766;S100A8|0.831601866	2	86	54	19334	http://www.ebi.ac.uk/QuickGO/GTerm?id=GO:1990748
2	2	detoxification	GO:0098754	0.0246	0.209	-0.18	-0.23	4.56073	-9.38866	S100A9|0.786902766;S100A8|0.831601866	2	87	54	19334	http://www.ebi.ac.uk/QuickGO/GTerm?id=GO:0098754
7	5,6,7	positive regulation of endoplasmic reticulum unfolded protein response	GO:1900103	0.0249	0.209	0	0.14	4.56073	-9.38866	TMEM33|0.775276539	1	9	54	19334	http://www.ebi.ac.uk/QuickGO/GTerm?id=GO:1900103
6	5,6	PERK-mediated unfolded protein response	GO:0036499	0.0249	0.209	0	0.14	4.56073	-9.38866	TMEM33|0.775276539	1	9	54	19334	http://www.ebi.ac.uk/QuickGO/GTerm?id=GO:0036499
8	7,8	nuclear pore complex assembly	GO:0051292	0.0249	0.209	0	0.14	4.56073	-9.38866	TMEM33|0.775276539	1	9	54	19334	http://www.ebi.ac.uk/QuickGO/GTerm?id=GO:0051292
4	4	positive regulation of killing of cells of other organism	GO:0051712	0.0249	0.209	0	0.14	4.56073	-9.38866	PGLYRP1|0.800785591	1	9	54	19334	http://www.ebi.ac.uk/QuickGO/GTerm?id=GO:0051712
6	5,6	iron coordination entity transport	GO:1901678	0.0249	0.209	0	0.14	4.56073	-9.38866	LCN2|0.816168559	1	9	54	19334	http://www.ebi.ac.uk/QuickGO/GTerm?id=GO:1901678
4	4	regulation of response to alcohol	GO:1901419	0.0249	0.209	0	0.14	4.56073	-9.38866	SNW1|1.269548997	1	9	54	19334	http://www.ebi.ac.uk/QuickGO/GTerm?id=GO:1901419
6	5,6	positive regulation of inflammatory response	GO:0050729	0.0251	0.209	-0.18	-0.23	4.56073	-9.38866	S100A9|0.786902766;S100A8|0.831601866	2	88	54	19334	http://www.ebi.ac.uk/QuickGO/GTerm?id=GO:0050729
7	5,7	defense response to bacterium	GO:0042742	0.0253	0.209	-0.31	-0.48	4.56073	-9.38866	DEFB2|0.787907699;DEFB8|0.774439207;PGLYRP1|0.800785591	3	226	54	19334	http://www.ebi.ac.uk/QuickGO/GTerm?id=GO:0042742
8	6,8	alpha-amino acid catabolic process	GO:1901606	0.0257	0.21	-0.25	-0.35	4.56073	-9.38866	PRODH|0.823080084;AGXT2|0.686829751	2	89	54	19334	http://www.ebi.ac.uk/QuickGO/GTerm?id=GO:1901606
6	6	neutrophil migration	GO:1990266	0.0273	0.21	-0.18	-0.23	4.56073	-9.38866	S100A9|0.786902766;S100A8|0.831601866	2	92	54	19334	http://www.ebi.ac.uk/QuickGO/GTerm?id=GO:1990266
4	4	pigment accumulation	GO:0043476	0.0276	0.21	0	0.14	4.56073	-9.38866	BLOC1S3|1.286419303	1	10	54	19334	http://www.ebi.ac.uk/QuickGO/GTerm?id=GO:0043476
6	5,6	quaternary ammonium group transport	GO:0015697	0.0276	0.21	0	0.14	4.56073	-9.38866	SLC22A1|0.829950423	1	10	54	19334	http://www.ebi.ac.uk/QuickGO/GTerm?id=GO:0015697
7	6,7	endosome to pigment granule transport	GO:0043485	0.0276	0.21	0	0.14	4.56073	-9.38866	BLOC1S3|1.286419303	1	10	54	19334	http://www.ebi.ac.uk/QuickGO/GTerm?id=GO:0043485
4	4	regulation of killing of cells of other organism	GO:0051709	0.0276	0.21	0	0.14	4.56073	-9.38866	PGLYRP1|0.800785591	1	10	54	19334	http://www.ebi.ac.uk/QuickGO/GTerm?id=GO:0051709
5	4,5	cellular pigment accumulation	GO:0043482	0.0276	0.21	0	0.14	4.56073	-9.38866	BLOC1S3|1.286419303	1	10	54	19334	http://www.ebi.ac.uk/QuickGO/GTerm?id=GO:0043482
8	7,8	norepinephrine transport	GO:0015874	0.0276	0.21	0	0.14	4.56073	-9.38866	SLC22A1|0.829950423	1	10	54	19334	http://www.ebi.ac.uk/QuickGO/GTerm?id=GO:0015874
7	5,6,7	pigment granule maturation	GO:0048757	0.0276	0.21	0	0.14	4.56073	-9.38866	BLOC1S3|1.286419303	1	10	54	19334	http://www.ebi.ac.uk/QuickGO/GTerm?id=GO:0048757
6	4,6	negative regulation of cellular senescence	GO:2000773	0.0276	0.21	0	0.14	4.56073	-9.38866	TERF2|1.567480756	1	10	54	19334	http://www.ebi.ac.uk/QuickGO/GTerm?id=GO:2000773
6	5,6	vitamin D receptor signaling pathway	GO:0070561	0.0276	0.21	0	0.14	4.56073	-9.38866	SNW1|1.269548997	1	10	54	19334	http://www.ebi.ac.uk/QuickGO/GTerm?id=GO:0070561
8	7,8	endosome to melanosome transport	GO:0035646	0.0276	0.21	0	0.14	4.56073	-9.38866	BLOC1S3|1.286419303	1	10	54	19334	http://www.ebi.ac.uk/QuickGO/GTerm?id=GO:0035646
5	4,5	electron transport chain	GO:0022900	0.0295	0.224	-0.19	-0.24	4.56073	-9.38866	SDHC|0.810068343;NDUFB3|0.798895777	2	96	54	19334	http://www.ebi.ac.uk/QuickGO/GTerm?id=GO:0022900
8	8	peptidyl-cysteine S-nitrosylation	GO:0018119	0.0303	0.224	0	0.14	4.56073	-9.38866	S100A8|0.831601866	1	11	54	19334	http://www.ebi.ac.uk/QuickGO/GTerm?id=GO:0018119
8	7,8	telomere maintenance via recombination	GO:0000722	0.0303	0.224	0	0.14	4.56073	-9.38866	TERF2|1.567480756	1	11	54	19334	http://www.ebi.ac.uk/QuickGO/GTerm?id=GO:0000722
7	6,7	cellular response to vitamin D	GO:0071305	0.0303	0.224	0	0.14	4.56073	-9.38866	SNW1|1.269548997	1	11	54	19334	http://www.ebi.ac.uk/QuickGO/GTerm?id=GO:0071305
4	4	modification of morphology or physiology of other organism	GO:0035821	0.0307	0.224	-0.01	0.13	4.56073	-9.38866	SNW1|1.269548997;PGLYRP1|0.800785591	2	98	54	19334	http://www.ebi.ac.uk/QuickGO/GTerm?id=GO:0035821
5	4,5	energy derivation by oxidation of organic compounds	GO:0015980	0.0317	0.224	-0.28	-0.42	4.56073	-9.38866	SIRT3|0.793890664;SDHC|0.810068343;SUCLG1|0.812044925	3	247	54	19334	http://www.ebi.ac.uk/QuickGO/GTerm?id=GO:0015980
7	5,7	cellular amino acid catabolic process	GO:0009063	0.0318	0.224	-0.25	-0.35	4.56073	-9.38866	PRODH|0.823080084;AGXT2|0.686829751	2	100	54	19334	http://www.ebi.ac.uk/QuickGO/GTerm?id=GO:0009063
6	5,6	mitochondrial transport	GO:0006839	0.032	0.224	-0.3	-0.46	4.56073	-9.38866	SLC25A10|0.757125063;SLC25A3|0.832182631;SLC25A15|0.791942927	3	248	54	19334	http://www.ebi.ac.uk/QuickGO/GTerm?id=GO:0006839
7	6,7	organic anion transport	GO:0015711	0.0324	0.224	-0.38	-0.62	4.56073	-9.38866	SLC22A1|0.829950423;ABCD3|0.816871325;SLC27A2|0.7797221;SLC25A15|0.791942927	4	432	54	19334	http://www.ebi.ac.uk/QuickGO/GTerm?id=GO:0015711
8	7,8	positive regulation of cysteine-type endopeptidase activity involved in apoptotic process	GO:0043280	0.0324	0.224	-0.18	-0.23	4.56073	-9.38866	S100A9|0.786902766;S100A8|0.831601866	2	101	54	19334	http://www.ebi.ac.uk/QuickGO/GTerm?id=GO:0043280
5	4,5	positive regulation of defense response	GO:0031349	0.0327	0.224	-0.28	-0.42	4.56073	-9.38866	S100A9|0.786902766;S100A8|0.831601866;PGLYRP1|0.800785591	3	250	54	19334	http://www.ebi.ac.uk/QuickGO/GTerm?id=GO:0031349
6	5,6	regulation of inflammatory response	GO:0050727	0.033	0.224	-0.28	-0.42	4.56073	-9.38866	S100A9|0.786902766;S100A8|0.831601866;PGLYRP1|0.800785591	3	251	54	19334	http://www.ebi.ac.uk/QuickGO/GTerm?id=GO:0050727
7	5,7	detection of bacterium	GO:0016045	0.033	0.224	0	0.14	4.56073	-9.38866	PGLYRP1|0.800785591	1	12	54	19334	http://www.ebi.ac.uk/QuickGO/GTerm?id=GO:0016045
7	7	protein nitrosylation	GO:0017014	0.033	0.224	0	0.14	4.56073	-9.38866	S100A8|0.831601866	1	12	54	19334	http://www.ebi.ac.uk/QuickGO/GTerm?id=GO:0017014
6	4,6	detection of other organism	GO:0098543	0.033	0.224	0	0.14	4.56073	-9.38866	PGLYRP1|0.800785591	1	12	54	19334	http://www.ebi.ac.uk/QuickGO/GTerm?id=GO:0098543
6	6	endoplasmic reticulum tubular network organization	GO:0071786	0.033	0.224	0	0.14	4.56073	-9.38866	TMEM33|0.775276539	1	12	54	19334	http://www.ebi.ac.uk/QuickGO/GTerm?id=GO:0071786
6	6	cellular response to acidic pH	GO:0071468	0.033	0.224	0	0.14	4.56073	-9.38866	PCK1|0.742492371	1	12	54	19334	http://www.ebi.ac.uk/QuickGO/GTerm?id=GO:0071468
5	5	granulocyte chemotaxis	GO:0071621	0.033	0.224	-0.18	-0.23	4.56073	-9.38866	S100A9|0.786902766;S100A8|0.831601866	2	102	54	19334	http://www.ebi.ac.uk/QuickGO/GTerm?id=GO:0071621
7	7	zymogen activation	GO:0031638	0.0336	0.226	-0.18	-0.23	4.56073	-9.38866	S100A9|0.786902766;S100A8|0.831601866	2	103	54	19334	http://www.ebi.ac.uk/QuickGO/GTerm?id=GO:0031638
4	4	positive regulation of response to external stimulus	GO:0032103	0.0337	0.226	-0.1	-0.07	4.56073	-9.38866	SNW1|1.269548997;S100A9|0.786902766;S100A8|0.831601866	3	253	54	19334	http://www.ebi.ac.uk/QuickGO/GTerm?id=GO:0032103
5	5	natural killer cell activation	GO:0030101	0.0342	0.227	-0.01	0.12	4.56073	-9.38866	BLOC1S3|1.286419303;PGLYRP1|0.800785591	2	104	54	19334	http://www.ebi.ac.uk/QuickGO/GTerm?id=GO:0030101
7	6,7	telomere maintenance	GO:0000723	0.0342	0.227	0.3	0.74	4.56073	-9.38866	TERF2|1.567480756;FBXO4|1.259588839	2	104	54	19334	http://www.ebi.ac.uk/QuickGO/GTerm?id=GO:0000723
6	6	telomere organization	GO:0032200	0.0348	0.23	0.3	0.74	4.56073	-9.38866	TERF2|1.567480756;FBXO4|1.259588839	2	105	54	19334	http://www.ebi.ac.uk/QuickGO/GTerm?id=GO:0032200
5	5	aldehyde biosynthetic process	GO:0046184	0.0357	0.231	0	0.14	4.56073	-9.38866	TKT|0.743925683	1	13	54	19334	http://www.ebi.ac.uk/QuickGO/GTerm?id=GO:0046184
5	5	proline metabolic process	GO:0006560	0.0357	0.231	0	0.14	4.56073	-9.38866	PRODH|0.823080084	1	13	54	19334	http://www.ebi.ac.uk/QuickGO/GTerm?id=GO:0006560
6	6	cellular response to vitamin	GO:0071295	0.0357	0.231	0	0.14	4.56073	-9.38866	SNW1|1.269548997	1	13	54	19334	http://www.ebi.ac.uk/QuickGO/GTerm?id=GO:0071295
6	6	negative regulation of hydrolase activity	GO:0051346	0.036	0.231	-0.04	0.06	4.56073	-9.38866	TERF2|1.567480756;BIRC6|1.386064696;SERPINB4|0.793487912;KNG1|0.639328087	4	447	54	19334	http://www.ebi.ac.uk/QuickGO/GTerm?id=GO:0051346
9	9	positive regulation of cysteine-type endopeptidase activity	GO:2001056	0.036	0.231	-0.18	-0.23	4.56073	-9.38866	S100A9|0.786902766;S100A8|0.831601866	2	107	54	19334	http://www.ebi.ac.uk/QuickGO/GTerm?id=GO:2001056
5	5	aldehyde catabolic process	GO:0046185	0.0384	0.238	0	0.14	4.56073	-9.38866	AGXT2|0.686829751	1	14	54	19334	http://www.ebi.ac.uk/QuickGO/GTerm?id=GO:0046185
8	6,7,8	positive regulation of nitric-oxide synthase activity	GO:0051000	0.0384	0.238	0	0.14	4.56073	-9.38866	TERF2|1.567480756	1	14	54	19334	http://www.ebi.ac.uk/QuickGO/GTerm?id=GO:0051000
12	8,9,11,12	positive regulation of histone H3-K4 methylation	GO:0051571	0.0384	0.238	0	0.14	4.56073	-9.38866	SNW1|1.269548997	1	14	54	19334	http://www.ebi.ac.uk/QuickGO/GTerm?id=GO:0051571
6	6	positive regulation by host of viral transcription	GO:0043923	0.0384	0.238	0	0.14	4.56073	-9.38866	SNW1|1.269548997	1	14	54	19334	http://www.ebi.ac.uk/QuickGO/GTerm?id=GO:0043923
8	8	fatty acid beta-oxidation using acyl-CoA dehydrogenase	GO:0033539	0.0384	0.238	0	0.14	4.56073	-9.38866	ETFA|0.805640357	1	14	54	19334	http://www.ebi.ac.uk/QuickGO/GTerm?id=GO:0033539
7	6,7	pore complex assembly	GO:0046931	0.0384	0.238	0	0.14	4.56073	-9.38866	TMEM33|0.775276539	1	14	54	19334	http://www.ebi.ac.uk/QuickGO/GTerm?id=GO:0046931
5	5	granulocyte migration	GO:0097530	0.0391	0.241	-0.18	-0.23	4.56073	-9.38866	S100A9|0.786902766;S100A8|0.831601866	2	112	54	19334	http://www.ebi.ac.uk/QuickGO/GTerm?id=GO:0097530
6	5,6	intrinsic apoptotic signaling pathway	GO:0097193	0.0393	0.241	-0.1	-0.07	4.56073	-9.38866	SNW1|1.269548997;S100A9|0.786902766;S100A8|0.831601866	3	269	54	19334	http://www.ebi.ac.uk/QuickGO/GTerm?id=GO:0097193
5	5	amino-acid betaine metabolic process	GO:0006577	0.0411	0.248	0	0.14	4.56073	-9.38866	ALDH7A1|0.814136548	1	15	54	19334	http://www.ebi.ac.uk/QuickGO/GTerm?id=GO:0006577
7	5,7	spongiotrophoblast layer development	GO:0060712	0.0411	0.248	0	0.14	4.56073	-9.38866	BIRC6|1.386064696	1	15	54	19334	http://www.ebi.ac.uk/QuickGO/GTerm?id=GO:0060712
6	6	nuclear pore organization	GO:0006999	0.0411	0.248	0	0.14	4.56073	-9.38866	TMEM33|0.775276539	1	15	54	19334	http://www.ebi.ac.uk/QuickGO/GTerm?id=GO:0006999
4	4	single-organism biosynthetic process	GO:0044711	0.0413	0.248	-0.94	-1.75	4.56073	-9.38866	TKT|0.743925683;ABCD3|0.816871325;ALDH7A1|0.814136548;TK2|0.762771391;SLC27A2|0.7797221;PCK1|0.742492371;ATP5J|0.744637717;HSD17B13|0.698756023	8	1413	54	19334	http://www.ebi.ac.uk/QuickGO/GTerm?id=GO:0044711
8	6,7,8	regulation of RNA splicing	GO:0043484	0.0417	0.249	0.18	0.51	4.56073	-9.38866	NSRP1|1.201539994;SNW1|1.269548997	2	116	54	19334	http://www.ebi.ac.uk/QuickGO/GTerm?id=GO:0043484
8	8	positive regulation of endopeptidase activity	GO:0010950	0.0424	0.252	-0.18	-0.23	4.56073	-9.38866	S100A9|0.786902766;S100A8|0.831601866	2	117	54	19334	http://www.ebi.ac.uk/QuickGO/GTerm?id=GO:0010950
8	8	negative regulation of endopeptidase activity	GO:0010951	0.0426	0.252	-0.14	-0.14	4.56073	-9.38866	BIRC6|1.386064696;SERPINB4|0.793487912;KNG1|0.639328087	3	278	54	19334	http://www.ebi.ac.uk/QuickGO/GTerm?id=GO:0010951
5	5	response to vitamin D	GO:0033280	0.0438	0.256	0	0.14	4.56073	-9.38866	SNW1|1.269548997	1	16	54	19334	http://www.ebi.ac.uk/QuickGO/GTerm?id=GO:0033280
9	6,7,8,9	negative regulation of telomere maintenance via telomerase	GO:0032211	0.0438	0.256	0	0.14	4.56073	-9.38866	TERF2|1.567480756	1	16	54	19334	http://www.ebi.ac.uk/QuickGO/GTerm?id=GO:0032211
7	6,7	carboxylic acid transport	GO:0046942	0.0453	0.261	-0.3	-0.45	4.56073	-9.38866	ABCD3|0.816871325;SLC27A2|0.7797221;SLC25A15|0.791942927	3	285	54	19334	http://www.ebi.ac.uk/QuickGO/GTerm?id=GO:0046942
9	6,7,8,9	regulation of mRNA processing	GO:0050684	0.0457	0.261	0.18	0.51	4.56073	-9.38866	NSRP1|1.201539994;SNW1|1.269548997	2	122	54	19334	http://www.ebi.ac.uk/QuickGO/GTerm?id=GO:0050684
6	6	bile acid biosynthetic process	GO:0006699	0.0465	0.261	0	0.14	4.56073	-9.38866	SLC27A2|0.7797221	1	17	54	19334	http://www.ebi.ac.uk/QuickGO/GTerm?id=GO:0006699
8	7,8	mitochondrial DNA replication	GO:0006264	0.0465	0.261	0	0.14	4.56073	-9.38866	TK2|0.762771391	1	17	54	19334	http://www.ebi.ac.uk/QuickGO/GTerm?id=GO:0006264
9	7,8,9	regulation of natural killer cell differentiation	GO:0032823	0.0465	0.261	0	0.14	4.56073	-9.38866	PGLYRP1|0.800785591	1	17	54	19334	http://www.ebi.ac.uk/QuickGO/GTerm?id=GO:0032823
6	5,6	regulation of endoplasmic reticulum unfolded protein response	GO:1900101	0.0465	0.261	0	0.14	4.56073	-9.38866	TMEM33|0.775276539	1	17	54	19334	http://www.ebi.ac.uk/QuickGO/GTerm?id=GO:1900101
7	7	glycosaminoglycan catabolic process	GO:0006027	0.0465	0.261	0	0.14	4.56073	-9.38866	PGLYRP1|0.800785591	1	17	54	19334	http://www.ebi.ac.uk/QuickGO/GTerm?id=GO:0006027
4	4	negative regulation of cell aging	GO:0090344	0.0465	0.261	0	0.14	4.56073	-9.38866	TERF2|1.567480756	1	17	54	19334	http://www.ebi.ac.uk/QuickGO/GTerm?id=GO:0090344
7	6,7	positive regulation of chromosome organization	GO:2001252	0.0477	0.267	0.3	0.74	4.56073	-9.38866	TERF2|1.567480756;SNW1|1.269548997	2	125	54	19334	http://www.ebi.ac.uk/QuickGO/GTerm?id=GO:2001252
5	5	cellular response to acid chemical	GO:0071229	0.0484	0.267	0.24	0.63	4.56073	-9.38866	COL5A2|1.371476244;SNW1|1.269548997	2	126	54	19334	http://www.ebi.ac.uk/QuickGO/GTerm?id=GO:0071229
7	7	synaptic vesicle transport along microtubule	GO:0099517	0.0491	0.267	0	0.14	4.56073	-9.38866	BLOC1S3|1.286419303	1	18	54	19334	http://www.ebi.ac.uk/QuickGO/GTerm?id=GO:0099517
6	6	melanosome organization	GO:0032438	0.0491	0.267	0	0.14	4.56073	-9.38866	BLOC1S3|1.286419303	1	18	54	19334	http://www.ebi.ac.uk/QuickGO/GTerm?id=GO:0032438
6	6	synaptic vesicle cytoskeletal transport	GO:0099514	0.0491	0.267	0	0.14	4.56073	-9.38866	BLOC1S3|1.286419303	1	18	54	19334	http://www.ebi.ac.uk/QuickGO/GTerm?id=GO:0099514
8	8	anterograde synaptic vesicle transport	GO:0048490	0.0491	0.267	0	0.14	4.56073	-9.38866	BLOC1S3|1.286419303	1	18	54	19334	http://www.ebi.ac.uk/QuickGO/GTerm?id=GO:0048490
5	5	positive regulation of viral transcription	GO:0050434	0.0491	0.267	0	0.14	4.56073	-9.38866	SNW1|1.269548997	1	18	54	19334	http://www.ebi.ac.uk/QuickGO/GTerm?id=GO:0050434

## Sheet: cc
maxLevel	levels	GO_Name	GO_ID	Pvalue	Pvalue_adjusted	Genes	Count	Pop_Hit	List_Total	Background_Genes	URL
6	5,6	mitochondrion	GO:0005739	1.06e-07	2.31e-05	CLYBL|0.768183974;ABCD3|0.816871325;ALDH7A1|0.814136548;SLC25A10|0.757125063;AUH|0.742976797;TK2|0.762771391;SLC27A2|0.7797221;ETFA|0.805640357;CPT2|0.55318698;PRODH|0.823080084;SIRT3|0.793890664;ATP5J|0.744637717;SLC25A3|0.832182631;SDHC|0.810068343;NDUFB3|0.798895777;NDUFA2|0.832513866;RDH13|0.807458042;AGXT2|0.686829751;SLC25A15|0.791942927;SUCLG1|0.812044925	20	1819	59	20117	http://www.ebi.ac.uk/QuickGO/GTerm?id=GO:0005739
5	4,5	mitochondrial part	GO:0044429	1.04e-06	0.000113	ABCD3|0.816871325;SLC25A10|0.757125063;TK2|0.762771391;ETFA|0.805640357;PRODH|0.823080084;SIRT3|0.793890664;ATP5J|0.744637717;SLC25A3|0.832182631;SDHC|0.810068343;NDUFB3|0.798895777;NDUFA2|0.832513866;SLC25A15|0.791942927;SUCLG1|0.812044925	13	867	59	20117	http://www.ebi.ac.uk/QuickGO/GTerm?id=GO:0044429
5	5	mitochondrial inner membrane	GO:0005743	1.52e-05	0.00108	ABCD3|0.816871325;TK2|0.762771391;SIRT3|0.793890664;ATP5J|0.744637717;SLC25A3|0.832182631;SDHC|0.810068343;NDUFB3|0.798895777;NDUFA2|0.832513866;SLC25A15|0.791942927	9	505	59	20117	http://www.ebi.ac.uk/QuickGO/GTerm?id=GO:0005743
7	4,6,7	mitochondrial membrane	GO:0031966	1.99e-05	0.00108	ABCD3|0.816871325;SLC25A10|0.757125063;TK2|0.762771391;SIRT3|0.793890664;ATP5J|0.744637717;SLC25A3|0.832182631;SDHC|0.810068343;NDUFB3|0.798895777;NDUFA2|0.832513866;SLC25A15|0.791942927	10	660	59	20117	http://www.ebi.ac.uk/QuickGO/GTerm?id=GO:0031966
6	5,6	mitochondrial envelope	GO:0005740	3.05e-05	0.00114	ABCD3|0.816871325;SLC25A10|0.757125063;TK2|0.762771391;SIRT3|0.793890664;ATP5J|0.744637717;SLC25A3|0.832182631;SDHC|0.810068343;NDUFB3|0.798895777;NDUFA2|0.832513866;SLC25A15|0.791942927	10	694	59	20117	http://www.ebi.ac.uk/QuickGO/GTerm?id=GO:0005740
4	4	organelle inner membrane	GO:0019866	3.15e-05	0.00114	ABCD3|0.816871325;TK2|0.762771391;SIRT3|0.793890664;ATP5J|0.744637717;SLC25A3|0.832182631;SDHC|0.810068343;NDUFB3|0.798895777;NDUFA2|0.832513866;SLC25A15|0.791942927	9	554	59	20117	http://www.ebi.ac.uk/QuickGO/GTerm?id=GO:0019866
5	4,5	organelle envelope	GO:0031967	4.45e-05	0.00123	MRTO4|1.279408673;ABCD3|0.816871325;TMEM33|0.775276539;SLC25A10|0.757125063;TK2|0.762771391;SIRT3|0.793890664;ATP5J|0.744637717;SLC25A3|0.832182631;SDHC|0.810068343;NDUFB3|0.798895777;NDUFA2|0.832513866;SLC25A15|0.791942927	12	1051	59	20117	http://www.ebi.ac.uk/QuickGO/GTerm?id=GO:0031967
3	3	envelope	GO:0031975	4.53e-05	0.00123	MRTO4|1.279408673;ABCD3|0.816871325;TMEM33|0.775276539;SLC25A10|0.757125063;TK2|0.762771391;SIRT3|0.793890664;ATP5J|0.744637717;SLC25A3|0.832182631;SDHC|0.810068343;NDUFB3|0.798895777;NDUFA2|0.832513866;SLC25A15|0.791942927	12	1053	59	20117	http://www.ebi.ac.uk/QuickGO/GTerm?id=GO:0031975
7	4,5,6,7	microbody membrane	GO:0031903	0.000377	0.00819	ABCD3|0.816871325;SLC27A2|0.7797221;MPV17L|0.83071306	3	48	59	20117	http://www.ebi.ac.uk/QuickGO/GTerm?id=GO:0031903
7	5,6,7	peroxisomal membrane	GO:0005778	0.000377	0.00819	ABCD3|0.816871325;SLC27A2|0.7797221;MPV17L|0.83071306	3	48	59	20117	http://www.ebi.ac.uk/QuickGO/GTerm?id=GO:0005778
5	4,5	microbody part	GO:0044438	0.000564	0.0102	ABCD3|0.816871325;SLC27A2|0.7797221;MPV17L|0.83071306	3	55	59	20117	http://www.ebi.ac.uk/QuickGO/GTerm?id=GO:0044438
6	5,6	peroxisomal part	GO:0044439	0.000564	0.0102	ABCD3|0.816871325;SLC27A2|0.7797221;MPV17L|0.83071306	3	55	59	20117	http://www.ebi.ac.uk/QuickGO/GTerm?id=GO:0044439
4	4	inner mitochondrial membrane protein complex	GO:0098800	0.00106	0.0177	ATP5J|0.744637717;SDHC|0.810068343;NDUFB3|0.798895777;NDUFA2|0.832513866	4	153	59	20117	http://www.ebi.ac.uk/QuickGO/GTerm?id=GO:0098800
4	4	mitochondrial protein complex	GO:0098798	0.00204	0.0317	ATP5J|0.744637717;SDHC|0.810068343;NDUFB3|0.798895777;NDUFA2|0.832513866	4	183	59	20117	http://www.ebi.ac.uk/QuickGO/GTerm?id=GO:0098798
3	3	membrane-bounded organelle	GO:0043227	0.00288	0.0361	MRTO4|1.279408673;BLOC1S3|1.286419303;TERF2|1.567480756;GATAD2B|1.310072668;BIRC6|1.386064696;NSRP1|1.201539994;CBX1|1.406837678;NMRAL1|1.298183753;SNW1|1.269548997;CLCC1|1.384976656;PPWD1|1.207448494;HSPA13|1.285042918;MSRB1|1.398925895;CLYBL|0.768183974;TKT|0.743925683;ABCD3|0.816871325;LCN2|0.816168559;ALDH7A1|0.814136548;TMEM33|0.775276539;SLC25A10|0.757125063;AUH|0.742976797;CES3|0.815171956…	45	11708	59	20117	http://www.ebi.ac.uk/QuickGO/GTerm?id=GO:0043227
5	5	SMAD3-SMAD4 protein complex	GO:0071146	0.00293	0.0361	SNW1|1.269548997	1	1	59	20117	http://www.ebi.ac.uk/QuickGO/GTerm?id=GO:0071146
4	4	mitochondrial respiratory chain	GO:0005746	0.00299	0.0361	SDHC|0.810068343;NDUFB3|0.798895777;NDUFA2|0.832513866	3	98	59	20117	http://www.ebi.ac.uk/QuickGO/GTerm?id=GO:0005746
5	4,5	respiratory chain complex	GO:0098803	0.00299	0.0361	SDHC|0.810068343;NDUFB3|0.798895777;NDUFA2|0.832513866	3	98	59	20117	http://www.ebi.ac.uk/QuickGO/GTerm?id=GO:0098803
3	3	respiratory chain	GO:0070469	0.00404	0.0461	SDHC|0.810068343;NDUFB3|0.798895777;NDUFA2|0.832513866	3	109	59	20117	http://www.ebi.ac.uk/QuickGO/GTerm?id=GO:0070469
3	3	mitochondrial membrane part	GO:0044455	0.00463	0.0503	ATP5J|0.744637717;SDHC|0.810068343;NDUFB3|0.798895777;NDUFA2|0.832513866	4	230	59	20117	http://www.ebi.ac.uk/QuickGO/GTerm?id=GO:0044455
6	5,6	microbody	GO:0042579	0.00565	0.0557	ABCD3|0.816871325;SLC27A2|0.7797221;MPV17L|0.83071306	3	123	59	20117	http://www.ebi.ac.uk/QuickGO/GTerm?id=GO:0042579
7	6,7	peroxisome	GO:0005777	0.00565	0.0557	ABCD3|0.816871325;SLC27A2|0.7797221;MPV17L|0.83071306	3	123	59	20117	http://www.ebi.ac.uk/QuickGO/GTerm?id=GO:0005777
3	3	oxidoreductase complex	GO:1990204	0.00591	0.0558	SDHC|0.810068343;NDUFB3|0.798895777;NDUFA2|0.832513866	3	125	59	20117	http://www.ebi.ac.uk/QuickGO/GTerm?id=GO:1990204
4	4	cytoplasm	GO:0005737	0.0068	0.0615	MRTO4|1.279408673;BLOC1S3|1.286419303;TERF2|1.567480756;PLCB2|1.260853142;BIRC6|1.386064696;NMRAL1|1.298183753;CLCC1|1.384976656;HSPA13|1.285042918;MSRB1|1.398925895;FBXO4|1.259588839;DNAJC12|1.358046335;CLYBL|0.768183974;ABCD3|0.816871325;ALDH7A1|0.814136548;S100A9|0.786902766;TMEM33|0.775276539;SLC25A10|0.757125063;AUH|0.742976797;TK2|0.762771391;SLC27A2|0.7797221;ETFA|0.805640357;CPT2|0.553186…	40	10272	59	20117	http://www.ebi.ac.uk/QuickGO/GTerm?id=GO:0005737
2	2	organelle	GO:0043226	0.00773	0.0671	MRTO4|1.279408673;BLOC1S3|1.286419303;TERF2|1.567480756;GATAD2B|1.310072668;BIRC6|1.386064696;NSRP1|1.201539994;CBX1|1.406837678;NMRAL1|1.298183753;SNW1|1.269548997;CLCC1|1.384976656;PPWD1|1.207448494;HSPA13|1.285042918;MSRB1|1.398925895;CLYBL|0.768183974;TKT|0.743925683;ABCD3|0.816871325;LCN2|0.816168559;ALDH7A1|0.814136548;S100A9|0.786902766;TMEM33|0.775276539;SLC25A10|0.757125063;AUH|0.7429767…	47	12922	59	20117	http://www.ebi.ac.uk/QuickGO/GTerm?id=GO:0043226
5	5	collagen type V trimer	GO:0005588	0.00877	0.0732	COL5A2|1.371476244	1	3	59	20117	http://www.ebi.ac.uk/QuickGO/GTerm?id=GO:0005588
2	2	extracellular region	GO:0005576	0.0102	0.0746	COL5A2|1.371476244;PLAC9|1.252598819;HSPA13|1.285042918;TKT|0.743925683;LCN2|0.816168559;S100A9|0.786902766;TMEM33|0.775276539;CES3|0.815171956;SERPINB4|0.793487912;SLC27A2|0.7797221;PCK1|0.742492371;SLC25A3|0.832182631;S100A8|0.831601866;DEFB2|0.787907699;DEFB8|0.774439207;S100A12|0.768687435;NDUFB3|0.798895777;CLEC14A|0.806665303;CTSV|0.705893295;PGLYRP1|0.800785591	20	4083	59	20117	http://www.ebi.ac.uk/QuickGO/GTerm?id=GO:0005576
5	4,5	cytoplasmic part	GO:0044444	0.0113	0.0746	BLOC1S3|1.286419303;TERF2|1.567480756;BIRC6|1.386064696;NMRAL1|1.298183753;CLCC1|1.384976656;HSPA13|1.285042918;CLYBL|0.768183974;ABCD3|0.816871325;ALDH7A1|0.814136548;TMEM33|0.775276539;SLC25A10|0.757125063;AUH|0.742976797;TK2|0.762771391;SLC27A2|0.7797221;ETFA|0.805640357;CPT2|0.55318698;PCK1|0.742492371;PRODH|0.823080084;SIRT3|0.793890664;MPV17L|0.83071306;HBB|0.804553362;ATP5J|0.744637717;SLC…	32	7798	59	20117	http://www.ebi.ac.uk/QuickGO/GTerm?id=GO:0044444
5	4,5	intracellular membrane-bounded organelle	GO:0043231	0.0114	0.0746	MRTO4|1.279408673;BLOC1S3|1.286419303;TERF2|1.567480756;GATAD2B|1.310072668;BIRC6|1.386064696;NSRP1|1.201539994;CBX1|1.406837678;NMRAL1|1.298183753;SNW1|1.269548997;CLCC1|1.384976656;PPWD1|1.207448494;HSPA13|1.285042918;MSRB1|1.398925895;CLYBL|0.768183974;TKT|0.743925683;ABCD3|0.816871325;ALDH7A1|0.814136548;TMEM33|0.775276539;SLC25A10|0.757125063;AUH|0.742976797;TK2|0.762771391;SLC27A2|0.7797221…	40	10522	59	20117	http://www.ebi.ac.uk/QuickGO/GTerm?id=GO:0043231
5	4,5	succinate dehydrogenase complex (ubiquinone)	GO:0045257	0.0117	0.0746	SDHC|0.810068343	1	4	59	20117	http://www.ebi.ac.uk/QuickGO/GTerm?id=GO:0045257
4	4	respiratory chain complex II	GO:0045273	0.0117	0.0746	SDHC|0.810068343	1	4	59	20117	http://www.ebi.ac.uk/QuickGO/GTerm?id=GO:0045273
4	4	fumarate reductase complex	GO:0045283	0.0117	0.0746	SDHC|0.810068343	1	4	59	20117	http://www.ebi.ac.uk/QuickGO/GTerm?id=GO:0045283
4	3,4	succinate dehydrogenase complex	GO:0045281	0.0117	0.0746	SDHC|0.810068343	1	4	59	20117	http://www.ebi.ac.uk/QuickGO/GTerm?id=GO:0045281
5	5	mitochondrial respiratory chain complex II, succinate dehydrogenase complex (ubiquinone)	GO:0005749	0.0117	0.0746	SDHC|0.810068343	1	4	59	20117	http://www.ebi.ac.uk/QuickGO/GTerm?id=GO:0005749
6	5,6	mitochondrial matrix	GO:0005759	0.0125	0.0766	ETFA|0.805640357;PRODH|0.823080084;SIRT3|0.793890664;SUCLG1|0.812044925	4	307	59	20117	http://www.ebi.ac.uk/QuickGO/GTerm?id=GO:0005759
4	4	respiratory chain complex I	GO:0045271	0.0134	0.0766	NDUFB3|0.798895777;NDUFA2|0.832513866	2	60	59	20117	http://www.ebi.ac.uk/QuickGO/GTerm?id=GO:0045271
5	5	mitochondrial respiratory chain complex I	GO:0005747	0.0134	0.0766	NDUFB3|0.798895777;NDUFA2|0.832513866	2	60	59	20117	http://www.ebi.ac.uk/QuickGO/GTerm?id=GO:0005747
3	3	NADH dehydrogenase complex	GO:0030964	0.0134	0.0766	NDUFB3|0.798895777;NDUFA2|0.832513866	2	60	59	20117	http://www.ebi.ac.uk/QuickGO/GTerm?id=GO:0030964
7	5,6,7	nuclear matrix	GO:0016363	0.0156	0.0869	SNW1|1.269548997;KRT8|0.819060223	2	65	59	20117	http://www.ebi.ac.uk/QuickGO/GTerm?id=GO:0016363
4	4	SMAD protein complex	GO:0071141	0.0175	0.0925	SNW1|1.269548997	1	6	59	20117	http://www.ebi.ac.uk/QuickGO/GTerm?id=GO:0071141
8	7,8	male pronucleus	GO:0001940	0.0175	0.0925	CBX1|1.406837678	1	6	59	20117	http://www.ebi.ac.uk/QuickGO/GTerm?id=GO:0001940
3	3	organelle membrane	GO:0031090	0.0181	0.0936	MRTO4|1.279408673;ABCD3|0.816871325;SLC25A10|0.757125063;TK2|0.762771391;SLC27A2|0.7797221;SIRT3|0.793890664;MPV17L|0.83071306;ATP5J|0.744637717;SLC25A3|0.832182631;SDHC|0.810068343;NDUFB3|0.798895777;NDUFA2|0.832513866;SLC25A15|0.791942927	13	2370	59	20117	http://www.ebi.ac.uk/QuickGO/GTerm?id=GO:0031090
9	6,7,8,9	telosome	GO:0070187	0.0204	0.1	TERF2|1.567480756	1	7	59	20117	http://www.ebi.ac.uk/QuickGO/GTerm?id=GO:0070187
4	4	Mre11 complex	GO:0030870	0.0204	0.1	TERF2|1.567480756	1	7	59	20117	http://www.ebi.ac.uk/QuickGO/GTerm?id=GO:0030870
8	7,8	female pronucleus	GO:0001939	0.0232	0.112	CBX1|1.406837678	1	8	59	20117	http://www.ebi.ac.uk/QuickGO/GTerm?id=GO:0001939
6	5,6	cyclin/CDK positive transcription elongation factor complex	GO:0008024	0.0261	0.118	SNW1|1.269548997	1	9	59	20117	http://www.ebi.ac.uk/QuickGO/GTerm?id=GO:0008024
6	5,6	microbody lumen	GO:0031907	0.0261	0.118	ABCD3|0.816871325	1	9	59	20117	http://www.ebi.ac.uk/QuickGO/GTerm?id=GO:0031907
7	6,7	peroxisomal matrix	GO:0005782	0.0261	0.118	ABCD3|0.816871325	1	9	59	20117	http://www.ebi.ac.uk/QuickGO/GTerm?id=GO:0005782
6	5,6	nuclear periphery	GO:0034399	0.0276	0.121	SNW1|1.269548997;KRT8|0.819060223	2	88	59	20117	http://www.ebi.ac.uk/QuickGO/GTerm?id=GO:0034399
8	5,6,7,8	nuclear telomere cap complex	GO:0000783	0.029	0.121	TERF2|1.567480756	1	10	59	20117	http://www.ebi.ac.uk/QuickGO/GTerm?id=GO:0000783
7	6,7	post-mRNA release spliceosomal complex	GO:0071014	0.029	0.121	SNW1|1.269548997	1	10	59	20117	http://www.ebi.ac.uk/QuickGO/GTerm?id=GO:0071014
8	4,5,6,7,8	telomere cap complex	GO:0000782	0.029	0.121	TERF2|1.567480756	1	10	59	20117	http://www.ebi.ac.uk/QuickGO/GTerm?id=GO:0000782
8	6,7,8	nuclear chromosome, telomeric region	GO:0000784	0.0311	0.125	TERF2|1.567480756;CBX1|1.406837678	2	94	59	20117	http://www.ebi.ac.uk/QuickGO/GTerm?id=GO:0000784
5	4,5	banded collagen fibril	GO:0098643	0.0318	0.125	COL5A2|1.371476244	1	11	59	20117	http://www.ebi.ac.uk/QuickGO/GTerm?id=GO:0098643
4	4	fibrillar collagen trimer	GO:0005583	0.0318	0.125	COL5A2|1.371476244	1	11	59	20117	http://www.ebi.ac.uk/QuickGO/GTerm?id=GO:0005583
4	3,4	intracellular organelle	GO:0043229	0.0372	0.14	MRTO4|1.279408673;BLOC1S3|1.286419303;TERF2|1.567480756;GATAD2B|1.310072668;BIRC6|1.386064696;NSRP1|1.201539994;CBX1|1.406837678;NMRAL1|1.298183753;SNW1|1.269548997;CLCC1|1.384976656;PPWD1|1.207448494;HSPA13|1.285042918;MSRB1|1.398925895;CLYBL|0.768183974;TKT|0.743925683;ABCD3|0.816871325;ALDH7A1|0.814136548;S100A9|0.786902766;TMEM33|0.775276539;SLC25A10|0.757125063;AUH|0.742976797;TK2|0.76277139…	42	11886	59	20117	http://www.ebi.ac.uk/QuickGO/GTerm?id=GO:0043229
9	8,9	mast cell granule	GO:0042629	0.0375	0.14	S100A12|0.768687435	1	13	59	20117	http://www.ebi.ac.uk/QuickGO/GTerm?id=GO:0042629
7	6,7	catalytic step 2 spliceosome	GO:0071013	0.0381	0.14	SNW1|1.269548997;PPWD1|1.207448494	2	105	59	20117	http://www.ebi.ac.uk/QuickGO/GTerm?id=GO:0071013
3	3	intracellular part	GO:0044424	0.0385	0.14	MRTO4|1.279408673;BLOC1S3|1.286419303;TERF2|1.567480756;PLCB2|1.260853142;GATAD2B|1.310072668;BIRC6|1.386064696;NSRP1|1.201539994;CBX1|1.406837678;NMRAL1|1.298183753;SNW1|1.269548997;CLCC1|1.384976656;PPWD1|1.207448494;HSPA13|1.285042918;MSRB1|1.398925895;FBXO4|1.259588839;DNAJC12|1.358046335;CLYBL|0.768183974;TKT|0.743925683;ABCD3|0.816871325;ALDH7A1|0.814136548;S100A9|0.786902766;TMEM33|0.77527…	47	13757	59	20117	http://www.ebi.ac.uk/QuickGO/GTerm?id=GO:0044424
4	4	extracellular exosome	GO:0070062	0.0396	0.14	HSPA13|1.285042918;TKT|0.743925683;LCN2|0.816168559;TMEM33|0.775276539;CES3|0.815171956;SLC27A2|0.7797221;PCK1|0.742492371;SLC25A3|0.832182631;S100A8|0.831601866;NDUFB3|0.798895777;CLEC14A|0.806665303;PGLYRP1|0.800785591	12	2365	59	20117	http://www.ebi.ac.uk/QuickGO/GTerm?id=GO:0070062
7	6,7	chromocenter	GO:0010369	0.0403	0.14	CBX1|1.406837678	1	14	59	20117	http://www.ebi.ac.uk/QuickGO/GTerm?id=GO:0010369
4	4	hemoglobin complex	GO:0005833	0.0403	0.14	HBB|0.804553362	1	14	59	20117	http://www.ebi.ac.uk/QuickGO/GTerm?id=GO:0005833
3	3	extracellular vesicle	GO:1903561	0.0412	0.14	HSPA13|1.285042918;TKT|0.743925683;LCN2|0.816168559;TMEM33|0.775276539;CES3|0.815171956;SLC27A2|0.7797221;PCK1|0.742492371;SLC25A3|0.832182631;S100A8|0.831601866;NDUFB3|0.798895777;CLEC14A|0.806665303;PGLYRP1|0.800785591	12	2379	59	20117	http://www.ebi.ac.uk/QuickGO/GTerm?id=GO:1903561
3	3	extracellular organelle	GO:0043230	0.0413	0.14	HSPA13|1.285042918;TKT|0.743925683;LCN2|0.816168559;TMEM33|0.775276539;CES3|0.815171956;SLC27A2|0.7797221;PCK1|0.742492371;SLC25A3|0.832182631;S100A8|0.831601866;NDUFB3|0.798895777;CLEC14A|0.806665303;PGLYRP1|0.800785591	12	2380	59	20117	http://www.ebi.ac.uk/QuickGO/GTerm?id=GO:0043230
6	5,6	mitochondrial proton-transporting ATP synthase complex, coupling factor F(o)	GO:0000276	0.0431	0.144	ATP5J|0.744637717	1	15	59	20117	http://www.ebi.ac.uk/QuickGO/GTerm?id=GO:0000276
5	5	nuclear cyclin-dependent protein kinase holoenzyme complex	GO:0019908	0.0459	0.151	SNW1|1.269548997	1	16	59	20117	http://www.ebi.ac.uk/QuickGO/GTerm?id=GO:0019908
8	7,8	pericentric heterochromatin	GO:0005721	0.0487	0.157	CBX1|1.406837678	1	17	59	20117	http://www.ebi.ac.uk/QuickGO/GTerm?id=GO:0005721

## Sheet: mf
Table S8. List of significant GO terms assignment for DEGs in bovine liver tissues between high and low milk fat percentage using proteomic profiles
maxLevel	levels	GO_Name	GO_ID	Pvalue	Pvalue_adjusted	Genes	Count	Pop_Hit	List_Total	Background_Genes	URL
6	6	Toll-like receptor 4 binding	GO:0035662	7.96e-05	0.00897	S100A9|0.786902766;S100A8|0.831601866	2	5	52	18206	http://www.ebi.ac.uk/QuickGO/GTerm?id=GO:0035662
9	6,9	icosatetraenoic acid binding	GO:0050543	0.000119	0.00897	S100A9|0.786902766;S100A8|0.831601866	2	6	52	18206	http://www.ebi.ac.uk/QuickGO/GTerm?id=GO:0050543
7	5,7	arachidonic acid binding	GO:0050544	0.000119	0.00897	S100A9|0.786902766;S100A8|0.831601866	2	6	52	18206	http://www.ebi.ac.uk/QuickGO/GTerm?id=GO:0050544
6	4,6	icosanoid binding	GO:0050542	0.000119	0.00897	S100A9|0.786902766;S100A8|0.831601866	2	6	52	18206	http://www.ebi.ac.uk/QuickGO/GTerm?id=GO:0050542
3	3	cofactor binding	GO:0048037	0.000276	0.0163	TKT|0.743925683;ETFA|0.805640357;PRODH|0.823080084;SIRT3|0.793890664;AGXT2|0.686829751;SUCLG1|0.812044925	6	317	52	18206	http://www.ebi.ac.uk/QuickGO/GTerm?id=GO:0048037
5	5	fatty acid transporter activity	GO:0015245	0.000355	0.0163	ABCD3|0.816871325;SLC27A2|0.7797221	2	10	52	18206	http://www.ebi.ac.uk/QuickGO/GTerm?id=GO:0015245
5	5	Toll-like receptor binding	GO:0035325	0.000433	0.0163	S100A9|0.786902766;S100A8|0.831601866	2	11	52	18206	http://www.ebi.ac.uk/QuickGO/GTerm?id=GO:0035325
5	5	RAGE receptor binding	GO:0050786	0.000433	0.0163	S100A9|0.786902766;S100A8|0.831601866	2	11	52	18206	http://www.ebi.ac.uk/QuickGO/GTerm?id=GO:0050786
8	5,8	long-chain fatty acid binding	GO:0036041	0.000612	0.0205	S100A9|0.786902766;S100A8|0.831601866	2	13	52	18206	http://www.ebi.ac.uk/QuickGO/GTerm?id=GO:0036041
3	3	oxidoreductase activity	GO:0016491	0.00101	0.0305	MSRB1|1.398925895;ALDH7A1|0.814136548;ETFA|0.805640357;ENSBTAG00000000229|0.831941103;PRODH|0.823080084;SDHC|0.810068343;NDUFA2|0.832513866;RDH13|0.807458042;HSD17B13|0.698756023	9	913	52	18206	http://www.ebi.ac.uk/QuickGO/GTerm?id=GO:0016491
5	5	acid-thiol ligase activity	GO:0016878	0.00133	0.0363	SLC27A2|0.7797221;SUCLG1|0.812044925	2	19	52	18206	http://www.ebi.ac.uk/QuickGO/GTerm?id=GO:0016878
3	3	fatty acid derivative binding	GO:1901567	0.00195	0.0478	S100A9|0.786902766;S100A8|0.831601866	2	23	52	18206	http://www.ebi.ac.uk/QuickGO/GTerm?id=GO:1901567
6	6	malate synthase activity	GO:0004474	0.00286	0.0478	CLYBL|0.768183974	1	1	52	18206	http://www.ebi.ac.uk/QuickGO/GTerm?id=GO:0004474
6	6	methylglutaconyl-CoA hydratase activity	GO:0004490	0.00286	0.0478	AUH|0.742976797	1	1	52	18206	http://www.ebi.ac.uk/QuickGO/GTerm?id=GO:0004490
7	7	betaine-aldehyde dehydrogenase activity	GO:0008802	0.00286	0.0478	ALDH7A1|0.814136548	1	1	52	18206	http://www.ebi.ac.uk/QuickGO/GTerm?id=GO:0008802
6	6	phytanate-CoA ligase activity	GO:0050197	0.00286	0.0478	SLC27A2|0.7797221	1	1	52	18206	http://www.ebi.ac.uk/QuickGO/GTerm?id=GO:0050197
6	6	(R)-3-amino-2-methylpropionate-pyruvate transaminase activity	GO:0047305	0.00286	0.0478	AGXT2|0.686829751	1	1	52	18206	http://www.ebi.ac.uk/QuickGO/GTerm?id=GO:0047305
6	6	pristanate-CoA ligase activity	GO:0070251	0.00286	0.0478	SLC27A2|0.7797221	1	1	52	18206	http://www.ebi.ac.uk/QuickGO/GTerm?id=GO:0070251
7	4,7	fatty acid binding	GO:0005504	0.00331	0.0524	S100A9|0.786902766;S100A8|0.831601866	2	30	52	18206	http://www.ebi.ac.uk/QuickGO/GTerm?id=GO:0005504
2	2	catalytic activity	GO:0003824	0.00564	0.0747	TERF2|1.567480756;PLCB2|1.260853142;BIRC6|1.386064696;PPWD1|1.207448494;MSRB1|1.398925895;CLYBL|0.768183974;ELA2|0.737611256;TKT|0.743925683;ABCD3|0.816871325;ALDH7A1|0.814136548;AUH|0.742976797;CES3|0.815171956;TK2|0.762771391;SLC27A2|0.7797221;ETFA|0.805640357;CPT2|0.55318698;PCK1|0.742492371;ENSBTAG00000000229|0.831941103;PRODH|0.823080084;SIRT3|0.793890664;ATP5J|0.744637717;SDHC|0.810068343;N…	29	6834	52	18206	http://www.ebi.ac.uk/QuickGO/GTerm?id=GO:0003824
6	6	long-chain fatty acid transporter activity	GO:0005324	0.0057	0.0747	ABCD3|0.816871325	1	2	52	18206	http://www.ebi.ac.uk/QuickGO/GTerm?id=GO:0005324
6	6	secondary active organic cation transmembrane transporter activity	GO:0008513	0.0057	0.0747	SLC22A1|0.829950423	1	2	52	18206	http://www.ebi.ac.uk/QuickGO/GTerm?id=GO:0008513
6	6	L-aminoadipate-semialdehyde dehydrogenase activity	GO:0004043	0.0057	0.0747	ALDH7A1|0.814136548	1	2	52	18206	http://www.ebi.ac.uk/QuickGO/GTerm?id=GO:0004043
4	4	ligase activity, forming carbon-sulfur bonds	GO:0016877	0.00611	0.0766	SLC27A2|0.7797221;SUCLG1|0.812044925	2	41	52	18206	http://www.ebi.ac.uk/QuickGO/GTerm?id=GO:0016877
6	6	phosphoenolpyruvate carboxykinase activity	GO:0004611	0.00854	0.083	PCK1|0.742492371	1	3	52	18206	http://www.ebi.ac.uk/QuickGO/GTerm?id=GO:0004611
7	7	succinate-CoA ligase (GDP-forming) activity	GO:0004776	0.00854	0.083	SUCLG1|0.812044925	1	3	52	18206	http://www.ebi.ac.uk/QuickGO/GTerm?id=GO:0004776
7	7	phosphoenolpyruvate carboxykinase (GTP) activity	GO:0004613	0.00854	0.083	PCK1|0.742492371	1	3	52	18206	http://www.ebi.ac.uk/QuickGO/GTerm?id=GO:0004613
4	4	acetate ester transmembrane transporter activity	GO:1901375	0.00854	0.083	SLC22A1|0.829950423	1	3	52	18206	http://www.ebi.ac.uk/QuickGO/GTerm?id=GO:1901375
6	5,6	peptidoglycan receptor activity	GO:0016019	0.00854	0.083	PGLYRP1|0.800785591	1	3	52	18206	http://www.ebi.ac.uk/QuickGO/GTerm?id=GO:0016019
6	6	N-acetylmuramoyl-L-alanine amidase activity	GO:0008745	0.00854	0.083	PGLYRP1|0.800785591	1	3	52	18206	http://www.ebi.ac.uk/QuickGO/GTerm?id=GO:0008745
5	4,5	acetylcholine transmembrane transporter activity	GO:0005277	0.00854	0.083	SLC22A1|0.829950423	1	3	52	18206	http://www.ebi.ac.uk/QuickGO/GTerm?id=GO:0005277
6	6	monocarboxylic acid binding	GO:0033293	0.00898	0.0835	S100A9|0.786902766;S100A8|0.831601866	2	50	52	18206	http://www.ebi.ac.uk/QuickGO/GTerm?id=GO:0033293
2	2	transporter activity	GO:0005215	0.00977	0.0835	BLOC1S3|1.286419303;CLCC1|1.384976656;SLC22A1|0.829950423;ABCD3|0.816871325;LCN2|0.816168559;SLC27A2|0.7797221;HBB|0.804553362;ATP5J|0.744637717;SLC25A3|0.832182631;SLC25A15|0.791942927	10	1517	52	18206	http://www.ebi.ac.uk/QuickGO/GTerm?id=GO:0005215
3	3	substrate-specific transporter activity	GO:0022892	0.0101	0.0835	BLOC1S3|1.286419303;CLCC1|1.384976656;SLC22A1|0.829950423;ABCD3|0.816871325;SLC27A2|0.7797221;HBB|0.804553362;ATP5J|0.744637717;SLC25A3|0.832182631;SLC25A15|0.791942927	9	1289	52	18206	http://www.ebi.ac.uk/QuickGO/GTerm?id=GO:0022892
5	5	heme binding	GO:0020037	0.0111	0.0835	ENSBTAG00000000229|0.831941103;HBB|0.804553362;SDHC|0.810068343	3	162	52	18206	http://www.ebi.ac.uk/QuickGO/GTerm?id=GO:0020037
5	5	norepinephrine transmembrane transporter activity	GO:0005333	0.0114	0.0835	SLC22A1|0.829950423	1	4	52	18206	http://www.ebi.ac.uk/QuickGO/GTerm?id=GO:0005333
7	7	succinate-CoA ligase (ADP-forming) activity	GO:0004775	0.0114	0.0835	SUCLG1|0.812044925	1	4	52	18206	http://www.ebi.ac.uk/QuickGO/GTerm?id=GO:0004775
6	6	peptide-methionine (R)-S-oxide reductase activity	GO:0033743	0.0114	0.0835	MSRB1|1.398925895	1	4	52	18206	http://www.ebi.ac.uk/QuickGO/GTerm?id=GO:0033743
5	5	proline dehydrogenase activity	GO:0004657	0.0114	0.0835	PRODH|0.823080084	1	4	52	18206	http://www.ebi.ac.uk/QuickGO/GTerm?id=GO:0004657
4	4	extracellular matrix protein binding	GO:1990430	0.0114	0.0835	CLEC14A|0.806665303	1	4	52	18206	http://www.ebi.ac.uk/QuickGO/GTerm?id=GO:1990430
5	5	transketolase activity	GO:0004802	0.0114	0.0835	TKT|0.743925683	1	4	52	18206	http://www.ebi.ac.uk/QuickGO/GTerm?id=GO:0004802
4	4	tetrapyrrole binding	GO:0046906	0.0133	0.095	ENSBTAG00000000229|0.831941103;HBB|0.804553362;SDHC|0.810068343	3	173	52	18206	http://www.ebi.ac.uk/QuickGO/GTerm?id=GO:0046906
6	6	alanine-glyoxylate transaminase activity	GO:0008453	0.0142	0.095	AGXT2|0.686829751	1	5	52	18206	http://www.ebi.ac.uk/QuickGO/GTerm?id=GO:0008453
6	6	succinate-CoA ligase activity	GO:0004774	0.0142	0.095	SUCLG1|0.812044925	1	5	52	18206	http://www.ebi.ac.uk/QuickGO/GTerm?id=GO:0004774
5	5	transferase activity, transferring acyl groups, acyl groups converted into alkyl on transfer	GO:0046912	0.0142	0.095	CLYBL|0.768183974	1	5	52	18206	http://www.ebi.ac.uk/QuickGO/GTerm?id=GO:0046912
4	4	SMAD binding	GO:0046332	0.0162	0.0988	COL5A2|1.371476244;SNW1|1.269548997	2	68	52	18206	http://www.ebi.ac.uk/QuickGO/GTerm?id=GO:0046332
4	4	organic acid binding	GO:0043177	0.0163	0.0988	S100A9|0.786902766;PCK1|0.742492371;S100A8|0.831601866	3	187	52	18206	http://www.ebi.ac.uk/QuickGO/GTerm?id=GO:0043177
5	5	carboxylic acid binding	GO:0031406	0.0163	0.0988	S100A9|0.786902766;PCK1|0.742492371;S100A8|0.831601866	3	187	52	18206	http://www.ebi.ac.uk/QuickGO/GTerm?id=GO:0031406
5	5	histone methyltransferase binding	GO:1990226	0.017	0.0988	CBX1|1.406837678	1	6	52	18206	http://www.ebi.ac.uk/QuickGO/GTerm?id=GO:1990226
6	6	succinate dehydrogenase (ubiquinone) activity	GO:0008177	0.017	0.0988	SDHC|0.810068343	1	6	52	18206	http://www.ebi.ac.uk/QuickGO/GTerm?id=GO:0008177
5	5	vitamin D receptor binding	GO:0042809	0.017	0.0988	SNW1|1.269548997	1	6	52	18206	http://www.ebi.ac.uk/QuickGO/GTerm?id=GO:0042809
7	7	cysteine-type endopeptidase inhibitor activity	GO:0004869	0.0171	0.0988	BIRC6|1.386064696;KNG1|0.639328087	2	70	52	18206	http://www.ebi.ac.uk/QuickGO/GTerm?id=GO:0004869
5	5	hydrolase activity, acting on carbon-nitrogen (but not peptide) bonds, in linear amides	GO:0016811	0.0175	0.0995	SIRT3|0.793890664;PGLYRP1|0.800785591	2	71	52	18206	http://www.ebi.ac.uk/QuickGO/GTerm?id=GO:0016811
6	6	anion transmembrane transporter activity	GO:0008509	0.0195	0.0995	CLCC1|1.384976656;SLC22A1|0.829950423;SLC25A3|0.832182631;SLC25A15|0.791942927	4	361	52	18206	http://www.ebi.ac.uk/QuickGO/GTerm?id=GO:0008509
5	5	peptidoglycan binding	GO:0042834	0.0198	0.0995	PGLYRP1|0.800785591	1	7	52	18206	http://www.ebi.ac.uk/QuickGO/GTerm?id=GO:0042834
4	4	transferase activity, transferring aldehyde or ketonic groups	GO:0016744	0.0198	0.0995	TKT|0.743925683	1	7	52	18206	http://www.ebi.ac.uk/QuickGO/GTerm?id=GO:0016744
7	7	RNA-directed DNA polymerase activity	GO:0003964	0.0198	0.0995	TERF2|1.567480756	1	7	52	18206	http://www.ebi.ac.uk/QuickGO/GTerm?id=GO:0003964
5	5	succinate dehydrogenase activity	GO:0000104	0.0198	0.0995	SDHC|0.810068343	1	7	52	18206	http://www.ebi.ac.uk/QuickGO/GTerm?id=GO:0000104
6	6	enoyl-CoA hydratase activity	GO:0004300	0.0198	0.0995	AUH|0.742976797	1	7	52	18206	http://www.ebi.ac.uk/QuickGO/GTerm?id=GO:0004300
8	8	telomerase activity	GO:0003720	0.0198	0.0995	TERF2|1.567480756	1	7	52	18206	http://www.ebi.ac.uk/QuickGO/GTerm?id=GO:0003720
2	2	antioxidant activity	GO:0016209	0.0225	0.108	S100A9|0.786902766;S100A8|0.831601866	2	81	52	18206	http://www.ebi.ac.uk/QuickGO/GTerm?id=GO:0016209
6	6	sterol esterase activity	GO:0004771	0.0226	0.108	CES3|0.815171956	1	8	52	18206	http://www.ebi.ac.uk/QuickGO/GTerm?id=GO:0004771
5	5	dopamine transmembrane transporter activity	GO:0005329	0.0226	0.108	SLC22A1|0.829950423	1	8	52	18206	http://www.ebi.ac.uk/QuickGO/GTerm?id=GO:0005329
4	4	coenzyme binding	GO:0050662	0.0232	0.109	ETFA|0.805640357;PRODH|0.823080084;SIRT3|0.793890664	3	214	52	18206	http://www.ebi.ac.uk/QuickGO/GTerm?id=GO:0050662
2	2	electron carrier activity	GO:0009055	0.0251	0.11	ETFA|0.805640357;SDHC|0.810068343	2	86	52	18206	http://www.ebi.ac.uk/QuickGO/GTerm?id=GO:0009055
5	5	oxidoreductase activity, acting on the CH-CH group of donors, quinone or related compound as acceptor	GO:0016635	0.0254	0.11	SDHC|0.810068343	1	9	52	18206	http://www.ebi.ac.uk/QuickGO/GTerm?id=GO:0016635
9	9	G-rich strand telomeric DNA binding	GO:0098505	0.0254	0.11	TERF2|1.567480756	1	9	52	18206	http://www.ebi.ac.uk/QuickGO/GTerm?id=GO:0098505
8	7,8	double-stranded telomeric DNA binding	GO:0003691	0.0254	0.11	TERF2|1.567480756	1	9	52	18206	http://www.ebi.ac.uk/QuickGO/GTerm?id=GO:0003691
8	8	quaternary ammonium group transmembrane transporter activity	GO:0015651	0.0254	0.11	SLC22A1|0.829950423	1	9	52	18206	http://www.ebi.ac.uk/QuickGO/GTerm?id=GO:0015651
6	6	endopeptidase inhibitor activity	GO:0004866	0.0255	0.11	BIRC6|1.386064696;SERPINB4|0.793487912;KNG1|0.639328087	3	222	52	18206	http://www.ebi.ac.uk/QuickGO/GTerm?id=GO:0004866
5	5	endopeptidase regulator activity	GO:0061135	0.0276	0.117	BIRC6|1.386064696;SERPINB4|0.793487912;KNG1|0.639328087	3	229	52	18206	http://www.ebi.ac.uk/QuickGO/GTerm?id=GO:0061135
6	6	very long-chain fatty acid-CoA ligase activity	GO:0031957	0.0282	0.118	SLC27A2|0.7797221	1	10	52	18206	http://www.ebi.ac.uk/QuickGO/GTerm?id=GO:0031957
7	7	iron ion binding	GO:0005506	0.0292	0.12	LCN2|0.816168559;ENSBTAG00000000229|0.831941103;HBB|0.804553362	3	234	52	18206	http://www.ebi.ac.uk/QuickGO/GTerm?id=GO:0005506
5	5	flavin adenine dinucleotide binding	GO:0050660	0.0302	0.123	ETFA|0.805640357;PRODH|0.823080084	2	95	52	18206	http://www.ebi.ac.uk/QuickGO/GTerm?id=GO:0050660
6	6	transition metal ion binding	GO:0046914	0.0325	0.129	GATAD2B|1.310072668;LCN2|0.816168559;S100A9|0.786902766;PCK1|0.742492371;ENSBTAG00000000229|0.831941103;SIRT3|0.793890664;HBB|0.804553362;S100A8|0.831601866;PGLYRP1|0.800785591	9	1572	52	18206	http://www.ebi.ac.uk/QuickGO/GTerm?id=GO:0046914
5	5	monoamine transmembrane transporter activity	GO:0008504	0.0338	0.129	SLC22A1|0.829950423	1	12	52	18206	http://www.ebi.ac.uk/QuickGO/GTerm?id=GO:0008504
8	8	single-stranded telomeric DNA binding	GO:0043047	0.0338	0.129	TERF2|1.567480756	1	12	52	18206	http://www.ebi.ac.uk/QuickGO/GTerm?id=GO:0043047
5	5	peptidase inhibitor activity	GO:0030414	0.0342	0.129	BIRC6|1.386064696;SERPINB4|0.793487912;KNG1|0.639328087	3	249	52	18206	http://www.ebi.ac.uk/QuickGO/GTerm?id=GO:0030414
5	4,5	signaling pattern recognition receptor activity	GO:0008329	0.0365	0.129	PGLYRP1|0.800785591	1	13	52	18206	http://www.ebi.ac.uk/QuickGO/GTerm?id=GO:0008329
4	4	pattern recognition receptor activity	GO:0038187	0.0365	0.129	PGLYRP1|0.800785591	1	13	52	18206	http://www.ebi.ac.uk/QuickGO/GTerm?id=GO:0038187
7	7	sequence-specific single stranded DNA binding	GO:0098847	0.0365	0.129	TERF2|1.567480756	1	13	52	18206	http://www.ebi.ac.uk/QuickGO/GTerm?id=GO:0098847
7	7	histone deacetylase activity (H3-K14 specific)	GO:0031078	0.0365	0.129	SIRT3|0.793890664	1	13	52	18206	http://www.ebi.ac.uk/QuickGO/GTerm?id=GO:0031078
5	5	NAD+ binding	GO:0070403	0.0365	0.129	SIRT3|0.793890664	1	13	52	18206	http://www.ebi.ac.uk/QuickGO/GTerm?id=GO:0070403
7	7	nucleoside kinase activity	GO:0019206	0.0365	0.129	TK2|0.762771391	1	13	52	18206	http://www.ebi.ac.uk/QuickGO/GTerm?id=GO:0019206
8	8	NAD-dependent histone deacetylase activity (H3-K14 specific)	GO:0032041	0.0365	0.129	SIRT3|0.793890664	1	13	52	18206	http://www.ebi.ac.uk/QuickGO/GTerm?id=GO:0032041
5	5	CoA-ligase activity	GO:0016405	0.0393	0.136	SUCLG1|0.812044925	1	14	52	18206	http://www.ebi.ac.uk/QuickGO/GTerm?id=GO:0016405
6	6	long-chain fatty acid-CoA ligase activity	GO:0004467	0.0393	0.136	SLC27A2|0.7797221	1	14	52	18206	http://www.ebi.ac.uk/QuickGO/GTerm?id=GO:0004467
5	5	oxidoreductase activity, acting on a sulfur group of donors, disulfide as acceptor	GO:0016671	0.042	0.142	MSRB1|1.398925895	1	15	52	18206	http://www.ebi.ac.uk/QuickGO/GTerm?id=GO:0016671
4	4	lipid transporter activity	GO:0005319	0.0421	0.142	ABCD3|0.816871325;SLC27A2|0.7797221	2	114	52	18206	http://www.ebi.ac.uk/QuickGO/GTerm?id=GO:0005319
4	4	peptidase regulator activity	GO:0061134	0.0442	0.148	BIRC6|1.386064696;SERPINB4|0.793487912;KNG1|0.639328087	3	276	52	18206	http://www.ebi.ac.uk/QuickGO/GTerm?id=GO:0061134
6	6	protein transmembrane transporter activity	GO:0008320	0.0448	0.148	BLOC1S3|1.286419303	1	16	52	18206	http://www.ebi.ac.uk/QuickGO/GTerm?id=GO:0008320
5	5	lipase activity	GO:0016298	0.0468	0.149	PLCB2|1.260853142;CES3|0.815171956	2	121	52	18206	http://www.ebi.ac.uk/QuickGO/GTerm?id=GO:0016298
7	7	NAD-dependent histone deacetylase activity	GO:0017136	0.0475	0.149	SIRT3|0.793890664	1	17	52	18206	http://www.ebi.ac.uk/QuickGO/GTerm?id=GO:0017136
4	4	oxygen transporter activity	GO:0005344	0.0475	0.149	HBB|0.804553362	1	17	52	18206	http://www.ebi.ac.uk/QuickGO/GTerm?id=GO:0005344
3	3	structural constituent of nuclear pore	GO:0017056	0.0475	0.149	TMEM33|0.775276539	1	17	52	18206	http://www.ebi.ac.uk/QuickGO/GTerm?id=GO:0017056
7	7	organic cation transmembrane transporter activity	GO:0015101	0.0475	0.149	SLC22A1|0.829950423	1	17	52	18206	http://www.ebi.ac.uk/QuickGO/GTerm?id=GO:0015101
