# Supplementary material for: Comparative Transcriptomic and Proteomic Analyses Identify Key Genes Associated With Milk Fat Traits in Chinese Holstein Cows
Source: Front Genet. 2019 Aug 13;10:672. doi: 10.3389/fgene.2019.00672 (PMC6700372; doi:10.3389/fgene.2019.00672)
Supplement: Supplementary file 16 [file Table_9.xlsx]

## Sheet: Sheet1
Table S9. List of significant pathway assignment for DEGs in bovine liver tissues between high and low milk fat percentage using proteomic profile
Pathway Name	Pathway ID	Pvalue	Pvalue_adjusted	Genes	Count	Pop Hit	List_Total	Background Genes	URL	Class
Oxidative phosphorylation	bta00190	0.000311	0.00899	ATP5J|0.744637717;SDHC|0.810068343;NDUFB3|0.798895777;NDUFA2|0.832513866	4	137	19	7639	http://www.kegg.jp/kegg-bin/show_pathway?bta00190/bta:282690%09blue/bta:327696%09blue/bta:338073%09blue/bta:327698%09blue	Metabolism
Parkinson's disease	bta05012	0.000418	0.00899	ATP5J|0.744637717;SDHC|0.810068343;NDUFB3|0.798895777;NDUFA2|0.832513866	4	148	19	7639	http://www.kegg.jp/kegg-bin/show_pathway?bta05012/bta:282690%09blue/bta:327696%09blue/bta:338073%09blue/bta:327698%09blue	Human Diseases
Alzheimer's disease	bta05010	0.000788	0.0104	ATP5J|0.744637717;SDHC|0.810068343;NDUFB3|0.798895777;NDUFA2|0.832513866	4	175	19	7639	http://www.kegg.jp/kegg-bin/show_pathway?bta05010/bta:282690%09blue/bta:327696%09blue/bta:338073%09blue/bta:327698%09blue	Human Diseases
Peroxisome	bta04146	0.00102	0.0104	ABCD3|0.816871325;SLC27A2|0.7797221;MPV17L|0.83071306	3	82	19	7639	http://www.kegg.jp/kegg-bin/show_pathway?bta04146/bta:526059%09blue/bta:535727%09blue/bta:617491%09blue	Cellular Processes
Huntington's disease	bta05016	0.0012	0.0104	ATP5J|0.744637717;SDHC|0.810068343;NDUFB3|0.798895777;NDUFA2|0.832513866	4	196	19	7639	http://www.kegg.jp/kegg-bin/show_pathway?bta05016/bta:282690%09blue/bta:327696%09blue/bta:338073%09blue/bta:327698%09blue	Human Diseases
Citrate cycle (TCA cycle)	bta00020	0.00245	0.0175	SDHC|0.810068343;SUCLG1|0.812044925	2	30	19	7639	http://www.kegg.jp/kegg-bin/show_pathway?bta00020/bta:327696%09blue/bta:509983%09blue	Metabolism
Glycine, serine and threonine metabolism	bta00260	0.00476	0.0267	ALDH7A1|0.814136548;AGXT2|0.686829751	2	42	19	7639	http://www.kegg.jp/kegg-bin/show_pathway?bta00260/bta:507477%09blue/bta:521553%09blue	Metabolism
Arginine and proline metabolism	bta00330	0.00643	0.0267	ALDH7A1|0.814136548;PRODH|0.823080084	2	49	19	7639	http://www.kegg.jp/kegg-bin/show_pathway?bta00330/bta:507477%09blue/bta:505094%09blue	Metabolism
Non-alcoholic fatty liver disease (NAFLD)	bta04932	0.00648	0.0267	SDHC|0.810068343;NDUFB3|0.798895777;NDUFA2|0.832513866	3	157	19	7639	http://www.kegg.jp/kegg-bin/show_pathway?bta04932/bta:327696%09blue/bta:338073%09blue/bta:327698%09blue	Human Diseases
Metabolic pathways	bta01100	0.00677	0.0267	ALDH7A1|0.814136548;PRODH|0.823080084;ATP5J|0.744637717;SDHC|0.810068343;NDUFB3|0.798895777;NDUFA2|0.832513866;AGXT2|0.686829751;SUCLG1|0.812044925	8	1244	19	7639	http://www.kegg.jp/kegg-bin/show_pathway?bta01100/bta:507477%09blue/bta:505094%09blue/bta:282690%09blue/bta:327696%09blue/bta:338073%09blue/bta:327698%09blue/bta:521553%09blue/bta:509983%09blue	Metabolism
Valine, leucine and isoleucine degradation	bta00280	0.00695	0.0267	ALDH7A1|0.814136548;AGXT2|0.686829751	2	51	19	7639	http://www.kegg.jp/kegg-bin/show_pathway?bta00280/bta:507477%09blue/bta:521553%09blue	Metabolism
Lysine biosynthesis	bta00300	0.00744	0.0267	ALDH7A1|0.814136548	1	3	19	7639	http://www.kegg.jp/kegg-bin/show_pathway?bta00300/bta:507477%09blue	Metabolism
Carbon metabolism	bta01200	0.029	0.0958	SDHC|0.810068343;SUCLG1|0.812044925	2	108	19	7639	http://www.kegg.jp/kegg-bin/show_pathway?bta01200/bta:327696%09blue/bta:509983%09blue	Metabolism
